# Supplementary material for: ISVASE: identification of sequence variant associated with splicing event using RNA-seq data
Source: BMC Bioinformatics. 2017 Jun 28;18:320. doi: 10.1186/s12859-017-1732-7 (PMC5490186; doi:10.1186/s12859-017-1732-7)
Supplement: Supplementary file 1 — PVAAS result for its test data. (XLS 753 bytes) [file 12859_2017_1732_MOESM1_ESM.xls]

chrom	position	ref_base	total_cvg	AF(canonical)	AF(semi-canonical)	AF(novel)	2x2(semi_canonical)	BH_pval(semi-canonical)	2x2(novel)	BH_pval(novel)
chr9	19378718	T	3221	T2919	C3,T298	NA	[[2919,0],[298,3]]	0.004856767	NA	NA
chr9	35685101	A	2149	A2100,C5,G24	A14,G3	NA	[[2100,29],[14,3]]	0.008535072	NA	NA
chr9	79398639	T	927	T850	C3,T67	NA	[[850,0],[67,3]]	0.003385322	NA	NA
chr9	88650437	T	1768	C5,T1747	NA	C5,T9	NA	NA	[[1747,5],[9,5]]	3.82E-08
chr9	88650462	A	1052	A1019	NA	A24,G4	NA	NA	[[1019,0],[24,4]]	2.26E-06
chr9	96320999	C	234	C199	A35	NA	[[199,0],[0,35]]	4.31E-41	NA	NA
chr9	100777662	G	480	A9,G462	A5,G4	NA	[[462,9],[4,5]]	1.37E-05	NA	NA
chr9	132265791	T	14	T10	G3	NA	[[10,0],[0,3]]	0.013986014	NA	NA
