# Supplementary material for: ISVASE: identification of sequence variant associated with splicing event using RNA-seq data
Source: BMC Bioinformatics. 2017 Jun 28;18:320. doi: 10.1186/s12859-017-1732-7 (PMC5490186; doi:10.1186/s12859-017-1732-7)
Supplement: Supplementary file 3 — ISVASE result for SRR388226. (XLS 365 kb) [file 12859_2017_1732_MOESM3_ESM.xls]

#CHROM	Position	Ref	Alt	RefAll	AltAll	RefTarget	AltTarget	Type	Pvalue(Variant)	Pvalue(TargetJun)	Pvalue(Association)	Distance2Jun	JunStart	JunEnd	JunType
chr10	12867598	C	G	0	5	0	5	Unknown	0.00396825396825396	0.00396825396825396	0.00396825396825396	26	12866551	12867572	Known	0.00518150188893368
chr10	72500763	T	C	0	4	0	4	Unknown	0.0285714285714286	0.0285714285714286	0.0285714285714286	20	72498746	72500743	Known	0.0302034599064302
chr10	135085754	G	A	0	5	0	5	Unknown	0.00396825396825396	0.00396825396825396	0.00396825396825396	24	135085778	135085920	Known	0.00518150188893368
chr10	120828969	A	G	0	39	0	38	Unknown	1.45082697999576e-22	2.93933777765368e-21	1.45082697999576e-22	11	120825082	120828958	Known	1.25467155653216e-21
chr10	27508758	T	C	5	8	5	7	Unknown	0.0022883295194508	1.34607618791224e-06	0.0022883295194508	28	27508786	27512267	Known	0.00334689291148336
chr10	112344129	A	G	0	5	0	5	Unknown	0.00396825396825396	0.00396825396825396	0.00396825396825396	25	112344154	112349363	Known	0.00518150188893368
chr10	120919246	T	C	0	7	0	7	Unknown	0.000582750582750582	0.000582750582750582	0.000582750582750582	19	120919265	120920427	Known	0.0302034599064302
chr10	3208557	A	G	0	22	0	22	Unknown	9.50525633292485e-13	9.50525633292485e-13	9.50525633292485e-13	15	3208572	3209128	Known	4.74578985255385e-12
chr10	18964097	G	A	8	14	8	14	Unknown	2.78167762111917e-06	9.50525633292485e-13	2.78167762111917e-06	0	18963064	18964097	Known	6.97108469404839e-06
chr10	75670960	T	C	25	14	25	14	Unknown	1.47348476928418e-05	7.34834444413446e-23	1.47348476928418e-05	16	75670976	75671283	Known	3.28545680283766e-05
chr10	29843833	C	T	5	7	5	7	Unknown	0.0022883295194508	7.3960230105068e-07	0.0022883295194508	30	29843863	29843980	Known	0.00334689291148336
chr10	3155698	C	T	0	133	0	133	Unknown	3.45112012613588e-79	3.45112012613588e-79	3.45112012613588e-79	12	3155710	3158968	Known	1.19753868376915e-77
chr10	5010572	A	G	0	197	0	196	Unknown	4.92324717791702e-117	2.44320838959113e-115	4.92324717791702e-117	6	5010578	5011014	Known	2.62825657036493e-115
chr10	102107251	C	G	0	17	0	17	Unknown	4.28521312391768e-10	4.28521312391768e-10	4.28521312391768e-10	37	102107288	102107821	Known	1.66374148699238e-09
chr10	12292344	A	G	0	6	0	6	Unknown	0.00216450216450216	0.00216450216450216	0.00216450216450216	34	12291717	12292310	Known	0.00318592683385897
chr10	104225837	T	G	0	6	0	4	Unknown	0.0285714285714286	0.0303030303030303	0.0285714285714286	7	104225844	104228712	Known	0.0302034599064302
chr10	104225832	T	C	0	6	0	4	Unknown	0.0285714285714286	0.0303030303030303	0.0285714285714286	12	104225844	104228712	Known	0.0302034599064302
chr10	51372697	C	A	0	4	0	4	Unknown	0.0285714285714286	0.0285714285714286	0.0285714285714286	5	51372702	51374370	Known	0.0302034599064302
chr10	75632760	C	T	0	20	0	20	Unknown	7.25444455192477e-12	7.25444455192477e-12	7.25444455192477e-12	13	75620647	75632747	Known	3.28521012661389e-11
chr10	52504892	T	C	0	7	0	7	Unknown	0.000582750582750582	0.000582750582750582	0.000582750582750582	4	52502770	52504888	Known	0.000964073669675576
chr10	71647223	A	C	0	6	0	6	Unknown	0.00216450216450216	0.00216450216450216	0.00216450216450216	11	71640309	71647212	Known	1.66374148699238e-09
chr10	29840164	A	G	3	5	3	5	Unknown	0.0128205128205128	0.000155400155400155	0.0128205128205128	28	29840192	29843712	Known	0.0157198514088973
chr10	3155353	C	T	0	86	0	86	Unknown	5.49953717215937e-51	5.49953717215937e-51	5.49953717215937e-51	27	3155380	3155564	Known	1.18346629379182e-49
chr10	105659826	T	C	0	29	0	29	Unknown	6.65175199757689e-17	6.65175199757689e-17	6.65175199757689e-17	6	105658758	105659820	Known	4.30425723666048e-16
chr10	71648058	A	C	0	6	0	6	Unknown	0.00216450216450216	0.00216450216450216	0.00216450216450216	28	71648086	71649170	Known	0.00318592683385897
chr10	3180298	C	T	6	8	6	8	Unknown	0.00193236714975845	2.49273368131895e-08	0.00193236714975845	18	3180316	3180427	Known	0.00305481276066597
chr10	3180316	T	C	17	19	17	19	Unknown	7.30121294174452e-08	4.51964592630269e-21	7.30121294174452e-08	0	3180316	3180427	Known	2.29797813223161e-07
chr10	49687800	G	A	0	11	0	10	Unknown	1.08250882244691e-05	1.70108529241656e-05	1.08250882244691e-05	7	49687807	49763508	Known	2.43126576950859e-05
chr10	93608142	G	A	0	22	0	22	Unknown	9.50525633292485e-13	9.50525633292485e-13	9.50525633292485e-13	2	93605697	93608140	Known	4.74578985255385e-12
chr10	71647223	A	C	0	18	0	17	Unknown	4.28521312391768e-10	2.09363269768552e-09	4.28521312391768e-10	24	71647247	71648060	Known	1.66374148699238e-09
chr10	123549691	T	G	0	12	0	12	Unknown	7.3960230105068e-07	7.3960230105068e-07	7.3960230105068e-07	7	123503373	123549684	Known	1.97797301321454e-06
chr10	51612914	T	C	31	7	31	7	Unknown	0.0115454370055952	1.45082697999576e-22	0.0115454370055952	10	51610451	51612904	Known	0.0142953314574185
chr10	104953007	C	G	0	14	0	5	Unknown	0.00396825396825396	0.0407407407407408	0.00396825396825396	14	104934739	104952993	Known	0.000288748883126393
chr10	101977883	C	T	0	4	0	4	Unknown	0.0285714285714286	0.0285714285714286	0.0285714285714286	4	101977887	101978475	Known	0.0302034599064302
chr10	135087521	G	A	0	16	0	16	Unknown	3.32734195504201e-09	3.32734195504201e-09	3.32734195504201e-09	12	135087533	135087663	Known	1.18876464185285e-08
chr10	47915891	C	A	0	5	0	5	Unknown	0.00396825396825396	0.00396825396825396	0.00396825396825396	13	47913703	47915878	Known	0.00518150188893368
chr10	12191933	C	T	6	6	4	6	Unknown	0.0108359133126935	6.73038093956117e-05	0.0108359133126935	27	12191960	12197777	Known	0.0134648591566863
chr10	85910499	T	G	69	40	69	40	Unknown	2.21968374646244e-14	8.79583691857754e-65	2.21968374646244e-14	34	85909999	85910465	Known	1.2498665477038e-13
chr10	134013990	G	A	0	5	0	5	Unknown	0.00396825396825396	0.00396825396825396	0.00396825396825396	26	134014016	134014346	Known	0.00518150188893368
chr10	3202065	T	C	0	23	0	23	Unknown	1.21456053142928e-13	1.21456053142928e-13	1.21456053142928e-13	25	3201234	3202040	Known	6.26695173837858e-13
chr10	114205389	G	A	0	10	0	9	Unknown	4.11353352529823e-05	0.00011907597046916	4.11353352529823e-05	19	114205408	114206463	Known	8.45238272851805e-05
chr10	135085321	C	T	0	14	0	14	Unknown	2.49273368131895e-08	2.49273368131895e-08	2.49273368131895e-08	11	135085209	135085310	Known	7.9905643179462e-08
chr10	13166076	A	G	0	7	0	7	Unknown	0.000582750582750582	0.000582750582750582	0.000582750582750582	34	13166110	13167418	Known	0.000964073669675576
chr10	71657272	A	G	0	4	0	4	Unknown	0.0285714285714286	0.0285714285714286	0.0285714285714286	41	71655332	71657231	Known	0.0302034599064302
chr10	78944590	G	A	0	25	0	25	Unknown	1.58214572048971e-14	1.58214572048971e-14	1.58214572048971e-14	9	78943290	78944581	Known	8.96333983689682e-14
chr10	33510768	G	A	201	58	201	58	Unknown	1.89794120255297e-19	3.325804111726e-155	1.89794120255297e-19	23	33510791	33515062	Known	1.45946946766954e-18
chr10	79794073	C	A	0	4	0	4	Unknown	0.0285714285714286	0.0285714285714286	0.0285714285714286	1	79794074	79795110	Known	0.0302034599064302
chr10	128926013	A	G	0	15	0	7	Unknown	0.000582750582750582	0.00632183908045977	0.000582750582750582	15	128926028	129046272	Known	0.00318592683385897
chr10	72517837	C	T	0	5	0	5	Unknown	0.00396825396825396	0.00396825396825396	0.00396825396825396	10	72517847	72517931	Known	0.00518150188893368
chr10	135085426	A	G	0	4	0	4	Unknown	0.0285714285714286	0.0285714285714286	0.0285714285714286	32	135085458	135085697	Known	0.0302034599064302
chr10	111648317	A	C	8	7	7	7	Unknown	0.00579710144927535	2.06295201212604e-07	0.00579710144927535	36	111648353	111651480	Known	0.00745725376422075
chr10	96114835	G	A	0	5	0	5	Unknown	0.00396825396825396	0.00396825396825396	0.00396825396825396	15	96114850	96116292	Known	0.00518150188893368
chr10	105152206	A	C	40	16	36	16	Unknown	3.90499743322517e-06	1.24845731831408e-27	3.90499743322517e-06	17	105152223	105156166	Known	9.55090121113046e-06
chr10	51381519	A	G	65	10	65	10	Unknown	0.00141751624121249	2.154567144416e-44	0.00141751624121249	13	51381532	51381762	Known	0.0022772135912071
chr10	51381775	T	G	50	8	50	8	Unknown	0.00603430700186334	3.25668234409353e-34	0.00603430700186334	13	51381532	51381762	Known	0.00774086702272303
chr10	104160434	A	G	0	18	0	18	Unknown	2.20382389230053e-10	2.20382389230053e-10	2.20382389230053e-10	22	104160248	104160412	Known	8.97040340912945e-10
chr10	5808086	G	A	24	16	24	16	Unknown	4.66292648507658e-06	1.86034036560366e-23	4.66292648507658e-06	29	5808115	5808204	Known	1.1364603970652e-05
chr10	3207705	G	C	31	19	31	19	Unknown	4.59507057501367e-07	1.98233060428362e-29	4.59507057501367e-07	14	3207719	3208421	Known	1.32185657163088e-06
chr10	51364733	C	T	0	9	0	9	Unknown	4.11353352529823e-05	4.11353352529823e-05	4.11353352529823e-05	28	51363787	51364705	Known	8.45238272851805e-05
chr10	51364707	G	T	0	14	0	14	Unknown	2.49273368131895e-08	2.49273368131895e-08	2.49273368131895e-08	2	51363787	51364705	Known	7.9905643179462e-08
chr10	62671305	G	A	0	5	0	5	Unknown	0.00396825396825396	0.00396825396825396	0.00396825396825396	5	62671310	62701562	Known	0.00518150188893368
chr10	51361901	T	C	3	14	0	14	Unknown	2.49273368131895e-08	9.77028592253238e-07	2.49273368131895e-08	9	51361910	51362801	Known	7.9905643179462e-08
chr10	46248641	C	T	0	12	0	12	Unknown	7.3960230105068e-07	7.3960230105068e-07	7.3960230105068e-07	13	46248154	46248628	Known	1.97797301321454e-06
chr10	46248649	T	C	0	10	0	10	Unknown	1.08250882244691e-05	1.08250882244691e-05	1.08250882244691e-05	21	46248154	46248628	Known	2.43126576950859e-05
chr10	124913996	C	T	0	73	0	73	Unknown	3.40118804786627e-43	3.40118804786627e-43	3.40118804786627e-43	5	124914001	124914434	Known	5.65371138974656e-42
chr10	70992664	C	T	0	4	0	4	Unknown	0.0285714285714286	0.0285714285714286	0.0285714285714286	4	70992668	70992770	Known	0.0302034599064302
chr10	119774598	T	A	0	8	0	7	Unknown	0.000582750582750582	0.0013986013986014	0.000582750582750582	23	119774621	119798483	Known	0.000964073669675576
chr10	128926013	A	G	0	15	0	6	Unknown	0.00216450216450216	0.0168582375478927	0.00216450216450216	15	128926028	128927751	SemiNovel	0.00318592683385897
chr10	51381836	A	G	75	27	75	27	Unknown	2.04742068205515e-09	1.39417767451805e-60	2.04742068205515e-09	10	51381846	51384299	Known	7.67022916786115e-09
chr10	71876382	C	T	0	16	0	16	Unknown	3.32734195504201e-09	3.32734195504201e-09	3.32734195504201e-09	4	71874876	71876378	Known	1.18876464185285e-08
chr10	70856852	G	A	1	19	1	19	Unknown	1.52343335590421e-10	7.25444455192477e-12	1.52343335590421e-10	12	70847992	70856840	Known	6.46643883178913e-10
chr10	12046546	T	C	0	10	0	10	Unknown	1.08250882244691e-05	1.08250882244691e-05	1.08250882244691e-05	17	12043824	12046529	Known	2.43126576950859e-05
chr10	99126513	C	T	0	16	0	16	Unknown	3.32734195504201e-09	3.32734195504201e-09	3.32734195504201e-09	14	99126378	99126499	Known	1.18876464185285e-08
chr10	36889005	C	T	0	5	0	5	Unknown	0.00396825396825396	0.00396825396825396	0.00396825396825396	15	36889020	36890219	Novel	0.00518150188893368
chr10	80921864	A	G	0	12	0	12	Unknown	7.3960230105068e-07	7.3960230105068e-07	7.3960230105068e-07	54	80899534	80921810	Known	1.97797301321454e-06
chr10	102116311	A	C	0	150	0	150	Unknown	2.13311256419601e-89	2.13311256419601e-89	2.13311256419601e-89	22	102114389	102116289	Known	8.58191373653351e-88
chr10	105657316	G	C	0	24	0	24	Unknown	6.20201122431976e-14	6.20201122431976e-14	6.20201122431976e-14	10	105652010	105657306	Known	3.36265296068587e-13
chr10	104953007	C	G	0	14	0	8	Unknown	0.000155400155400155	0.00193236714975845	0.000155400155400155	14	104941085	104952993	SemiNovel	0.000288748883126393
chr10	120919246	T	C	0	4	0	4	Unknown	0.0285714285714286	0.0285714285714286	0.0285714285714286	6	120917574	120919240	Known	0.0302034599064302
chr10	123596254	T	C	0	8	0	8	Unknown	0.000155400155400155	0.000155400155400155	0.000155400155400155	21	123549804	123596233	Known	0.000288748883126393
chr10	135233541	A	G	0	11	0	11	Unknown	2.83514215402761e-06	2.83514215402761e-06	2.83514215402761e-06	11	135233096	135233530	Known	6.97108469404839e-06
chr10	445061	C	T	0	11	0	11	Unknown	2.83514215402761e-06	2.83514215402761e-06	2.83514215402761e-06	12	436803	445049	Known	6.97108469404839e-06
chr10	70696713	C	T	0	11	0	11	Unknown	2.83514215402761e-06	2.83514215402761e-06	2.83514215402761e-06	21	70695835	70696692	Known	6.97108469404839e-06
chr10	5138607	G	A	63	24	63	24	Unknown	1.89062406465198e-08	6.91415800546015e-52	1.89062406465198e-08	5	5136720	5138602	Known	6.30056711101309e-08
chr10	46214798	G	A	27	7	27	7	Unknown	0.0110983543819365	7.02912552157359e-20	0.0110983543819365	13	46214811	46215285	Known	0.0137786367460893
chr10	5040936	T	C	44	6	44	6	Unknown	0.0266610763083904	1.98233060428362e-29	0.0266610763083904	3	5040939	5041392	Known	0.0302034599064302
chr10	5041398	T	C	12	38	12	38	Unknown	4.28213764594132e-17	1.98233060428362e-29	4.28213764594132e-17	6	5040939	5041392	Known	2.85065086454031e-16
chr10	3150898	C	T	0	101	0	100	Unknown	2.20876069319974e-59	5.66036135854264e-58	2.20876069319974e-59	5	3149501	3150893	Known	5.6252474168096e-58
chr10	5804531	G	A	0	5	0	5	Unknown	0.00396825396825396	0.00396825396825396	0.00396825396825396	36	5803434	5804495	Known	0.00518150188893368
chr10	51364758	T	C	0	4	0	4	Unknown	0.0285714285714286	0.0285714285714286	0.0285714285714286	13	51364771	51370854	Known	0.0302034599064302
chr10	135180430	A	G	0	12	0	12	Unknown	7.3960230105068e-07	7.3960230105068e-07	7.3960230105068e-07	37	135179599	135180393	Known	1.97797301321454e-06
chr10	127967533	G	T	0	76	0	72	Unknown	1.35115689572767e-42	8.57546831537052e-39	1.35115689572767e-42	24	127967557	128018981	Known	2.20635973090589e-41
chr10	33510663	G	A	99	59	99	59	Unknown	4.25778579453806e-21	1.67019983651915e-94	4.25778579453806e-21	16	33502645	33510647	Known	3.52824279571273e-20
chr10	34688287	G	A	0	7	0	7	Unknown	0.000582750582750582	0.000582750582750582	0.000582750582750582	29	34673182	34688258	Known	0.000964073669675576
chr10	12148259	A	C	0	4	0	4	Unknown	0.0285714285714286	0.0285714285714286	0.0285714285714286	14	12143180	12148245	Known	0.0302034599064302
chr10	3189380	C	T	0	5	0	5	Unknown	0.00396825396825396	0.00396825396825396	0.00396825396825396	38	3187908	3189342	Known	0.00518150188893368
chr10	97447373	A	T	0	12	0	12	Unknown	7.3960230105068e-07	7.3960230105068e-07	7.3960230105068e-07	24	97447112	97447349	Known	1.97797301321454e-06
chr10	99205731	A	G	0	29	0	29	Unknown	6.65175199757689e-17	6.65175199757689e-17	6.65175199757689e-17	19	99205604	99205712	Known	4.30425723666048e-16
chr10	13337588	G	A	0	8	0	8	Unknown	0.000155400155400155	0.000155400155400155	0.000155400155400155	18	13337606	13340187	Known	0.000288748883126393
chr10	99155984	G	A	0	14	0	14	Unknown	2.49273368131895e-08	2.49273368131895e-08	2.49273368131895e-08	9	99153517	99155975	Known	7.9905643179462e-08
chr10	3183003	G	A	31	15	31	15	Unknown	1.56217236762134e-05	2.43430155168019e-27	1.56217236762134e-05	1	3183004	3185581	Known	3.4804097050697e-05
chr10	71657272	A	G	0	24	0	24	Unknown	6.20201122431976e-14	6.20201122431976e-14	6.20201122431976e-14	15	71657287	71662504	Known	0.0302034599064302
chr10	47909775	C	T	4	11	4	11	Unknown	4.99750124937529e-05	1.28934500757877e-08	4.99750124937529e-05	13	47909288	47909762	Known	0.000102082880561191
chr10	127967533	G	T	0	29	0	29	Unknown	6.65175199757689e-17	6.65175199757689e-17	6.65175199757689e-17	49	127843874	127967484	Known	2.20635973090589e-41
chr10	103298099	G	T	0	6	0	6	Unknown	0.00216450216450216	0.00216450216450216	0.00216450216450216	29	103298128	103310456	Known	0.00318592683385897
chr10	80921864	A	G	0	22	0	22	Unknown	9.50525633292485e-13	9.50525633292485e-13	9.50525633292485e-13	26	80921890	80961341	Known	1.97797301321454e-06
chr10	122663585	G	A	0	15	0	15	Unknown	1.28934500757877e-08	1.28934500757877e-08	1.28934500757877e-08	26	122662744	122663559	Known	4.31231535064901e-08
chr10	116719543	G	A	0	11	0	11	Unknown	2.83514215402761e-06	2.83514215402761e-06	2.83514215402761e-06	23	116719566	116730127	Known	6.97108469404839e-06
chr3	58118555	G	A	32	24	26	15	Unknown	1.27280622944498e-05	4.68385951635972e-18	1.27280622944498e-05	20	58116635	58118535	Known	0.0113010220178594
chr3	148863151	A	G	16	6	16	6	Unknown	0.0211396657794842	9.50525633292485e-13	0.0211396657794842	10	148859167	148863141	Known	0.0248344105814
chr3	12962074	G	A	15	15	15	15	Unknown	5.83213369583287e-06	1.69112338921449e-17	5.83213369583287e-06	22	12962096	12963620	Known	1.41397407333031e-05
chr3	195408169	C	T	9	7	9	7	Unknown	0.00679767643060191	3.32734195504201e-09	0.00679767643060191	3	195408172	195408407	Known	0.00866009626955067
chr3	41996136	T	C	8	4	8	4	Unknown	0.046583850931677	7.3960230105068e-07	0.046583850931677	22	41979689	41996114	Known	0.0472994770249946
chr3	52510592	G	A	0	8	0	8	Unknown	0.000155400155400155	0.000155400155400155	0.000155400155400155	23	52510615	52511590	Known	0.000288748883126393
chr3	93673296	C	A	0	24	0	24	Unknown	6.20201122431976e-14	6.20201122431976e-14	6.20201122431976e-14	0	93673296	93692518	SemiNovel	3.36265296068587e-13
chr3	189713205	T	C	0	13	0	13	Unknown	1.92296598273177e-07	1.92296598273177e-07	1.92296598273177e-07	26	189713231	189838041	Known	5.64883975456443e-07
chr3	81643167	T	C	0	56	0	56	Unknown	5.12045820465751e-33	5.12045820465751e-33	5.12045820465751e-33	7	81643174	81691932	Known	6.80114448618624e-32
chr3	119118104	A	G	0	21	0	21	Unknown	3.71569111196148e-12	3.71569111196148e-12	3.71569111196148e-12	4	119118108	119120669	Known	0.00518150188893368
chr3	124738107	C	T	39	24	39	23	Unknown	1.9310809359533e-08	2.12098410285141e-35	1.9310809359533e-08	1	124733856	124738106	Known	6.42767467410836e-08
chr3	66419956	C	T	10	8	10	8	Unknown	0.0014460511679644	2.20382389230053e-10	0.0014460511679644	10	66419966	66420953	Known	0.00231501617201221
chr3	105264176	G	T	40	28	40	28	Unknown	2.20076563035579e-10	3.36184980071499e-40	2.20076563035579e-10	3	105264179	105265993	Known	8.97040340912945e-10
chr3	39453160	G	A	318	223	317	223	Unknown	3.09164766260902e-80	8.59674223763769e-322	3.09164766260902e-80	20	39452490	39453140	Known	1.12926498834245e-78
chr3	167508198	G	A	2	4	2	4	Unknown	0.0303030303030303	0.00216450216450216	0.0303030303030303	38	167507166	167508160	Known	0.0316602228532977
chr3	108373022	G	A	8	4	8	4	Unknown	0.046583850931677	7.3960230105068e-07	0.046583850931677	30	108370009	108372992	Known	0.0472994770249946
chr3	129324193	A	G	0	13	0	13	Unknown	1.92296598273177e-07	1.92296598273177e-07	1.92296598273177e-07	21	129308370	129324172	Known	5.64883975456443e-07
chr3	197597044	C	T	0	11	0	10	Unknown	1.08250882244691e-05	1.70108529241656e-05	1.08250882244691e-05	13	197593090	197597031	Known	2.43126576950859e-05
chr3	9425911	G	A	12	5	12	5	Unknown	0.0444770283479961	4.28521312391768e-10	0.0444770283479961	15	9424993	9425896	Known	0.0454094265149088
chr3	39431081	G	A	4	7	4	7	Unknown	0.00386996904024767	2.83514215402761e-06	0.00386996904024767	26	39431107	39431914	Known	0.00518150188893368
chr3	184071063	G	C	0	5	0	5	Unknown	0.00396825396825396	0.00396825396825396	0.00396825396825396	25	184070935	184071038	Known	0.00518150188893368
chr3	186509517	G	A	0	12	0	12	Unknown	7.3960230105068e-07	7.3960230105068e-07	7.3960230105068e-07	3	186508195	186509514	Known	1.97797301321454e-06
chr3	194387300	C	T	7	8	7	8	Unknown	0.00219890054972514	1.28934500757877e-08	0.00219890054972514	1	194387301	194390738	Known	0.00322799996088682
chr3	188590446	A	G	8	10	8	10	Unknown	0.000344297897134382	2.20382389230053e-10	0.000344297897134382	15	188584166	188590431	Known	0.000625095462684791
chr3	53224002	T	C	0	20	0	20	Unknown	7.25444455192477e-12	7.25444455192477e-12	7.25444455192477e-12	15	53224017	53226124	Known	3.28521012661389e-11
chr3	142524858	G	A	13	15	13	15	Unknown	4.60734451939997e-06	2.61482664732333e-16	4.60734451939997e-06	8	142523472	142524850	Known	1.12390056114713e-05
chr3	158320597	T	C	0	15	0	15	Unknown	1.28934500757877e-08	1.28934500757877e-08	1.28934500757877e-08	1	158317962	158320596	Known	4.31231535064901e-08
chr3	150285520	T	C	0	12	0	12	Unknown	7.3960230105068e-07	7.3960230105068e-07	7.3960230105068e-07	33	150285553	150285689	Known	1.97797301321454e-06
chr3	128890350	G	A	0	67	0	32	Unknown	1.09133125299295e-18	1.70273366176709e-12	1.09133125299295e-18	31	128890381	128890477	Known	7.95153689844733e-18
chr3	38170810	C	G	15	7	15	7	Unknown	0.00890091190715128	9.50525633292485e-13	0.00890091190715128	29	38169357	38170781	Known	0.0111603123099602
chr3	193334991	G	A	5	6	5	5	Unknown	0.0325077399380805	1.70108529241656e-05	0.0325077399380805	24	193333559	193334967	Known	0.0337351349787333
chr3	179298999	C	T	0	19	0	19	Unknown	5.65846675050138e-11	5.65846675050138e-11	5.65846675050138e-11	9	179299008	179301141	Known	2.43533390688246e-10
chr3	124802888	C	T	0	34	0	33	Unknown	2.77030241144367e-19	2.46019393255073e-18	2.77030241144367e-19	8	124802896	124807154	Known	2.07287317902092e-18
chr3	124802881	A	G	0	34	0	33	Unknown	2.77030241144367e-19	2.46019393255073e-18	2.77030241144367e-19	15	124802896	124807154	Known	2.07287317902092e-18
chr3	197659160	C	G	0	11	0	11	Unknown	2.83514215402761e-06	2.83514215402761e-06	2.83514215402761e-06	13	197659173	197665419	Known	6.97108469404839e-06
chr3	194387186	C	T	7	6	7	6	Unknown	0.0149068322981366	1.92296598273177e-07	0.0149068322981366	5	194387018	194387181	Known	0.018023243231545
chr3	105260596	T	C	0	67	0	67	Unknown	1.33485212675445e-39	1.33485212675445e-39	1.33485212675445e-39	13	105260609	105264067	Known	2.05863861326131e-38
chr3	158537443	A	G	30	20	30	20	Unknown	1.758607257104e-07	1.98233060428362e-29	1.758607257104e-07	5	158531856	158537438	Known	5.42432638413412e-07
chr3	191100561	C	A	34	13	34	13	Unknown	9.34049456222444e-05	1.23023841859113e-27	9.34049456222444e-05	26	191098721	191100535	Known	0.000188268525701994
chr3	128890350	G	A	0	15	0	15	Unknown	1.28934500757877e-08	1.28934500757877e-08	1.28934500757877e-08	1	128890351	128890477	Known	7.95153689844733e-18
chr3	33174168	G	A	0	63	0	63	Unknown	3.31403766070507e-37	3.31403766070507e-37	3.31403766070507e-37	24	33174192	33175674	Known	4.84198344532489e-36
chr3	33174156	T	G	0	30	0	30	Unknown	1.69112338921449e-17	1.69112338921449e-17	1.69112338921449e-17	36	33174192	33175674	Known	1.14501427523401e-16
chr3	197495334	G	A	0	33	0	33	Unknown	2.77030241144367e-19	2.77030241144367e-19	2.77030241144367e-19	24	197483428	197495310	Known	2.07287317902092e-18
chr3	100467018	T	C	0	40	0	40	Unknown	1.86034036560366e-23	1.86034036560366e-23	1.86034036560366e-23	25	100463775	100466993	Known	1.67672235549213e-22
chr3	141087623	T	C	6	7	6	7	Unknown	0.00521739130434783	1.92296598273177e-07	0.00521739130434783	23	141087646	141088714	Known	0.00674277386446442
chr3	33434831	G	A	0	13	0	13	Unknown	1.92296598273177e-07	1.92296598273177e-07	1.92296598273177e-07	27	33434106	33434804	Known	5.64883975456443e-07
chr3	49343175	G	A	0	10	0	9	Unknown	4.11353352529823e-05	0.00011907597046916	4.11353352529823e-05	27	49339975	49343148	Known	8.45238272851805e-05
chr3	81698130	T	C	0	74	0	74	Unknown	4.28040672690646e-44	4.28040672690646e-44	4.28040672690646e-44	12	81698142	81698947	Known	7.38037830676543e-43
chr3	119118104	A	G	0	5	0	5	Unknown	0.00396825396825396	0.00396825396825396	0.00396825396825396	58	119112438	119118046	Known	0.00518150188893368
chr3	197701913	G	T	0	5	0	5	Unknown	0.00396825396825396	0.00396825396825396	0.00396825396825396	0	197701345	197701913	Known	0.00518150188893368
chr3	36422216	T	C	10	12	9	12	Unknown	5.31609500925001e-05	1.09310447828635e-11	5.31609500925001e-05	30	36422246	36484856	Known	0.000108113404730242
chr3	124731485	C	G	10	23	10	23	Unknown	5.31159717288973e-10	2.77030241144367e-19	5.31159717288973e-10	18	124729399	124731467	Known	2.04224290193101e-09
chr3	158388780	T	C	0	9	0	9	Unknown	4.11353352529823e-05	4.11353352529823e-05	4.11353352529823e-05	34	158387399	158388746	Known	8.45238272851805e-05
chr3	24006477	T	A	0	11	0	11	Unknown	2.83514215402761e-06	2.83514215402761e-06	2.83514215402761e-06	9	24004096	24006468	Known	6.97108469404839e-06
chr3	42236415	A	G	10	9	10	9	Unknown	0.000566695727986052	5.65846675050138e-11	0.000566695727986052	18	42236433	42240669	Known	0.000964073669675576
chr3	123411589	G	A	0	34	0	34	Unknown	7.02912552157359e-20	7.02912552157359e-20	7.02912552157359e-20	7	123401157	123411582	Known	5.42023679108008e-19
chr3	138289163	T	C	0	13	0	13	Unknown	1.92296598273177e-07	1.92296598273177e-07	1.92296598273177e-07	3	138256189	138289160	Known	5.64883975456443e-07
chr3	129152089	G	A	9	11	9	11	Unknown	0.000145306596919501	7.25444455192477e-12	0.000145306596919501	1	129152090	129152693	Known	0.000286281840346724
chr3	50153356	T	C	0	18	0	18	Unknown	2.20382389230053e-10	2.20382389230053e-10	2.20382389230053e-10	17	50153040	50153339	Known	8.97040340912945e-10
chr3	31659458	T	G	57	13	57	13	Unknown	0.000132291387892451	2.13171960004365e-41	0.000132291387892451	26	31658567	31659432	Known	0.000262314923421032
chr3	112289505	C	T	6	7	6	7	Unknown	0.00521739130434783	1.92296598273177e-07	0.00521739130434783	12	112289517	112292736	Known	0.00674277386446442
chr3	48694147	G	A	0	8	0	8	Unknown	0.000155400155400155	0.000155400155400155	0.000155400155400155	16	48693798	48694131	Known	0.000288748883126393
chr3	16312564	C	T	0	7	0	7	Unknown	0.000582750582750582	0.000582750582750582	0.000582750582750582	14	16312578	16313166	Known	0.000964073669675576
chr3	56697568	C	T	0	4	0	4	Unknown	0.0285714285714286	0.0285714285714286	0.0285714285714286	32	56697600	56700288	Known	0.0302034599064302
chr3	154022936	A	C	17	5	17	5	Unknown	0.0484968803176404	9.50525633292485e-13	0.0484968803176404	21	154022957	154024005	Known	0.0486019277118302
chr3	127771371	A	C	32	6	32	6	Unknown	0.0126278217248698	1.45082697999576e-22	0.0126278217248698	31	127771402	127771678	Known	0.0155660893020597
chr3	124746347	T	C	33	26	33	26	Unknown	8.48139476054975e-10	8.21129308980856e-35	8.48139476054975e-10	4	124746351	124748039	Known	3.23856284116728e-09
chr3	58081888	T	C	0	70	0	70	Unknown	2.13171960004365e-41	2.13171960004365e-41	2.13171960004365e-41	20	58080681	58081868	Known	3.40095035041446e-40
chr3	148872987	G	A	11	12	10	12	Unknown	6.13205377811162e-05	5.82989055086053e-12	6.13205377811162e-05	15	148873002	148875137	Known	0.000124525100863481
chr3	179424862	A	G	9	10	9	10	Unknown	0.000390824639990381	5.65846675050138e-11	0.000390824639990381	2	179424864	179426561	Known	0.000702219547322523
chr3	46021218	G	T	6	7	6	7	Unknown	0.00521739130434783	1.92296598273177e-07	0.00521739130434783	21	46016837	46021197	Known	0.00674277386446442
chr3	27442336	G	A	14	9	14	9	Unknown	0.00148348531785855	1.21456053142928e-13	0.00148348531785855	24	27442360	27444630	Known	0.00237084354771176
chr3	97607290	G	A	1	4	1	4	Unknown	0.0476190476190476	0.00396825396825396	0.0476190476190476	9	97607299	97608199	Known	0.0479646140023498
chr3	148786108	C	T	14	12	14	12	Unknown	9.35917022581958e-05	4.03292046399341e-15	9.35917022581958e-05	14	148786122	148789039	Known	0.000188268525701994
chr3	88190809	C	T	0	6	0	6	Unknown	0.00216450216450216	0.00216450216450216	0.00216450216450216	14	88190198	88190795	Known	0.00318592683385897
chr3	10276163	T	A	0	12	0	12	Unknown	7.3960230105068e-07	7.3960230105068e-07	7.3960230105068e-07	20	10268117	10276143	Known	1.97797301321454e-06
chr3	52519795	C	T	9	8	9	8	Unknown	0.00267787253326741	4.28521312391768e-10	0.00267787253326741	1	52518653	52519794	Known	0.00388592480520143
chr3	12613866	T	C	12	9	12	9	Unknown	0.000659195781146998	3.71569111196148e-12	0.000659195781146998	6	12613872	12616291	Known	0.00108472287401545
chr3	125199103	A	G	1	5	1	5	Unknown	0.00757575757575756	0.00216450216450216	0.00757575757575756	12	125195600	125199091	Known	0.00956357573001501
chr3	129293183	T	C	0	6	0	6	Unknown	0.00216450216450216	0.00216450216450216	0.00216450216450216	4	129292588	129293179	Known	0.00318592683385897
chr3	129294626	G	A	5	11	5	11	Unknown	3.38540407215746e-05	3.32734195504201e-09	3.38540407215746e-05	17	129294405	129294609	Known	7.39408473981834e-05
chr3	121526204	G	A	0	4	0	4	Unknown	0.0285714285714286	0.0285714285714286	0.0285714285714286	13	121518221	121526191	Known	0.0302034599064302
chr3	168810874	C	T	3	8	3	8	Unknown	0.00103199174406605	2.83514215402761e-06	0.00103199174406605	16	168810890	168812864	Known	0.00168320157551548
chr3	183901281	G	A	293	143	293	143	Unknown	1.48013872412898e-49	2.35134561290637e-261	1.48013872412898e-49	11	183900656	183901270	Known	3.02122433689856e-48
chr3	123451773	G	C	0	8	0	8	Unknown	0.000155400155400155	0.000155400155400155	0.000155400155400155	30	123444925	123451743	Known	0.000288748883126393
chr3	49714225	T	C	0	65	0	65	Unknown	2.10376559063265e-38	2.10376559063265e-38	2.10376559063265e-38	15	49714133	49714210	Known	1.14501427523401e-16
chr3	49760039	T	C	0	16	0	14	Unknown	2.49273368131895e-08	5.09083319121426e-07	2.49273368131895e-08	10	49759943	49760029	Known	7.9905643179462e-08
chr3	62229553	C	T	0	14	0	14	Unknown	2.49273368131895e-08	2.49273368131895e-08	2.49273368131895e-08	19	62229572	62240799	Known	7.9905643179462e-08
chr3	64133350	A	G	0	6	0	6	Unknown	0.00216450216450216	0.00216450216450216	0.00216450216450216	28	64133378	64138858	Known	0.00318592683385897
chr3	38406773	G	T	3	5	3	5	Unknown	0.0128205128205128	0.000155400155400155	0.0128205128205128	3	38406776	38407099	Known	0.0157198514088973
chr3	42610374	A	G	24	8	21	6	Unknown	0.0114611882488844	4.75708019185864e-13	0.0114611882488844	17	42605178	42610357	Known	0.0141973487634552
chr3	16305674	C	G	0	26	0	26	Unknown	4.03292046399341e-15	4.03292046399341e-15	4.03292046399341e-15	12	16302336	16305662	Known	2.37693995924537e-14
chr3	105422844	C	T	0	5	0	5	Unknown	0.00396825396825396	0.00396825396825396	0.00396825396825396	12	105421303	105422832	Known	0.00518150188893368
chr3	45779136	A	T	0	23	0	23	Unknown	1.21456053142928e-13	1.21456053142928e-13	1.21456053142928e-13	8	45779144	45779264	Known	6.26695173837858e-13
chr3	127395817	G	A	9	7	9	7	Unknown	0.00679767643060191	3.32734195504201e-09	0.00679767643060191	7	127395424	127395810	Known	0.00866009626955067
chr3	191097966	T	C	19	16	19	15	Unknown	8.36693384832906e-06	6.41789721534974e-19	8.36693384832906e-06	18	191087825	191097948	Known	2.00402142907347e-05
chr3	124774432	T	G	1	4	1	4	Unknown	0.0476190476190476	0.00396825396825396	0.0476190476190476	13	124748332	124774419	Known	0.0479646140023498
chr3	73453325	C	T	0	6	0	6	Unknown	0.00216450216450216	0.00216450216450216	0.00216450216450216	26	73450160	73453299	Known	0.00318592683385897
chr3	56703746	A	C	12	8	12	8	Unknown	0.00327600327600327	7.25444455192477e-12	0.00327600327600327	18	56702586	56703728	Known	0.0047193487774702
chr3	56702553	C	T	3	6	3	6	Unknown	0.0090497737556561	4.11353352529823e-05	0.0090497737556561	33	56702586	56703728	Known	0.0113010220178594
chr3	49054692	T	C	0	12	0	12	Unknown	7.3960230105068e-07	7.3960230105068e-07	7.3960230105068e-07	31	49054280	49054661	Known	1.97797301321454e-06
chr3	191075902	C	T	23	27	23	27	Unknown	1.12700417765098e-10	1.98233060428362e-29	1.12700417765098e-10	11	191075913	191078858	Known	4.82059105879681e-10
chr3	90257363	C	T	0	5	0	5	Unknown	0.00396825396825396	0.00396825396825396	0.00396825396825396	3	90255389	90257360	Known	0.00518150188893368
chr3	53222761	C	T	0	11	0	11	Unknown	2.83514215402761e-06	2.83514215402761e-06	2.83514215402761e-06	25	53221418	53222736	Known	6.97108469404839e-06
chr3	47449058	T	C	0	25	0	25	Unknown	1.58214572048971e-14	1.58214572048971e-14	1.58214572048971e-14	16	47449074	47449187	Known	8.96333983689682e-14
chr3	149678534	C	T	14	14	14	14	Unknown	1.38220335582e-05	2.61482664732333e-16	1.38220335582e-05	7	149677923	149678527	Known	3.08688376167041e-05
chr3	45755572	G	T	0	4	0	4	Unknown	0.0285714285714286	0.0285714285714286	0.0285714285714286	34	45754688	45755538	Known	0.0302034599064302
chr3	5241309	C	A	0	5	0	5	Unknown	0.00396825396825396	0.00396825396825396	0.00396825396825396	32	5236966	5241277	Known	0.00518150188893368
chr3	124826956	T	C	14	19	14	19	Unknown	4.73228286584647e-08	2.77030241144367e-19	4.73228286584647e-08	14	124826970	124829033	Known	1.49963667072943e-07
chr3	57882601	C	T	12	10	12	10	Unknown	0.000521224571139487	9.50525633292485e-13	0.000521224571139487	1	57882318	57882600	Known	0.000919262648972818
chr3	69127054	A	C	49	6	42	6	Unknown	0.0264743745219127	4.99147503945611e-24	0.0264743745219127	15	69127069	69129263	Known	0.0302034599064302
chr3	123368008	C	T	0	6	0	6	Unknown	0.00216450216450216	0.00216450216450216	0.00216450216450216	33	123368041	123375973	Known	0.00318592683385897
chr3	58112488	C	T	49	56	46	54	Unknown	5.05373134079563e-21	2.70500980018957e-54	5.05373134079563e-21	1	58112489	58116468	Known	4.06642266726048e-20
chr3	122186188	C	T	0	21	0	21	Unknown	3.71569111196148e-12	3.71569111196148e-12	3.71569111196148e-12	19	122182888	122186169	Known	1.76622577513786e-11
chr3	197712759	T	C	0	5	0	5	Unknown	0.00396825396825396	0.00396825396825396	0.00396825396825396	2	197712761	197717430	Known	0.00518150188893368
chr3	185826740	T	G	0	13	0	13	Unknown	1.92296598273177e-07	1.92296598273177e-07	1.92296598273177e-07	11	185823731	185826729	Known	5.64883975456443e-07
chr3	39180099	T	C	0	4	0	4	Unknown	0.0285714285714286	0.0285714285714286	0.0285714285714286	15	39180114	39180202	Known	0.0302034599064302
chr3	190030680	A	G	0	4	0	4	Unknown	0.0285714285714286	0.0285714285714286	0.0285714285714286	19	190028042	190030661	Known	0.0302034599064302
chr3	98304467	T	C	0	20	0	20	Unknown	7.25444455192477e-12	7.25444455192477e-12	7.25444455192477e-12	36	98304503	98307557	Known	3.28521012661389e-11
chr3	4856234	G	A	29	22	29	22	Unknown	2.61179295609509e-08	5.00489409992406e-30	2.61179295609509e-08	12	4856246	4856737	Known	8.35292309460825e-08
chr3	157155314	C	A	23	6	23	6	Unknown	0.0117360296109054	6.65175199757689e-17	0.0117360296109054	12	157154852	157155302	Known	0.0145248409272731
chr3	49159273	A	C	32	7	32	7	Unknown	0.00582191780821918	7.34834444413446e-23	0.00582191780821918	20	49159293	49159377	Known	0.00747878011828618
chr3	17208267	T	C	14	8	13	8	Unknown	0.00344810100907661	1.09310447828635e-11	0.00344810100907661	8	17202748	17208259	Known	0.00495185121634593
chr3	184049385	C	T	124	87	124	87	Unknown	1.63566231756264e-31	2.3785663854147e-126	1.63566231756264e-31	9	184049394	184049516	Known	2.07333269112049e-30
chr3	37363353	G	T	6	6	6	6	Unknown	0.0137299771167048	7.3960230105068e-07	0.0137299771167048	24	37363377	37365079	Known	0.0166948823810655
chr3	183899832	C	T	154	126	154	126	Unknown	2.43622706479794e-46	1.57246235518986e-167	2.43622706479794e-46	3	183899835	183899939	Known	4.50864422125272e-45
chr3	123457893	G	A	0	30	0	30	Unknown	1.69112338921449e-17	1.69112338921449e-17	1.69112338921449e-17	16	123457909	123458800	Known	1.14501427523401e-16
chr3	50103917	G	A	0	25	0	25	Unknown	1.58214572048971e-14	1.58214572048971e-14	1.58214572048971e-14	18	50103935	50106123	Known	8.96333983689682e-14
chr3	149093238	A	G	299	146	299	146	Unknown	1.36808111738591e-50	9.06172314381666e-267	1.36808111738591e-50	8	149089654	149093230	Known	2.92137937066408e-49
chr3	183685534	A	G	1	4	1	4	Unknown	0.0476190476190476	0.00396825396825396	0.0476190476190476	20	183685554	183689351	Known	0.0479646140023498
chr3	183861243	A	G	12	20	12	20	Unknown	2.30169210825221e-08	1.09133125299295e-18	2.30169210825221e-08	13	183860930	183861230	Known	7.62469843974717e-08
chr3	49156473	C	G	0	8	0	8	Unknown	0.000155400155400155	0.000155400155400155	0.000155400155400155	18	49155553	49156455	Known	0.000288748883126393
chr3	158388780	T	C	0	8	0	8	Unknown	0.000155400155400155	0.000155400155400155	0.000155400155400155	28	158388808	158390139	Known	8.45238272851805e-05
chr3	87295049	T	C	0	36	0	36	Unknown	4.51964592630269e-21	4.51964592630269e-21	4.51964592630269e-21	9	87295058	87299025	Known	3.65411124498564e-20
chr3	49141116	G	A	0	31	0	31	Unknown	2.14855840432988e-18	2.14855840432988e-18	2.14855840432988e-18	23	49141139	49141296	Known	1.53721601299478e-17
chr3	11643465	T	C	0	5	0	4	Unknown	0.0285714285714286	0.0476190476190476	0.0285714285714286	31	11643496	11684911	Known	0.0302034599064302
chr3	128890350	G	A	0	67	0	35	Unknown	1.78274922648608e-20	6.49061841366654e-14	1.78274922648608e-20	31	128890381	128890498	Known	7.95153689844733e-18
chr3	27424718	A	G	13	17	13	17	Unknown	6.18559634406521e-07	1.69112338921449e-17	6.18559634406521e-07	23	27424741	27427383	Known	1.77388589371126e-06
chr3	122864436	G	A	21	12	21	12	Unknown	0.000144150317444069	2.77030241144367e-19	0.000144150317444069	3	122864439	122864946	Known	0.000284407449342385
chr3	8810008	G	A	0	6	0	6	Unknown	0.00216450216450216	0.00216450216450216	0.00216450216450216	7	8810015	8810182	Known	0.00318592683385897
chr3	141100280	A	G	13	10	11	10	Unknown	0.000479415113561455	3.64368159428779e-11	0.000479415113561455	13	141088788	141100267	Known	0.000848760430641963
chr3	195398006	C	T	14	11	14	11	Unknown	0.000238658840758397	1.58214572048971e-14	0.000238658840758397	3	195395512	195398003	Known	0.000436728373068762
chr3	51978220	A	G	0	10	0	10	Unknown	1.08250882244691e-05	1.08250882244691e-05	1.08250882244691e-05	13	51978233	51978406	Known	2.43126576950859e-05
chr3	58118555	G	A	32	24	3	6	Unknown	0.0090497737556561	0.00275762343840884	0.0090497737556561	20	58117746	58118535	Known	0.0113010220178594
chr3	49714225	T	C	0	30	0	30	Unknown	1.69112338921449e-17	1.69112338921449e-17	1.69112338921449e-17	25	49714250	49714336	Known	1.14501427523401e-16
chr3	183558402	C	G	12	9	11	6	Unknown	0.0184042875922742	4.7003492566313e-08	0.0184042875922742	26	183558428	183560086	Known	0.0220311782475866
chr3	14197987	A	T	0	31	0	31	Unknown	2.14855840432988e-18	2.14855840432988e-18	2.14855840432988e-18	8	14197995	14199511	Known	1.53721601299478e-17
chr3	4712413	G	A	33	27	33	27	Unknown	3.31415845685352e-10	1.03503694409348e-35	3.31415845685352e-10	0	4711457	4712413	Known	1.33722440061415e-09
chr3	122880191	T	C	6	6	6	6	Unknown	0.0137299771167048	7.3960230105068e-07	0.0137299771167048	23	122873888	122880168	Known	0.0166948823810655
chr3	124746049	A	G	23	38	23	38	Unknown	1.31790824684522e-15	5.21795484212409e-36	1.31790824684522e-15	0	124739974	124746049	Known	8.04068855657655e-15
chr3	20113830	G	A	6	5	6	5	Unknown	0.0350877192982457	2.83514215402761e-06	0.0350877192982457	5	20082272	20113825	Known	0.0362499102240156
chr3	101504217	T	C	0	4	0	4	Unknown	0.0285714285714286	0.0285714285714286	0.0285714285714286	14	101501624	101504203	SemiNovel	0.0302034599064302
chr3	49362369	C	T	0	4	0	4	Unknown	0.0285714285714286	0.0285714285714286	0.0285714285714286	42	49362196	49362327	Known	0.0302034599064302
chr15	49429410	A	G	25	11	25	11	Unknown	0.000397583423970168	4.51964592630269e-21	0.000397583423970168	14	49429424	49429545	Known	0.000713901413286666
chr15	40308859	G	T	17	5	17	5	Unknown	0.0484968803176404	9.50525633292485e-13	0.0484968803176404	14	40308873	40309309	Known	0.0486019277118302
chr15	89450587	G	T	0	36	0	36	Unknown	4.51964592630269e-21	4.51964592630269e-21	4.51964592630269e-21	20	89450607	89453023	Known	3.65411124498564e-20
chr15	72523689	C	T	1	5	1	5	Unknown	0.00757575757575756	0.00216450216450216	0.00757575757575756	24	72511451	72523665	Known	0.00956357573001501
chr15	49917341	G	A	7	6	7	6	Unknown	0.0149068322981366	1.92296598273177e-07	0.0149068322981366	31	49913319	49917310	Known	0.018023243231545
chr15	48058071	G	A	0	10	0	10	Unknown	1.08250882244691e-05	1.08250882244691e-05	1.08250882244691e-05	5	48057253	48058066	Known	2.43126576950859e-05
chr15	99715352	A	G	0	12	0	12	Unknown	7.3960230105068e-07	7.3960230105068e-07	7.3960230105068e-07	8	99715360	99740124	Known	1.97797301321454e-06
chr15	40330518	T	G	35	20	33	18	Unknown	6.1576944288591e-07	9.23858415552459e-27	6.1576944288591e-07	35	40329219	40330483	Known	1.76771041721953e-06
chr15	77344793	T	A	77	94	77	94	Unknown	7.46250841187485e-37	5.17799869208358e-102	7.46250841187485e-37	17	77344810	77345119	Known	1.07895434121691e-35
chr15	31267147	C	T	0	9	0	9	Unknown	4.11353352529823e-05	4.11353352529823e-05	4.11353352529823e-05	13	31266659	31267134	Known	8.45238272851805e-05
chr15	49325289	A	C	0	30	0	30	Unknown	1.69112338921449e-17	1.69112338921449e-17	1.69112338921449e-17	8	49325297	49327531	Known	1.14501427523401e-16
chr15	43767774	G	C	9	7	9	7	Unknown	0.00679767643060191	3.32734195504201e-09	0.00679767643060191	11	43766965	43767763	Known	0.00866009626955067
chr15	83207733	A	G	5	5	5	5	Unknown	0.0325077399380805	1.08250882244691e-05	0.0325077399380805	3	83207736	83208732	Known	0.0337351349787333
chr15	73067234	T	C	0	25	0	25	Unknown	1.58214572048971e-14	1.58214572048971e-14	1.58214572048971e-14	21	73064186	73067213	Known	8.96333983689682e-14
chr15	59949625	T	G	19	11	19	11	Unknown	0.000318805252564056	1.69112338921449e-17	0.000318805252564056	20	59944525	59949605	Known	0.000579949791033958
chr15	42568547	C	G	0	7	0	7	Unknown	0.000582750582750582	0.000582750582750582	0.000582750582750582	1	42566708	42568546	Known	0.000964073669675576
chr15	78789488	C	T	8	13	8	13	Unknown	6.26804690625523e-05	9.50525633292485e-13	1.59482850277501e-05	20	78786606	78789468	Known	3.55031589711581e-05
chr15	78780104	T	C	0	19	0	19	Unknown	5.65846675050138e-11	5.65846675050138e-11	5.65846675050138e-11	29	78778182	78780075	Known	2.43533390688246e-10
chr15	64508763	G	A	5	10	5	10	Unknown	0.000199900049975012	1.28934500757877e-08	0.000199900049975012	2	64506323	64508761	Known	0.000367012261065234
chr15	40328665	G	A	93	22	93	22	Unknown	1.57165131976271e-07	2.20560078264386e-68	1.57165131976271e-07	36	40328701	40329187	Known	4.86388412894235e-07
chr15	27302979	A	G	1	11	1	9	Unknown	0.00011907597046916	6.73038093956117e-05	0.00011907597046916	14	27285821	27302965	Novel	0.000237126896716203
chr15	41105926	T	G	8	8	8	8	Unknown	0.00244716351501669	3.32734195504201e-09	0.00244716351501669	15	41105615	41105911	Known	0.00356605035049151
chr15	45364534	A	C	0	6	0	6	Unknown	0.00216450216450216	0.00216450216450216	0.00216450216450216	19	45361250	45364515	Known	0.00318592683385897
chr15	63937209	C	G	0	12	0	12	Unknown	7.3960230105068e-07	7.3960230105068e-07	7.3960230105068e-07	18	63935749	63937191	Known	1.97797301321454e-06
chr15	44093927	T	C	112	16	112	16	Unknown	1.85227347368164e-05	3.46701037660715e-76	1.85227347368164e-05	18	44093767	44093909	Known	4.08412324300258e-05
chr15	82823390	A	G	409	269	409	269	Unknown	3.0059690312715e-96	0	3.0059690312715e-96	3	82823393	82824389	Known	1.26432879254692e-94
chr15	56152872	C	T	23	12	23	12	Unknown	0.000156868147273585	1.78274922648608e-20	0.000156868147273585	13	56152772	56152859	Known	0.000290504320768161
chr15	34674048	G	A	0	7	0	7	Unknown	0.000582750582750582	0.000582750582750582	0.000582750582750582	9	34674057	34674169	Known	0.000964073669675576
chr15	34674183	T	C	0	7	0	7	Unknown	0.000582750582750582	0.000582750582750582	0.000582750582750582	14	34674057	34674169	Known	0.000964073669675576
chr15	63363291	A	G	183	76	182	75	Unknown	9.29751457609867e-26	2.25689067021712e-150	9.29751457609867e-26	2	63354844	63363289	Known	8.99299667709056e-25
chr15	75650836	G	A	8	8	8	8	Unknown	0.00244716351501669	3.32734195504201e-09	0.00244716351501669	33	75650685	75650803	Known	0.00356605035049151
chr15	85333953	A	G	0	5	0	5	Unknown	0.00396825396825396	0.00396825396825396	0.00396825396825396	17	85328126	85333936	Known	0.00518150188893368
chr15	22939192	G	A	24	13	24	13	Unknown	6.80793534195497e-05	1.14538972104931e-21	6.80793534195497e-05	17	22935964	22939175	Known	0.000137847035078534
chr15	75970070	C	T	7	7	7	7	Unknown	0.00579710144927535	2.49273368131895e-08	0.00579710144927535	26	75969725	75970044	Known	0.00745725376422075
chr15	79054900	C	G	16	8	16	8	Unknown	0.00389809439905381	6.20201122431976e-14	0.00389809439905381	7	79054907	79056041	Known	0.00518150188893368
chr15	79056068	C	A	2	5	2	5	Unknown	0.020979020979021	0.000582750582750582	0.020979020979021	27	79054907	79056041	Known	0.0247294107166719
chr15	59193458	C	T	2	8	0	6	Unknown	0.00216450216450216	0.0108359133126935	0.00216450216450216	28	59193486	59204762	Known	0.00318592683385897
chr15	70352968	C	G	0	4	0	4	Unknown	0.0285714285714286	0.0285714285714286	0.0285714285714286	20	70352988	70356793	Known	0.0302034599064302
chr15	52353498	C	G	29	22	29	22	Unknown	2.61179295609509e-08	5.00489409992406e-30	2.61179295609509e-08	2	52350994	52353496	Known	8.35292309460825e-08
chr15	59368167	G	A	0	4	0	4	Unknown	0.0285714285714286	0.0285714285714286	0.0285714285714286	14	59359282	59368153	Known	0.0302034599064302
chr15	20724099	T	C	1	4	1	4	Unknown	0.0476190476190476	0.00396825396825396	0.0476190476190476	9	20724108	20724201	Known	0.0479646140023498
chr15	44038899	C	T	61	36	61	36	Unknown	5.28473677452314e-13	6.96147551590286e-58	5.28473677452314e-13	5	44038904	44046022	Known	2.71674616408819e-12
chr15	40265799	A	G	0	16	0	16	Unknown	3.32734195504201e-09	3.32734195504201e-09	3.32734195504201e-09	6	40265215	40265793	Known	1.18876464185285e-08
chr15	90744960	G	A	32	14	32	14	Unknown	3.80779514607706e-05	2.43430155168019e-27	3.80779514607706e-05	7	90744967	90760671	Known	8.29054064745877e-05
chr15	90176073	C	A	0	13	0	13	Unknown	1.92296598273177e-07	1.92296598273177e-07	1.92296598273177e-07	22	90174941	90176051	Known	5.64883975456443e-07
chr15	40330564	C	T	0	86	0	86	Unknown	5.49953717215937e-51	5.49953717215937e-51	5.49953717215937e-51	31	40330595	40331077	Known	1.18346629379182e-49
chr15	28414665	T	C	0	6	0	6	Unknown	0.00216450216450216	0.00216450216450216	0.00216450216450216	35	28413736	28414630	Known	0.00318592683385897
chr15	48443699	T	C	0	4	0	4	Unknown	0.0285714285714286	0.0285714285714286	0.0285714285714286	29	48441568	48443670	Known	0.0302034599064302
chr15	41819367	T	C	5	8	5	8	Unknown	0.00164759725400458	1.92296598273177e-07	0.00164759725400458	2	41819266	41819365	Known	0.00262104869748808
chr15	64418397	G	A	23	19	23	19	Unknown	2.7049551229806e-07	1.19124873924197e-24	2.7049551229806e-07	22	64418419	64419373	Known	7.87102245429156e-07
chr15	72637795	T	C	0	53	0	53	Unknown	1.59425429257871e-31	1.59425429257871e-31	1.59425429257871e-31	8	72636481	72637787	Known	2.03011464045803e-30
chr15	38632078	G	A	4	8	4	8	Unknown	0.00134607618791224	7.3960230105068e-07	0.00134607618791224	18	38632096	38641623	Known	0.00217503346777903
chr15	78441769	T	C	6	6	6	6	Unknown	0.0137299771167048	7.3960230105068e-07	0.0137299771167048	3	78441772	78447555	Known	0.0166948823810655
chr15	100246942	G	A	0	17	0	17	Unknown	4.28521312391768e-10	4.28521312391768e-10	4.28521312391768e-10	8	100230633	100246934	Known	1.66374148699238e-09
chr15	36946303	C	G	0	5	0	5	Unknown	0.00396825396825396	0.00396825396825396	0.00396825396825396	4	36937488	36946299	Known	0.00518150188893368
chr15	70351788	T	C	0	7	0	7	Unknown	0.000582750582750582	0.000582750582750582	0.000582750582750582	11	70351799	70352869	Known	0.000964073669675576
chr15	83215251	T	C	4	6	4	6	Unknown	0.0108359133126935	1.08250882244691e-05	0.0108359133126935	20	83215271	83215893	Known	0.0134648591566863
chr15	98513845	T	C	9	8	9	8	Unknown	0.00267787253326741	4.28521312391768e-10	0.00267787253326741	26	98513275	98513819	Known	0.00388592480520143
chr15	50782703	A	G	10	8	10	8	Unknown	0.0014460511679644	2.20382389230053e-10	0.0014460511679644	19	50782722	50784898	Known	0.00231501617201221
chr15	81221492	C	T	21	11	21	11	Unknown	0.00034702854199498	1.09133125299295e-18	0.00034702854199498	23	81221515	81224200	Known	0.00062881934241388
chr15	96181725	G	T	0	4	0	4	Unknown	0.0285714285714286	0.0285714285714286	0.0285714285714286	23	96181748	96273593	Known	0.0302034599064302
chr15	81212608	G	A	0	14	0	14	Unknown	2.49273368131895e-08	2.49273368131895e-08	2.49273368131895e-08	32	81212640	81213373	Known	7.9905643179462e-08
chr15	79058013	C	T	0	15	0	15	Unknown	1.28934500757877e-08	1.28934500757877e-08	1.28934500757877e-08	26	79057049	79057987	Known	4.31231535064901e-08
chr15	72040774	C	T	30	25	30	25	Unknown	1.69799295847314e-09	2.02989593113221e-32	1.69799295847314e-09	14	72039381	72040760	Known	6.40438648467586e-09
chr15	64962630	A	C	13	9	13	9	Unknown	0.00140329692229862	9.50525633292485e-13	0.00140329692229862	2	64962632	64966115	Known	0.00225567588668267
chr15	72638892	T	C	0	46	0	46	Unknown	2.43430155168019e-27	2.43430155168019e-27	2.43430155168019e-27	24	72638666	72638868	Known	2.52150041323291e-26
chr15	64385851	T	C	0	52	0	51	Unknown	5.00489409992406e-30	3.34793401441515e-29	5.00489409992406e-30	7	64381050	64385844	Known	5.88711272092762e-29
chr15	68624396	A	C	0	18	0	18	Unknown	2.20382389230053e-10	2.20382389230053e-10	2.20382389230053e-10	4	68624400	68624676	Known	8.97040340912945e-10
chr15	63855190	G	A	6	8	6	8	Unknown	0.00193236714975845	2.49273368131895e-08	0.00193236714975845	17	63855207	63862632	Known	0.00305481276066597
chr15	59963488	A	G	9	6	9	6	Unknown	0.0168582375478927	1.28934500757877e-08	0.0168582375478927	25	59963513	59964836	Known	0.0202678507721742
chr15	42764519	G	C	0	5	0	5	Unknown	0.00396825396825396	0.00396825396825396	0.00396825396825396	0	42764519	42783178	Known	0.00518150188893368
chr15	57910241	T	C	3	8	3	7	Unknown	0.00309597523219814	1.70108529241656e-05	0.00309597523219814	10	57896553	57910231	Known	0.00446463752965301
chr15	92638193	G	A	0	5	0	5	Unknown	0.00396825396825396	0.00396825396825396	0.00396825396825396	16	92638209	92647509	Known	0.00518150188893368
chr15	85525556	C	G	5	4	4	4	Unknown	0.0384615384615384	0.000411353352529824	0.0384615384615384	23	85525579	85607601	Known	0.0395148892558219
chr15	40855210	T	A	26	18	26	18	Unknown	8.51357718905863e-07	7.61948145586816e-26	8.51357718905863e-07	16	40855226	40857175	Known	2.25727700829291e-06
chr15	57918090	A	G	0	12	0	12	Unknown	7.3960230105068e-07	7.3960230105068e-07	7.3960230105068e-07	0	57918090	57921900	Known	1.97797301321454e-06
chr15	57918069	A	G	0	11	0	11	Unknown	2.83514215402761e-06	2.83514215402761e-06	2.83514215402761e-06	21	57918090	57921900	Known	6.97108469404839e-06
chr15	67528374	T	G	4	4	4	4	Unknown	0.0384615384615384	0.000155400155400155	0.0384615384615384	32	67528406	67528746	Known	0.0395148892558219
chr15	34681960	A	G	0	7	0	6	Unknown	0.00216450216450216	0.00466200466200466	0.00216450216450216	9	34681969	34683324	Known	0.00318592683385897
chr4	26673787	A	G	0	9	0	9	Unknown	4.11353352529823e-05	4.11353352529823e-05	4.11353352529823e-05	22	26673809	26675398	Known	9.5483539508495e-21
chr4	78079695	T	G	16	9	13	9	Unknown	0.00140329692229862	5.18310938032426e-11	0.00140329692229862	9	78078659	78079686	Known	0.00225567588668267
chr4	843695	A	G	15	6	15	6	Unknown	0.0206886060544597	3.71569111196148e-12	0.0206886060544597	15	843562	843680	Known	0.0244910748005033
chr4	49239224	T	G	0	5	0	5	Unknown	0.00396825396825396	0.00396825396825396	0.00396825396825396	14	49239238	49244726	Novel	0.00518150188893368
chr4	49239233	C	G	0	5	0	5	Unknown	0.00396825396825396	0.00396825396825396	0.00396825396825396	5	49239238	49244726	Novel	0.00518150188893368
chr4	49239237	A	G	0	5	0	5	Unknown	0.00396825396825396	0.00396825396825396	0.00396825396825396	1	49239238	49244726	Novel	0.00518150188893368
chr4	3417845	G	C	2	8	2	8	Unknown	0.000357227911407478	1.08250882244691e-05	0.000357227911407478	3	3417848	3418640	Known	0.00064603562349652
chr4	1374774	C	T	1	4	1	4	Unknown	0.0476190476190476	0.00396825396825396	0.0476190476190476	2	1374776	1377554	Known	0.0479646140023498
chr4	190881971	A	C	16	6	16	6	Unknown	0.0211396657794842	9.50525633292485e-13	0.0211396657794842	23	190881994	190882977	Known	0.0248344105814
chr4	190883001	C	G	9	4	9	4	Unknown	0.0478260869565217	1.92296598273177e-07	0.0478260869565217	24	190881994	190882977	Known	0.0479980146608616
chr4	121966807	C	T	0	7	0	7	Unknown	0.000582750582750582	0.000582750582750582	0.000582750582750582	2	121961209	121966805	Known	0.000964073669675576
chr4	4283543	G	A	4	4	4	4	Unknown	0.0384615384615384	0.000155400155400155	0.0384615384615384	33	4281476	4283510	Known	0.0395148892558219
chr4	73991006	T	C	0	10	0	10	Unknown	1.08250882244691e-05	1.08250882244691e-05	1.08250882244691e-05	23	73991029	74000834	Known	2.43126576950859e-05
chr4	10099340	T	C	1	188	1	187	Unknown	5.97249851511896e-110	1.50500625712537e-110	5.97249851511896e-110	5	10090365	10099335	Known	2.76327597966171e-108
chr4	88258483	T	C	0	9	0	9	Unknown	4.11353352529823e-05	4.11353352529823e-05	4.11353352529823e-05	35	88258518	88261642	Known	8.45238272851805e-05
chr4	57314905	A	C	15	11	15	11	Unknown	0.000255817319505735	4.03292046399341e-15	0.000255817319505735	29	57314763	57314876	Known	0.000466589276575507
chr4	38933859	G	A	51	34	51	34	Unknown	1.83135841934533e-12	2.18702524753309e-50	1.83135841934533e-12	3	38933233	38933856	Known	9.11084403602623e-12
chr4	877843	T	C	26	21	26	21	Unknown	5.27255900619639e-08	1.23023841859113e-27	5.27255900619639e-08	18	877251	877825	Known	1.66704143521653e-07
chr4	130023759	A	T	9	6	7	6	Unknown	0.0149068322981366	1.75350921030714e-06	0.0149068322981366	2	130017364	130023757	Known	0.018023243231545
chr4	1701317	G	A	12	7	12	7	Unknown	0.00798525798525798	5.65846675050138e-11	0.00798525798525798	26	1698078	1701291	Known	0.0100258146391118
chr4	155461113	T	C	18	10	18	10	Unknown	0.000368553684018768	2.61482664732333e-16	0.000368553684018768	10	155460365	155461103	Known	0.000665650635547234
chr4	80905990	C	G	25	12	25	12	Unknown	0.000168836796480483	1.14538972104931e-21	0.000168836796480483	27	80906017	80929675	Known	0.000359834300398991
chr4	80905991	G	T	27	12	27	12	Unknown	0.000180092582912514	7.34834444413446e-23	0.000180092582912514	26	80906017	80929675	Known	0.000331743205152713
chr4	57897473	T	G	65	8	65	8	Unknown	0.00638188247302717	3.40118804786627e-43	0.00638188247302717	29	57897502	57898592	Known	0.00816786802449213
chr4	174090107	A	G	89	45	88	43	Unknown	3.62055586975321e-15	3.63049306410715e-74	3.62055586975321e-15	5	174090112	174169131	Known	2.19446792454911e-14
chr4	107133919	A	G	1	4	1	4	Unknown	0.0476190476190476	0.00396825396825396	0.0476190476190476	12	107115911	107133907	Known	0.0479646140023498
chr4	5819967	T	C	17	10	11	5	Unknown	0.0433815350389321	1.23611682227804e-06	0.0433815350389321	14	5819981	5822129	Novel	0.0309503634660839
chr4	185655171	C	T	2	4	2	4	Unknown	0.0303030303030303	0.00216450216450216	0.0303030303030303	1	185652122	185655170	Known	0.0316602228532977
chr4	123280860	T	C	14	13	14	13	Unknown	1.81002820405e-05	1.02725332573417e-15	1.81002820405e-05	17	123280877	123283186	Known	3.99732561212633e-05
chr4	5755542	C	A	0	4	0	4	Unknown	0.0285714285714286	0.0285714285714286	0.0285714285714286	30	5754779	5755512	Known	0.0302034599064302
chr4	170581570	G	A	0	8	0	8	Unknown	0.000155400155400155	0.000155400155400155	0.000155400155400155	29	170581599	170601201	Known	0.000288748883126393
chr4	2910308	G	A	12	8	10	6	Unknown	0.0176739587195649	1.54171455617506e-07	0.0176739587195649	23	2910331	2916611	Known	0.0212026401925291
chr4	90033240	C	A	0	9	0	9	Unknown	4.11353352529823e-05	4.11353352529823e-05	4.11353352529823e-05	22	90033034	90033218	Known	8.45238272851805e-05
chr4	26673787	A	G	0	37	0	37	Unknown	1.14538972104931e-21	1.14538972104931e-21	1.14538972104931e-21	16	26668027	26673771	Known	9.5483539508495e-21
chr4	87706506	T	G	0	24	0	24	Unknown	6.20201122431976e-14	6.20201122431976e-14	6.20201122431976e-14	15	87706521	87707001	Known	3.36265296068587e-13
chr4	139100372	C	T	0	40	0	38	Unknown	1.45082697999576e-22	1.60175305478473e-20	1.45082697999576e-22	1	139093171	139100371	Known	1.25467155653216e-21
chr4	140005294	A	G	0	6	0	6	Unknown	0.00216450216450216	0.00216450216450216	0.00216450216450216	7	139994721	140005287	Known	0.00318592683385897
chr4	15640168	C	T	12	5	12	5	Unknown	0.0444770283479961	4.28521312391768e-10	0.0444770283479961	37	15638299	15640131	Known	0.0454094265149088
chr4	41673604	T	C	0	5	0	5	Unknown	0.00396825396825396	0.00396825396825396	0.00396825396825396	7	41673611	41678399	Known	0.00518150188893368
chr4	3519762	A	G	72	57	72	57	Unknown	4.5281493813943e-21	8.70125172339151e-77	4.5281493813943e-21	1	3517925	3519761	Known	3.65411124498564e-20
chr4	76878836	A	G	9	6	9	6	Unknown	0.0168582375478927	1.28934500757877e-08	0.0168582375478927	25	76878861	76879000	Known	0.0202678507721742
chr4	76722353	G	A	29	41	29	41	Unknown	1.8784077749063e-16	2.13171960004365e-41	1.8784077749063e-16	0	76722353	76725287	Known	1.20705092202312e-15
chr4	123150286	T	C	8	10	4	6	Unknown	0.0108359133126935	0.000344297897134382	0.0108359133126935	10	123145832	123150276	Known	0.0134648591566863
chr4	106317429	C	G	0	20	0	20	Unknown	7.25444455192477e-12	7.25444455192477e-12	7.25444455192477e-12	23	106307793	106317406	Known	3.28521012661389e-11
chr4	48588742	C	T	0	10	0	10	Unknown	1.08250882244691e-05	1.08250882244691e-05	1.08250882244691e-05	3	48588745	48591762	Known	2.43126576950859e-05
chr4	42022464	C	A	0	19	0	19	Unknown	5.65846675050138e-11	5.65846675050138e-11	5.65846675050138e-11	31	42020187	42022433	Known	2.43533390688246e-10
chr4	47589203	G	A	1	5	1	5	Unknown	0.00757575757575756	0.00216450216450216	0.00757575757575756	20	47589223	47593059	Known	0.00956357573001501
chr4	38930921	A	G	11	11	11	11	Unknown	0.000183961613343348	9.50525633292485e-13	0.000183961613343348	33	38930954	38933072	Known	0.000338421099165762
chr4	103228734	C	T	10	16	10	16	Unknown	1.02511537324054e-06	4.03292046399341e-15	1.02511537324054e-06	28	103228762	103236825	Known	2.69992436064113e-06
chr4	6619204	G	A	0	32	0	32	Unknown	1.09133125299295e-18	1.09133125299295e-18	1.09133125299295e-18	15	6619219	6621654	Known	7.95153689844733e-18
chr4	110384790	A	G	23	10	21	10	Unknown	0.000825011250780518	1.64832993480896e-16	0.000825011250780518	10	110384800	110394160	Known	0.00135037218877755
chr4	123150286	T	C	8	10	4	4	Unknown	0.0384615384615384	0.0014460511679644	0.0384615384615384	10	123147990	123150276	Known	0.0134648591566863
chr4	144442735	C	T	32	15	32	15	Unknown	1.61728933623703e-05	1.23023841859113e-27	1.61728933623703e-05	13	144442748	144445520	Known	3.59167615791519e-05
chr4	1824020	C	T	10	5	10	5	Unknown	0.0210727969348659	1.28934500757877e-08	0.0210727969348659	19	1824039	1824715	Known	0.0248083478758218
chr4	18951137	T	G	0	21	0	21	Unknown	3.71569111196148e-12	3.71569111196148e-12	3.71569111196148e-12	0	18951137	18951863	Novel	1.76622577513786e-11
chr4	18951863	G	C	0	21	0	21	Unknown	3.71569111196148e-12	3.71569111196148e-12	3.71569111196148e-12	0	18951137	18951863	Novel	1.76622577513786e-11
chr4	18951135	T	A	0	21	0	21	Unknown	3.71569111196148e-12	3.71569111196148e-12	3.71569111196148e-12	2	18951137	18951863	Novel	1.76622577513786e-11
chr4	44728514	T	C	0	15	0	12	Unknown	7.3960230105068e-07	1.05210552618427e-05	7.3960230105068e-07	23	44724259	44728491	Known	1.97797301321454e-06
chr4	170663235	C	T	0	10	0	8	Unknown	0.000155400155400155	0.000357227911407478	0.000155400155400155	23	170663258	170669895	Known	0.000288748883126393
chr4	76730195	A	G	35	26	35	26	Unknown	9.86583013366017e-10	5.21795484212409e-36	9.86583013366017e-10	9	76730204	76731585	Known	3.75171841795077e-09
chr4	38880046	T	C	32	33	32	33	Unknown	9.32476146125012e-13	2.10376559063265e-38	9.32476146125012e-13	1	38880047	38893364	Known	4.74578985255385e-12
chr4	27004011	G	A	0	13	0	12	Unknown	7.3960230105068e-07	1.34607618791224e-06	7.3960230105068e-07	5	27004016	27004549	Known	1.97797301321454e-06
chr4	186846803	T	C	0	7	0	6	Unknown	0.00216450216450216	0.00466200466200466	0.00216450216450216	0	186696520	186846803	SemiNovel	0.00318592683385897
chr4	144442611	T	C	7	9	7	9	Unknown	0.000815721171672227	3.32734195504201e-09	0.000815721171672227	29	144438582	144442582	Known	0.00133674260481824
chr4	47408709	A	G	0	4	0	4	Unknown	0.0285714285714286	0.0285714285714286	0.0285714285714286	10	47405728	47408699	Known	0.0302034599064302
chr4	80905991	G	T	27	12	27	12	Unknown	0.000180092582912514	7.34834444413446e-23	0.000180092582912514	18	80905124	80905973	Known	0.000331743205152713
chr4	80905990	C	G	30	12	30	12	Unknown	0.000195731193660835	1.19124873924197e-24	0.000195731193660835	17	80905124	80905973	Known	0.000359834300398991
chr4	5819967	T	C	17	10	4	5	Unknown	0.0294117647058823	0.0017626480540028	0.0294117647058823	14	5819981	5825344	Novel	0.0309503634660839
chr4	108641300	T	C	15	5	15	5	Unknown	0.0235620235620235	7.25444455192477e-12	0.0235620235620235	24	108622441	108641276	Known	0.0275402852244957
chr4	84230619	T	C	0	4	0	4	Unknown	0.0285714285714286	0.0285714285714286	0.0285714285714286	29	84230648	84231184	Known	0.0302034599064302
chr4	5743509	C	T	0	10	0	9	Unknown	4.11353352529823e-05	0.00011907597046916	4.11353352529823e-05	32	5743541	5746931	Known	8.45238272851805e-05
chr4	5743512	T	C	0	10	0	9	Unknown	4.11353352529823e-05	0.00011907597046916	4.11353352529823e-05	29	5743541	5746931	Known	8.45238272851805e-05
chr4	84027079	C	A	0	21	0	20	Unknown	7.25444455192477e-12	4.08726022315762e-11	7.25444455192477e-12	23	84027102	84027866	Novel	3.28521012661389e-11
chr4	42020142	A	G	0	16	0	16	Unknown	3.32734195504201e-09	3.32734195504201e-09	3.32734195504201e-09	14	42003797	42020128	Known	1.18876464185285e-08
chr4	83788344	A	T	1	19	1	19	Unknown	1.52343335590421e-10	7.25444455192477e-12	1.52343335590421e-10	36	83788113	83788308	Known	6.46643883178913e-10
chr4	1330759	T	C	5	5	5	5	Unknown	0.0325077399380805	1.08250882244691e-05	0.0325077399380805	23	1330782	1332210	Known	0.0337351349787333
chr4	108931039	T	C	0	23	0	23	Unknown	1.21456053142928e-13	1.21456053142928e-13	1.21456053142928e-13	4	108931043	108935587	Known	6.26695173837858e-13
chr4	110678925	T	C	0	14	0	12	Unknown	7.3960230105068e-07	5.98256083516552e-06	7.3960230105068e-07	14	110678939	110681426	Known	1.97797301321454e-06
chr4	7780582	C	T	0	4	0	4	Unknown	0.0285714285714286	0.0285714285714286	0.0285714285714286	21	7780603	7787921	Known	0.0302034599064302
chr4	139140494	G	C	4	9	4	9	Unknown	0.00045766590389016	1.92296598273177e-07	0.00045766590389016	25	139140519	139144353	Known	0.000814933001410574
chr4	2744227	G	A	13	12	13	12	Unknown	4.28362021874044e-05	1.58214572048971e-14	4.28362021874044e-05	20	2744247	2746114	Known	8.79536222427771e-05
chr4	66535284	G	A	5	5	5	5	Unknown	0.0325077399380805	1.08250882244691e-05	0.0325077399380805	4	66509145	66535280	Known	0.0337351349787333
chr4	5754579	C	T	23	13	23	13	Unknown	6.51776104869119e-05	4.51964592630269e-21	6.51776104869119e-05	16	5750033	5754563	Known	0.000132164387663745
chr4	144467104	T	C	0	18	0	18	Unknown	2.20382389230053e-10	2.20382389230053e-10	2.20382389230053e-10	26	144466736	144467078	Known	8.97040340912945e-10
chr4	57273840	C	G	0	5	0	5	Unknown	0.00396825396825396	0.00396825396825396	0.00396825396825396	24	57272867	57273816	Known	0.00518150188893368
chr4	22439914	A	C	0	9	0	9	Unknown	4.11353352529823e-05	4.11353352529823e-05	4.11353352529823e-05	35	22438264	22439879	Known	8.45238272851805e-05
chr4	149358014	G	C	0	4	0	4	Unknown	0.0285714285714286	0.0285714285714286	0.0285714285714286	0	149358014	149363312	Known	0.0302034599064302
chr4	38995374	T	C	0	6	0	6	Unknown	0.00216450216450216	0.00216450216450216	0.00216450216450216	16	38990590	38995358	Known	0.00318592683385897
chr4	141323162	C	A	5	5	5	5	Unknown	0.0325077399380805	1.08250882244691e-05	0.0325077399380805	23	141321703	141323139	Known	0.0337351349787333
chr4	187538330	G	A	0	48	0	48	Unknown	3.10797074170391e-28	3.10797074170391e-28	3.10797074170391e-28	25	187538355	187538862	Known	3.43734134620321e-27
chr4	3132038	A	G	28	11	25	10	Unknown	0.000925522068914156	9.06859187850621e-18	0.000925522068914156	6	3131774	3132032	Known	0.00151221263290506
chr4	122618046	A	C	0	61	0	61	Unknown	5.21795484212409e-36	5.21795484212409e-36	5.21795484212409e-36	28	122617779	122618018	Known	7.42822699576229e-35
chr4	5749904	T	C	26	14	26	14	Unknown	3.07753148015055e-05	1.86034036560366e-23	3.07753148015055e-05	29	5747068	5749875	Known	6.73225168549876e-05
chr4	187534286	A	C	54	48	54	48	Unknown	4.69307285677342e-18	1.39417767451805e-60	4.69307285677342e-18	23	187532929	187534263	Known	3.33196170087034e-17
chr4	114294308	T	C	4	4	4	4	Unknown	0.0384615384615384	0.000155400155400155	0.0384615384615384	21	114294329	114294441	Known	0.0395148892558219
chr4	110678925	T	C	0	5	0	5	Unknown	0.00396825396825396	0.00396825396825396	0.00396825396825396	6	110673659	110678919	Known	1.97797301321454e-06
chr4	95578588	G	A	0	73	0	73	Unknown	3.40118804786627e-43	3.40118804786627e-43	3.40118804786627e-43	10	95575791	95578578	Known	5.65371138974656e-42
chr4	6293696	C	G	8	5	8	4	Unknown	0.046583850931677	1.34607618791224e-06	0.046583850931677	28	6293724	6296768	Known	0.0472994770249946
chr4	119200274	C	T	11	10	11	10	Unknown	0.000479415113561455	3.71569111196148e-12	0.000479415113561455	18	119200292	119200544	Known	0.000848760430641963
chr4	38937372	T	C	0	13	0	13	Unknown	1.92296598273177e-07	1.92296598273177e-07	1.92296598273177e-07	33	38933995	38937339	Known	5.64883975456443e-07
chr4	156276289	C	T	5	14	5	14	Unknown	2.4050747076331e-06	5.65846675050138e-11	2.4050747076331e-06	23	156276312	156276868	Known	6.22226224453819e-06
chr4	156273768	T	C	13	9	13	9	Unknown	0.00140329692229862	9.50525633292485e-13	0.00140329692229862	20	156269057	156273748	Known	0.00225567588668267
chr4	2341194	T	C	8	10	8	9	Unknown	0.000463477938450128	2.09363269768552e-09	0.000463477938450128	14	2339223	2341180	Known	0.000822643706609689
chr21	38568308	C	T	14	12	14	12	Unknown	9.35917022581958e-05	4.03292046399341e-15	9.35917022581958e-05	29	38568337	38569871	Known	0.000188268525701994
chr21	38512956	A	G	15	22	15	22	Unknown	5.13292819890026e-09	1.14538972104931e-21	5.13292819890026e-09	17	38512973	38516825	Known	1.81979676630232e-08
chr21	35201947	C	T	9	5	9	4	Unknown	0.0478260869565217	7.47820104395691e-07	0.0478260869565217	19	35199167	35201928	Known	0.0479980146608616
chr21	45538647	T	C	0	15	0	15	Unknown	1.28934500757877e-08	1.28934500757877e-08	1.28934500757877e-08	3	45537844	45538644	Known	4.31231535064901e-08
chr21	9909273	C	T	17	10	11	5	Unknown	0.0433815350389321	1.23611682227804e-06	0.0433815350389321	4	9909277	9966322	Known	0.0443725649477065
chr21	30408670	A	T	10	8	7	5	Unknown	0.0186335403726708	2.96625880608083e-05	0.0186335403726708	25	30408695	30409597	Known	0.0222289248279047
chr21	45219524	T	C	4	5	4	5	Unknown	0.0294117647058823	4.11353352529823e-05	0.0294117647058823	6	45219530	45220398	Known	0.0309503634660839
chr21	44324365	G	A	0	7	0	7	Unknown	0.000582750582750582	0.000582750582750582	0.000582750582750582	21	44324386	44328974	Known	0.000964073669675576
chr21	48063476	C	G	0	6	0	6	Unknown	0.00216450216450216	0.00216450216450216	0.00216450216450216	29	48056902	48063447	Known	0.00318592683385897
chr21	40871810	T	C	0	4	0	4	Unknown	0.0285714285714286	0.0285714285714286	0.0285714285714286	31	40871841	40880925	Known	0.0302034599064302
chr21	33694224	C	G	0	7	0	7	Unknown	0.000582750582750582	0.000582750582750582	0.000582750582750582	30	33694254	33694788	Known	0.000964073669675576
chr21	26969703	T	C	0	12	0	12	Unknown	7.3960230105068e-07	7.3960230105068e-07	7.3960230105068e-07	23	26969726	26972111	Known	1.97797301321454e-06
chr21	47641794	C	T	24	10	24	9	Unknown	0.00208391219783273	2.46019393255073e-18	0.00208391219783273	26	47639486	47641768	Known	0.00318592683385897
chr21	47969793	C	T	6	5	6	5	Unknown	0.0350877192982457	2.83514215402761e-06	0.0350877192982457	5	47969798	47970456	Known	0.0362499102240156
chr21	9908292	A	T	6	9	4	8	Unknown	0.00134607618791224	1.05210552618427e-05	0.00134607618791224	14	9907492	9908278	SemiNovel	0.00217503346777903
chr21	45389034	C	T	5	6	5	6	Unknown	0.0123839009287926	2.83514215402761e-06	0.0123839009287926	35	45387996	45388999	Known	0.0152789817681458
chr21	34640788	A	G	24	18	23	17	Unknown	8.74298715951849e-07	5.6346065366144e-22	8.74298715951849e-07	34	34640822	34648901	Known	2.31589049187245e-06
chr21	26965148	G	A	0	12	0	12	Unknown	7.3960230105068e-07	7.3960230105068e-07	7.3960230105068e-07	24	26961194	26965124	Known	1.97797301321454e-06
chr21	26978950	A	G	0	14	0	13	Unknown	1.92296598273177e-07	7.47820104395691e-07	1.92296598273177e-07	17	26978967	26979715	Known	5.64883975456443e-07
chr21	34038278	A	G	2	5	2	5	Unknown	0.020979020979021	0.000582750582750582	0.020979020979021	25	34037381	34038253	Known	0.0247294107166719
chr21	34897113	C	T	0	5	0	5	Unknown	0.00396825396825396	0.00396825396825396	0.00396825396825396	37	34894589	34897076	Known	0.00518150188893368
chr21	35281393	A	G	73	52	73	52	Unknown	5.16304945524284e-19	2.1927812846109e-74	5.16304945524284e-19	7	35279757	35281386	Known	3.84252688679735e-18
chr21	47410931	T	C	109	124	109	123	Unknown	3.2859089004629e-47	6.64896062294444e-137	3.2859089004629e-47	24	47410955	47411924	Known	4.91355063795901e-11
chr21	44430325	T	C	0	13	0	13	Unknown	1.92296598273177e-07	1.92296598273177e-07	1.92296598273177e-07	9	44430334	44433178	Known	5.64883975456443e-07
chr21	38568009	G	C	19	6	19	6	Unknown	0.022289766970618	1.58214572048971e-14	0.022289766970618	33	38564514	38567976	Known	0.0261081827470192
chr21	47581949	C	T	5	5	5	5	Unknown	0.0325077399380805	1.08250882244691e-05	0.0325077399380805	32	47581981	47588222	Known	0.0337351349787333
chr21	40191431	T	G	12	11	12	11	Unknown	0.000202698444332023	1.21456053142928e-13	0.000202698444332023	4	40190570	40191427	Known	0.000371658442183419
chr21	44273858	G	A	0	6	0	6	Unknown	0.00216450216450216	0.00216450216450216	0.00216450216450216	4	44273862	44274672	Known	0.00318592683385897
chr21	47538960	G	A	0	187	0	186	Unknown	5.02915338378226e-111	2.37003909330072e-109	5.02915338378226e-111	16	47538590	47538944	Known	2.40705686092751e-109
chr21	32716454	G	C	0	5	0	5	Unknown	0.00396825396825396	0.00396825396825396	0.00396825396825396	1	32711737	32716453	Known	0.00518150188893368
chr21	47635627	C	G	0	26	0	26	Unknown	4.03292046399341e-15	4.03292046399341e-15	4.03292046399341e-15	28	47635212	47635599	Known	2.37693995924537e-14
chr21	9968517	T	C	0	41	0	39	Unknown	7.34834444413446e-23	4.25156675035466e-21	7.34834444413446e-23	1	9966380	9968516	Known	6.53814236439656e-22
chr21	45544594	T	C	0	11	0	11	Unknown	2.83514215402761e-06	2.83514215402761e-06	2.83514215402761e-06	14	45544608	45545892	Known	6.97108469404839e-06
chr21	45096206	G	A	10	6	10	6	Unknown	0.0176739587195649	3.32734195504201e-09	0.0176739587195649	11	45096217	45096614	Known	0.0212026401925291
chr21	43327793	C	T	4	4	4	4	Unknown	0.0384615384615384	0.000155400155400155	0.0384615384615384	24	43327275	43327769	Known	0.0395148892558219
chr21	47536288	C	A	0	142	0	142	Unknown	6.80115449920318e-85	6.80115449920318e-85	6.80115449920318e-85	29	47536317	47536565	Known	2.62222290135945e-83
chr21	47811272	C	T	0	4	0	4	Unknown	0.0285714285714286	0.0285714285714286	0.0285714285714286	19	47811291	47817179	Known	0.0302034599064302
chr21	45168884	G	A	48	22	48	22	Unknown	6.71555475288824e-08	2.13171960004365e-41	6.71555475288824e-08	8	45166006	45168876	Known	2.11604767241972e-07
chr21	38563725	G	A	58	48	57	47	Unknown	1.60010045515788e-17	3.20766096572114e-59	1.60010045515788e-17	0	38563725	38564413	Known	1.12168658169653e-16
chr21	47410931	T	C	70	33	70	33	Unknown	9.77080295386065e-11	8.79841595937236e-62	1.09032679862491e-11	38	47410740	47410893	Known	4.91355063795901e-11
chr5	56526783	G	A	0	17	0	17	Unknown	4.28521312391768e-10	4.28521312391768e-10	4.28521312391768e-10	13	56526796	56526925	Known	1.66374148699238e-09
chr5	140038340	A	G	27	20	27	20	Unknown	1.44507172762421e-07	1.23023841859113e-27	1.44507172762421e-07	18	140037247	140038322	Known	4.48715784774587e-07
chr5	94040908	G	C	0	4	0	4	Unknown	0.0285714285714286	0.0285714285714286	0.0285714285714286	0	94040908	94044217	Known	0.0302034599064302
chr5	135394903	G	A	744	1234	744	1234	Unknown	0	0	0	0	135394903	135396523	Known	0
chr5	5460569	C	T	12	7	12	7	Unknown	0.00798525798525798	5.65846675050138e-11	0.00798525798525798	20	5457854	5460549	Known	0.0100258146391118
chr5	127469859	A	G	7	8	7	8	Unknown	0.00219890054972514	1.28934500757877e-08	0.00219890054972514	2	127466898	127469857	Known	0.00322799996088682
chr5	153785632	T	C	0	4	0	4	Unknown	0.0285714285714286	0.0285714285714286	0.0285714285714286	3	153783771	153785629	Known	0.0302034599064302
chr5	52942083	A	C	0	54	0	47	Unknown	1.23023841859113e-27	3.51013406000464e-23	1.23023841859113e-27	20	52899360	52942063	Known	1.31351609615729e-26
chr5	31409252	A	G	8	8	8	8	Unknown	0.00244716351501669	3.32734195504201e-09	0.00244716351501669	14	31409266	31409357	Known	0.00356605035049151
chr5	176894756	C	T	0	29	0	29	Unknown	6.65175199757689e-17	6.65175199757689e-17	6.65175199757689e-17	12	176894628	176894744	Known	4.30425723666048e-16
chr5	112384802	G	A	0	11	0	11	Unknown	2.83514215402761e-06	2.83514215402761e-06	2.83514215402761e-06	12	112379327	112384790	Known	6.97108469404839e-06
chr5	167835539	C	T	1	4	1	4	Unknown	0.0476190476190476	0.00396825396825396	0.0476190476190476	27	167833332	167835512	Known	0.0479646140023498
chr5	251469	G	A	23	20	23	20	Unknown	1.05015904774541e-07	3.01315857572968e-25	1.05015904774541e-07	16	251218	251453	Known	3.27923680150873e-07
chr5	179280379	T	C	0	12	0	9	Unknown	4.11353352529823e-05	0.000336519046978058	4.11353352529823e-05	1	179275066	179280378	Known	8.45238272851805e-05
chr5	139936760	G	T	15	7	15	7	Unknown	0.00890091190715128	9.50525633292485e-13	0.00890091190715128	28	139931769	139936732	Known	0.0111603123099602
chr5	70837295	A	C	0	4	0	4	Unknown	0.0285714285714286	0.0285714285714286	0.0285714285714286	14	70835476	70837281	Known	0.0302034599064302
chr5	72184098	C	T	0	15	0	15	Unknown	1.28934500757877e-08	1.28934500757877e-08	1.28934500757877e-08	32	72184130	72185613	Known	4.31231535064901e-08
chr5	153835463	G	A	22	16	22	16	Unknown	4.10708230465476e-06	1.45082697999576e-22	4.10708230465476e-06	3	153833060	153835460	Known	1.00363208430648e-05
chr5	150518988	G	A	42	75	42	75	Unknown	7.34543087660866e-31	1.39040994658611e-69	7.34543087660866e-31	20	150519008	150519714	Known	8.90433018055268e-30
chr5	74069863	A	G	32	25	32	25	Unknown	1.99918590784389e-09	1.29144299851988e-33	1.99918590784389e-09	22	74069885	74072429	Known	7.49964875699275e-09
chr5	68471247	G	A	8	17	8	17	Unknown	2.19667579980118e-07	1.58214572048971e-14	2.19667579980118e-07	23	68470940	68471224	Known	6.43245993697053e-07
chr5	233734	C	G	32	21	32	21	Unknown	7.98535962688388e-08	1.59425429257871e-31	7.98535962688388e-08	26	233760	235259	Known	2.50761971993548e-07
chr5	156918850	C	T	6	6	6	6	Unknown	0.0137299771167048	7.3960230105068e-07	0.0137299771167048	7	156918731	156918843	Known	0.0166948823810655
chr5	14498727	G	A	16	15	16	15	Unknown	6.45956611188042e-06	2.14855840432988e-18	6.45956611188042e-06	22	14498749	14502688	Known	1.56199961032927e-05
chr5	150436503	G	C	11	7	11	7	Unknown	0.00762463343108505	2.20382389230053e-10	0.00762463343108505	15	150436518	150439879	Known	0.00959908499079007
chr5	52218694	C	T	5	7	5	7	Unknown	0.0022883295194508	7.3960230105068e-07	0.0022883295194508	23	52218717	52221108	Known	0.00334689291148336
chr5	171533629	A	G	0	23	0	23	Unknown	1.21456053142928e-13	1.21456053142928e-13	1.21456053142928e-13	5	171532741	171533624	Known	6.26695173837858e-13
chr5	171533656	C	T	0	12	0	12	Unknown	7.3960230105068e-07	7.3960230105068e-07	7.3960230105068e-07	32	171532741	171533624	Known	1.97797301321454e-06
chr5	64023981	C	T	2	4	2	4	Unknown	0.0303030303030303	0.00216450216450216	0.0303030303030303	25	64024006	64036884	Known	0.0316602228532977
chr5	118811533	G	A	12	7	12	7	Unknown	0.00798525798525798	5.65846675050138e-11	0.00798525798525798	32	118811565	118813112	Known	0.0100258146391118
chr5	77477344	C	G	11	8	11	8	Unknown	0.00309106760719664	5.65846675050138e-11	0.00309106760719664	13	77473260	77477331	Known	0.00446463752965301
chr5	10282396	A	G	0	57	0	56	Unknown	5.12045820465751e-33	7.49036939141543e-32	5.12045820465751e-33	4	10282400	10286466	Known	6.80114448618624e-32
chr5	224633	A	G	40	49	40	49	Unknown	3.2283612304945e-19	8.74119217090677e-53	3.2283612304945e-19	3	224636	225534	Known	2.40912117630449e-18
chr5	65321311	C	T	9	9	9	9	Unknown	0.000516446845701573	2.20382389230053e-10	0.000516446845701573	3	65320278	65321308	Known	0.000911995193172752
chr5	56161787	G	A	0	7	0	7	Unknown	0.000582750582750582	0.000582750582750582	0.000582750582750582	17	56161804	56167737	Known	0.000964073669675576
chr5	118860938	T	C	15	19	15	19	Unknown	1.10749545278318e-07	7.02912552157359e-20	1.10749545278318e-07	27	118850741	118860911	Known	3.4505133298834e-07
chr5	35871190	G	A	6	6	6	6	Unknown	0.0137299771167048	7.3960230105068e-07	0.0137299771167048	32	35867565	35871158	Known	0.0166948823810655
chr5	176940384	G	A	6	13	6	13	Unknown	5.01057230756895e-06	5.65846675050138e-11	5.01057230756895e-06	30	176940083	176940354	Known	1.21904896808163e-05
chr5	146780273	G	A	14	27	14	26	Unknown	3.01874907637114e-11	1.97747290714164e-22	3.01874907637114e-11	18	146778815	146780255	Known	1.35599473074535e-10
chr5	16673975	C	G	0	23	0	23	Unknown	1.21456053142928e-13	1.21456053142928e-13	1.21456053142928e-13	23	16673998	16674962	Known	6.26695173837858e-13
chr5	77684726	G	A	40	36	38	36	Unknown	9.77018414921362e-14	1.62825347760201e-41	9.77018414921362e-14	12	77684738	77711344	Known	5.26641382489651e-13
chr5	33462034	G	A	28	19	28	19	Unknown	3.87072784185059e-07	1.23023841859113e-27	3.87072784185059e-07	23	33461849	33462011	Known	1.11464112956196e-06
chr5	148622082	C	A	18	9	16	8	Unknown	0.00389809439905381	2.08532425124035e-12	0.00389809439905381	28	148619451	148622054	Known	0.000217770500594279
chr5	148622085	G	A	12	9	11	8	Unknown	0.00309106760719664	4.70034925663127e-10	0.00309106760719664	31	148619451	148622054	Known	0.000217770500594279
chr5	179734200	A	G	12	9	12	9	Unknown	0.000659195781146998	3.71569111196148e-12	0.000659195781146998	24	179731939	179734176	Known	0.00108472287401545
chr5	39394493	G	C	7	5	6	5	Unknown	0.0350877192982457	9.61482991365885e-06	0.0350877192982457	30	39394523	39424906	Known	0.0362499102240156
chr5	150844647	C	G	2	9	2	9	Unknown	0.000221141088014152	2.83514215402761e-06	0.000221141088014152	12	150844163	150844635	Known	0.000405206376453655
chr5	134404039	A	G	0	6	0	6	Unknown	0.00216450216450216	0.00216450216450216	0.00216450216450216	5	134236102	134404034	Novel	0.00318592683385897
chr5	134404038	A	G	1	5	1	5	Unknown	0.00757575757575756	0.00216450216450216	0.00757575757575756	4	134236102	134404034	Novel	0.00956357573001501
chr5	156917340	A	C	10	10	10	10	Unknown	0.000435919790758503	7.25444455192477e-12	0.000435919790758503	22	156916194	156917318	Known	0.000778207935141868
chr5	112929013	T	A	0	8	0	8	Unknown	0.000155400155400155	0.000155400155400155	0.000155400155400155	13	112927875	112929000	Known	0.000288748883126393
chr5	142593652	C	T	0	13	0	12	Unknown	7.3960230105068e-07	1.34607618791224e-06	7.3960230105068e-07	1	142593653	142601923	Known	1.97797301321454e-06
chr5	112164561	G	A	5	7	5	7	Unknown	0.0022883295194508	7.3960230105068e-07	0.0022883295194508	8	112163703	112164553	Known	0.00334689291148336
chr5	118811533	G	A	30	16	30	16	Unknown	6.28926537613787e-06	2.43430155168019e-27	6.28926537613787e-06	14	118811422	118811519	Known	0.0100258146391118
chr5	171523436	G	A	20	9	20	9	Unknown	0.00188095099012792	6.65175199757689e-17	0.00188095099012792	6	171520964	171523430	Known	0.00298713955869286
chr5	73076511	C	A	0	11	0	11	Unknown	2.83514215402761e-06	2.83514215402761e-06	2.83514215402761e-06	10	73072521	73076501	Known	6.97108469404839e-06
chr5	74055209	T	C	13	6	13	6	Unknown	0.0196560196560196	5.65846675050138e-11	0.0196560196560196	15	74054771	74055194	Known	0.0232786307871632
chr5	92774424	G	A	4	4	2	4	Unknown	0.0303030303030303	0.00699300699300699	0.0303030303030303	15	92747215	92774409	Known	0.0316602228532977
chr5	179126090	C	T	66	46	64	46	Unknown	3.52154391791799e-17	8.97290182049955e-63	3.52154391791799e-17	13	179126103	179132680	Known	2.36130577684549e-16
chr5	94278129	T	C	9	4	8	4	Unknown	0.046583850931677	1.34607618791224e-06	0.046583850931677	2	94278131	94288923	Known	0.0472994770249946
chr5	132437531	C	T	8	5	8	5	Unknown	0.0195652173913043	1.92296598273177e-07	0.0195652173913043	39	132437570	132439557	Known	0.0232305575185033
chr5	159835658	A	G	0	19	0	19	Unknown	5.65846675050138e-11	5.65846675050138e-11	5.65846675050138e-11	1	159835467	159835657	Known	2.43533390688246e-10
chr5	176733116	A	G	0	82	0	82	Unknown	1.37484772536685e-48	1.37484772536685e-48	1.37484772536685e-48	17	176732985	176733099	Known	2.65040089279055e-47
chr5	141348708	C	T	0	4	0	4	Unknown	0.0285714285714286	0.0285714285714286	0.0285714285714286	24	141348732	141350269	Known	0.0302034599064302
chr5	55155402	C	T	0	14	0	5	Unknown	0.00396825396825396	0.0407407407407408	0.00396825396825396	25	55155427	55164619	Known	0.00318592683385897
chr5	14397238	T	C	6	24	6	24	Unknown	3.2939566085248e-11	1.69112338921449e-17	3.2939566085248e-11	25	14397263	14398989	Known	1.47722512847574e-10
chr5	73163831	C	T	0	8	0	8	Unknown	0.000155400155400155	0.000155400155400155	0.000155400155400155	14	73163845	73163925	Known	0.000288748883126393
chr5	10254817	A	G	2	71	2	71	Unknown	9.43829683282947e-40	3.40118804786627e-43	9.43829683282947e-40	31	10254317	10254786	Known	1.47195011280532e-38
chr5	82875800	C	T	0	198	0	197	Unknown	1.23394363110654e-117	6.15441100669084e-116	1.23394363110654e-117	1	82868379	82875799	Known	6.85085503990349e-116
chr5	140038340	A	G	25	16	25	16	Unknown	4.93924805456259e-06	4.70826882652773e-24	4.93924805456259e-06	21	140038361	140038524	Known	4.48715784774587e-07
chr5	96129512	A	G	0	5	0	5	Unknown	0.00396825396825396	0.00396825396825396	0.00396825396825396	6	96129216	96129506	Known	0.00518150188893368
chr5	55155402	C	T	0	14	0	6	Unknown	0.00216450216450216	0.0159420289855072	0.00216450216450216	25	55155427	55162439	Known	0.00318592683385897
chr5	150489390	A	G	0	184	0	144	Unknown	4.28049921901064e-86	2.46378484172813e-65	4.28049921901064e-86	17	150489407	150490188	Known	1.67672235549213e-22
chr5	118861713	A	G	0	52	0	52	Unknown	6.31685663097201e-31	6.31685663097201e-31	6.31685663097201e-31	5	118861718	118862828	Known	7.72493128087149e-30
chr5	73148481	G	A	2	6	2	6	Unknown	0.00699300699300699	0.000155400155400155	0.00699300699300699	6	73144912	73148475	Known	0.00889261906211058
chr5	254599	A	T	33	38	33	38	Unknown	7.48490015841231e-15	5.36709544691826e-42	7.48490015841231e-15	22	254621	256449	Known	4.38356178053852e-14
chr5	256472	G	A	42	38	42	38	Unknown	2.13384225257986e-14	2.17284726629336e-47	2.13384225257986e-14	23	254621	256449	Known	1.20397278316295e-13
chr5	137894339	G	A	82	68	82	67	Unknown	8.41762519583228e-25	3.22099997193537e-87	8.41762519583228e-25	7	137894346	137895553	Known	7.97519711386703e-24
chr5	73142296	C	T	2	4	2	4	Unknown	0.0303030303030303	0.00216450216450216	0.0303030303030303	4	73142300	73144801	Known	0.0316602228532977
chr5	55288282	C	A	0	5	0	5	Unknown	0.00396825396825396	0.00396825396825396	0.00396825396825396	0	55288282	55290612	SemiNovel	0.00518150188893368
chr5	96322360	G	A	10	6	9	6	Unknown	0.0168582375478927	5.65648132357139e-08	0.0168582375478927	14	96322374	96328719	Known	0.0202678507721742
chr5	99897866	G	A	14	10	14	10	Unknown	0.000599706830623666	6.20201122431976e-14	0.000599706830623666	26	99897892	99921885	Known	0.000990354647121533
chr5	150489390	A	G	0	184	0	40	Unknown	1.86034036560366e-23	1.6831858377173e-13	1.86034036560366e-23	17	150489407	150496688	Known	1.67672235549213e-22
chr5	149406271	C	T	0	15	0	15	Unknown	1.28934500757877e-08	1.28934500757877e-08	1.28934500757877e-08	2	149404243	149406269	Known	4.31231535064901e-08
chr5	131562900	C	T	36	19	2	7	Unknown	0.00113122171945701	0.00273872481975612	0.0249789919927173	14	131562914	131563232	Known	0.000214950020068669
chr5	179996111	C	T	0	17	0	17	Unknown	4.28521312391768e-10	4.28521312391768e-10	4.28521312391768e-10	1	179995003	179996110	Known	1.66374148699238e-09
chr5	148622085	G	A	16	13	16	12	Unknown	0.000108963697883809	1.99552559927311e-15	0.000108963697883809	16	148622101	148624444	Known	0.000217770500594279
chr5	148622082	C	A	16	13	16	12	Unknown	0.000108963697883809	1.99552559927311e-15	0.000108963697883809	19	148622101	148624444	Known	0.000217770500594279
chr5	140048209	T	C	15	5	15	5	Unknown	0.0235620235620235	7.25444455192477e-12	0.0235620235620235	12	140048087	140048197	Known	0.0275402852244957
chr5	131066725	C	A	0	7	0	7	Unknown	0.000582750582750582	0.000582750582750582	0.000582750582750582	6	131066731	131080257	Known	0.000964073669675576
chr5	162868910	T	G	22	15	22	15	Unknown	1.02677057616369e-05	1.14538972104931e-21	1.02677057616369e-05	18	162868337	162868892	Known	2.43126576950859e-05
chr5	70806958	G	A	0	8	0	8	Unknown	0.000155400155400155	0.000155400155400155	0.000155400155400155	20	70806978	70808068	Known	0.000288748883126393
chr5	68419054	A	T	14	5	14	5	Unknown	0.0463320463320464	5.65846675050138e-11	0.0463320463320464	28	68417722	68419026	Known	0.0471991782083526
chr5	36269551	G	C	0	12	0	12	Unknown	7.3960230105068e-07	7.3960230105068e-07	7.3960230105068e-07	18	36269569	36270053	Known	1.97797301321454e-06
chr5	65108215	A	G	8	6	8	6	Unknown	0.0159420289855072	2.49273368131895e-08	0.0159420289855072	3	65108218	65118609	Known	0.0192246187939914
chr5	167913510	G	A	0	17	0	17	Unknown	4.28521312391768e-10	4.28521312391768e-10	4.28521312391768e-10	38	167913548	167915607	Known	1.66374148699238e-09
chr5	16478200	G	A	1	6	1	6	Unknown	0.00466200466200466	0.000582750582750582	0.00466200466200466	7	16478207	16478959	Known	0.00604753501949763
chr5	73090261	T	C	0	6	0	6	Unknown	0.00216450216450216	0.00216450216450216	0.00216450216450216	18	73090279	73091156	Known	0.00318592683385897
chr5	226160	A	C	71	39	71	39	Unknown	2.97327252701012e-14	2.20900013936896e-65	2.97327252701012e-14	2	226162	228300	Known	1.67081063461136e-13
chr5	34811137	T	G	4	5	4	5	Unknown	0.0294117647058823	4.11353352529823e-05	0.0294117647058823	20	34808759	34811117	Known	0.0309503634660839
chr5	179267949	T	C	0	6	0	6	Unknown	0.00216450216450216	0.00216450216450216	0.00216450216450216	10	179267959	179268907	Known	0.00318592683385897
chr5	74063154	C	G	6	6	6	6	Unknown	0.0137299771167048	7.3960230105068e-07	0.0137299771167048	34	74063188	74064756	Known	0.0166948823810655
chr5	122165317	C	T	23	31	23	31	Unknown	1.95736207154811e-12	8.04576932703302e-32	1.95736207154811e-12	24	122163341	122165293	Known	9.72028105656094e-12
chr5	93897345	A	T	0	4	0	4	Unknown	0.0285714285714286	0.0285714285714286	0.0285714285714286	5	93897350	93905572	Novel	0.0302034599064302
chr5	93905589	T	C	0	5	0	4	Unknown	0.0285714285714286	0.0476190476190476	0.0285714285714286	17	93897350	93905572	Novel	0.0302034599064302
chr5	93905592	T	C	0	5	0	4	Unknown	0.0285714285714286	0.0476190476190476	0.0285714285714286	20	93897350	93905572	Novel	0.0302034599064302
chr5	137717265	G	A	0	10	0	9	Unknown	4.11353352529823e-05	0.00011907597046916	4.11353352529823e-05	14	137717279	137721711	Known	8.45238272851805e-05
chr5	95152313	A	G	48	24	46	24	Unknown	1.0973700943442e-08	3.6494747753605e-39	1.0973700943442e-08	17	95152330	95158160	Known	3.85120022996142e-08
chr5	112312676	T	C	0	8	0	5	Unknown	0.00396825396825396	0.0128205128205128	0.00396825396825396	7	112312683	112321532	Known	0.00518150188893368
chr5	179260213	G	A	54	39	53	39	Unknown	2.10166949516639e-14	3.28079272095163e-53	2.10166949516639e-14	33	179260246	179260587	Known	1.18823513616739e-13
chr5	128430757	T	C	0	18	0	18	Unknown	2.20382389230053e-10	2.20382389230053e-10	2.20382389230053e-10	11	128430768	128440649	Known	8.97040340912945e-10
chr5	179264731	T	C	0	5	0	4	Unknown	0.0285714285714286	0.0476190476190476	0.0285714285714286	14	179263565	179264717	Novel	0.0302034599064302
chr5	65317181	C	T	0	7	0	7	Unknown	0.000582750582750582	0.000582750582750582	0.000582750582750582	31	65310553	65317150	Known	0.000288748883126393
chr5	154346259	A	G	27	13	27	13	Unknown	7.63683737666995e-05	1.86034036560366e-23	7.63683737666995e-05	13	154339609	154346246	Known	0.000154405393719124
chr5	176863519	G	C	0	10	0	10	Unknown	1.08250882244691e-05	1.08250882244691e-05	1.08250882244691e-05	12	176863531	176867701	Known	2.43126576950859e-05
chr5	65317181	C	T	0	8	0	8	Unknown	0.000155400155400155	0.000155400155400155	0.000155400155400155	32	65317213	65319118	Known	0.000288748883126393
chr5	131562900	C	T	36	19	34	12	Unknown	0.000107242715344058	5.59045204419098e-22	0.000107242715344058	14	131562914	131563483	Known	0.000214950020068669
chr5	131563501	C	G	63	57	19	8	Unknown	0.004267463709691	1.43336804403596e-09	0.004267463709691	18	131562914	131563483	Known	0.00555130237024471
chr5	73932315	T	C	34	27	1	5	Unknown	0.00757575757575756	0.0274734178477493	0.00757575757575756	8	73932323	73933390	Known	0.00956357573001501
chr5	89703641	C	G	0	18	0	18	Unknown	2.20382389230053e-10	2.20382389230053e-10	2.20382389230053e-10	10	89703651	89705462	Known	8.97040340912945e-10
chr5	173953424	C	T	0	5	0	5	Unknown	0.00396825396825396	0.00396825396825396	0.00396825396825396	27	173953451	173953867	Known	0.00518150188893368
chr5	90609009	T	C	0	4	0	4	Unknown	0.0285714285714286	0.0285714285714286	0.0285714285714286	37	90609046	90609455	Known	0.0302034599064302
chr5	156747669	A	G	21	21	21	21	Unknown	3.2901617601639e-08	1.19124873924197e-24	3.2901617601639e-08	6	156746936	156747663	Known	1.04982632715115e-07
chr5	139554866	G	C	33	27	33	25	Unknown	2.15722431953113e-09	3.91450972256152e-32	2.15722431953113e-09	4	139554870	139574031	Known	8.05983137418362e-09
chr5	139574050	G	A	24	20	23	20	Unknown	1.05015904774541e-07	3.42876665514056e-24	1.05015904774541e-07	19	139554870	139574031	Known	3.27923680150873e-07
chr5	80168937	G	A	0	10	0	10	Unknown	1.08250882244691e-05	1.08250882244691e-05	1.08250882244691e-05	2	80160761	80168935	Known	2.43126576950859e-05
chr5	176867943	A	G	0	5	0	5	Unknown	0.00396825396825396	0.00396825396825396	0.00396825396825396	23	176867838	176867920	Known	0.00518150188893368
chr5	69362949	A	G	0	30	0	30	Unknown	1.69112338921449e-17	1.69112338921449e-17	1.69112338921449e-17	12	69362961	69363121	Known	1.14501427523401e-16
chr5	73932315	T	C	34	27	32	20	Unknown	1.97285355487719e-07	3.39342015250088e-25	1.97285355487719e-07	8	73932323	73936132	Known	0.00956357573001501
chr5	78135201	C	T	11	6	11	6	Unknown	0.0184042875922742	4.28521312391768e-10	0.0184042875922742	22	78077797	78135179	Known	0.0220311782475866
chr5	131563501	C	G	63	57	42	47	Unknown	3.19274052005361e-18	1.72533618611225e-39	3.19274052005361e-18	18	131554337	131563483	Known	0.00555130237024471
chr5	231111	T	C	51	21	51	21	Unknown	1.72786183592905e-07	1.35115689572767e-42	1.72786183592905e-07	4	231115	233592	Known	5.33542208736267e-07
chr5	52157374	T	C	12	12	12	12	Unknown	3.88145957231531e-05	6.20201122431976e-14	3.88145957231531e-05	19	52157393	52160597	Known	8.43769128641135e-05
chr5	9421794	A	G	0	5	0	5	Unknown	0.00396825396825396	0.00396825396825396	0.00396825396825396	5	9380135	9421789	SemiNovel	0.00518150188893368
chr6	30313268	G	A	0	6	0	6	Unknown	0.00216450216450216	0.00216450216450216	0.00216450216450216	0	30313175	30313268	Known	0.00318592683385897
chr6	108363453	T	C	0	5	0	5	Unknown	0.00396825396825396	0.00396825396825396	0.00396825396825396	15	108363468	108363771	Known	0.00518150188893368
chr6	33382288	G	A	0	5	0	5	Unknown	0.00396825396825396	0.00396825396825396	0.00396825396825396	33	33382321	33382502	Known	0.00518150188893368
chr6	33054342	T	A	0	5	0	5	Unknown	0.00396825396825396	0.00396825396825396	0.00396825396825396	26	33054019	33054316	Known	0.00518150188893368
chr6	33054325	G	C	0	6	0	6	Unknown	0.00216450216450216	0.00216450216450216	0.00216450216450216	9	33054019	33054316	Known	0.00318592683385897
chr6	33054331	T	C	0	6	0	6	Unknown	0.00216450216450216	0.00216450216450216	0.00216450216450216	15	33054019	33054316	Known	0.00318592683385897
chr6	31324705	A	C	0	56	0	56	Unknown	5.12045820465751e-33	5.12045820465751e-33	5.12045820465751e-33	29	31324734	31324863	Known	6.80114448618624e-32
chr6	31324702	C	T	2	54	2	54	Unknown	8.4641174122991e-30	5.12045820465751e-33	8.4641174122991e-30	32	31324734	31324863	Known	9.91408858081954e-29
chr6	36882353	A	G	0	19	0	19	Unknown	5.65846675050138e-11	5.65846675050138e-11	5.65846675050138e-11	23	36882211	36882330	Known	2.43533390688246e-10
chr6	29913042	C	T	0	379	0	378	Unknown	1.81893728710772e-226	1.73027310494817e-224	1.81893728710772e-226	16	29913058	29913228	Known	2.40446186143382e-224
chr6	29911916	A	G	256	214	0	147	Unknown	1.35149415409132e-87	1.38853265850566e-50	1.99349303160216e-146	17	29856519	29911899	SemiNovel	1.45629911992831e-144
chr6	29911906	C	A	258	219	1	146	Unknown	1.00010567402747e-85	8.81246910823259e-51	1.43826367918547e-144	7	29856519	29911899	SemiNovel	1.02374871113304e-142
chr6	43590408	G	A	3	5	3	5	Unknown	0.0128205128205128	0.000155400155400155	0.0128205128205128	38	43589904	43590370	Known	0.0157198514088973
chr6	133789728	G	A	17	12	17	12	Unknown	0.000116385373900665	6.65175199757689e-17	0.000116385373900665	24	133785996	133789704	Known	0.00023210186634213
chr6	166736362	C	T	11	16	10	16	Unknown	1.02511537324054e-06	2.87630931205564e-14	1.02511537324054e-06	12	166736374	166738025	Known	6.41654019815311e-05
chr6	166736362	C	T	12	13	12	13	Unknown	2.93089804440135e-05	1.58214572048971e-14	2.93089804440135e-05	17	166733744	166736345	Known	6.41654019815311e-05
chr6	88032332	G	A	1	4	1	4	Unknown	0.0476190476190476	0.00396825396825396	0.0476190476190476	18	88032350	88046727	Known	0.0479646140023498
chr6	49522865	G	T	12	5	2	5	Unknown	0.020979020979021	0.00723025583982201	0.020979020979021	5	49522870	49528247	Known	0.0247294107166719
chr6	108233929	G	A	18	8	18	6	Unknown	0.0219363351476167	1.52444393538951e-12	0.0219363351476167	9	108232600	108233920	Known	0.0257050512324964
chr6	33052743	T	C	0	5	0	5	Unknown	0.00396825396825396	0.00396825396825396	0.00396825396825396	16	33048712	33052727	Known	0.00518150188893368
chr6	33052736	G	A	0	5	0	5	Unknown	0.00396825396825396	0.00396825396825396	0.00396825396825396	9	33048712	33052727	Known	0.00518150188893368
chr6	35027927	T	C	0	8	0	8	Unknown	0.000155400155400155	0.000155400155400155	0.000155400155400155	3	35021942	35027924	Known	0.000288748883126393
chr6	33235755	G	A	0	9	0	9	Unknown	4.11353352529823e-05	4.11353352529823e-05	4.11353352529823e-05	19	33235774	33235885	Known	8.45238272851805e-05
chr6	29911916	A	G	256	214	256	66	Unknown	6.59611119405035e-22	8.66274404815306e-136	1.99844051509178e-28	17	29911320	29911899	Known	1.45629911992831e-144
chr6	29911906	C	A	258	219	257	72	Unknown	5.36384107877113e-24	7.1378883782767e-139	5.65962290731553e-31	7	29911320	29911899	Known	1.02374871113304e-142
chr6	29911317	A	G	258	73	256	73	Unknown	2.35240129222567e-24	1.8637091152598e-193	2.35240129222567e-24	3	29911320	29911899	Known	2.16233973086704e-23
chr6	29911909	G	A	221	256	73	256	Unknown	1.45121859940049e-115	7.1378883782767e-139	1.18005607000184e-143	10	29911320	29911899	Known	7.79960869125028e-142
chr6	29911921	C	T	200	251	52	251	Unknown	1.1578728113664e-118	2.3507682480378e-126	1.9494389766733e-148	22	29911320	29911899	Known	1.46260610790408e-146
chr6	29911912	A	G	223	254	75	254	Unknown	4.25722166857042e-114	7.1378883782767e-139	6.46696241086903e-142	13	29911320	29911899	Known	4.17495061687731e-140
chr6	29911901	C	G	221	256	73	256	Unknown	1.45121859940049e-115	7.1378883782767e-139	1.18005607000184e-143	2	29911320	29911899	Known	7.79960869125028e-142
chr6	106278461	T	G	0	5	0	5	Unknown	0.00396825396825396	0.00396825396825396	0.00396825396825396	0	106278461	106395157	Novel	0.00518150188893368
chr6	106395159	A	T	0	5	0	5	Unknown	0.00396825396825396	0.00396825396825396	0.00396825396825396	2	106278461	106395157	Novel	0.00518150188893368
chr6	106278460	G	C	0	5	0	5	Unknown	0.00396825396825396	0.00396825396825396	0.00396825396825396	1	106278461	106395157	Novel	0.00518150188893368
chr6	31238010	T	G	0	86	0	85	Unknown	2.18702524753309e-50	4.78459733977827e-49	2.18702524753309e-50	23	31237862	31237987	Known	4.5307329008596e-49
chr6	31237862	T	C	0	190	0	117	Unknown	1.39040994658611e-69	3.16066927579592e-47	1.39040994658611e-69	0	31237862	31237987	Known	4.10614682098196e-68
chr6	31237991	G	T	0	118	0	117	Unknown	1.39040994658611e-69	2.07703579467676e-68	1.39040994658611e-69	4	31237862	31237987	Known	4.10614682098196e-68
chr6	31237833	T	C	1	112	1	39	Unknown	7.62739549897498e-22	1.34472875887115e-14	7.62739549897498e-22	29	31237862	31237987	Known	6.53507713122054e-21
chr6	3727811	C	G	0	6	0	6	Unknown	0.00216450216450216	0.00216450216450216	0.00216450216450216	26	3723970	3727785	Known	0.00318592683385897
chr6	10723449	A	C	0	24	0	21	Unknown	3.71569111196148e-12	9.0704414155674e-11	3.71569111196148e-12	25	10723474	10724803	Known	1.76622577513786e-11
chr6	137026266	T	G	0	6	0	6	Unknown	0.00216450216450216	0.00216450216450216	0.00216450216450216	18	137019820	137026248	Known	0.00318592683385897
chr6	86199233	A	G	45	41	45	41	Unknown	1.60759772668991e-15	5.49953717215937e-51	1.60759772668991e-15	21	86197207	86199212	Known	9.78660370458592e-15
chr6	29796337	T	A	0	10	0	10	Unknown	3.40217058483313e-05	2.83514215402761e-06	1.08250882244691e-05	17	29796093	29796320	Known	2.43126576950859e-05
chr6	29796331	C	G	0	11	0	11	Unknown	2.83514215402761e-06	2.83514215402761e-06	2.83514215402761e-06	11	29796093	29796320	Known	6.97108469404839e-06
chr6	29796093	A	G	0	11	0	11	Unknown	2.83514215402761e-06	2.83514215402761e-06	2.83514215402761e-06	0	29796093	29796320	Known	6.97108469404839e-06
chr6	3015790	A	G	0	6	0	6	Unknown	0.00216450216450216	0.00216450216450216	0.00216450216450216	26	3012908	3015764	Known	0.00318592683385897
chr6	29912852	T	C	0	95	0	95	Unknown	1.10232333308728e-56	1.10232333308728e-56	1.10232333308728e-56	16	29912868	29913011	Known	2.63797376952611e-55
chr6	29912856	A	T	0	95	0	95	Unknown	1.10232333308728e-56	1.10232333308728e-56	1.10232333308728e-56	12	29912868	29913011	Known	2.63797376952611e-55
chr6	158510873	C	A	34	14	34	14	Unknown	4.03116081106528e-05	3.10797074170391e-28	4.03116081106528e-05	2	158509804	158510871	Known	8.45238272851805e-05
chr6	158499302	G	T	0	38	0	38	Unknown	1.45082697999576e-22	1.45082697999576e-22	1.45082697999576e-22	11	158499313	158502141	Known	1.25467155653216e-21
chr6	90039670	G	C	41	17	41	16	Unknown	8.97989344875645e-06	1.92144258301532e-32	8.97989344875645e-06	6	90039676	90042805	Known	2.1471304232341e-05
chr6	33052986	T	C	0	4	0	4	Unknown	0.0285714285714286	0.0285714285714286	0.0285714285714286	22	33053008	33053556	Known	0.0302034599064302
chr6	32800224	C	A	0	10	0	10	Unknown	1.08250882244691e-05	1.08250882244691e-05	1.08250882244691e-05	14	32800238	32800404	Known	2.43126576950859e-05
chr6	29857113	C	A	0	34	0	33	Unknown	2.77030241144367e-19	2.46019393255073e-18	2.77030241144367e-19	8	29856519	29857105	Known	2.07287317902092e-18
chr6	29857123	A	G	0	32	0	31	Unknown	2.14855840432988e-18	3.60139313487677e-17	2.14855840432988e-18	18	29856519	29857105	Known	1.53721601299478e-17
chr6	122775027	A	C	46	9	46	9	Unknown	0.00273872481975612	2.02989593113221e-32	0.00273872481975612	25	122775052	122775296	Known	0.00397215261214367
chr6	29910538	C	T	54	305	3	305	Unknown	1.13634061362914e-177	2.18478769052831e-149	2.91056416061017e-192	4	29910403	29910534	Known	3.51292439558862e-190
chr6	29910378	C	T	3	123	3	120	Unknown	1.59613940774345e-64	1.26942851434286e-70	1.13284606971819e-67	25	29910403	29910534	Known	3.24204194797701e-66
chr6	99825348	T	C	0	10	0	9	Unknown	4.11353352529823e-05	0.00011907597046916	4.11353352529823e-05	13	99825361	99828065	Known	8.45238272851805e-05
chr6	31237124	T	C	0	28	0	28	Unknown	2.61482664732333e-16	2.61482664732333e-16	2.61482664732333e-16	38	31237162	31237270	Known	1.64225311605646e-15
chr6	31237162	C	G	0	192	0	192	Unknown	1.24744083009286e-114	1.24744083009286e-114	1.24744083009286e-114	0	31237162	31237270	Known	6.53376555535428e-113
chr6	29911207	G	A	0	21	0	21	Unknown	3.71569111196148e-12	3.71569111196148e-12	3.71569111196148e-12	43	29911250	29975301	Novel	1.76622577513786e-11
chr6	29911228	A	T	0	23	0	23	Unknown	1.21456053142928e-13	1.21456053142928e-13	1.21456053142928e-13	22	29911250	29975301	Novel	6.26695173837858e-13
chr6	32946133	T	C	0	7	0	7	Unknown	0.000582750582750582	0.000582750582750582	0.000582750582750582	32	32946165	32947605	Known	0.000964073669675576
chr6	83074365	C	T	0	36	0	28	Unknown	1.99552559927306e-15	2.46892413892327e-13	2.61482664732333e-16	25	83073625	83074340	Known	0.000288748883126393
chr6	29911063	T	G	0	263	0	263	Unknown	2.61825234155894e-157	2.61825234155894e-157	2.61825234155894e-157	18	29910803	29911045	Known	2.13772602946106e-155
chr6	29911064	A	G	0	263	0	263	Unknown	2.61825234155894e-157	2.61825234155894e-157	2.61825234155894e-157	19	29910803	29911045	Known	2.13772602946106e-155
chr6	29911056	A	G	2	400	2	400	Unknown	5.45887923559528e-234	8.34037659610986e-242	5.42491455317243e-236	11	29910803	29911045	Known	8.36642377755925e-234
chr6	25420344	C	G	0	7	0	7	Unknown	0.000582750582750582	0.000582750582750582	0.000582750582750582	2	25285137	25420342	Known	0.000964073669675576
chr6	29902017	G	C	1	55	1	13	Unknown	7.47820104395691e-07	4.83203790337847e-05	7.47820104395691e-07	13	29902030	29975337	Novel	1.99227313800618e-06
chr6	29693329	A	G	17	69	0	69	Unknown	8.46597212588787e-41	6.32002363623178e-32	2.92105020734231e-05	11	29693340	29858041	SemiNovel	6.40508323505706e-05
chr6	29913042	C	T	0	114	0	112	Unknown	1.3930914175596e-66	5.85895791901508e-64	1.3930914175596e-66	31	29858073	29913011	SemiNovel	2.40446186143382e-224
chr6	170627559	T	C	1	6	0	6	Unknown	0.00216450216450216	0.00466200466200466	0.00216450216450216	4	170627563	170627708	Novel	0.00318592683385897
chr6	29796554	A	G	0	23	0	22	Unknown	9.50525633292485e-13	5.82989055086053e-12	9.50525633292485e-13	7	29796561	29856486	Novel	4.74578985255385e-12
chr6	29912280	T	C	0	451	0	430	Unknown	9.56465120386883e-258	3.94558658864848e-234	9.56465120386883e-258	3	29912174	29912277	Known	1.56185127893764e-255
chr6	18399750	T	C	0	5	0	5	Unknown	0.00396825396825396	0.00396825396825396	0.00396825396825396	20	18387861	18399730	Known	0.00518150188893368
chr6	160113872	A	G	13	17	13	16	Unknown	1.69744271767367e-06	5.24248250656493e-16	1.69744271767367e-06	23	160113895	160114177	Known	4.41621460568145e-06
chr6	43412865	T	C	0	4	0	4	Unknown	0.0285714285714286	0.0285714285714286	0.0285714285714286	2	43412676	43412863	Known	0.0302034599064302
chr6	153323594	C	T	16	5	16	5	Unknown	0.047842401500938	3.71569111196148e-12	0.047842401500938	32	153319764	153323562	Known	0.0479980146608616
chr6	31322888	A	G	0	396	0	389	Unknown	4.3992907024563e-233	4.40305846885305e-223	4.3992907024563e-233	4	31322442	31322884	Known	0.000964073669675576
chr6	29857578	A	G	1	44	1	44	Unknown	1.03068327698141e-23	2.43430155168019e-27	8.86085764811603e-25	22	29857600	29858041	Known	8.36657851400344e-24
chr6	29857589	A	G	2	68	2	68	Unknown	5.44867529771182e-38	2.13171960004365e-41	5.44867529771182e-38	11	29857600	29858041	Known	8.08851477350161e-37
chr6	33256471	T	C	0	9	0	9	Unknown	4.11353352529823e-05	4.11353352529823e-05	4.11353352529823e-05	0	33256471	33256581	Known	8.45238272851805e-05
chr6	29857502	A	C	0	13	0	13	Unknown	1.92296598273177e-07	1.92296598273177e-07	1.92296598273177e-07	18	29857381	29857484	Known	5.64883975456443e-07
chr6	29857504	G	A	0	13	0	13	Unknown	1.92296598273177e-07	1.92296598273177e-07	1.92296598273177e-07	20	29857381	29857484	Known	5.64883975456443e-07
chr6	29857359	C	A	0	12	0	4	Unknown	0.0285714285714286	0.046583850931677	0.0285714285714286	22	29857381	29857484	Known	0.000288748883126393
chr6	29857484	A	G	0	17	0	17	Unknown	4.28521312391768e-10	4.28521312391768e-10	4.28521312391768e-10	0	29857381	29857484	Known	1.66374148699238e-09
chr6	137026266	T	G	0	5	0	5	Unknown	0.00396825396825396	0.00396825396825396	0.00396825396825396	5	137026271	137041588	Known	0.00318592683385897
chr6	33648228	C	T	0	7	0	7	Unknown	0.000582750582750582	0.000582750582750582	0.000582750582750582	3	33648231	33648332	Known	0.000964073669675576
chr6	17834198	T	G	0	10	0	10	Unknown	1.08250882244691e-05	1.08250882244691e-05	1.08250882244691e-05	6	17831466	17834192	Known	2.43126576950859e-05
chr6	17834213	T	C	0	6	0	6	Unknown	0.00216450216450216	0.00216450216450216	0.00216450216450216	21	17831466	17834192	Known	0.00318592683385897
chr6	29912830	T	C	0	5	0	5	Unknown	0.00396825396825396	0.00396825396825396	0.00396825396825396	12	29912393	29912818	SemiNovel	0.0302034599064302
chr6	109768295	G	A	15	23	15	23	Unknown	1.81363463027813e-09	1.45082697999576e-22	1.81363463027813e-09	19	109767975	109768276	Known	6.82201860928469e-09
chr6	44217777	T	G	105	20	105	20	Unknown	4.78909211947756e-06	5.50379366256914e-75	8.35635816467746e-07	19	44217571	44217758	Known	2.21983256125786e-06
chr6	86387888	G	T	6	28	5	25	Unknown	5.48992768087475e-12	5.18854900374939e-15	5.48992768087475e-12	34	86387750	86387854	Known	2.59184340852182e-11
chr6	161557662	G	A	0	8	0	8	Unknown	0.000155400155400155	0.000155400155400155	0.000155400155400155	4	161557666	161560454	Known	0.000288748883126393
chr6	31322888	A	G	0	396	0	7	Unknown	0.000582750582750582	0.0076064012202736	0.000582750582750582	4	31237302	31322884	SemiNovel	0.000964073669675576
chr6	31322910	G	A	275	34	1	5	Unknown	0.00757575757575756	0.0304939794845716	2.39680650096221e-10	26	31237302	31322884	SemiNovel	9.72739012671213e-10
chr6	133135886	A	G	79	28	79	28	Unknown	9.74423235873448e-10	6.97196349704697e-64	9.74423235873448e-10	35	133135921	133136111	Known	3.47399140071057e-75
chr6	17633061	C	T	0	5	0	5	Unknown	0.00396825396825396	0.00396825396825396	0.00396825396825396	14	17633075	17637384	Known	0.00518150188893368
chr6	37250112	A	G	0	4	0	4	Unknown	0.0285714285714286	0.0285714285714286	0.0285714285714286	28	37250140	37250658	Known	0.0302034599064302
chr6	29894283	C	G	1	47	1	47	Unknown	1.52290566343489e-26	3.10797074170391e-28	1.52290566343489e-26	24	29894307	29910534	SemiNovel	1.52071443226448e-25
chr6	29894282	C	A	1	47	1	47	Unknown	1.52290566343489e-26	3.10797074170391e-28	1.52290566343489e-26	25	29894307	29910534	SemiNovel	1.52071443226448e-25
chr6	29894275	T	G	2	22	2	22	Unknown	1.00782682395193e-11	6.20201122431976e-14	1.00782682395193e-11	32	29894307	29910534	SemiNovel	4.54915002161067e-11
chr6	29894306	G	C	0	51	0	51	Unknown	5.00489409992406e-30	5.00489409992406e-30	5.00489409992406e-30	1	29894307	29910534	SemiNovel	5.88711272092762e-29
chr6	43594658	C	A	0	15	0	13	Unknown	1.92296598273177e-07	1.75350921030714e-06	1.92296598273177e-07	27	43594685	43596714	Known	5.64883975456443e-07
chr6	86257229	T	G	18	15	18	15	Unknown	7.72939534754927e-06	2.77030241144367e-19	7.72939534754927e-06	5	86257115	86257224	Known	1.85773173028544e-05
chr6	3287118	T	C	0	5	0	5	Unknown	0.00396825396825396	0.00396825396825396	0.00396825396825396	25	3285345	3287093	Known	0.00518150188893368
chr6	17665479	G	C	0	12	0	12	Unknown	7.3960230105068e-07	7.3960230105068e-07	7.3960230105068e-07	9	17662301	17665470	Known	1.97797301321454e-06
chr6	139695565	T	A	0	44	0	44	Unknown	7.61948145586816e-26	7.61948145586816e-26	7.61948145586816e-26	15	139695089	139695550	Known	7.39569249003148e-25
chr6	139695061	G	T	0	21	0	21	Unknown	3.71569111196148e-12	3.71569111196148e-12	3.71569111196148e-12	28	139695089	139695550	Known	1.76622577513786e-11
chr6	169621536	A	G	15	17	15	17	Unknown	8.20262363413402e-07	1.09133125299295e-18	8.20262363413402e-07	11	169620432	169621525	Known	2.18108076708391e-06
chr6	49529429	A	G	0	10	0	10	Unknown	1.08250882244691e-05	1.08250882244691e-05	1.08250882244691e-05	12	49522870	49529417	Known	2.43126576950859e-05
chr6	34393591	T	G	0	6	0	6	Unknown	0.00216450216450216	0.00216450216450216	0.00216450216450216	18	34392998	34393573	Known	0.00318592683385897
chr6	30892322	C	T	0	7	0	7	Unknown	0.000582750582750582	0.000582750582750582	0.000582750582750582	15	30892337	30893051	Known	0.000964073669675576
chr6	57398163	A	G	0	4	0	4	Unknown	0.0285714285714286	0.0285714285714286	0.0285714285714286	31	57393184	57398132	Novel	0.0302034599064302
chr6	57398157	A	G	0	6	0	6	Unknown	0.00216450216450216	0.00216450216450216	0.00216450216450216	25	57393184	57398132	Novel	0.00318592683385897
chr6	57398154	T	C	0	6	0	6	Unknown	0.00216450216450216	0.00216450216450216	0.00216450216450216	22	57393184	57398132	Novel	0.00318592683385897
chr6	56569104	A	G	25	26	25	26	Unknown	3.92219770736942e-10	5.00489409992406e-30	3.92219770736942e-10	26	56566763	56569078	Known	1.57341341555744e-09
chr6	31239101	G	T	0	115	0	45	Unknown	9.63136700882183e-27	2.59504037258936e-16	9.63136700882183e-27	24	31239125	31324465	SemiNovel	3.40095035041446e-40
chr6	31324496	G	T	3	68	0	44	Unknown	7.61948145586816e-26	5.46338245298328e-18	7.61948145586816e-26	31	31239125	31324465	SemiNovel	1.03372502168629e-11
chr6	31238851	T	C	1	297	1	297	Unknown	7.05811949994584e-176	2.36057508359393e-178	7.05811949994584e-176	1	31238262	31238850	Known	7.83733589273987e-174
chr6	31238246	G	A	109	175	108	175	Unknown	1.32593015784915e-70	8.81520831847794e-168	1.32593015784915e-70	16	31238262	31238850	Known	4.00085012846657e-69
chr6	31238259	G	T	190	109	190	108	Unknown	2.03998683356372e-38	8.86698429641197e-177	2.03998683356372e-38	3	31238262	31238850	Known	3.09453740435676e-37
chr6	31238868	C	T	190	88	190	88	Unknown	1.74163551024303e-30	2.50694621760922e-166	1.74163551024303e-30	18	31238262	31238850	Known	2.10207833758029e-29
chr6	31238261	T	G	109	190	108	190	Unknown	1.44331401147507e-77	8.86698429641197e-177	1.44331401147507e-77	1	31238262	31238850	Known	4.82727674199374e-76
chr6	31238234	G	A	81	72	81	72	Unknown	3.28044733594894e-27	3.36609826014826e-91	3.28044733594894e-27	28	31238262	31238850	Known	3.38532409092723e-26
chr6	105821449	A	G	16	8	16	8	Unknown	0.00389809439905381	6.20201122431976e-14	0.00389809439905381	4	105821453	105824000	Known	0.00518150188893368
chr6	30890483	G	T	0	8	0	8	Unknown	0.000155400155400155	0.000155400155400155	0.000155400155400155	0	30890331	30890483	Known	0.000288748883126393
chr6	4998963	A	G	0	4	0	4	Unknown	0.0285714285714286	0.0285714285714286	0.0285714285714286	13	4996654	4998950	Known	0.0302034599064302
chr6	36887476	C	T	0	39	0	39	Unknown	7.34834444413446e-23	7.34834444413446e-23	7.34834444413446e-23	1	36887477	36891123	Known	6.53814236439656e-22
chr6	160517472	C	T	41	24	40	22	Unknown	4.92425638668089e-08	1.05432316340144e-33	4.92425638668089e-08	1	160511135	160517471	Known	1.55869278556741e-07
chr6	147635413	A	G	0	21	0	21	Unknown	3.71569111196148e-12	3.71569111196148e-12	3.71569111196148e-12	13	147635167	147635400	Known	1.76622577513786e-11
chr6	31239802	C	G	0	90	0	90	Unknown	5.08218886148798e-52	2.76205916385212e-54	2.19750641168034e-53	26	31239645	31239776	Known	5.00022770395462e-52
chr6	31239622	C	A	0	105	0	105	Unknown	2.21012841084698e-62	2.21012841084698e-62	2.21012841084698e-62	23	31239645	31239776	Known	5.84315854143924e-61
chr6	133135886	A	G	315	214	315	214	Unknown	1.07623652903858e-76	2.64058423889442e-317	1.07623652903858e-76	15	133135752	133135871	Known	3.47399140071057e-75
chr6	148792617	A	G	4	6	4	6	Unknown	0.0108359133126935	1.08250882244691e-05	0.0108359133126935	22	148792639	148795246	Known	0.0134648591566863
chr6	31324208	G	T	40	145	40	145	Unknown	3.57933361002939e-52	1.23394363110654e-117	7.51153915161054e-66	11	31324219	31324465	Known	2.06455769157137e-64
chr6	31324210	G	A	52	145	52	145	Unknown	1.97675541719311e-63	1.23394363110654e-117	1.97675541719311e-63	9	31324219	31324465	Known	5.27641638281545e-62
chr6	31324496	G	T	3	68	3	24	Unknown	2.08532425124035e-12	6.94410642972762e-10	2.08532425124035e-12	31	31324219	31324465	Known	1.03372502168629e-11
chr6	31324200	G	C	0	188	0	188	Unknown	3.16005212440152e-112	3.16005212440152e-112	3.16005212440152e-112	19	31324219	31324465	Known	1.56648298166761e-110
chr6	31324194	G	A	134	22	134	22	Unknown	2.15135820994976e-07	5.31075878034716e-93	2.15135820994976e-07	25	31324219	31324465	Known	6.30641012758241e-07
chr6	109767362	C	G	12	4	11	4	Unknown	0.0498084291187739	5.65648132357139e-08	0.0498084291187739	23	109767065	109767339	Known	0.0498084291187739
chr6	44275011	T	C	0	4	0	4	Unknown	0.0285714285714286	0.0285714285714286	0.0285714285714286	25	44274768	44274986	Known	0.0302034599064302
chr6	31304560	T	C	0	54	0	54	Unknown	8.04576932703302e-32	8.04576932703302e-32	8.04576932703302e-32	8	31299341	31304552	Novel	1.02926523741215e-30
chr6	21201493	G	A	0	5	0	5	Unknown	0.00396825396825396	0.00396825396825396	0.00396825396825396	12	21201505	21231079	Known	0.00518150188893368
chr6	74533192	T	G	0	13	0	13	Unknown	1.92296598273177e-07	1.92296598273177e-07	1.92296598273177e-07	10	74530287	74533182	Known	5.64883975456443e-07
chr6	29795693	G	C	0	13	0	12	Unknown	7.3960230105068e-07	1.34607618791224e-06	7.3960230105068e-07	1	29795694	29855732	SemiNovel	1.97797301321454e-06
chr6	29855761	A	G	1	12	0	12	Unknown	7.3960230105068e-07	1.34607618791224e-06	7.3960230105068e-07	29	29795694	29855732	SemiNovel	1.97797301321454e-06
chr6	56327849	C	T	29	24	29	24	Unknown	4.01006213924718e-09	1.59425429257871e-31	4.01006213924718e-09	5	56325052	56327844	Known	1.42900288813224e-08
chr6	160196343	A	G	0	13	0	13	Unknown	1.92296598273177e-07	1.92296598273177e-07	1.92296598273177e-07	2	160196345	160197182	Known	5.64883975456443e-07
chr6	86387888	G	T	9	50	9	49	Unknown	1.39248258257836e-23	4.92677585388505e-33	1.39248258257836e-23	18	86387906	86388412	Known	2.59184340852182e-11
chr6	130152520	A	C	0	11	0	11	Unknown	2.83514215402761e-06	2.83514215402761e-06	2.83514215402761e-06	11	130152531	130154605	Known	6.97108469404839e-06
chr6	29974601	G	A	1	5	0	5	Unknown	0.00396825396825396	0.00757575757575756	0.00396825396825396	24	29974446	29974577	Known	0.00518150188893368
chr6	29974431	G	A	0	10	0	10	Unknown	1.08250882244691e-05	1.08250882244691e-05	1.08250882244691e-05	15	29974446	29974577	Known	2.43126576950859e-05
chr6	29974600	A	T	1	5	0	5	Unknown	0.00396825396825396	0.00757575757575756	0.00396825396825396	23	29974446	29974577	Known	0.00518150188893368
chr6	29974445	G	C	0	10	0	10	Unknown	1.08250882244691e-05	1.08250882244691e-05	1.08250882244691e-05	1	29974446	29974577	Known	2.43126576950859e-05
chr6	160505199	C	G	0	55	0	55	Unknown	2.02989593113221e-32	2.02989593113221e-32	2.02989593113221e-32	17	160505216	160506027	Known	2.64553572996386e-31
chr6	38650628	T	G	0	17	0	17	Unknown	4.28521312391768e-10	4.28521312391768e-10	4.28521312391768e-10	23	38650651	38652150	Known	1.66374148699238e-09
chr6	29977134	G	A	0	88	0	88	Unknown	3.47683373988868e-52	3.47683373988868e-52	3.47683373988868e-52	10	29977144	29977312	Known	7.72135236954477e-51
chr6	30887988	C	T	0	4	0	4	Unknown	0.0285714285714286	0.0285714285714286	0.0285714285714286	5	30887993	30888110	Known	0.0302034599064302
chr6	138642258	C	T	0	7	0	7	Unknown	0.000582750582750582	0.000582750582750582	0.000582750582750582	10	138641016	138642248	Known	0.000964073669675576
chr6	31237124	T	C	0	240	0	240	Unknown	8.80053011422014e-144	8.80053011422014e-144	8.80053011422014e-144	9	31236950	31237115	Known	1.64225311605646e-15
chr6	108197775	G	A	23	7	23	7	Unknown	0.0105425350742032	1.69112338921449e-17	0.0105425350742032	7	108194116	108197768	Known	0.0131414806313372
chr6	31506624	T	C	0	35	0	35	Unknown	1.78274922648608e-20	1.78274922648608e-20	1.78274922648608e-20	8	31506632	31506924	Known	1.41802631883248e-19
chr6	29857359	C	A	0	12	0	8	Unknown	0.000155400155400155	0.00134607618791224	0.000155400155400155	22	29857381	29864828	SemiNovel	0.000288748883126393
chr6	29864847	A	C	0	15	0	15	Unknown	1.28934500757877e-08	1.28934500757877e-08	1.28934500757877e-08	19	29857381	29864828	SemiNovel	4.31231535064901e-08
chr6	29864848	T	A	0	15	0	15	Unknown	1.28934500757877e-08	1.28934500757877e-08	1.28934500757877e-08	20	29857381	29864828	SemiNovel	4.31231535064901e-08
chr6	31323953	C	G	0	16	0	16	Unknown	3.32734195504201e-09	3.32734195504201e-09	3.32734195504201e-09	9	31323369	31323944	Known	1.18876464185285e-08
chr6	31323945	A	C	0	16	0	16	Unknown	3.32734195504201e-09	3.32734195504201e-09	3.32734195504201e-09	1	31323369	31323944	Known	1.18876464185285e-08
chr6	31323958	T	G	0	16	0	16	Unknown	3.32734195504201e-09	3.32734195504201e-09	3.32734195504201e-09	14	31323369	31323944	Known	1.18876464185285e-08
chr6	31323960	G	C	0	16	0	16	Unknown	3.32734195504201e-09	3.32734195504201e-09	3.32734195504201e-09	16	31323369	31323944	Known	1.18876464185285e-08
chr6	30521137	G	A	0	26	0	23	Unknown	1.21456053142928e-13	7.36814568771586e-12	1.21456053142928e-13	10	30520956	30521127	Known	6.26695173837858e-13
chr6	31239114	G	T	206	71	115	71	Unknown	7.26520643516378e-23	1.3134726748467e-78	0.0054174919622434	11	31239125	31239376	Known	0.00699811897961269
chr6	31239378	T	G	1	189	0	188	Unknown	3.16005212440152e-112	3.64060616499355e-109	3.16005212440152e-112	2	31239125	31239376	Known	1.56648298166761e-110
chr6	31239407	G	T	2	27	2	26	Unknown	5.68724795792817e-14	1.99552559927311e-15	5.68724795792817e-14	31	31239125	31239376	Known	3.15756006624172e-13
chr6	31239116	G	A	208	71	117	71	Unknown	2.30796234425103e-25	1.3134726748467e-78	0.00556184584818694	9	31239125	31239376	Known	0.00717790984405715
chr6	31239101	G	T	0	115	0	70	Unknown	2.13171960004365e-41	2.97188161482118e-28	2.13171960004365e-41	24	31239125	31239376	Known	3.40095035041446e-40
chr6	29976467	A	G	0	212	0	211	Unknown	2.3785663854147e-126	1.26958089479667e-124	2.3785663854147e-126	11	29976478	29976922	Known	1.3756042262315e-124
chr6	29976448	A	G	1	82	1	82	Unknown	2.90467828522937e-47	1.72897516977953e-49	2.90467828522937e-47	30	29976478	29976922	Known	5.52286775328544e-46
chr6	29902017	G	C	1	55	0	42	Unknown	1.19124873924197e-24	4.94773892573211e-19	1.19124873924197e-24	13	29902030	29911287	Novel	1.99227313800618e-06
chr6	29902004	A	C	0	42	0	42	Unknown	1.19124873924197e-24	1.19124873924197e-24	1.19124873924197e-24	26	29902030	29911287	Novel	1.09864003326767e-23
chr6	29902005	G	T	0	42	0	42	Unknown	1.19124873924197e-24	1.19124873924197e-24	1.19124873924197e-24	25	29902030	29911287	Novel	1.09864003326767e-23
chr6	83074365	C	T	0	36	0	8	Unknown	0.000155400155400155	0.00512332347940775	0.000155400155400155	25	83074046	83074340	Known	0.000288748883126393
chr6	29912368	C	T	0	80	0	52	Unknown	6.31685663097201e-31	6.59521748187983e-22	6.31685663097201e-31	25	29912393	29912836	Known	6.26695173837858e-13
chr6	29912856	A	T	0	48	0	47	Unknown	1.23023841859113e-27	1.52290566343489e-26	1.23023841859113e-27	20	29912393	29912836	Known	2.63797376952611e-55
chr6	29912852	T	C	0	60	0	59	Unknown	8.21129308980856e-35	1.26274507179407e-33	8.21129308980856e-35	16	29912393	29912836	Known	2.63797376952611e-55
chr6	29796581	T	C	0	4	0	4	Unknown	0.0285714285714286	0.0285714285714286	0.0285714285714286	14	29796595	29797195	Known	0.0302034599064302
chr6	29797211	C	T	0	4	0	4	Unknown	0.0285714285714286	0.0285714285714286	0.0285714285714286	16	29796595	29797195	Known	0.0302034599064302
chr6	29797202	C	A	0	4	0	4	Unknown	0.0285714285714286	0.0285714285714286	0.0285714285714286	7	29796595	29797195	Known	0.0302034599064302
chr6	31237862	T	C	0	190	0	73	Unknown	3.40118804786627e-43	3.79356883855385e-26	3.40118804786627e-43	0	31237862	31323094	SemiNovel	4.10614682098196e-68
chr6	31237833	T	C	1	112	0	73	Unknown	3.40118804786627e-43	3.85539398433493e-30	3.40118804786627e-43	29	31237862	31323094	SemiNovel	6.53507713122054e-21
chr6	29912280	T	C	0	451	0	20	Unknown	7.25444455192477e-12	7.68935686094997e-07	7.25444455192477e-12	3	29896105	29912277	SemiNovel	1.56185127893764e-255
chr6	29896077	G	T	0	17	0	17	Unknown	4.28521312391768e-10	4.28521312391768e-10	4.28521312391768e-10	28	29896105	29912277	SemiNovel	1.66374148699238e-09
chr6	96999725	C	T	0	4	0	4	Unknown	0.0285714285714286	0.0285714285714286	0.0285714285714286	11	96999389	96999714	Known	0.0302034599064302
chr6	7298174	T	G	33	7	29	7	Unknown	0.0113334125453565	2.52543064971061e-18	0.0113334125453565	18	7295718	7298156	Known	0.014057887947234
chr6	145051594	G	A	11	6	11	6	Unknown	0.0184042875922742	4.28521312391768e-10	0.0184042875922742	28	145051622	145069382	Known	0.0220311782475866
chr6	138608212	C	T	0	4	0	4	Unknown	0.0285714285714286	0.0285714285714286	0.0285714285714286	1	138608053	138608211	Known	0.0302034599064302
chr6	31324100	G	T	0	4	0	4	Unknown	0.0285714285714286	0.0285714285714286	0.0285714285714286	4	31275727	31324096	Novel	0.0302034599064302
chr6	106992464	A	G	0	8	0	8	Unknown	0.000155400155400155	0.000155400155400155	0.000155400155400155	18	106991472	106992446	Known	0.000288748883126393
chr6	29912368	C	T	0	80	0	23	Unknown	1.21456053142928e-13	3.75531135160227e-08	1.21456053142928e-13	25	29912393	29976922	SemiNovel	6.26695173837858e-13
chr6	28879501	A	G	0	4	0	4	Unknown	0.0285714285714286	0.0285714285714286	0.0285714285714286	28	28876865	28879473	Known	0.0302034599064302
chr6	17543302	A	G	0	7	0	7	Unknown	0.000582750582750582	0.000582750582750582	0.000582750582750582	10	17543191	17543292	Known	0.000964073669675576
chr6	30229368	G	A	0	19	0	19	Unknown	5.65846675050138e-11	5.65846675050138e-11	5.65846675050138e-11	4	30229256	30229364	Known	2.43533390688246e-10
chr6	30229374	T	C	0	19	0	19	Unknown	5.65846675050138e-11	5.65846675050138e-11	5.65846675050138e-11	10	30229256	30229364	Known	2.43533390688246e-10
chr6	30229364	A	G	0	19	0	19	Unknown	5.65846675050138e-11	5.65846675050138e-11	5.65846675050138e-11	0	30229256	30229364	Known	2.43533390688246e-10
chr6	132172316	T	C	11	5	11	5	Unknown	0.0433815350389321	3.32734195504201e-09	0.0433815350389321	34	132171246	132172282	Known	0.0443725649477065
chr17	79255998	G	A	10	10	10	10	Unknown	0.000435919790758503	7.25444455192477e-12	0.000435919790758503	9	79254533	79255989	Known	0.000778207935141868
chr17	46970259	T	C	0	9	0	7	Unknown	0.000582750582750582	0.00113122171945701	0.000582750582750582	13	46970272	46970771	Known	0.000964073669675576
chr17	76395430	C	T	3	5	3	5	Unknown	0.0128205128205128	0.000155400155400155	0.0128205128205128	1	76394432	76395429	Known	0.0157198514088973
chr17	48549791	C	G	5	7	5	7	Unknown	0.0022883295194508	7.3960230105068e-07	0.0022883295194508	2	48548496	48549789	Known	0.00334689291148336
chr17	27009749	C	T	22	15	22	15	Unknown	1.02677057616369e-05	1.14538972104931e-21	1.02677057616369e-05	4	27008998	27009745	Known	2.43126576950859e-05
chr17	76802252	G	A	2	4	2	4	Unknown	0.0303030303030303	0.00216450216450216	0.0303030303030303	14	76800060	76802238	Known	0.0316602228532977
chr17	46022065	G	A	1	8	1	8	Unknown	0.000411353352529824	4.11353352529823e-05	0.000411353352529824	16	46022081	46022925	Known	0.000736245587764533
chr17	2595964	G	A	0	14	0	14	Unknown	2.49273368131895e-08	2.49273368131895e-08	2.49273368131895e-08	26	2595990	2596074	Known	7.9905643179462e-08
chr17	2227655	G	T	25	22	25	22	Unknown	1.87789772823433e-08	1.23023841859113e-27	1.87789772823433e-08	13	2227668	2227798	Known	6.26567799708954e-08
chr17	80043739	A	G	40	45	40	45	Unknown	1.79135511614598e-17	2.18702524753309e-50	1.79135511614598e-17	8	80043747	80044130	Known	1.20992744584459e-16
chr17	40835922	A	C	0	16	0	16	Unknown	3.32734195504201e-09	3.32734195504201e-09	3.32734195504201e-09	18	40835940	40836054	Known	1.18876464185285e-08
chr17	4797910	G	A	18	15	18	15	Unknown	7.72939534754927e-06	2.77030241144367e-19	7.72939534754927e-06	18	4797928	4798370	Known	1.85773173028544e-05
chr17	6511781	A	G	0	6	0	6	Unknown	0.00216450216450216	0.00216450216450216	0.00216450216450216	3	6511784	6513314	Known	0.00318592683385897
chr17	8132763	T	C	0	4	0	4	Unknown	0.0285714285714286	0.0285714285714286	0.0285714285714286	1	8132764	8133209	Known	0.0302034599064302
chr17	80213428	G	A	8	11	8	11	Unknown	0.000125622205711194	5.65846675050138e-11	0.000125622205711194	25	80213453	80223562	Known	0.000249625800325179
chr17	27185827	C	T	16	15	16	15	Unknown	6.45956611188042e-06	2.14855840432988e-18	6.45956611188042e-06	15	27185842	27185982	Known	1.56199961032927e-05
chr17	64783081	G	A	0	47	0	47	Unknown	1.23023841859113e-27	1.23023841859113e-27	1.23023841859113e-27	11	64783092	64784957	Known	1.31351609615729e-26
chr17	46970175	C	G	7	8	7	8	Unknown	0.00219890054972514	1.28934500757877e-08	0.00219890054972514	27	46970202	46970771	Known	0.00322799996088682
chr17	63097399	A	C	0	16	0	14	Unknown	2.49273368131895e-08	5.09083319121426e-07	2.49273368131895e-08	15	63097414	63106834	Known	7.9905643179462e-08
chr17	63106862	C	A	0	14	0	8	Unknown	0.000155400155400155	0.00193236714975845	0.000155400155400155	28	63097414	63106834	Known	0.000288748883126393
chr17	27438469	G	A	0	10	0	10	Unknown	1.08250882244691e-05	1.08250882244691e-05	1.08250882244691e-05	27	27437640	27438442	Known	2.43126576950859e-05
chr17	79511135	A	G	0	9	0	9	Unknown	4.11353352529823e-05	4.11353352529823e-05	4.11353352529823e-05	11	79511146	79512772	Known	8.45238272851805e-05
chr17	77040185	G	C	31	17	31	17	Unknown	2.72385572418867e-06	3.10797074170391e-28	2.72385572418867e-06	20	77040205	77042637	Known	6.97108469404839e-06
chr17	42287519	C	T	20	20	20	20	Unknown	3.89912877024183e-08	1.86034036560366e-23	3.89912877024183e-08	27	42287101	42287492	Known	1.24128227823295e-07
chr17	76817090	C	T	0	6	0	6	Unknown	0.00216450216450216	0.00216450216450216	0.00216450216450216	17	76816094	76817073	Known	0.00318592683385897
chr17	46023694	G	A	26	9	24	8	Unknown	0.00475278220558341	1.5039272474636e-16	0.00475278220558341	5	46023355	46023689	Known	0.00616241167804743
chr17	29585519	A	T	7	11	7	11	Unknown	0.000105937814502887	2.20382389230053e-10	0.000105937814502887	1	29585520	29586050	Known	0.000212487986315038
chr17	1373612	C	T	2	42	2	42	Unknown	7.88616330682312e-23	7.61948145586816e-26	7.88616330682312e-23	16	1373628	1373729	Known	6.97197112730604e-22
chr17	48628092	A	G	10	6	10	6	Unknown	0.0176739587195649	3.32734195504201e-09	0.0176739587195649	23	48627971	48628069	Known	0.0212026401925291
chr17	41116234	G	A	0	9	0	9	Unknown	4.11353352529823e-05	4.11353352529823e-05	4.11353352529823e-05	20	41116254	41116419	Known	8.45238272851805e-05
chr17	73519413	C	T	0	4	0	4	Unknown	0.0285714285714286	0.0285714285714286	0.0285714285714286	3	73519416	73519744	Known	0.0302034599064302
chr17	36646386	A	G	0	8	0	8	Unknown	0.000155400155400155	0.000155400155400155	0.000155400155400155	30	36646416	36646703	Known	0.000288748883126393
chr17	58824567	T	C	0	7	0	7	Unknown	0.000582750582750582	0.000582750582750582	0.000582750582750582	8	58786686	58824559	Known	0.000964073669675576
chr17	7402600	T	C	0	95	0	95	Unknown	1.10232333308728e-56	1.10232333308728e-56	1.10232333308728e-56	0	7402482	7402600	Known	2.63797376952611e-55
chr17	37054772	C	T	66	47	66	47	Unknown	3.21464623522846e-17	3.49820733742704e-67	3.21464623522846e-17	0	37054772	37070578	Known	2.16074042348528e-16
chr17	7221385	G	A	4	10	4	10	Unknown	0.00015255530129672	2.49273368131895e-08	0.00015255530129672	1	7221251	7221384	Known	0.000288748883126393
chr17	20163529	A	G	0	12	0	12	Unknown	7.3960230105068e-07	7.3960230105068e-07	7.3960230105068e-07	24	20160920	20163505	Known	1.97797301321454e-06
chr17	62465123	A	G	0	4	0	4	Unknown	0.0285714285714286	0.0285714285714286	0.0285714285714286	24	62463762	62465099	SemiNovel	0.0302034599064302
chr17	12915009	G	A	10	7	10	7	Unknown	0.00723025583982201	4.28521312391768e-10	0.00723025583982201	29	12913988	12914980	Known	0.00917330448416174
chr17	5485367	A	T	0	6	0	6	Unknown	0.00216450216450216	0.00216450216450216	0.00216450216450216	15	5485382	5485990	Known	0.00318592683385897
chr17	7154534	G	A	38	23	38	23	Unknown	1.83433569302335e-08	5.21795484212409e-36	1.83433569302335e-08	20	7150662	7154514	Known	6.12769661111048e-08
chr17	76970879	A	G	0	98	0	98	Unknown	3.49858769517213e-58	3.49858769517213e-58	3.49858769517213e-58	22	76970901	76972047	Known	8.67149950160521e-57
chr17	57656854	C	T	10	8	10	8	Unknown	0.0014460511679644	2.20382389230053e-10	0.0014460511679644	21	57654726	57656833	Known	0.00231501617201221
chr17	36635721	C	T	0	12	0	12	Unknown	7.3960230105068e-07	7.3960230105068e-07	7.3960230105068e-07	17	36635738	36635994	Known	1.97797301321454e-06
chr17	7297452	A	G	0	17	0	14	Unknown	2.49273368131895e-08	9.77028592253238e-07	2.49273368131895e-08	29	7297155	7297423	Known	7.9905643179462e-08
chr17	79089590	A	G	0	18	0	16	Unknown	3.32734195504201e-09	2.0936326976855e-08	3.32734195504201e-09	20	79082309	79089570	Known	1.18876464185285e-08
chr17	79508400	T	C	0	7	0	7	Unknown	0.000582750582750582	0.000582750582750582	0.000582750582750582	21	79508421	79511030	Known	0.000964073669675576
chr17	62818395	A	T	0	5	0	5	Unknown	0.00396825396825396	0.00396825396825396	0.00396825396825396	23	62818170	62818372	Known	0.00518150188893368
chr17	41165493	A	G	0	17	0	13	Unknown	1.92296598273177e-07	5.12940010932949e-06	1.92296598273177e-07	0	41165396	41165493	Known	5.64883975456443e-07
chr17	3966064	A	G	0	12	0	12	Unknown	7.3960230105068e-07	7.3960230105068e-07	7.3960230105068e-07	17	3962584	3966047	Known	1.97797301321454e-06
chr17	33998802	G	C	43	20	31	10	Unknown	0.00104810897250641	4.18944816680028e-17	0.00104810897250641	29	33984810	33998773	Known	0.000919262648972818
chr17	80006957	A	C	0	5	0	5	Unknown	0.00396825396825396	0.00396825396825396	0.00396825396825396	35	80006992	80007553	Known	0.00518150188893368
chr17	3775916	T	C	0	12	0	12	Unknown	7.3960230105068e-07	7.3960230105068e-07	7.3960230105068e-07	5	3775921	3776703	Known	1.97797301321454e-06
chr17	61512597	A	C	12	6	12	6	Unknown	0.0190615835777126	2.20382389230053e-10	0.0190615835777126	7	61512604	61513049	Known	0.0226908044647214
chr17	53851228	C	T	0	4	0	4	Unknown	0.0285714285714286	0.0285714285714286	0.0285714285714286	28	53851256	53852153	Known	0.0302034599064302
chr17	14005439	G	A	0	5	0	5	Unknown	0.00396825396825396	0.00396825396825396	0.00396825396825396	4	13980373	14005435	Known	0.00518150188893368
chr17	80895933	A	G	0	12	0	12	Unknown	7.3960230105068e-07	7.3960230105068e-07	7.3960230105068e-07	8	80895236	80895925	Known	1.97797301321454e-06
chr17	75190962	C	T	15	5	15	5	Unknown	0.0235620235620235	7.25444455192477e-12	0.0235620235620235	31	75190993	75192284	Known	0.0275402852244957
chr17	74056413	C	T	2	10	2	10	Unknown	6.73038093956117e-05	7.3960230105068e-07	6.73038093956117e-05	24	74053624	74056389	Known	0.000136376186045415
chr17	61483527	T	C	2	6	2	6	Unknown	0.00699300699300699	0.000155400155400155	0.00699300699300699	12	61482616	61483515	Known	0.00889261906211058
chr17	57759019	G	A	138	142	138	142	Unknown	9.08611147444173e-54	1.57246235518986e-167	9.08611147444173e-54	11	57758839	57759008	Known	2.10192045442085e-52
chr17	40065774	T	G	68	54	68	54	Unknown	5.4802927525228e-20	1.38647128036143e-72	5.4802927525228e-20	11	40065321	40065763	Known	4.3219581480123e-19
chr17	9471711	T	G	0	13	0	6	Unknown	0.00216450216450216	0.0149068322981366	0.00216450216450216	23	9408479	9471688	Known	0.00318592683385897
chr17	75085260	C	G	0	4	0	4	Unknown	0.0285714285714286	0.0285714285714286	0.0285714285714286	25	75085031	75085235	Known	0.0302034599064302
chr17	7217463	T	C	9	12	9	12	Unknown	5.31609500925001e-05	3.71569111196148e-12	5.31609500925001e-05	15	7217478	7217610	Known	0.000108113404730242
chr17	64685078	G	A	23	23	23	23	Unknown	5.85662269368848e-09	2.43430155168019e-27	5.85662269368848e-09	9	64684554	64685069	Known	2.07108084046869e-08
chr17	79258688	G	A	22	11	21	11	Unknown	0.00034702854199498	4.70951409945406e-18	0.00034702854199498	7	79258695	79263491	Known	0.00062881934241388
chr17	48265495	T	C	0	31	0	31	Unknown	2.14855840432988e-18	2.14855840432988e-18	2.14855840432988e-18	38	48265344	48265457	Known	9.68720102046717e-26
chr17	36617146	C	A	0	6	0	6	Unknown	0.00216450216450216	0.00216450216450216	0.00216450216450216	30	36617176	36619087	Known	0.00318592683385897
chr17	73221439	C	T	0	7	0	7	Unknown	0.000582750582750582	0.000582750582750582	0.000582750582750582	2	73221332	73221437	Known	0.000964073669675576
chr17	7099811	G	A	14	13	14	13	Unknown	1.81002820405e-05	1.02725332573417e-15	1.81002820405e-05	19	7099653	7099792	Known	3.99732561212633e-05
chr17	6919093	T	C	0	25	0	25	Unknown	1.58214572048971e-14	1.58214572048971e-14	1.58214572048971e-14	0	6918475	6919093	Known	8.96333983689682e-14
chr17	8108331	A	G	0	4	0	4	Unknown	0.0285714285714286	0.0285714285714286	0.0285714285714286	31	8108362	8108534	Known	0.0302034599064302
chr17	8108339	G	A	0	4	0	4	Unknown	0.0285714285714286	0.0285714285714286	0.0285714285714286	23	8108362	8108534	Known	0.0302034599064302
chr17	60766224	A	G	0	79	0	79	Unknown	8.63706788351565e-47	8.63706788351565e-47	8.63706788351565e-47	11	60766025	60766213	Known	1.60916110366708e-45
chr17	42977192	G	A	1	5	1	5	Unknown	0.00757575757575756	0.00216450216450216	0.00757575757575756	5	42977197	42978358	Known	0.00956357573001501
chr17	35771468	C	T	0	5	0	4	Unknown	0.0285714285714286	0.0476190476190476	0.0285714285714286	9	35771477	35783609	Known	0.0302034599064302
chr17	79244802	T	C	0	23	0	23	Unknown	1.21456053142928e-13	1.21456053142928e-13	1.21456053142928e-13	22	79244824	79246316	Known	6.26695173837858e-13
chr17	9471711	T	G	0	13	0	7	Unknown	0.000582750582750582	0.00521739130434783	0.000582750582750582	23	9460845	9471688	Known	0.00318592683385897
chr17	44110541	G	A	4	4	4	4	Unknown	0.0384615384615384	0.000155400155400155	0.0384615384615384	17	44110558	44110769	Known	0.0395148892558219
chr17	39983849	G	C	29	9	22	9	Unknown	0.00198752710415306	1.31675954075912e-14	0.00198752710415306	29	39983878	39985042	Known	0.0031402249522646
chr17	36894839	G	A	24	21	24	20	Unknown	5.72859748746178e-08	8.86085764811603e-25	5.72859748746178e-08	9	36894848	36895006	Known	1.80711211649931e-07
chr17	40842762	C	A	32	25	32	25	Unknown	1.99918590784389e-09	1.29144299851988e-33	1.99918590784389e-09	5	40842225	40842757	Known	7.49964875699275e-09
chr17	36909061	A	G	0	63	0	63	Unknown	8.82427764124601e-35	2.10376559063265e-38	3.31403766070507e-37	21	36909082	36909403	Known	4.84198344532489e-36
chr17	79995422	A	C	36	6	36	6	Unknown	0.0258106970780449	1.19124873924197e-24	0.0258106970780449	1	79995423	79995507	Known	0.0300799727492244
chr17	79596811	C	T	18	16	18	16	Unknown	2.99946685128777e-06	7.02912552157359e-20	2.99946685128777e-06	20	79596831	79603942	Known	7.36208663057017e-06
chr17	78354661	C	T	0	12	0	12	Unknown	7.3960230105068e-07	7.3960230105068e-07	7.3960230105068e-07	30	78353514	78354631	Known	1.97797301321454e-06
chr17	48265495	T	C	0	45	0	45	Unknown	9.63136700882183e-27	9.63136700882183e-27	9.63136700882183e-27	15	48265510	48265891	Known	9.68720102046717e-26
chr17	27075423	C	T	20	16	20	16	Unknown	3.55069513587997e-06	4.51964592630269e-21	3.55069513587997e-06	18	27075441	27075529	Known	8.69967316611016e-06
chr17	1494567	G	A	16	33	16	33	Unknown	5.0871795233782e-14	7.85002919296318e-29	5.0871795233782e-14	4	1494242	1494563	Known	2.83574505158592e-13
chr17	19505884	A	T	0	7	0	7	Unknown	0.000582750582750582	0.000582750582750582	0.000582750582750582	13	19501465	19505871	Novel	0.000964073669675576
chr17	48625928	C	G	47	21	47	21	Unknown	1.53317818830499e-07	3.36184980071499e-40	1.53317818830499e-07	13	48625814	48625915	Known	4.75011456555207e-07
chr17	1943888	T	C	3	5	3	5	Unknown	0.0128205128205128	0.000155400155400155	0.0128205128205128	11	1943899	1944397	Known	0.0157198514088973
chr17	40689455	T	C	0	10	0	10	Unknown	1.08250882244691e-05	1.08250882244691e-05	1.08250882244691e-05	39	40688673	40689416	Known	2.43126576950859e-05
chr17	73816026	A	G	0	7	0	7	Unknown	0.000582750582750582	0.000582750582750582	0.000582750582750582	25	73815866	73816001	Known	0.000964073669675576
chr17	54978794	G	A	0	14	0	14	Unknown	2.49273368131895e-08	2.49273368131895e-08	2.49273368131895e-08	14	54976541	54978780	Known	7.9905643179462e-08
chr17	79974731	T	C	0	13	0	13	Unknown	1.92296598273177e-07	1.92296598273177e-07	1.92296598273177e-07	14	79974745	79974817	Known	5.64883975456443e-07
chr17	51183745	C	G	0	4	0	4	Unknown	0.0285714285714286	0.0285714285714286	0.0285714285714286	0	51183745	51229094	Novel	0.0302034599064302
chr17	51229095	T	A	0	4	0	4	Unknown	0.0285714285714286	0.0285714285714286	0.0285714285714286	1	51183745	51229094	Novel	0.0302034599064302
chr17	7311357	T	C	0	16	0	16	Unknown	3.32734195504201e-09	3.32734195504201e-09	3.32734195504201e-09	26	7308929	7311331	Known	1.18876464185285e-08
chr17	3979949	G	A	0	9	0	9	Unknown	4.11353352529823e-05	4.11353352529823e-05	4.11353352529823e-05	18	3978723	3979931	Known	8.45238272851805e-05
chr17	78084769	G	A	17	5	17	5	Unknown	0.0484968803176404	9.50525633292485e-13	0.0484968803176404	29	78084639	78084740	Known	0.0486019277118302
chr17	29508775	G	A	0	13	0	13	Unknown	1.92296598273177e-07	1.92296598273177e-07	1.92296598273177e-07	28	29508803	29509526	Known	5.64883975456443e-07
chr17	73262293	T	C	0	6	0	5	Unknown	0.00396825396825396	0.00757575757575756	0.00396825396825396	19	73262047	73262274	Known	0.00518150188893368
chr17	27422053	C	T	0	10	0	9	Unknown	4.11353352529823e-05	0.00011907597046916	4.11353352529823e-05	24	27422077	27423779	Known	8.45238272851805e-05
chr17	70943990	T	C	0	7	0	7	Unknown	0.000582750582750582	0.000582750582750582	0.000582750582750582	24	70944014	71027695	Known	0.000964073669675576
chr17	40722029	A	G	14	13	14	13	Unknown	1.81002820405e-05	1.02725332573417e-15	1.81002820405e-05	29	40721624	40722000	Known	3.99732561212633e-05
chr17	39670912	G	C	0	5	0	5	Unknown	0.00396825396825396	0.00396825396825396	0.00396825396825396	11	39670372	39670901	Known	0.00518150188893368
chr17	30183857	T	C	0	28	0	28	Unknown	2.61482664732333e-16	2.61482664732333e-16	2.61482664732333e-16	27	30183884	30186120	Known	1.64225311605646e-15
chr17	41165878	C	T	0	4	0	4	Unknown	0.0285714285714286	0.0285714285714286	0.0285714285714286	21	41165899	41166125	Known	0.0302034599064302
chr17	79633044	C	T	0	4	0	4	Unknown	0.0285714285714286	0.0285714285714286	0.0285714285714286	16	79632614	79633028	Known	0.0302034599064302
chr17	35696804	G	A	0	12	0	8	Unknown	0.000155400155400155	0.00134607618791224	0.000155400155400155	6	35696810	35715942	Novel	0.000288748883126393
chr17	37814080	G	A	0	21	0	20	Unknown	7.25444455192477e-12	4.08726022315762e-11	7.25444455192477e-12	25	37814105	37814226	Known	3.28521012661389e-11
chr17	36926767	G	A	0	25	0	25	Unknown	1.58214572048971e-14	1.58214572048971e-14	1.58214572048971e-14	25	36926792	36927267	Known	8.96333983689682e-14
chr17	73949540	G	C	0	15	0	15	Unknown	1.28934500757877e-08	1.28934500757877e-08	1.28934500757877e-08	8	73947658	73949532	Known	4.31231535064901e-08
chr17	20924523	G	A	28	23	27	23	Unknown	4.34514694732365e-09	2.60254493196044e-28	4.34514694732365e-09	16	20924539	20931855	Known	1.54642665715006e-08
chr17	30183857	T	C	0	17	0	17	Unknown	4.28521312391768e-10	4.28521312391768e-10	4.28521312391768e-10	39	30180049	30183818	Known	1.64225311605646e-15
chr17	25628820	T	C	6	6	4	6	Unknown	0.0108359133126935	6.73038093956117e-05	0.0108359133126935	6	25621461	25628814	Known	0.0134648591566863
chr17	80899281	G	A	18	8	18	8	Unknown	0.00415201541609551	4.03292046399341e-15	0.00415201541609551	6	80897352	80899275	Known	0.00541380685536925
chr17	80585094	C	T	17	5	15	5	Unknown	0.0235620235620235	1.31172537394362e-10	0.0235620235620235	14	80583359	80585080	Known	0.0275402852244957
chr17	3568012	A	G	0	4	0	4	Unknown	0.0285714285714286	0.0285714285714286	0.0285714285714286	39	3567566	3567973	Known	0.0302034599064302
chr17	80008392	G	T	0	4	0	4	Unknown	0.0285714285714286	0.0285714285714286	0.0285714285714286	39	80008431	80008538	Known	0.0302034599064302
chr17	7215142	G	A	243	216	243	216	Unknown	4.89318921852663e-80	3.428416109768e-275	4.89318921852663e-80	1	7214970	7215141	Known	1.76409003514674e-78
chr17	48158680	A	G	269	215	269	215	Unknown	6.82370401589852e-79	3.1268278603592e-290	6.82370401589852e-79	6	48157739	48158674	Known	2.33859288248571e-77
chr17	33998802	G	C	43	20	12	10	Unknown	0.000521224571139487	5.14620823552444e-08	0.000521224571139487	29	33997917	33998773	Known	0.000919262648972818
chr17	66449122	G	A	0	23	0	23	Unknown	1.21456053142928e-13	1.21456053142928e-13	1.21456053142928e-13	11	66449133	66453483	Known	6.26695173837858e-13
chr17	15611495	T	C	0	4	0	4	Unknown	0.0285714285714286	0.0285714285714286	0.0285714285714286	26	15609815	15611469	Known	0.0302034599064302
chr17	27835138	C	T	10	11	10	11	Unknown	0.000164798945286751	3.71569111196148e-12	0.000164798945286751	12	27835150	27837882	Known	0.000304784724927395
chr17	3947644	T	C	0	15	0	15	Unknown	1.28934500757877e-08	1.28934500757877e-08	1.28934500757877e-08	24	3947668	3953002	Known	4.31231535064901e-08
chr17	4856376	A	G	0	4	0	4	Unknown	0.0285714285714286	0.0285714285714286	0.0285714285714286	28	4856404	4856567	Known	0.0302034599064302
chr17	4856580	T	C	0	6	0	5	Unknown	0.00396825396825396	0.00757575757575756	0.00396825396825396	13	4856404	4856567	Known	0.00518150188893368
chr17	902802	G	A	16	7	16	7	Unknown	0.00916052183777647	1.21456053142928e-13	0.00916052183777647	22	902824	904252	Known	0.0114290375827719
chr17	65362552	T	A	6	12	6	11	Unknown	8.6515881844024e-05	2.09363269768552e-09	8.6515881844024e-05	24	65353694	65362528	Known	0.000174794823871187
chr17	39987130	T	C	0	48	0	48	Unknown	3.10797074170391e-28	3.10797074170391e-28	3.10797074170391e-28	12	39987142	39988644	Known	3.43734134620321e-27
chr17	62782689	T	C	0	10	0	10	Unknown	1.08250882244691e-05	1.08250882244691e-05	1.08250882244691e-05	4	62781485	62782685	Known	2.43126576950859e-05
chr17	78311508	G	A	6	6	6	6	Unknown	0.0137299771167048	7.3960230105068e-07	0.0137299771167048	18	78311526	78311633	Known	0.0166948823810655
chr17	45008570	G	A	31	18	31	18	Unknown	1.12323947389223e-06	7.85002919296318e-29	1.12323947389223e-06	3	45008573	45009433	Known	2.94717654019361e-06
chr17	1733399	A	G	0	10	0	10	Unknown	1.08250882244691e-05	1.08250882244691e-05	1.08250882244691e-05	21	1733420	1746097	Known	2.43126576950859e-05
chr17	65739627	A	G	1	4	1	4	Unknown	0.0476190476190476	0.00396825396825396	0.0476190476190476	32	65735724	65739595	Known	0.0479646140023498
chr17	80887244	T	C	10	7	10	7	Unknown	0.00723025583982201	4.28521312391768e-10	0.00723025583982201	6	80887147	80887238	Known	0.00917330448416174
chr17	47888852	A	G	0	16	0	13	Unknown	1.92296598273177e-07	3.22419435443569e-06	1.92296598273177e-07	14	47886570	47888838	Known	5.64883975456443e-07
chr17	45904420	C	T	17	23	17	23	Unknown	2.59789994042992e-09	1.86034036560366e-23	2.59789994042992e-09	14	45904147	45904406	Known	9.69323956267937e-09
chr17	27014483	C	A	21	30	21	30	Unknown	3.86724612702679e-12	5.00489409992406e-30	3.86724612702679e-12	6	27014489	27015109	Known	1.83512397412417e-11
chr17	55963223	T	C	0	8	0	6	Unknown	0.00216450216450216	0.00699300699300699	0.00216450216450216	17	55963240	56032586	Known	0.00318592683385897
chr17	35696804	G	A	0	5	0	5	Unknown	0.00396825396825396	0.00396825396825396	0.00396825396825396	40	35687365	35696764	Known	0.000288748883126393
chr17	18702220	T	C	0	21	0	21	Unknown	3.71569111196148e-12	3.71569111196148e-12	3.71569111196148e-12	36	18702256	18707451	Known	1.76622577513786e-11
chr17	27000391	A	G	0	13	0	8	Unknown	0.000155400155400155	0.00164759725400458	0.000155400155400155	2	26989360	27000389	Known	0.000288748883126393
chr17	74555106	T	C	0	20	0	20	Unknown	7.25444455192477e-12	7.25444455192477e-12	7.25444455192477e-12	19	74555125	74557370	Known	3.28521012661389e-11
chr17	17425631	C	T	0	4	0	4	Unknown	0.0285714285714286	0.0285714285714286	0.0285714285714286	37	17415968	17425594	Known	0.0302034599064302
chr17	78091405	G	A	0	10	0	10	Unknown	1.08250882244691e-05	1.08250882244691e-05	1.08250882244691e-05	6	78090908	78091399	Known	2.43126576950859e-05
chr17	39670912	G	C	0	6	0	6	Unknown	0.00216450216450216	0.00216450216450216	0.00216450216450216	14	39670926	39671724	Known	0.00518150188893368
chr17	26676135	C	T	40	29	40	29	Unknown	8.75487057331317e-11	8.46597212588787e-41	8.75487057331317e-11	26	26675257	26676109	Known	3.76215490890362e-10
chr17	7370605	G	A	9	17	9	17	Unknown	2.84754270344597e-07	4.03292046399341e-15	2.84754270344597e-07	29	7370129	7370576	Known	8.26859680414855e-07
chr17	49350802	A	C	0	20	0	20	Unknown	7.25444455192477e-12	7.25444455192477e-12	7.25444455192477e-12	9	49350811	49353227	Known	3.28521012661389e-11
chr17	79173184	T	C	0	5	0	5	Unknown	0.00396825396825396	0.00396825396825396	0.00396825396825396	3	79172771	79173181	Known	0.00518150188893368
chr17	7754993	G	A	0	5	0	5	Unknown	0.00396825396825396	0.00396825396825396	0.00396825396825396	27	7754867	7754966	Known	0.00518150188893368
chr17	9395231	G	A	0	21	0	20	Unknown	7.25444455192477e-12	4.08726022315762e-11	7.25444455192477e-12	7	9395238	9408355	Known	3.28521012661389e-11
chr17	4712395	A	T	3	6	3	6	Unknown	0.0090497737556561	4.11353352529823e-05	0.0090497737556561	0	4711711	4712395	Known	0.0113010220178594
chr17	3775848	T	C	3	5	3	5	Unknown	0.0128205128205128	0.000155400155400155	0.0128205128205128	0	3773182	3775848	Known	0.0157198514088973
chr17	80039481	G	A	39	16	39	16	Unknown	8.5228294311587e-06	2.02989593113221e-32	8.5228294311587e-06	4	80039228	80039477	Known	2.03960125007729e-05
chr17	80280865	G	A	1	4	1	4	Unknown	0.0476190476190476	0.00396825396825396	0.0476190476190476	22	80280887	80282458	Known	0.0479646140023498
chr17	45915788	T	C	0	7	0	7	Unknown	0.000582750582750582	0.000582750582750582	0.000582750582750582	28	45915816	45915897	Known	0.000964073669675576
chr17	36861983	T	C	0	6	0	6	Unknown	0.00216450216450216	0.00216450216450216	0.00216450216450216	11	36861994	36863203	Known	0.00318592683385897
chr1	76257892	A	T	23	20	23	20	Unknown	1.05015904774541e-07	3.01315857572968e-25	1.05015904774541e-07	26	76257256	76257866	Known	3.27923680150873e-07
chr1	11710561	T	G	8	4	8	4	Unknown	0.046583850931677	7.3960230105068e-07	0.046583850931677	38	11710131	11710523	Known	0.0472994770249946
chr1	171556165	G	C	0	11	0	7	Unknown	0.000582750582750582	0.00386996904024767	0.000582750582750582	23	171553665	171556142	Known	0.000964073669675576
chr1	22150120	C	T	0	5	0	5	Unknown	0.00396825396825396	0.00396825396825396	0.00396825396825396	11	22149981	22150109	Known	0.00518150188893368
chr1	55182300	T	A	7	6	7	6	Unknown	0.0149068322981366	1.92296598273177e-07	0.0149068322981366	27	55181692	55182273	Known	0.018023243231545
chr1	36614713	C	G	0	6	0	4	Unknown	0.0285714285714286	0.0303030303030303	0.0285714285714286	20	36605767	36614693	Known	0.0302034599064302
chr1	121116688	A	G	53	17	53	17	Unknown	2.52822047879804e-06	2.13171960004365e-41	2.52822047879804e-06	1	121116047	121116687	Known	6.53476727108321e-06
chr1	156450740	G	A	0	10	0	10	Unknown	1.08250882244691e-05	1.08250882244691e-05	1.08250882244691e-05	23	156450763	156452229	Known	2.43126576950859e-05
chr1	150970577	G	T	0	25	0	24	Unknown	6.20201122431976e-14	1.52444393538951e-12	6.20201122431976e-14	19	150970255	150970558	Known	3.36265296068587e-13
chr1	11301714	A	G	0	7	0	7	Unknown	0.000582750582750582	0.000582750582750582	0.000582750582750582	24	11301738	11303171	Known	0.000964073669675576
chr1	143467599	C	G	29	12	29	12	Unknown	9.53385509028718e-05	4.70826882652773e-24	9.53385509028718e-05	28	143465438	143467571	Known	0.000191643604132058
chr1	144955288	A	G	39	17	37	17	Unknown	3.42365397593456e-06	8.4641174122991e-30	3.42365397593456e-06	4	144955292	144994591	Known	8.39581575723881e-06
chr1	64097432	C	T	0	27	0	27	Unknown	1.02725332573417e-15	1.02725332573417e-15	1.02725332573417e-15	21	64097453	64100500	Known	6.28117892563451e-15
chr1	91836402	T	G	0	4	0	4	Unknown	0.0285714285714286	0.0285714285714286	0.0285714285714286	0	91836402	91852787	Novel	0.0302034599064302
chr1	32160818	G	A	12	13	12	13	Unknown	2.93089804440135e-05	1.58214572048971e-14	2.93089804440135e-05	31	32159771	32160787	Known	6.41654019815311e-05
chr1	117529458	G	A	31	12	31	12	Unknown	0.000200633758663347	3.01315857572968e-25	0.000200633758663347	35	117527607	117529423	Known	0.000368115871810608
chr1	56977819	G	A	0	6	0	5	Unknown	0.00396825396825396	0.00757575757575756	0.00396825396825396	5	56977824	56989495	Known	0.00518150188893368
chr1	184677464	G	A	0	8	0	7	Unknown	0.000582750582750582	0.0013986013986014	0.000582750582750582	14	184677478	184679528	Known	0.000964073669675576
chr1	110170896	T	C	33	13	33	13	Unknown	4.55781540212249e-05	2.43430155168019e-27	4.55781540212249e-05	3	110170899	110170986	Known	9.32387292283864e-05
chr1	205130413	A	G	0	4	0	4	Unknown	0.0285714285714286	0.0285714285714286	0.0285714285714286	27	205129398	205130386	Known	0.0302034599064302
chr1	10596341	C	T	12	10	10	7	Unknown	0.00723025583982201	7.67359343757018e-08	0.00723025583982201	13	10596354	10659295	Known	0.00917330448416174
chr1	43218008	A	C	37	5	37	5	Unknown	0.0275546630968318	1.19124873924197e-24	0.0275546630968318	32	43218040	43218208	Known	0.0302034599064302
chr1	100598866	G	A	0	5	0	5	Unknown	0.00396825396825396	0.00396825396825396	0.00396825396825396	5	100598871	100602438	Known	0.00518150188893368
chr1	100598867	C	T	0	5	0	5	Unknown	0.00396825396825396	0.00396825396825396	0.00396825396825396	4	100598871	100602438	Known	0.00518150188893368
chr1	36927733	G	A	1	20	1	20	Unknown	4.08726022315762e-11	3.71569111196148e-12	4.08726022315762e-11	31	36927764	36929407	Known	1.82415343721633e-10
chr1	222833538	C	G	0	10	0	10	Unknown	1.08250882244691e-05	1.08250882244691e-05	1.08250882244691e-05	19	222833348	222833519	Known	2.43126576950859e-05
chr1	155185354	T	C	4	13	4	13	Unknown	5.12940010932949e-06	4.28521312391768e-10	5.12940010932949e-06	0	155184953	155185354	Known	1.24577556461056e-05
chr1	26879920	T	C	0	4	0	4	Unknown	0.0285714285714286	0.0285714285714286	0.0285714285714286	38	26878214	26879882	Known	0.0302034599064302
chr1	46498375	A	G	14	14	14	14	Unknown	1.38220335582e-05	2.61482664732333e-16	1.38220335582e-05	15	46498390	46499474	Known	3.08688376167041e-05
chr1	237048500	A	G	0	6	0	6	Unknown	0.00216450216450216	0.00216450216450216	0.00216450216450216	19	237048519	237049592	Known	0.00318592683385897
chr1	150199123	G	T	0	22	0	21	Unknown	2.18620895657267e-11	5.82989055086053e-12	3.71569111196148e-12	4	150199127	150201405	Known	1.76622577513786e-11
chr1	52266242	G	A	42	23	42	23	Unknown	2.22670961542899e-08	2.10376559063265e-38	2.22670961542899e-08	14	52264083	52266228	Known	7.39395441678335e-08
chr1	52264064	A	G	29	20	29	18	Unknown	1.01439764131257e-06	5.00439361051391e-26	1.01439764131257e-06	19	52264083	52266228	Known	2.67932240940408e-06
chr1	109369915	G	T	6	5	6	5	Unknown	0.0350877192982457	2.83514215402761e-06	0.0350877192982457	9	109369924	109373181	Known	0.0362499102240156
chr1	20982631	G	A	47	8	47	8	Unknown	0.00594361556627926	2.02989593113221e-32	0.00594361556627926	37	20982272	20982594	Known	0.00763158039407549
chr1	142839854	G	A	12	5	6	5	Unknown	0.0350877192982457	8.6515881844024e-05	0.0350877192982457	6	142834458	142839848	Novel	0.0362499102240156
chr1	223905532	G	A	2	309	2	308	Unknown	6.96223331900418e-181	5.60566289774591e-184	6.96223331900418e-181	1	223905533	223931802	Known	8.05298320564817e-179
chr1	236700807	T	A	0	18	0	18	Unknown	2.20382389230053e-10	2.20382389230053e-10	2.20382389230053e-10	10	236689415	236700797	Known	8.97040340912945e-10
chr1	236700823	T	C	0	11	0	11	Unknown	2.83514215402761e-06	2.83514215402761e-06	2.83514215402761e-06	26	236689415	236700797	Known	6.97108469404839e-06
chr1	142886714	C	A	0	7	0	6	Unknown	0.00216450216450216	0.00466200466200466	0.00216450216450216	23	142842528	142886691	Novel	0.00318592683385897
chr1	142886713	C	T	0	7	0	6	Unknown	0.00216450216450216	0.00466200466200466	0.00216450216450216	22	142842528	142886691	Novel	0.00318592683385897
chr1	9741193	A	G	11	5	11	5	Unknown	0.0433815350389321	3.32734195504201e-09	0.0433815350389321	0	9741193	9747393	Known	0.0443725649477065
chr1	16910172	G	A	6	5	6	5	Unknown	0.0350877192982457	2.83514215402761e-06	0.0350877192982457	19	16910191	16911984	Known	0.0362499102240156
chr1	246714587	G	A	0	7	0	7	Unknown	0.000582750582750582	0.000582750582750582	0.000582750582750582	17	246714604	246719875	Known	0.000964073669675576
chr1	34024928	T	C	8	7	8	7	Unknown	0.00632183908045977	1.28934500757877e-08	0.00632183908045977	28	34023522	34024900	Known	0.00809475336132672
chr1	25889632	T	C	5	5	5	5	Unknown	0.0325077399380805	1.08250882244691e-05	0.0325077399380805	12	25889644	25890152	Known	0.0337351349787333
chr1	44401384	A	G	0	5	0	4	Unknown	0.0285714285714286	0.0476190476190476	0.0285714285714286	4	44401388	44401741	Known	0.0302034599064302
chr1	236711323	T	C	0	11	0	11	Unknown	2.83514215402761e-06	2.83514215402761e-06	2.83514215402761e-06	11	236708215	236711312	Known	6.97108469404839e-06
chr1	156011444	T	C	0	9	0	9	Unknown	4.11353352529823e-05	4.11353352529823e-05	4.11353352529823e-05	18	156011462	156011663	Known	8.45238272851805e-05
chr1	201112981	A	G	0	8	0	8	Unknown	0.000155400155400155	0.000155400155400155	0.000155400155400155	33	201104943	201112948	Known	0.000288748883126393
chr1	1653046	T	A	11	21	11	21	Unknown	6.27734211341514e-09	1.09133125299295e-18	6.27734211341514e-09	11	1650894	1653035	Known	2.21703584056494e-08
chr1	220197625	G	T	0	30	0	30	Unknown	1.69112338921449e-17	1.69112338921449e-17	1.69112338921449e-17	19	220195860	220197606	Known	1.14501427523401e-16
chr1	54065778	C	T	0	5	0	5	Unknown	0.00396825396825396	0.00396825396825396	0.00396825396825396	4	54060663	54065774	Known	0.00518150188893368
chr1	55638075	G	A	0	12	0	12	Unknown	7.3960230105068e-07	7.3960230105068e-07	7.3960230105068e-07	25	55637351	55638050	Known	1.97797301321454e-06
chr1	12638964	T	C	0	30	0	30	Unknown	1.69112338921449e-17	1.69112338921449e-17	1.69112338921449e-17	20	12638984	12639321	Known	1.14501427523401e-16
chr1	41107612	C	G	13	6	13	6	Unknown	0.0196560196560196	5.65846675050138e-11	0.0196560196560196	16	41107628	41113340	Known	0.0232786307871632
chr1	16890671	T	C	7	5	7	5	Unknown	0.0186335403726708	7.3960230105068e-07	0.0186335403726708	10	16890681	16891302	Known	0.0222289248279047
chr1	16890672	G	A	7	5	7	5	Unknown	0.0186335403726708	7.3960230105068e-07	0.0186335403726708	9	16890681	16891302	Known	0.0222289248279047
chr1	26609259	C	T	0	8	0	8	Unknown	0.000155400155400155	0.000155400155400155	0.000155400155400155	21	26609280	26609355	Known	0.000288748883126393
chr1	117487710	A	G	0	123	0	122	Unknown	1.38647128036143e-72	4.31560407511668e-71	1.38647128036143e-72	4	117487714	117491814	Known	4.27649363809259e-71
chr1	117487711	T	A	0	123	0	122	Unknown	1.38647128036143e-72	4.31560407511668e-71	1.38647128036143e-72	3	117487714	117491814	Known	4.27649363809259e-71
chr1	19950062	T	C	1	215	1	215	Unknown	1.01996376219762e-126	2.35014691750605e-129	1.01996376219762e-126	15	19950077	19952881	Known	6.15525957360999e-125
chr1	155230131	C	T	0	43	0	43	Unknown	3.01315857572968e-25	3.01315857572968e-25	3.01315857572968e-25	10	155228745	155230121	Known	2.87440831829058e-24
chr1	18023365	C	T	1	8	1	8	Unknown	0.000411353352529824	4.11353352529823e-05	0.000411353352529824	22	18021775	18023343	Known	0.000736245587764533
chr1	16952993	C	G	1	8	1	8	Unknown	0.000411353352529824	4.11353352529823e-05	0.000411353352529824	1	16952994	16953640	Known	0.000736245587764533
chr1	33133968	T	C	0	19	0	19	Unknown	5.65846675050138e-11	5.65846675050138e-11	5.65846675050138e-11	31	33133999	33134340	Known	2.43533390688246e-10
chr1	17319011	G	A	0	17	0	17	Unknown	4.28521312391768e-10	4.28521312391768e-10	4.28521312391768e-10	30	17318897	17318981	Known	1.66374148699238e-09
chr1	26873700	C	T	5	5	5	5	Unknown	0.0325077399380805	1.08250882244691e-05	0.0325077399380805	20	26873474	26873680	Known	0.0337351349787333
chr1	32148571	A	G	0	7	0	7	Unknown	0.000582750582750582	0.000582750582750582	0.000582750582750582	32	32148603	32148795	Known	8.97040340912945e-10
chr1	220154768	C	T	0	8	0	8	Unknown	0.000155400155400155	0.000155400155400155	0.000155400155400155	31	220154799	220156114	Known	0.000288748883126393
chr1	46095272	T	C	8	7	8	7	Unknown	0.00632183908045977	1.28934500757877e-08	0.00632183908045977	24	46094080	46095248	Known	0.00809475336132672
chr1	155880573	C	G	0	17	0	16	Unknown	3.32734195504201e-09	1.54267672461038e-08	3.32734195504201e-09	22	155880595	155881034	Known	1.18876464185285e-08
chr1	206773659	A	G	0	10	0	10	Unknown	1.08250882244691e-05	1.08250882244691e-05	1.08250882244691e-05	3	206773662	206775690	Known	2.43126576950859e-05
chr1	94930345	G	A	0	13	0	13	Unknown	1.92296598273177e-07	1.92296598273177e-07	1.92296598273177e-07	14	94924199	94930331	Known	5.64883975456443e-07
chr1	214564340	T	C	0	5	0	5	Unknown	0.00396825396825396	0.00396825396825396	0.00396825396825396	9	214560265	214564331	Known	0.00518150188893368
chr1	46660295	T	C	8	4	8	4	Unknown	0.046583850931677	7.3960230105068e-07	0.046583850931677	28	46660323	46660516	Known	0.0472994770249946
chr1	26610891	A	C	0	4	0	4	Unknown	0.0285714285714286	0.0285714285714286	0.0285714285714286	38	26610736	26610853	Known	0.0302034599064302
chr1	17314633	C	T	44	47	44	47	Unknown	4.13537629411115e-18	2.76205916385212e-54	4.13537629411115e-18	0	17313764	17314633	Known	2.9435396390904e-17
chr1	225600169	C	T	0	13	0	13	Unknown	1.92296598273177e-07	1.92296598273177e-07	1.92296598273177e-07	13	225599142	225600156	Known	5.64883975456443e-07
chr1	1158631	A	G	0	145	0	142	Unknown	6.80115449920318e-85	1.13696013446143e-80	6.80115449920318e-85	7	1154307	1158624	Known	2.62222290135945e-83
chr1	13936974	C	T	2	4	2	4	Unknown	0.0303030303030303	0.00216450216450216	0.0303030303030303	37	13937011	13940182	Known	0.0316602228532977
chr1	17314942	G	A	0	27	0	27	Unknown	1.02725332573417e-15	1.02725332573417e-15	1.02725332573417e-15	27	17314969	17316186	Known	6.28117892563451e-15
chr1	236702374	G	A	0	22	0	22	Unknown	9.50525633292485e-13	9.50525633292485e-13	9.50525633292485e-13	15	236702389	236703864	Known	4.74578985255385e-12
chr1	888639	T	C	0	17	0	17	Unknown	4.28521312391768e-10	4.28521312391768e-10	4.28521312391768e-10	29	888668	889162	Known	1.66374148699238e-09
chr1	888659	T	C	0	28	0	28	Unknown	2.61482664732333e-16	2.61482664732333e-16	2.61482664732333e-16	9	888668	889162	Known	1.64225311605646e-15
chr1	236755837	C	T	0	6	0	6	Unknown	0.00216450216450216	0.00216450216450216	0.00216450216450216	14	236755410	236755823	Known	0.00318592683385897
chr1	225607144	C	T	0	12	0	12	Unknown	7.3960230105068e-07	7.3960230105068e-07	7.3960230105068e-07	10	225607154	225607417	Known	1.97797301321454e-06
chr1	236717926	T	C	0	4	0	4	Unknown	0.0285714285714286	0.0285714285714286	0.0285714285714286	28	236717039	236717898	Known	0.0302034599064302
chr1	237058828	C	T	0	4	0	4	Unknown	0.0285714285714286	0.0285714285714286	0.0285714285714286	22	237058850	237060306	Known	0.0302034599064302
chr1	46476587	T	G	1	5	1	5	Unknown	0.00757575757575756	0.00216450216450216	0.00757575757575756	24	46476611	46485268	Known	0.00956357573001501
chr1	145113602	G	C	0	4	0	4	Unknown	0.0285714285714286	0.0285714285714286	0.0285714285714286	12	145113614	145115735	SemiNovel	0.0302034599064302
chr1	143392641	C	T	0	7	0	7	Unknown	0.000582750582750582	0.000582750582750582	0.000582750582750582	15	143392656	143393991	Known	0.000964073669675576
chr1	887801	A	G	0	27	0	27	Unknown	1.02725332573417e-15	1.02725332573417e-15	1.02725332573417e-15	9	887519	887792	Known	6.28117892563451e-15
chr1	55319902	A	G	0	96	0	96	Unknown	5.54047329719291e-57	5.54047329719291e-57	5.54047329719291e-57	5	55319907	55330976	Known	1.36109326309801e-55
chr1	2452569	T	C	7	6	7	6	Unknown	0.0149068322981366	1.92296598273177e-07	0.0149068322981366	29	2452345	2452540	Known	0.018023243231545
chr1	6659505	G	A	12	7	12	7	Unknown	0.00798525798525798	5.65846675050138e-11	0.00798525798525798	7	6659512	6661857	Known	0.0100258146391118
chr1	110466810	C	A	22	28	22	28	Unknown	3.55083508027021e-11	1.98233060428362e-29	3.55083508027021e-11	2	110466812	110467398	Known	1.5872976139823e-10
chr1	236706862	G	C	0	22	0	13	Unknown	1.92296598273177e-07	9.5813340282994e-06	1.92296598273177e-07	2	236706340	236706860	Known	8.45238272851805e-05
chr1	206566904	T	C	36	15	36	15	Unknown	1.82824879828268e-05	5.00489409992406e-30	1.82824879828268e-05	2	206566261	206566902	Known	4.03435505884954e-05
chr1	23885498	T	C	0	99	0	99	Unknown	4.3954337794676e-59	4.3954337794676e-59	4.3954337794676e-59	12	23885510	23885618	Known	1.10924765198201e-57
chr1	32164206	T	G	22	11	20	11	Unknown	0.000166588810253759	1.64832993480896e-16	0.000166588810253759	1	32164207	32165414	Known	0.00030768498819989
chr1	24137247	G	A	9	4	8	4	Unknown	0.046583850931677	1.34607618791224e-06	0.046583850931677	21	24134813	24137226	Known	0.0472994770249946
chr1	168013850	T	C	0	10	0	10	Unknown	1.08250882244691e-05	1.08250882244691e-05	1.08250882244691e-05	27	168012378	168013823	Known	2.43126576950859e-05
chr1	109884775	T	G	0	52	0	51	Unknown	5.00489409992406e-30	3.34793401441515e-29	5.00489409992406e-30	5	109884780	109888373	Known	5.88711272092762e-29
chr1	65858145	G	A	0	11	0	11	Unknown	2.83514215402761e-06	2.83514215402761e-06	2.83514215402761e-06	31	65855310	65858114	Known	6.97108469404839e-06
chr1	65860687	A	C	0	4	0	4	Unknown	0.0285714285714286	0.0285714285714286	0.0285714285714286	28	65860715	65864496	Known	0.0302034599064302
chr1	63999138	A	G	1	8	1	8	Unknown	0.000411353352529824	4.11353352529823e-05	0.000411353352529824	13	63998427	63999125	Known	0.000736245587764533
chr1	12009955	C	T	167	101	167	101	Unknown	3.26797720493498e-36	2.58105474245663e-160	3.26797720493498e-36	8	12009963	12010414	Known	4.70046876730544e-35
chr1	186946912	G	A	0	8	0	8	Unknown	0.000155400155400155	0.000155400155400155	0.000155400155400155	8	186946920	186948447	Known	0.000288748883126393
chr1	204978704	G	A	0	10	0	10	Unknown	1.08250882244691e-05	1.08250882244691e-05	1.08250882244691e-05	19	204971876	204978685	Known	2.43126576950859e-05
chr1	151316161	G	A	0	30	0	30	Unknown	1.69112338921449e-17	1.69112338921449e-17	1.69112338921449e-17	4	151315918	151316157	Known	1.14501427523401e-16
chr1	32158374	T	C	22	19	21	19	Unknown	2.26520814271193e-07	1.97747290714164e-22	2.26520814271193e-07	6	32158243	32158368	Known	6.61917663596664e-07
chr1	39934315	T	G	25	8	18	7	Unknown	0.00962512664640325	1.32348766766353e-11	0.00962512664640325	28	39929358	39934287	Known	0.0120033025922801
chr1	1231656	G	A	14	13	14	13	Unknown	1.81002820405e-05	1.02725332573417e-15	1.81002820405e-05	4	1231660	1231805	Known	3.99732561212633e-05
chr1	38449910	T	C	9	8	9	8	Unknown	0.00267787253326741	4.28521312391768e-10	0.00267787253326741	22	38449932	38450379	Known	0.00388592480520143
chr1	144922523	C	T	66	9	66	9	Unknown	0.00302833015168125	2.154567144416e-44	0.00302833015168125	4	144922279	144922519	Known	0.00438989268985229
chr1	17739586	G	A	0	28	0	28	Unknown	2.61482664732333e-16	2.61482664732333e-16	2.61482664732333e-16	17	17738690	17739569	Known	1.64225311605646e-15
chr1	109742485	G	A	0	6	0	6	Unknown	0.00216450216450216	0.00216450216450216	0.00216450216450216	9	109741296	109742476	Known	0.00318592683385897
chr1	1387746	G	A	0	11	0	11	Unknown	2.83514215402761e-06	2.83514215402761e-06	2.83514215402761e-06	1	1387502	1387745	Known	6.97108469404839e-06
chr1	11132217	G	A	0	14	0	14	Unknown	2.49273368131895e-08	2.49273368131895e-08	2.49273368131895e-08	11	11132228	11133991	Known	7.9905643179462e-08
chr1	145109549	G	T	0	47	0	45	Unknown	9.63136700882183e-27	7.23380190131561e-25	9.63136700882183e-27	25	145104017	145109524	Known	9.68720102046717e-26
chr1	220156704	T	C	0	8	0	8	Unknown	0.000155400155400155	0.000155400155400155	0.000155400155400155	36	220156740	220157548	Known	0.000288748883126393
chr1	220156729	C	T	0	29	0	29	Unknown	6.65175199757689e-17	6.65175199757689e-17	6.65175199757689e-17	11	220156740	220157548	Known	4.30425723666048e-16
chr1	144915624	G	A	27	6	27	6	Unknown	0.0243799915931063	2.77030241144367e-19	0.0243799915931063	15	144915639	144916570	Known	0.0284723839556008
chr1	144606838	A	G	1	4	1	4	Unknown	0.0476190476190476	0.00396825396825396	0.0476190476190476	0	144606510	144606838	Known	0.0479646140023498
chr1	159862153	T	C	0	21	0	21	Unknown	3.71569111196148e-12	3.71569111196148e-12	3.71569111196148e-12	16	159860187	159862137	Novel	1.76622577513786e-11
chr1	53792651	A	C	0	8	0	8	Unknown	0.000155400155400155	0.000155400155400155	0.000155400155400155	13	53792664	53793461	Known	0.000288748883126393
chr1	165619079	C	T	0	32	0	32	Unknown	1.09133125299295e-18	1.09133125299295e-18	1.09133125299295e-18	1	165600530	165619078	Known	7.95153689844733e-18
chr1	183105705	G	A	0	41	0	41	Unknown	4.70826882652773e-24	4.70826882652773e-24	4.70826882652773e-24	15	183105720	183106804	Known	4.31358226483201e-23
chr1	1277533	T	C	0	51	0	50	Unknown	1.98233060428362e-29	2.60254493196044e-28	1.98233060428362e-29	3	1277536	1277743	Known	2.29289573228805e-28
chr1	233398713	C	T	0	16	0	15	Unknown	1.28934500757877e-08	5.65648132357139e-08	1.28934500757877e-08	9	233397911	233398704	Known	4.31231535064901e-08
chr1	145298186	C	G	10	8	10	8	Unknown	0.0014460511679644	2.20382389230053e-10	0.0014460511679644	31	145297691	145298155	Known	0.00231501617201221
chr1	1599888	A	G	0	9	0	9	Unknown	4.11353352529823e-05	4.11353352529823e-05	4.11353352529823e-05	23	1599911	1601103	Known	8.45238272851805e-05
chr1	142700046	G	T	11	6	8	4	Unknown	0.046583850931677	2.25693604810497e-05	0.046583850931677	9	142699432	142700037	Known	0.0472994770249946
chr1	236719135	T	C	0	4	0	4	Unknown	0.0285714285714286	0.0285714285714286	0.0285714285714286	30	236718955	236719105	Known	0.0302034599064302
chr1	236706862	G	C	0	22	0	9	Unknown	4.11353352529823e-05	0.00140329692229862	4.11353352529823e-05	2	236706087	236706860	Known	8.45238272851805e-05
chr1	46078884	C	T	4	4	4	4	Unknown	0.0384615384615384	0.000155400155400155	0.0384615384615384	36	46078920	46079768	Known	0.0395148892558219
chr1	214542819	T	C	0	9	0	9	Unknown	4.11353352529823e-05	4.11353352529823e-05	4.11353352529823e-05	19	214538018	214542800	Known	8.45238272851805e-05
chr1	15844615	A	G	3	8	2	7	Unknown	0.00113122171945701	0.000221141088014152	0.00113122171945701	10	15834402	15844605	Known	0.00183427073201675
chr1	236700857	C	T	0	7	0	7	Unknown	0.000582750582750582	0.000582750582750582	0.000582750582750582	28	236700885	236702179	Known	0.000964073669675576
chr1	236702210	A	G	0	4	0	4	Unknown	0.0285714285714286	0.0285714285714286	0.0285714285714286	31	236700885	236702179	Known	0.0302034599064302
chr1	236702209	C	T	0	4	0	4	Unknown	0.0285714285714286	0.0285714285714286	0.0285714285714286	30	236700885	236702179	Known	0.0302034599064302
chr1	155947875	A	G	0	6	0	6	Unknown	0.00216450216450216	0.00216450216450216	0.00216450216450216	17	155939091	155947858	Known	0.00318592683385897
chr1	85594466	G	A	0	4	0	4	Unknown	0.0285714285714286	0.0285714285714286	0.0285714285714286	16	85594482	85595673	Known	0.0302034599064302
chr1	180145088	A	G	1	12	1	12	Unknown	1.34607618791224e-06	1.92296598273177e-07	1.34607618791224e-06	22	180144501	180145066	Known	3.52519575249469e-06
chr1	3761479	C	T	0	9	0	8	Unknown	0.000155400155400155	0.000411353352529824	0.000155400155400155	8	3756340	3761471	Known	0.000288748883126393
chr1	204237416	C	T	0	5	0	4	Unknown	0.0285714285714286	0.0476190476190476	0.0285714285714286	24	204237440	204242754	Known	0.0302034599064302
chr1	1166887	T	C	0	15	0	15	Unknown	1.28934500757877e-08	1.28934500757877e-08	1.28934500757877e-08	0	1164326	1166887	SemiNovel	4.31231535064901e-08
chr1	147131103	C	T	0	4	0	4	Unknown	0.0285714285714286	0.0285714285714286	0.0285714285714286	28	147127363	147131075	Known	0.0302034599064302
chr1	10460485	T	C	10	14	10	14	Unknown	8.13258196104167e-06	6.20201122431976e-14	8.13258196104167e-06	35	10459761	10460450	Known	1.95125734864751e-05
chr1	108313258	C	T	7	12	7	12	Unknown	3.72213942847982e-05	5.65846675050138e-11	3.72213942847982e-05	0	108311131	108313258	Known	8.11040742029825e-05
chr1	206647787	T	C	0	4	0	4	Unknown	0.0285714285714286	0.0285714285714286	0.0285714285714286	27	206647814	206648208	Known	0.0302034599064302
chr1	32165495	G	T	7	12	7	12	Unknown	3.72213942847982e-05	5.65846675050138e-11	3.72213942847982e-05	36	32165531	32165642	Known	8.11040742029825e-05
chr1	161976234	A	G	0	26	0	26	Unknown	2.87630931205567e-14	1.02725332573417e-15	4.03292046399341e-15	29	161976263	161987190	Known	2.37693995924537e-14
chr1	41707766	T	C	0	7	0	6	Unknown	0.00216450216450216	0.00466200466200466	0.00216450216450216	35	41651922	41707731	Known	0.00318592683385897
chr1	19583636	C	T	0	20	0	20	Unknown	7.25444455192477e-12	7.25444455192477e-12	7.25444455192477e-12	3	19583639	19583948	Known	3.28521012661389e-11
chr1	144677254	G	C	25	8	25	8	Unknown	0.00483467629897193	2.77030241144367e-19	0.00483467629897193	15	144677049	144677239	Known	0.0062656682567442
chr1	144865850	G	T	4	4	4	4	Unknown	0.0384615384615384	0.000155400155400155	0.0384615384615384	40	144864324	144865810	Known	0.0395148892558219
chr1	28834674	T	A	1	13	1	13	Unknown	7.47820104395691e-07	2.49273368131895e-08	7.47820104395691e-07	34	28832596	28834640	Known	1.99227313800618e-06
chr1	26146514	G	C	29	15	28	15	Unknown	6.95613310804435e-06	3.42876665514056e-24	6.95613310804435e-06	6	26146520	26149510	Known	1.67623485311902e-05
chr1	183094547	T	C	0	45	0	44	Unknown	7.61948145586816e-26	8.86085764811603e-25	7.61948145586816e-26	15	183094011	183094532	Known	7.39569249003148e-25
chr1	104076462	C	T	0	4	0	4	Unknown	0.0285714285714286	0.0285714285714286	0.0285714285714286	17	104076479	104077396	Known	0.0302034599064302
chr1	145112485	C	T	4	42	4	39	Unknown	2.6872101468e-20	8.96991435763127e-23	2.6872101468e-20	34	145112519	145115735	Known	2.13134153357623e-19
chr1	179876988	C	G	0	6	0	6	Unknown	0.00216450216450216	0.00216450216450216	0.00216450216450216	11	179876999	179877740	Known	0.00318592683385897
chr1	162625020	G	A	0	21	0	20	Unknown	7.25444455192477e-12	4.08726022315762e-11	7.25444455192477e-12	19	162602421	162625001	Known	3.28521012661389e-11
chr1	144912153	A	G	45	6	45	6	Unknown	0.0133745333296216	5.00489409992406e-30	0.0133745333296216	23	144911963	144912130	Known	0.0163774611923377
chr1	47059934	T	C	0	11	0	9	Unknown	4.11353352529823e-05	0.000221141088014152	4.11353352529823e-05	18	47059952	47069857	Known	8.45238272851805e-05
chr1	224492746	C	T	0	4	0	4	Unknown	0.0285714285714286	0.0285714285714286	0.0285714285714286	10	224492514	224492736	Known	0.0302034599064302
chr1	223934720	G	A	1	266	1	266	Unknown	2.76172857442787e-157	1.03049573672697e-159	2.76172857442787e-157	21	223933141	223934699	Known	2.19044529217479e-155
chr1	206566048	G	C	22	15	22	14	Unknown	2.54082210372708e-05	4.35248093998732e-20	2.54082210372708e-05	2	206557431	206566046	Known	5.58015993666643e-05
chr1	32148571	A	G	0	18	0	18	Unknown	2.20382389230053e-10	2.20382389230053e-10	2.20382389230053e-10	36	32146668	32148535	Known	8.97040340912945e-10
chr1	180124288	G	C	0	20	0	20	Unknown	7.25444455192477e-12	7.25444455192477e-12	7.25444455192477e-12	19	180124307	180135626	Known	3.28521012661389e-11
chr1	99225627	G	A	0	73	0	67	Unknown	1.33485212675445e-39	9.45403361974849e-35	1.33485212675445e-39	17	99203945	99225610	Known	2.05863861326131e-38
chr1	226019633	T	C	0	99	0	98	Unknown	3.49858769517213e-58	8.79086755893504e-57	3.49858769517213e-58	27	226019660	226026355	Known	8.67149950160521e-57
chr1	147076702	A	G	0	15	0	15	Unknown	1.28934500757877e-08	1.28934500757877e-08	1.28934500757877e-08	2	147076704	147078577	Known	4.31231535064901e-08
chr1	32160818	G	A	10	14	10	14	Unknown	8.13258196104167e-06	6.20201122431976e-14	8.13258196104167e-06	4	32160822	32161362	Known	6.41654019815311e-05
chr1	82421596	C	T	0	4	0	4	Unknown	0.0285714285714286	0.0285714285714286	0.0285714285714286	35	82418709	82421561	Known	0.0302034599064302
chr1	3755675	T	C	0	13	0	13	Unknown	1.92296598273177e-07	1.92296598273177e-07	1.92296598273177e-07	8	3755683	3756172	Known	5.64883975456443e-07
chr1	203787700	T	C	0	15	0	15	Unknown	1.28934500757877e-08	1.28934500757877e-08	1.28934500757877e-08	2	203786252	203787698	Known	4.31231535064901e-08
chr1	1558792	T	C	0	5	0	5	Unknown	0.00396825396825396	0.00396825396825396	0.00396825396825396	23	1551994	1558769	Known	0.00518150188893368
chr1	55541174	A	G	0	4	0	4	Unknown	0.0285714285714286	0.0285714285714286	0.0285714285714286	44	55539579	55541130	Known	0.0302034599064302
chr1	227069737	C	T	0	21	0	21	Unknown	3.71569111196148e-12	3.71569111196148e-12	3.71569111196148e-12	12	227069749	227071406	Known	1.76622577513786e-11
chr1	112298829	T	C	1	5	1	5	Unknown	0.00757575757575756	0.00216450216450216	0.00757575757575756	18	112298847	112299268	Known	0.00956357573001501
chr1	236744712	C	A	0	16	0	16	Unknown	3.32734195504201e-09	3.32734195504201e-09	3.32734195504201e-09	2	236744714	236746036	Known	1.18876464185285e-08
chr1	202715284	G	A	0	27	0	27	Unknown	1.02725332573417e-15	1.02725332573417e-15	1.02725332573417e-15	14	202715110	202715270	Known	6.28117892563451e-15
chr1	144014068	T	C	0	44	0	44	Unknown	7.61948145586816e-26	7.61948145586816e-26	7.61948145586816e-26	25	144014093	144053506	Known	7.39569249003148e-25
chr1	144852476	T	C	9	5	9	4	Unknown	0.0478260869565217	7.47820104395691e-07	0.0478260869565217	23	144852499	144854165	Known	0.0479980146608616
chr1	144873887	C	T	21	12	20	11	Unknown	0.000166588810253759	1.64832993480896e-16	0.000166588810253759	10	144868172	144873877	Known	0.00030768498819989
chr1	144868170	C	T	20	12	20	12	Unknown	0.000137501875130087	1.09133125299295e-18	0.000137501875130087	2	144868172	144873877	Known	0.000272063581868226
chr1	155162067	C	T	0	6	0	6	Unknown	0.00216450216450216	0.00216450216450216	0.00216450216450216	7	155162074	155162577	Known	0.00318592683385897
chr1	209811886	T	G	0	18	0	18	Unknown	2.20382389230053e-10	2.20382389230053e-10	2.20382389230053e-10	7	209811326	209811879	Known	8.97040340912945e-10
chr1	144916748	C	G	68	8	68	8	Unknown	0.00643575401380726	5.42208950250415e-45	0.00643575401380726	1	144916749	144917499	Known	0.00823301988125758
chr1	234603386	G	T	0	4	0	4	Unknown	0.0285714285714286	0.0285714285714286	0.0285714285714286	10	234603396	234606934	Known	0.0302034599064302
chr1	160264358	A	C	57	15	57	15	Unknown	1.35421030903148e-05	1.35115689572767e-42	1.35421030903148e-05	25	160264383	160264558	Known	3.02924078797051e-05
chr1	55541174	A	G	0	8	0	8	Unknown	0.000155400155400155	0.000155400155400155	0.000155400155400155	22	55541196	55542908	Known	0.0302034599064302
chr1	65886398	T	C	0	5	0	5	Unknown	0.00396825396825396	0.00396825396825396	0.00396825396825396	25	65886423	65890986	Known	0.00518150188893368
chr1	26131654	G	A	0	49	0	42	Unknown	1.19124873924197e-24	1.8205583603561e-20	1.19124873924197e-24	21	26127651	26131633	Known	1.09864003326767e-23
chr1	109338861	G	C	0	42	0	42	Unknown	1.19124873924197e-24	1.19124873924197e-24	1.19124873924197e-24	5	109337529	109338856	Known	1.09864003326767e-23
chr1	26140573	C	A	0	46	0	46	Unknown	2.43430155168019e-27	2.43430155168019e-27	2.43430155168019e-27	5	26140484	26140568	Known	2.52150041323291e-26
chr1	16464673	G	A	32	13	32	13	Unknown	8.8848553408465e-05	9.63136700882183e-27	8.8848553408465e-05	7	16464680	16464770	Known	0.000179246790888008
chr1	99164434	G	A	51	9	51	8	Unknown	0.0060626228383058	1.26274507179407e-33	0.0060626228383058	27	99164461	99167373	Known	0.00777359861392004
chr1	1647814	T	C	7	14	7	11	Unknown	0.000105937814502887	7.52055881061009e-09	0.000105937814502887	29	1643839	1647785	Known	0.000212487986315038
chr1	46078854	A	G	18	11	18	11	Unknown	0.000303895142962845	6.65175199757689e-17	0.000303895142962845	13	46072263	46078841	Known	0.000553188797944168
chr1	26786627	G	A	10	10	5	9	Unknown	0.000579710144927534	3.34038153837931e-06	0.000579710144927534	8	26786635	26795386	Known	0.000964073669675576
chr1	29542637	A	G	0	11	0	11	Unknown	2.83514215402761e-06	2.83514215402761e-06	2.83514215402761e-06	11	29542648	29543100	Known	6.97108469404839e-06
chr1	40881041	C	G	0	22	0	21	Unknown	3.71569111196148e-12	1.09310447828635e-11	3.71569111196148e-12	12	40881053	40881848	Known	1.76622577513786e-11
chr1	22159008	C	A	0	9	0	9	Unknown	4.11353352529823e-05	4.11353352529823e-05	4.11353352529823e-05	20	22158289	22158988	Known	8.45238272851805e-05
chr1	99225627	G	A	0	73	0	6	Unknown	0.00216450216450216	0.0140424505795011	0.00216450216450216	17	99167459	99225610	Known	2.05863861326131e-38
chr1	183486859	G	A	0	4	0	4	Unknown	0.0285714285714286	0.0285714285714286	0.0285714285714286	36	183485126	183486823	Known	0.0302034599064302
chr1	142699234	G	A	11	10	9	10	Unknown	0.000390824639990381	4.70034925663127e-10	0.000390824639990381	15	142697873	142699219	Known	0.000702219547322523
chr1	10003320	G	A	0	18	0	18	Unknown	2.20382389230053e-10	2.20382389230053e-10	2.20382389230053e-10	13	10002840	10003307	Known	8.97040340912945e-10
chr1	46032543	G	A	25	19	25	19	Unknown	3.16218581307891e-07	7.61948145586816e-26	3.16218581307891e-07	2	46032360	46032541	Known	9.14398730948651e-07
chr1	151239051	T	C	0	84	0	84	Unknown	8.69664157254332e-50	8.69664157254332e-50	8.69664157254332e-50	12	151239063	151239649	Known	1.78828718558372e-48
chr1	167906239	A	C	0	10	0	10	Unknown	1.08250882244691e-05	1.08250882244691e-05	1.08250882244691e-05	7	167906246	167921038	Known	2.43126576950859e-05
chr1	17301780	A	G	42	24	42	24	Unknown	9.17880299489814e-09	5.29956217487612e-39	9.17880299489814e-09	16	17301518	17301764	Known	3.22944957082855e-08
chr1	236748505	T	C	0	4	0	4	Unknown	0.0285714285714286	0.0285714285714286	0.0285714285714286	11	236748516	236749120	Known	0.0302034599064302
chr1	209807972	G	A	0	8	0	8	Unknown	0.000155400155400155	0.000155400155400155	0.000155400155400155	11	209807983	209811253	Known	0.000288748883126393
chr1	32127953	G	A	36	17	36	17	Unknown	1.65497510265259e-06	1.59425429257871e-31	1.65497510265259e-06	18	32127305	32127935	Known	4.31381303752449e-06
chr1	16096934	C	T	0	9	0	9	Unknown	4.11353352529823e-05	4.11353352529823e-05	4.11353352529823e-05	30	16095125	16096904	Known	8.45238272851805e-05
chr1	236718620	T	C	0	15	0	15	Unknown	1.28934500757877e-08	1.28934500757877e-08	1.28934500757877e-08	24	236718052	236718596	Known	4.31231535064901e-08
chr1	203596318	A	G	0	16	0	16	Unknown	3.32734195504201e-09	3.32734195504201e-09	3.32734195504201e-09	29	203596347	203651870	Known	1.18876464185285e-08
chr1	183105534	T	C	0	47	0	47	Unknown	1.23023841859113e-27	1.23023841859113e-27	1.23023841859113e-27	13	183104291	183105521	Known	1.31351609615729e-26
chr1	230841687	T	C	0	5	0	5	Unknown	0.00396825396825396	0.00396825396825396	0.00396825396825396	8	230840083	230841679	Known	0.00518150188893368
chr1	28861636	G	A	8	10	8	10	Unknown	0.000344297897134382	2.20382389230053e-10	0.000344297897134382	22	28861658	28861770	Known	0.000625095462684791
chr1	109704618	A	G	0	5	0	5	Unknown	0.00396825396825396	0.00396825396825396	0.00396825396825396	18	109704636	109707121	Known	0.00518150188893368
chr1	209849002	T	C	0	21	0	21	Unknown	3.71569111196148e-12	3.71569111196148e-12	3.71569111196148e-12	4	209848894	209848998	Known	1.76622577513786e-11
chr1	12024235	C	T	126	68	126	68	Unknown	5.25961930020426e-24	7.83695418643766e-116	5.25961930020426e-24	3	12023693	12024232	Known	4.80286288729178e-23
chr1	143188623	C	G	0	14	0	13	Unknown	1.92296598273177e-07	7.47820104395691e-07	1.92296598273177e-07	5	143188628	143194122	Known	5.64883975456443e-07
chr1	143188627	A	G	0	14	0	13	Unknown	1.92296598273177e-07	7.47820104395691e-07	1.92296598273177e-07	1	143188628	143194122	Known	5.64883975456443e-07
chr1	143194143	G	A	1	6	0	6	Unknown	0.00216450216450216	0.00466200466200466	0.00216450216450216	21	143188628	143194122	Known	0.00318592683385897
chr1	46125880	T	C	8	9	8	9	Unknown	0.000463477938450128	4.28521312391768e-10	0.000463477938450128	24	46124814	46125856	Known	0.000822643706609689
chr1	151239051	T	C	0	13	0	13	Unknown	1.92296598273177e-07	1.92296598273177e-07	1.92296598273177e-07	55	151238915	151238996	Known	1.78828718558372e-48
chr1	16952481	A	G	2	8	1	7	Unknown	0.0013986013986014	0.000357227911407478	0.0013986013986014	19	16952500	16952848	Known	0.0022546559131925
chr1	6704635	A	G	0	24	0	23	Unknown	1.21456053142928e-13	1.55050280607993e-12	1.21456053142928e-13	17	6700117	6704618	Known	6.26695173837858e-13
chr1	77634948	G	A	0	27	0	27	Unknown	1.02725332573417e-15	1.02725332573417e-15	1.02725332573417e-15	3	77632515	77634945	Known	6.28117892563451e-15
chr1	59127086	G	A	0	6	0	6	Unknown	0.00216450216450216	0.00216450216450216	0.00216450216450216	8	59126899	59127078	Known	0.00318592683385897
chr1	206603535	G	A	0	14	0	13	Unknown	1.92296598273177e-07	7.47820104395691e-07	1.92296598273177e-07	23	206594625	206603512	Known	5.64883975456443e-07
chr1	17730	C	A	24	5	24	5	Unknown	0.0259170653907496	6.65175199757689e-17	0.0259170653907496	12	17742	17915	Known	0.0301912603964418
chr1	24785393	C	T	6	6	6	6	Unknown	0.0137299771167048	7.3960230105068e-07	0.0137299771167048	15	24782763	24785378	Known	0.0166948823810655
chr1	26131654	G	A	0	49	0	7	Unknown	0.000582750582750582	0.0124183921726498	0.000582750582750582	21	26128608	26131633	Known	1.09864003326767e-23
chr1	149906413	T	C	0	11	0	11	Unknown	2.83514215402761e-06	2.83514215402761e-06	2.83514215402761e-06	6	149906419	149906879	Known	6.97108469404839e-06
chr1	1650797	A	G	2	4	2	4	Unknown	0.0303030303030303	0.00216450216450216	0.0303030303030303	30	1647917	1650767	Known	0.0316602228532977
chr1	1647893	C	T	3	7	1	7	Unknown	0.0013986013986014	0.000357227911407478	0.0013986013986014	24	1647917	1650767	Known	0.0022546559131925
chr1	1650787	T	C	3	10	3	10	Unknown	0.000107686095032979	1.92296598273177e-07	0.000107686095032979	20	1647917	1650767	Known	0.000215527469222458
chr13	103275386	T	C	14	5	14	5	Unknown	0.0463320463320464	5.65846675050138e-11	0.0463320463320464	4	103275390	103279362	Known	0.0471991782083526
chr13	95714976	C	T	0	10	0	9	Unknown	4.11353352529823e-05	0.00011907597046916	4.11353352529823e-05	18	95705438	95714958	Known	8.45238272851805e-05
chr13	76378459	T	C	0	6	0	6	Unknown	0.00216450216450216	0.00216450216450216	0.00216450216450216	34	76375018	76378425	Known	0.00318592683385897
chr13	43633531	C	T	4	13	1	5	Unknown	0.00757575757575756	0.0184042875922742	0.00757575757575756	1	43629679	43633530	Novel	0.00956357573001501
chr13	23898509	T	C	0	7	0	7	Unknown	0.000582750582750582	0.000582750582750582	0.000582750582750582	2	23894899	23898507	Known	0.000964073669675576
chr13	46103935	A	G	0	8	0	8	Unknown	0.000155400155400155	0.000155400155400155	0.000155400155400155	9	46099186	46103926	Known	0.000288748883126393
chr13	73349359	G	C	14	18	14	18	Unknown	2.61785860663851e-07	1.09133125299295e-18	2.61785860663851e-07	10	73348197	73349349	Known	7.62557764116317e-07
chr13	36229873	C	T	6	7	6	7	Unknown	0.00521739130434783	1.92296598273177e-07	0.00521739130434783	13	36229886	36239222	Known	0.00674277386446442
chr13	107029249	A	G	12	16	12	16	Unknown	1.46086533541949e-06	2.61482664732333e-16	1.46086533541949e-06	34	107029013	107029215	Known	3.82220751284119e-06
chr13	50296115	C	T	1	9	1	9	Unknown	0.00011907597046916	1.08250882244691e-05	0.00011907597046916	24	50293955	50296091	Known	0.000237126896716203
chr13	47308109	A	G	0	8	0	7	Unknown	0.000582750582750582	0.0013986013986014	0.000582750582750582	24	47308133	47324675	Known	0.000964073669675576
chr13	25876011	G	A	0	7	0	7	Unknown	0.000582750582750582	0.000582750582750582	0.000582750582750582	7	25876018	25881944	Known	0.000964073669675576
chr13	41517985	A	G	0	12	0	12	Unknown	7.3960230105068e-07	7.3960230105068e-07	7.3960230105068e-07	7	41517280	41517978	Known	1.97797301321454e-06
chr13	114175038	G	A	0	29	0	29	Unknown	6.65175199757689e-17	6.65175199757689e-17	6.65175199757689e-17	10	114175048	114188360	Known	4.30425723666048e-16
chr13	25016008	C	T	0	8	0	8	Unknown	0.000155400155400155	0.000155400155400155	0.000155400155400155	24	25009612	25015984	Known	0.000288748883126393
chr13	39598616	G	A	4	4	4	4	Unknown	0.0384615384615384	0.000155400155400155	0.0384615384615384	6	39597267	39598610	Known	0.0395148892558219
chr13	100888122	A	G	4	6	4	5	Unknown	0.0294117647058823	0.00011907597046916	0.0294117647058823	10	100888132	100909849	Known	0.0309503634660839
chr13	74339104	G	T	0	4	0	4	Unknown	0.0285714285714286	0.0285714285714286	0.0285714285714286	29	74289662	74339075	Known	0.0302034599064302
chr13	100181829	T	C	74	39	74	39	Unknown	3.39816591768791e-14	3.49820733742704e-67	3.39816591768791e-14	19	100181848	100188862	Known	1.90571890656599e-13
chr13	77751892	C	T	0	20	0	20	Unknown	7.25444455192477e-12	7.25444455192477e-12	7.25444455192477e-12	9	77750763	77751883	Known	3.28521012661389e-11
chr13	75876389	G	A	0	15	0	15	Unknown	1.28934500757877e-08	1.28934500757877e-08	1.28934500757877e-08	10	75873710	75876379	Known	4.31231535064901e-08
chr13	73350079	T	C	23	12	23	12	Unknown	0.000156868147273585	1.78274922648608e-20	0.000156868147273585	16	73349513	73350063	Known	0.000290504320768161
chr13	30091714	G	A	0	11	0	11	Unknown	2.83514215402761e-06	2.83514215402761e-06	2.83514215402761e-06	4	30091447	30091710	Known	6.97108469404839e-06
chr13	99112680	C	T	0	17	0	17	Unknown	4.28521312391768e-10	4.28521312391768e-10	4.28521312391768e-10	54	99109558	99112626	Known	2.65040089279055e-47
chr13	46108854	G	A	0	9	0	9	Unknown	4.11353352529823e-05	4.11353352529823e-05	4.11353352529823e-05	17	46104915	46108837	Known	8.45238272851805e-05
chr13	46108853	T	C	0	9	0	9	Unknown	4.11353352529823e-05	4.11353352529823e-05	4.11353352529823e-05	16	46104915	46108837	Known	8.45238272851805e-05
chr13	25016092	C	T	0	7	0	7	Unknown	0.000582750582750582	0.000582750582750582	0.000582750582750582	14	25016106	25016728	Known	0.000964073669675576
chr13	25000617	C	G	0	23	0	23	Unknown	1.21456053142928e-13	1.21456053142928e-13	1.21456053142928e-13	13	24995452	25000604	Known	6.26695173837858e-13
chr13	46562935	A	G	0	12	0	12	Unknown	7.3960230105068e-07	7.3960230105068e-07	7.3960230105068e-07	13	46559896	46562922	Known	1.97797301321454e-06
chr13	73343039	C	T	0	15	0	15	Unknown	1.28934500757877e-08	1.28934500757877e-08	1.28934500757877e-08	11	73343050	73345042	Known	4.31231535064901e-08
chr13	25027744	A	G	0	16	0	16	Unknown	3.32734195504201e-09	3.32734195504201e-09	3.32734195504201e-09	19	25026731	25027725	Known	1.18876464185285e-08
chr13	113965176	C	A	0	114	0	114	Unknown	2.55849690786658e-66	2.20560078264386e-68	8.78404485609409e-68	6	113965182	113973784	Known	2.54005297088721e-66
chr13	46705068	C	A	0	9	0	9	Unknown	4.11353352529823e-05	4.11353352529823e-05	4.11353352529823e-05	5	46705073	46708262	Known	8.45238272851805e-05
chr13	96540204	T	G	6	8	6	8	Unknown	0.00193236714975845	2.49273368131895e-08	0.00193236714975845	21	96540225	96543116	Known	0.00305481276066597
chr13	96239805	G	A	23	12	23	12	Unknown	0.000156868147273585	1.78274922648608e-20	0.000156868147273585	12	96238390	96239793	Known	0.000290504320768161
chr13	99112680	C	T	0	82	0	82	Unknown	1.37484772536685e-48	1.37484772536685e-48	1.37484772536685e-48	14	99112694	99114028	Known	2.65040089279055e-47
chr13	31821992	T	C	0	6	0	6	Unknown	0.00216450216450216	0.00216450216450216	0.00216450216450216	0	31821236	31821992	Known	0.00318592683385897
chr13	76397274	T	C	0	4	0	4	Unknown	0.0285714285714286	0.0285714285714286	0.0285714285714286	1	76397275	76397701	SemiNovel	0.0302034599064302
chr13	95727780	T	C	0	8	0	8	Unknown	0.000155400155400155	0.000155400155400155	0.000155400155400155	25	95727805	95735394	Known	0.000288748883126393
chr13	113738315	A	G	1	8	1	8	Unknown	0.000411353352529824	4.11353352529823e-05	0.000411353352529824	3	113736856	113738312	Known	0.000736245587764533
chrY	2582482	C	T	0	13	0	13	Unknown	1.92296598273177e-07	1.92296598273177e-07	1.92296598273177e-07	13	2582495	2585646	Known	5.64883975456443e-07
chrY	13370642	C	G	22	17	21	17	Unknown	1.50593017837341e-06	2.93933777765368e-21	1.50593017837341e-06	28	13368478	13370614	Novel	3.93270195217741e-06
chr22	41645757	C	G	0	20	0	20	Unknown	7.25444455192477e-12	7.25444455192477e-12	7.25444455192477e-12	24	41645455	41645733	Known	3.28521012661389e-11
chr22	17589209	C	T	12	25	12	25	Unknown	1.05677933506773e-10	1.14538972104931e-21	1.05677933506773e-10	12	17588658	17589197	Known	4.52719048479633e-10
chr22	44681612	A	G	17	14	17	14	Unknown	9.11938745206658e-06	2.14855840432988e-18	9.11938745206658e-06	13	44681625	44692552	Known	2.17860753588097e-05
chr22	24459438	T	C	4	5	4	5	Unknown	0.0294117647058823	4.11353352529823e-05	0.0294117647058823	16	24458488	24459422	Known	0.0309503634660839
chr22	24964128	T	C	0	89	0	89	Unknown	8.74119217090677e-53	8.74119217090677e-53	8.74119217090677e-53	16	24964144	24967884	Known	1.95689915051913e-51
chr22	32194581	A	G	1	4	1	4	Unknown	0.0476190476190476	0.00396825396825396	0.0476190476190476	13	32193689	32194568	Known	0.0479646140023498
chr22	18766365	G	A	0	11	0	11	Unknown	2.83514215402761e-06	2.83514215402761e-06	2.83514215402761e-06	14	18766379	18766903	Known	6.97108469404839e-06
chr22	18766357	G	A	0	5	0	5	Unknown	0.00396825396825396	0.00396825396825396	0.00396825396825396	22	18766379	18766903	Known	0.00518150188893368
chr22	42276742	G	C	29	24	29	24	Unknown	4.01006213924718e-09	1.59425429257871e-31	4.01006213924718e-09	22	42274127	42276720	Known	1.42900288813224e-08
chr22	50873497	C	T	10	15	10	15	Unknown	2.90449355751488e-06	1.58214572048971e-14	2.90449355751488e-06	13	50873510	50874796	Known	7.13528682801885e-06
chr22	23631801	T	C	23	12	23	12	Unknown	0.000156868147273585	1.78274922648608e-20	0.000156868147273585	7	23631808	23632526	Known	0.000290504320768161
chr22	50901009	C	T	19	19	19	19	Unknown	1.84830705703345e-07	1.45082697999576e-22	1.84830705703345e-07	21	50900902	50900988	Known	5.64883975456443e-07
chr22	23503170	A	G	0	4	0	4	Unknown	0.0285714285714286	0.0285714285714286	0.0285714285714286	15	23503185	23503687	Known	0.0302034599064302
chr22	50664612	A	G	9	5	9	5	Unknown	0.0407407407407408	2.49273368131895e-08	0.0407407407407408	6	50664618	50664716	Known	0.0418100910522353
chr22	26936766	G	A	22	13	22	13	Unknown	6.22063342636628e-05	1.78274922648608e-20	6.22063342636628e-05	11	26932452	26936755	Known	0.000126231567190006
chr22	19026613	A	G	10	9	10	9	Unknown	0.000566695727986052	5.65846675050138e-11	0.000566695727986052	21	19026634	19028571	Known	0.000964073669675576
chr22	19420109	T	C	13	10	13	10	Unknown	0.000561318768919449	1.21456053142928e-13	0.000561318768919449	21	19420130	19420788	Known	0.000964073669675576
chr22	41783659	C	T	13	10	13	10	Unknown	0.000561318768919449	1.21456053142928e-13	0.000561318768919449	13	41783672	41790100	Known	0.000964073669675576
chr22	47158733	A	C	4	8	4	8	Unknown	0.00134607618791224	7.3960230105068e-07	0.00134607618791224	12	47158745	47188417	Known	0.00217503346777903
chr22	31491295	G	C	0	17	0	16	Unknown	3.32734195504201e-09	1.54267672461038e-08	3.32734195504201e-09	6	31487833	31491289	Known	1.18876464185285e-08
chr22	19907118	G	A	16	13	16	13	Unknown	4.30119860067668e-05	6.65175199757689e-17	4.30119860067668e-05	4	19907122	19918553	Known	8.81190207784389e-05
chr22	19906511	G	A	14	10	14	9	Unknown	0.00148348531785855	1.55050280607993e-12	0.00148348531785855	16	19906527	19907066	Known	0.00237084354771176
chr22	19959473	C	T	0	4	0	4	Unknown	0.0285714285714286	0.0285714285714286	0.0285714285714286	21	19959494	19959881	Known	0.0302034599064302
chr22	51009953	C	T	2	4	2	4	Unknown	0.0303030303030303	0.00216450216450216	0.0303030303030303	15	51009968	51010435	Known	0.0316602228532977
chr22	43289473	G	A	0	12	0	12	Unknown	7.3960230105068e-07	7.3960230105068e-07	7.3960230105068e-07	10	43287188	43289463	Known	1.97797301321454e-06
chr22	38877461	T	G	17	11	17	11	Unknown	0.000288433317927732	2.61482664732333e-16	0.000288433317927732	8	38877469	38878501	Known	0.000525732692427699
chr22	50704661	T	C	0	4	0	4	Unknown	0.0285714285714286	0.0285714285714286	0.0285714285714286	6	50704089	50704655	Known	0.0302034599064302
chr22	19868218	A	G	0	13	0	7	Unknown	0.000582750582750582	0.00521739130434783	0.000582750582750582	22	19868240	19868604	Known	0.000964073669675576
chr22	50877166	G	C	0	23	0	22	Unknown	9.50525633292485e-13	5.82989055086053e-12	9.50525633292485e-13	25	50877191	50878130	Known	4.74578985255385e-12
chr22	18761991	T	G	0	6	0	6	Unknown	0.00216450216450216	0.00216450216450216	0.00216450216450216	10	18761899	18761981	Known	0.00318592683385897
chr22	32887150	C	T	43	18	43	18	Unknown	1.75244632605063e-06	5.21795484212409e-36	1.75244632605063e-06	18	32887168	32889092	Known	4.55504775385446e-06
chr22	45577231	T	C	8	6	8	6	Unknown	0.0159420289855072	2.49273368131895e-08	0.0159420289855072	17	45577248	45579283	Known	0.0192246187939914
chr22	50943004	C	A	15	6	15	5	Unknown	0.0235620235620235	4.08726022315762e-11	0.0235620235620235	16	50942880	50942988	Known	0.0275402852244957
chr22	50943010	G	A	12	5	12	5	Unknown	0.0444770283479961	4.28521312391768e-10	0.0444770283479961	22	50942880	50942988	Known	0.0454094265149088
chr22	41652733	G	A	24	19	24	19	Unknown	2.93169400828931e-07	3.01315857572968e-25	2.93169400828931e-07	18	41652294	41652715	Known	8.48632175913568e-07
chr22	21065645	A	G	16	6	16	6	Unknown	0.0211396657794842	9.50525633292485e-13	0.0211396657794842	16	21065146	21065629	Known	0.0248344105814
chr22	19868218	A	G	0	13	0	6	Unknown	0.00216450216450216	0.0149068322981366	0.00216450216450216	22	19868240	19870848	Known	0.000964073669675576
chr22	43278220	C	T	0	4	0	4	Unknown	0.0285714285714286	0.0285714285714286	0.0285714285714286	30	43275175	43278190	Known	0.0302034599064302
chr22	36701087	C	T	203	108	203	108	Unknown	7.52329392825132e-38	3.59337365240175e-186	7.52329392825132e-38	8	36700201	36701079	Known	1.11088638004392e-36
chr22	37904552	G	A	18	10	18	10	Unknown	0.000368553684018768	2.61482664732333e-16	0.000368553684018768	18	37903961	37904534	Known	0.000665650635547234
chr22	50943232	G	A	35	26	35	26	Unknown	9.86583013366017e-10	5.21795484212409e-36	9.86583013366017e-10	1	50943156	50943231	Known	3.75171841795077e-09
chr22	47108163	A	T	16	5	16	5	Unknown	0.047842401500938	3.71569111196148e-12	0.047842401500938	27	47108190	47115983	Known	0.0479980146608616
chr22	47108189	C	T	25	10	24	10	Unknown	0.000901991846823119	6.41789721534974e-19	0.000901991846823119	1	47108190	47115983	Known	0.00147463449162602
chr22	41610024	G	A	11	5	11	5	Unknown	0.0433815350389321	3.32734195504201e-09	0.0433815350389321	6	41610030	41612143	Known	0.0443725649477065
chr22	37637653	G	C	72	50	72	46	Unknown	5.89013614158613e-17	1.38773643540481e-65	5.89013614158613e-17	26	37628958	37637627	Known	3.90239091385277e-16
chr22	44708655	T	C	0	5	0	5	Unknown	0.00396825396825396	0.00396825396825396	0.00396825396825396	24	44696857	44708631	Known	0.00518150188893368
chr22	50942121	C	T	25	26	25	26	Unknown	3.92219770736942e-10	5.00489409992406e-30	3.92219770736942e-10	7	50942128	50942237	Known	1.57341341555744e-09
chr22	44368204	A	G	14	11	14	11	Unknown	0.000238658840758397	1.58214572048971e-14	0.000238658840758397	18	44368222	44368751	Known	0.000436728373068762
chr22	43572354	C	T	1	4	1	4	Unknown	0.0476190476190476	0.00396825396825396	0.0476190476190476	28	43570621	43572326	Known	0.0479646140023498
chr22	26862212	T	C	0	4	0	4	Unknown	0.0285714285714286	0.0285714285714286	0.0285714285714286	16	26862228	26864517	Known	0.0302034599064302
chr22	18893995	C	G	11	5	11	5	Unknown	0.0433815350389321	3.32734195504201e-09	0.0433815350389321	2	18893997	18894078	Known	0.0443725649477065
chr22	18165995	T	G	12	15	10	10	Unknown	0.000435919790758503	2.76311421358637e-09	0.000435919790758503	15	18138598	18165980	Known	0.000778207935141868
chr22	30700607	T	G	10	7	9	7	Unknown	0.00679767643060191	1.54267672461038e-08	0.00679767643060191	12	30700619	30722662	Known	0.00866009626955067
chr22	43195147	A	G	0	12	0	12	Unknown	7.3960230105068e-07	7.3960230105068e-07	7.3960230105068e-07	19	43195166	43203079	Known	1.97797301321454e-06
chr22	18723583	A	G	0	5	0	5	Unknown	0.00396825396825396	0.00396825396825396	0.00396825396825396	20	18723603	18727043	Novel	0.00518150188893368
chr22	37622815	A	G	48	47	48	47	Unknown	6.62650109303882e-18	1.10232333308728e-56	6.62650109303882e-18	28	37622843	37627271	Known	4.68070407996839e-17
chr22	30780351	C	T	7	9	7	9	Unknown	0.000815721171672227	3.32734195504201e-09	0.000815721171672227	23	30776390	30780328	Known	0.00133674260481824
chr22	21167787	G	A	20	20	20	20	Unknown	3.89912877024183e-08	1.86034036560366e-23	3.89912877024183e-08	7	21167794	21172771	Known	1.24128227823295e-07
chr22	21064270	C	T	50	19	49	19	Unknown	8.84706393353542e-07	5.92618048812167e-39	8.84706393353542e-07	15	21064285	21064987	Known	2.34122492654855e-06
chr22	22661155	A	G	14	21	14	21	Unknown	1.20379940519909e-08	1.78274922648608e-20	1.20379940519909e-08	0	22658479	22661155	Known	4.20874955772377e-08
chr22	22661173	T	C	13	18	13	18	Unknown	2.23087081261367e-07	2.14855840432988e-18	2.23087081261367e-07	18	22658479	22661155	Known	6.52570850981617e-07
chr22	29913278	C	T	9	6	9	6	Unknown	0.0168582375478927	1.28934500757877e-08	0.0168582375478927	26	29913105	29913252	Known	0.0202678507721742
chr22	38164106	C	T	29	15	29	15	Unknown	1.44912547030842e-05	7.61948145586816e-26	1.44912547030842e-05	25	38161824	38164081	Known	3.23373979547923e-05
chr22	18767164	G	A	0	5	0	5	Unknown	0.00396825396825396	0.00396825396825396	0.00396825396825396	14	18767178	18779286	Novel	0.00518150188893368
chr22	43203137	C	T	0	9	0	9	Unknown	4.11353352529823e-05	4.11353352529823e-05	4.11353352529823e-05	32	43203169	43204773	Known	8.45238272851805e-05
chr22	37581485	C	A	4	13	3	12	Unknown	1.05210552618427e-05	7.32771444189927e-08	1.05210552618427e-05	10	37581495	37584203	Known	2.43126576950859e-05
chr22	23655084	C	T	23	19	22	19	Unknown	2.48257660085094e-07	5.12236957874056e-23	2.48257660085094e-07	10	23654023	23655074	Known	7.2467220230938e-07
chr22	41903813	A	C	43	32	42	32	Unknown	6.25005916228762e-12	1.63747102975625e-42	6.25005916228762e-12	18	41895866	41903795	Known	2.9407058024594e-11
chr22	24761467	G	A	0	13	0	13	Unknown	1.92296598273177e-07	1.92296598273177e-07	1.92296598273177e-07	23	24759312	24761444	Known	5.64883975456443e-07
chr22	50694297	A	G	0	7	0	7	Unknown	0.000582750582750582	0.000582750582750582	0.000582750582750582	13	50694310	50694514	Known	0.000964073669675576
chr22	19951271	G	A	61	48	58	48	Unknown	6.77293627494371e-18	2.00474715048231e-59	6.77293627494371e-18	11	19951282	19951691	Known	4.77199774092481e-17
chr22	46677607	T	C	0	9	0	8	Unknown	0.000155400155400155	0.000411353352529824	0.000155400155400155	8	46677615	46679870	Known	0.000288748883126393
chr22	29196306	G	A	10	7	10	7	Unknown	0.00723025583982201	4.28521312391768e-10	0.00723025583982201	20	29195141	29196286	Known	0.00917330448416174
chr22	21337325	G	A	6	5	6	5	Unknown	0.0350877192982457	2.83514215402761e-06	0.0350877192982457	9	21336860	21337316	Known	0.0362499102240156
chr22	29727886	T	C	0	22	0	22	Unknown	9.50525633292485e-13	9.50525633292485e-13	9.50525633292485e-13	19	29727905	29730254	Known	4.74578985255385e-12
chr22	43206950	A	C	0	25	0	25	Unknown	1.58214572048971e-14	1.58214572048971e-14	1.58214572048971e-14	0	43206950	43213148	Known	8.96333983689682e-14
chr22	50722408	T	C	48	24	48	24	Unknown	1.18903588096073e-08	1.35115689572767e-42	1.18903588096073e-08	11	50722419	50722561	Known	4.1623752907276e-08
chr22	41726053	G	A	19	8	19	8	Unknown	0.004267463709691	1.02725332573417e-15	0.004267463709691	26	41723368	41726027	Known	0.00555130237024471
chr22	30793137	G	A	2	4	2	4	Unknown	0.0303030303030303	0.00216450216450216	0.0303030303030303	22	30793159	30795632	Known	0.0316602228532977
chr22	37453452	C	T	0	26	0	26	Unknown	4.03292046399341e-15	4.03292046399341e-15	4.03292046399341e-15	14	37452451	37453438	Known	2.37693995924537e-14
chr22	44386281	C	T	40	20	40	20	Unknown	1.42278601830656e-07	1.03503694409348e-35	1.42278601830656e-07	5	44386286	44392218	Known	4.42290480046922e-07
chr22	41911525	C	T	56	28	56	28	Unknown	4.96831187130668e-10	8.69664157254332e-50	4.96831187130668e-10	14	41911539	41911771	Known	1.9208960661208e-09
chr22	36629466	T	A	7	6	7	6	Unknown	0.0149068322981366	1.92296598273177e-07	0.0149068322981366	18	36629287	36629448	Known	0.018023243231545
chr22	44489868	T	C	19	10	19	10	Unknown	0.000383867549005698	6.65175199757689e-17	0.000383867549005698	29	44489897	44495933	Known	0.000691958646779102
chr22	44489896	T	C	33	29	33	29	Unknown	4.97134902568404e-11	6.57547154901795e-37	4.97134902568404e-11	1	44489897	44495933	Known	2.20807438324782e-10
chr22	44368122	A	G	25	7	24	7	Unknown	0.0106937599625627	3.60139313487677e-17	0.0106937599625627	6	44364698	44368116	Known	0.0133240025386329
chr22	44379822	T	C	29	27	29	27	Unknown	2.2945850790178e-10	5.12045820465751e-33	2.2945850790178e-10	9	44377341	44379813	Known	9.32616131676927e-10
chr22	44379838	A	G	0	49	0	49	Unknown	7.85002919296318e-29	7.85002919296318e-29	7.85002919296318e-29	25	44377341	44379813	Known	8.82254293103878e-28
chr22	24109774	T	G	0	8	0	8	Unknown	0.000155400155400155	0.000155400155400155	0.000155400155400155	6	24109780	24110021	Known	0.000288748883126393
chr22	23627369	A	G	0	21	0	21	Unknown	3.71569111196148e-12	3.71569111196148e-12	3.71569111196148e-12	19	23627388	23629346	Known	1.76622577513786e-11
chr22	17569017	T	A	0	4	0	4	Unknown	0.0285714285714286	0.0285714285714286	0.0285714285714286	22	17569039	17577952	SemiNovel	0.0302034599064302
chr16	1504437	C	T	0	9	0	9	Unknown	4.11353352529823e-05	4.11353352529823e-05	4.11353352529823e-05	29	1504466	1505135	Known	8.45238272851805e-05
chr16	57071114	A	G	0	11	0	11	Unknown	2.83514215402761e-06	2.83514215402761e-06	2.83514215402761e-06	7	57070095	57071107	Known	6.97108469404839e-06
chr16	57071113	T	C	0	11	0	11	Unknown	2.83514215402761e-06	2.83514215402761e-06	2.83514215402761e-06	6	57070095	57071107	Known	6.97108469404839e-06
chr16	1504437	C	T	0	9	0	9	Unknown	4.11353352529823e-05	4.11353352529823e-05	4.11353352529823e-05	25	1503895	1504412	Known	8.45238272851805e-05
chr16	1503879	T	A	0	14	0	14	Unknown	2.49273368131895e-08	2.49273368131895e-08	2.49273368131895e-08	16	1503895	1504412	Known	7.9905643179462e-08
chr16	1509123	G	A	1	13	1	13	Unknown	7.47820104395691e-07	2.49273368131895e-08	7.47820104395691e-07	15	1507757	1509108	Known	1.99227313800618e-06
chr16	88780175	G	A	7	6	7	6	Unknown	0.0149068322981366	1.92296598273177e-07	0.0149068322981366	11	88780186	88780544	Known	0.018023243231545
chr16	11940390	T	C	7	7	7	7	Unknown	0.00579710144927535	2.49273368131895e-08	0.00579710144927535	32	11935857	11940358	Known	0.00745725376422075
chr16	69354963	A	G	45	42	45	42	Unknown	6.13303178968404e-16	6.91415800546015e-52	6.13303178968404e-16	9	69354672	69354954	Known	3.83452618201867e-15
chr16	57499902	T	C	12	7	12	7	Unknown	0.00798525798525798	5.65846675050138e-11	0.00798525798525798	31	57499933	57500087	Known	0.0100258146391118
chr16	69963355	G	A	0	15	0	14	Unknown	2.49273368131895e-08	2.06295201212604e-07	2.49273368131895e-08	4	69959387	69963351	Known	7.9905643179462e-08
chr16	602313	C	A	0	7	0	7	Unknown	0.000582750582750582	0.000582750582750582	0.000582750582750582	12	602212	602301	Known	0.000964073669675576
chr16	17292074	G	C	28	15	28	15	Unknown	6.95613310804435e-06	3.01315857572968e-25	6.95613310804435e-06	5	17252766	17292069	Known	1.67623485311902e-05
chr16	74920191	G	A	3	6	3	6	Unknown	0.0090497737556561	4.11353352529823e-05	0.0090497737556561	23	74919693	74920168	Known	0.0113010220178594
chr16	29814234	G	A	0	5	0	5	Unknown	0.00396825396825396	0.00396825396825396	0.00396825396825396	24	29814258	29814770	Known	0.00518150188893368
chr16	1555589	A	G	0	5	0	5	Unknown	0.00396825396825396	0.00396825396825396	0.00396825396825396	13	1555602	1556239	Known	0.00518150188893368
chr16	88717386	T	C	1	72	1	72	Unknown	2.51687915542117e-41	3.40118804786627e-43	2.51687915542117e-41	22	88714522	88717364	Known	3.9924894488281e-40
chr16	18839362	T	C	16	9	16	9	Unknown	0.00163083541184905	1.58214572048971e-14	0.00163083541184905	9	18830976	18839353	Known	0.00260333473449854
chr16	75675609	T	C	21	9	12	6	Unknown	0.0190615835777126	9.35032005498216e-08	0.0190615835777126	12	75675621	75681476	Known	0.0226908044647214
chr16	88807896	G	A	19	14	19	14	Unknown	2.11541346353981e-05	2.77030241144367e-19	2.11541346353981e-05	10	88805144	88807886	Known	4.66062521808453e-05
chr16	70515355	C	T	0	23	0	23	Unknown	1.21456053142928e-13	1.21456053142928e-13	1.21456053142928e-13	35	70515390	70515667	Known	6.26695173837858e-13
chr16	1869987	C	T	0	8	0	8	Unknown	0.000155400155400155	0.000155400155400155	0.000155400155400155	28	1870015	1872301	Known	0.000288748883126393
chr16	2964283	G	A	0	26	0	25	Unknown	1.58214572048971e-14	5.44444262639107e-14	1.58214572048971e-14	7	2964290	2979614	Known	8.96333983689682e-14
chr16	2979640	T	C	0	16	0	16	Unknown	3.32734195504201e-09	3.32734195504201e-09	3.32734195504201e-09	26	2964290	2979614	Known	1.18876464185285e-08
chr16	4484396	A	T	0	10	0	10	Unknown	1.08250882244691e-05	1.08250882244691e-05	1.08250882244691e-05	11	4476093	4484385	Known	2.43126576950859e-05
chr16	4476089	T	C	0	11	0	10	Unknown	1.08250882244691e-05	1.70108529241656e-05	1.08250882244691e-05	4	4476093	4484385	Known	2.43126576950859e-05
chr16	722548	A	G	0	7	0	7	Unknown	0.000582750582750582	0.000582750582750582	0.000582750582750582	18	722566	722703	Known	0.000964073669675576
chr16	778024	T	C	0	4	0	4	Unknown	0.0285714285714286	0.0285714285714286	0.0285714285714286	5	778029	778116	Known	0.0302034599064302
chr16	15024587	C	A	16	6	16	6	Unknown	0.0211396657794842	9.50525633292485e-13	0.0211396657794842	25	15024612	15024737	Known	0.0248344105814
chr16	57080528	C	A	8	5	8	5	Unknown	0.0195652173913043	1.92296598273177e-07	0.0195652173913043	25	57080553	57081457	Known	0.0232305575185033
chr16	1559838	T	C	0	4	0	4	Unknown	0.0285714285714286	0.0285714285714286	0.0285714285714286	7	1557717	1559831	Known	0.0302034599064302
chr16	12162969	A	G	4	4	4	4	Unknown	0.0384615384615384	0.000155400155400155	0.0384615384615384	20	12162989	12172690	Known	0.0395148892558219
chr16	75327916	A	G	0	15	0	14	Unknown	2.49273368131895e-08	2.06295201212604e-07	2.49273368131895e-08	24	75327940	75338922	Known	7.9905643179462e-08
chr16	16228242	G	A	5	8	5	8	Unknown	0.00164759725400458	1.92296598273177e-07	0.00164759725400458	35	16225792	16228207	Known	0.00262104869748808
chr16	2152388	C	G	3	19	2	19	Unknown	4.70034925663127e-10	1.09310447828635e-11	4.70034925663127e-10	6	2152257	2152382	Known	1.81982838722572e-09
chr16	2152387	A	G	3	19	2	19	Unknown	4.70034925663127e-10	1.09310447828635e-11	4.70034925663127e-10	5	2152257	2152382	Known	1.81982838722572e-09
chr16	449659	G	A	0	18	0	18	Unknown	2.20382389230053e-10	2.20382389230053e-10	2.20382389230053e-10	32	449480	449627	Known	8.97040340912945e-10
chr16	70287177	A	G	0	13	0	13	Unknown	1.92296598273177e-07	1.92296598273177e-07	1.92296598273177e-07	6	70286809	70287171	Known	5.64883975456443e-07
chr16	2225512	C	A	0	4	0	4	Unknown	0.0285714285714286	0.0285714285714286	0.0285714285714286	11	2225418	2225501	Known	0.0302034599064302
chr16	58757683	A	G	0	12	0	12	Unknown	7.3960230105068e-07	7.3960230105068e-07	7.3960230105068e-07	33	58756182	58757650	Known	1.97797301321454e-06
chr16	58757668	A	C	0	34	0	34	Unknown	7.02912552157359e-20	7.02912552157359e-20	7.02912552157359e-20	18	58756182	58757650	Known	5.42023679108008e-19
chr16	11773662	C	G	0	12	0	12	Unknown	7.3960230105068e-07	7.3960230105068e-07	7.3960230105068e-07	31	11773693	11778021	Known	1.97797301321454e-06
chr16	1500501	C	T	0	7	0	7	Unknown	0.000582750582750582	0.000582750582750582	0.000582750582750582	3	1499328	1500498	Known	0.000964073669675576
chr16	55536727	C	T	198	96	198	95	Unknown	1.32326376211945e-31	4.44932604962656e-174	5.40991662045031e-33	36	55532360	55536691	Known	7.15139454208098e-32
chr16	84215390	T	C	0	4	0	4	Unknown	0.0285714285714286	0.0285714285714286	0.0285714285714286	38	84215269	84215352	Known	0.0302034599064302
chr16	19079037	G	A	0	5	0	5	Unknown	0.00396825396825396	0.00396825396825396	0.00396825396825396	22	19079059	19083250	Known	0.00518150188893368
chr16	55536763	C	G	168	88	168	88	Unknown	7.34275216059393e-31	4.23232678016974e-153	7.34275216059393e-31	37	55536800	55539251	Known	8.90433018055268e-30
chr16	82203742	T	C	21	6	21	6	Unknown	0.0114611882488844	1.02725332573417e-15	0.0114611882488844	12	82197799	82203730	Known	0.0141973487634552
chr16	82203758	C	T	0	18	0	18	Unknown	2.20382389230053e-10	2.20382389230053e-10	2.20382389230053e-10	28	82197799	82203730	Known	8.97040340912945e-10
chr16	72135014	T	C	0	20	0	20	Unknown	7.25444455192477e-12	7.25444455192477e-12	7.25444455192477e-12	29	72134496	72134985	Known	3.28521012661389e-11
chr16	2156021	A	G	0	9	0	9	Unknown	4.11353352529823e-05	4.11353352529823e-05	4.11353352529823e-05	4	2156025	2156092	Known	8.45238272851805e-05
chr16	55519535	G	C	592	537	592	536	Unknown	2.56662565415113e-194	0	7.03409133169412e-199	19	55519339	55519516	Known	8.87574433490131e-197
chr16	55798618	T	C	0	4	0	4	Unknown	0.0285714285714286	0.0285714285714286	0.0285714285714286	6	55794605	55798612	SemiNovel	0.0302034599064302
chr16	55798632	T	G	0	4	0	4	Unknown	0.0285714285714286	0.0285714285714286	0.0285714285714286	20	55794605	55798612	SemiNovel	0.0302034599064302
chr16	2015121	C	T	0	5	0	5	Unknown	0.00396825396825396	0.00396825396825396	0.00396825396825396	9	2015130	2015407	Known	0.00518150188893368
chr16	30780828	A	G	0	23	0	23	Unknown	1.21456053142928e-13	1.21456053142928e-13	1.21456053142928e-13	32	30780719	30780796	Known	6.26695173837858e-13
chr16	23489711	C	G	11	7	11	7	Unknown	0.00762463343108505	2.20382389230053e-10	0.00762463343108505	22	23486382	23489689	Known	0.00959908499079007
chr16	57091977	T	C	4	6	4	5	Unknown	0.0294117647058823	0.00011907597046916	0.0294117647058823	0	57089431	57091977	Known	0.0309503634660839
chr16	58616984	T	C	19	12	19	12	Unknown	0.000130657890395105	2.14855840432988e-18	0.000130657890395105	24	58616807	58616960	Known	0.000259261117753261
chr16	88803982	C	G	0	37	0	37	Unknown	1.14538972104931e-21	1.14538972104931e-21	1.14538972104931e-21	15	88803147	88803967	Known	9.5483539508495e-21
chr16	31995395	T	C	0	4	0	4	Unknown	0.0285714285714286	0.0285714285714286	0.0285714285714286	15	31995115	31995380	Known	0.0302034599064302
chr16	15039820	G	A	61	7	60	7	Unknown	0.00662566455193547	2.31967636249329e-38	0.00662566455193547	18	15039838	15042787	Known	0.00847206116820491
chr16	55866934	A	C	27	13	12	5	Unknown	0.0444770283479961	8.74298715951849e-07	0.0444770283479961	18	55862886	55866916	Known	0.0454094265149088
chr16	88782676	A	G	24	9	24	9	Unknown	0.00208391219783273	2.77030241144367e-19	0.00208391219783273	9	88782685	88782769	Known	0.00318592683385897
chr16	30773822	T	C	0	37	0	34	Unknown	7.02912552157359e-20	1.13164504439669e-17	7.02912552157359e-20	26	30773681	30773796	Known	5.42023679108008e-19
chr16	720986	G	A	0	10	0	10	Unknown	1.08250882244691e-05	1.08250882244691e-05	1.08250882244691e-05	14	721000	721083	Known	2.43126576950859e-05
chr16	57555076	C	T	4	5	4	5	Unknown	0.0294117647058823	4.11353352529823e-05	0.0294117647058823	12	57555088	57559813	Known	0.0309503634660839
chr16	89180883	G	A	0	4	0	4	Unknown	0.0285714285714286	0.0285714285714286	0.0285714285714286	12	89180895	89187209	Known	0.0302034599064302
chr16	74499589	G	A	0	129	0	129	Unknown	8.70125172339151e-77	8.70125172339151e-77	8.70125172339151e-77	15	74497377	74499574	Known	2.84172644519233e-75
chr16	2014283	A	G	1	68	1	68	Unknown	5.92618048812167e-39	8.46597212588787e-41	5.92618048812167e-39	6	2013257	2014277	Known	9.03905331594822e-38
chr16	16162019	T	C	0	52	0	52	Unknown	6.31685663097201e-31	6.31685663097201e-31	6.31685663097201e-31	6	16150152	16162013	Known	7.72493128087149e-30
chr16	56700875	G	A	7	5	7	5	Unknown	0.0186335403726708	7.3960230105068e-07	0.0186335403726708	7	56700882	56701224	Known	0.0222289248279047
chr16	84115483	G	A	0	15	0	14	Unknown	2.49273368131895e-08	2.06295201212604e-07	2.49273368131895e-08	30	84115513	84118588	Known	7.9905643179462e-08
chr16	32193250	T	C	0	5	0	5	Unknown	0.00396825396825396	0.00396825396825396	0.00396825396825396	11	32193261	32193411	Known	0.00518150188893368
chr16	32193251	G	A	0	5	0	5	Unknown	0.00396825396825396	0.00396825396825396	0.00396825396825396	10	32193261	32193411	Known	0.00518150188893368
chr16	88783449	C	G	23	26	23	25	Unknown	8.2363935448876e-10	3.92501459648158e-27	8.2363935448876e-10	18	88783306	88783431	Known	3.14934276592396e-09
chr16	68337948	T	C	0	5	0	4	Unknown	0.0285714285714286	0.0476190476190476	0.0285714285714286	19	68336404	68337929	Known	0.0302034599064302
chr16	81050965	A	T	0	6	0	6	Unknown	0.00216450216450216	0.00216450216450216	0.00216450216450216	25	81050990	81051363	Known	0.00318592683385897
chr16	11154770	G	A	0	6	0	6	Unknown	0.00216450216450216	0.00216450216450216	0.00216450216450216	11	11145498	11154759	Known	0.00318592683385897
chr16	55523705	T	C	202	136	202	136	Unknown	8.04469346270184e-49	1.03972103260602e-202	8.04469346270184e-49	31	55523736	55525713	Known	1.58383468457165e-47
chr16	32882323	T	G	0	5	0	5	Unknown	0.00396825396825396	0.00396825396825396	0.00396825396825396	0	32881436	32882323	Novel	0.00518150188893368
chr16	57075406	T	C	24	11	23	11	Unknown	0.000373238005581978	6.41789721534974e-19	0.000373238005581978	9	57074630	57075397	Known	0.000673672759099851
chr16	58743454	A	C	0	37	0	37	Unknown	1.14538972104931e-21	1.14538972104931e-21	1.14538972104931e-21	17	58743471	58749918	Known	9.5483539508495e-21
chr16	88713236	A	G	0	140	0	140	Unknown	2.16101571966915e-83	2.16101571966915e-83	2.16101571966915e-83	10	88713246	88713509	Known	7.99863951706874e-82
chr16	1820992	T	A	0	24	0	24	Unknown	6.20201122431976e-14	6.20201122431976e-14	6.20201122431976e-14	2	1820994	1821071	Known	3.36265296068587e-13
chr16	2140680	T	C	0	21	0	21	Unknown	3.71569111196148e-12	3.71569111196148e-12	3.71569111196148e-12	5	2140591	2140675	Known	1.76622577513786e-11
chr16	1502864	A	G	0	7	0	7	Unknown	0.000582750582750582	0.000582750582750582	0.000582750582750582	30	1502894	1503835	Known	0.000964073669675576
chr16	1818503	G	C	0	5	0	5	Unknown	0.00396825396825396	0.00396825396825396	0.00396825396825396	25	1818379	1818478	Known	0.00518150188893368
chr16	89979052	C	T	4	5	4	5	Unknown	0.0294117647058823	4.11353352529823e-05	0.0294117647058823	1	89979053	89979640	Known	0.0309503634660839
chr16	1822796	G	C	0	4	0	4	Unknown	0.0285714285714286	0.0285714285714286	0.0285714285714286	0	1822647	1822796	SemiNovel	0.0302034599064302
chr16	1822797	C	T	0	4	0	4	Unknown	0.0285714285714286	0.0285714285714286	0.0285714285714286	1	1822647	1822796	SemiNovel	0.0302034599064302
chr16	1814440	A	G	0	5	0	5	Unknown	0.00396825396825396	0.00396825396825396	0.00396825396825396	20	1814460	1815014	Known	0.00518150188893368
chr16	70395387	C	T	6	8	6	8	Unknown	0.00193236714975845	2.49273368131895e-08	0.00193236714975845	26	70395413	70398446	Known	0.00305481276066597
chr16	2162361	A	G	0	8	0	8	Unknown	0.000155400155400155	0.000155400155400155	0.000155400155400155	20	2161872	2162341	Known	0.000288748883126393
chr16	69970329	A	G	0	10	0	10	Unknown	1.08250882244691e-05	1.08250882244691e-05	1.08250882244691e-05	26	69970355	69971021	Known	2.43126576950859e-05
chr16	15166809	A	G	11	4	11	4	Unknown	0.0498084291187739	1.28934500757877e-08	0.0498084291187739	2	15165108	15166807	Known	0.0498084291187739
chr16	12758966	T	C	0	12	0	10	Unknown	1.08250882244691e-05	6.73038093956117e-05	1.08250882244691e-05	6	12758972	12798481	Known	2.43126576950859e-05
chr16	55866934	A	C	27	13	15	8	Unknown	0.00375816280524164	2.59789994042992e-09	0.00375816280524164	18	55862883	55866916	Known	0.0454094265149088
chr16	8738427	T	C	0	5	0	5	Unknown	0.00396825396825396	0.00396825396825396	0.00396825396825396	13	8736422	8738414	Known	0.00518150188893368
chr16	85834828	T	G	42	30	40	30	Unknown	3.46415742109508e-11	3.6494747753605e-39	3.46415742109508e-11	17	85833358	85834811	Known	1.55104854854192e-10
chr16	29908433	C	G	0	24	0	23	Unknown	1.21456053142928e-13	1.55050280607993e-12	1.21456053142928e-13	9	29908442	29909174	Known	6.26695173837858e-13
chr16	784765	C	T	0	10	0	10	Unknown	1.08250882244691e-05	1.08250882244691e-05	1.08250882244691e-05	28	784347	784737	Known	2.43126576950859e-05
chr16	84213434	A	T	0	9	0	8	Unknown	0.000155400155400155	0.000411353352529824	0.000155400155400155	23	84213457	84213552	Known	0.000288748883126393
chr16	33963490	T	C	0	5	0	5	Unknown	0.00396825396825396	0.00396825396825396	0.00396825396825396	2	33961997	33963488	Novel	0.00518150188893368
chr16	12010366	C	T	0	4	0	4	Unknown	0.0285714285714286	0.0285714285714286	0.0285714285714286	10	12010258	12010356	Novel	0.0302034599064302
chr16	56855496	C	G	14	16	14	16	Unknown	1.94404456527761e-06	1.69112338921449e-17	1.94404456527761e-06	9	56855505	56857619	Known	5.0436146852436e-06
chr16	58579274	C	T	46	16	46	16	Unknown	5.02989938821197e-06	6.57547154901795e-37	5.02989938821197e-06	9	58577807	58579265	Known	1.22267957107499e-05
chr16	2114407	C	T	0	15	0	15	Unknown	1.28934500757877e-08	1.28934500757877e-08	1.28934500757877e-08	21	2114428	2115520	Known	4.31231535064901e-08
chr16	1524850	A	G	0	17	0	17	Unknown	4.28521312391768e-10	4.28521312391768e-10	4.28521312391768e-10	15	1515339	1524835	Known	1.66374148699238e-09
chr16	68713730	G	A	0	4	0	4	Unknown	0.0285714285714286	0.0285714285714286	0.0285714285714286	28	68712809	68713702	Known	0.0302034599064302
chr16	58750604	G	A	0	6	0	6	Unknown	0.00216450216450216	0.00216450216450216	0.00216450216450216	37	58750083	58750567	Known	0.00318592683385897
chr16	23521643	G	C	9	7	9	7	Unknown	0.00679767643060191	3.32734195504201e-09	0.00679767643060191	1	23507099	23521642	Known	0.00866009626955067
chr16	27772901	G	A	0	4	0	4	Unknown	0.0285714285714286	0.0285714285714286	0.0285714285714286	10	27772911	27777630	Known	0.0302034599064302
chr16	69967897	T	C	0	12	0	12	Unknown	7.3960230105068e-07	7.3960230105068e-07	7.3960230105068e-07	24	69965793	69967873	Known	1.97797301321454e-06
chr16	28842311	A	G	0	11	0	11	Unknown	2.83514215402761e-06	2.83514215402761e-06	2.83514215402761e-06	28	28842111	28842283	Known	6.97108469404839e-06
chr12	1017197	C	T	0	25	0	25	Unknown	1.58214572048971e-14	1.58214572048971e-14	1.58214572048971e-14	3	1017200	1017641	Known	8.96333983689682e-14
chr12	49334762	G	C	0	43	0	42	Unknown	1.19124873924197e-24	1.32578977332102e-23	1.19124873924197e-24	31	49333890	49334731	Known	1.09864003326767e-23
chr12	51203371	C	T	0	18	0	18	Unknown	2.20382389230053e-10	2.20382389230053e-10	2.20382389230053e-10	1	51203372	51207793	Known	8.97040340912945e-10
chr12	7507726	T	G	38	22	38	22	Unknown	4.48393169405704e-08	1.03503694409348e-35	4.48393169405704e-08	0	7507726	7509976	Known	1.42418700030919e-07
chr12	20704426	T	G	5	7	0	5	Unknown	0.00396825396825396	0.0186335403726708	0.00396825396825396	0	20704401	20704426	Novel	0.00518150188893368
chr12	29521193	A	G	19	15	19	15	Unknown	8.36693384832906e-06	7.02912552157359e-20	8.36693384832906e-06	19	29519880	29521174	Known	2.00402142907347e-05
chr12	1100637	G	C	0	4	0	4	Unknown	0.0285714285714286	0.0285714285714286	0.0285714285714286	16	1100653	1136914	Known	0.0302034599064302
chr12	66451372	A	G	0	5	0	5	Unknown	0.00396825396825396	0.00396825396825396	0.00396825396825396	1	66439882	66451371	Novel	0.00518150188893368
chr12	66439882	A	G	0	5	0	5	Unknown	0.00396825396825396	0.00396825396825396	0.00396825396825396	0	66439882	66451371	Novel	0.00518150188893368
chr12	10763236	G	C	0	12	0	12	Unknown	7.3960230105068e-07	7.3960230105068e-07	7.3960230105068e-07	15	10762540	10763221	Known	1.97797301321454e-06
chr12	104709559	C	T	74	60	74	59	Unknown	4.06577457044652e-22	5.84557706758304e-78	4.06577457044652e-22	4	104707095	104709555	Known	3.49430037385744e-21
chr12	53433486	C	T	4	6	4	5	Unknown	0.0294117647058823	0.00011907597046916	0.0294117647058823	0	53433486	53433927	Known	0.0309503634660839
chr12	21654407	G	A	0	8	0	4	Unknown	0.0285714285714286	0.0384615384615384	0.0285714285714286	10	21654149	21654397	Known	0.0302034599064302
chr12	50529736	G	A	13	13	13	13	Unknown	3.27570957903684e-05	4.03292046399341e-15	3.27570957903684e-05	12	50529621	50529724	Known	7.16013369402068e-05
chr12	7242299	G	A	16	7	16	7	Unknown	0.00916052183777647	1.21456053142928e-13	0.00916052183777647	30	7242329	7242652	Known	0.0114290375827719
chr12	108923950	A	G	0	4	0	4	Unknown	0.0285714285714286	0.0285714285714286	0.0285714285714286	31	108920330	108923919	Known	0.0302034599064302
chr12	12301898	C	T	0	5	0	5	Unknown	0.00396825396825396	0.00396825396825396	0.00396825396825396	22	12300490	12301876	Known	0.00518150188893368
chr12	53427597	C	G	68	47	68	47	Unknown	3.68215188002535e-17	2.20560078264386e-68	3.68215188002535e-17	7	53421972	53427590	Known	2.46304906480732e-16
chr12	122623000	T	C	6	7	6	7	Unknown	0.00521739130434783	1.92296598273177e-07	0.00521739130434783	29	122622842	122622971	Known	0.00674277386446442
chr12	132401524	A	G	11	7	11	7	Unknown	0.00762463343108505	2.20382389230053e-10	0.00762463343108505	26	132401136	132401498	Known	0.00959908499079007
chr12	939302	A	G	0	8	0	8	Unknown	0.000155400155400155	0.000155400155400155	0.000155400155400155	24	939326	966327	Known	0.000288748883126393
chr12	96131895	A	G	0	7	0	7	Unknown	0.000582750582750582	0.000582750582750582	0.000582750582750582	27	96131922	96180717	Known	0.000964073669675576
chr12	56335107	A	G	0	27	0	26	Unknown	4.03292046399341e-15	2.87630931205564e-14	4.03292046399341e-15	2	56335109	56335294	Known	2.37693995924537e-14
chr12	49953751	C	T	0	8	0	8	Unknown	0.000155400155400155	0.000155400155400155	0.000155400155400155	29	49953604	49953722	Known	0.000288748883126393
chr12	100732327	C	T	0	14	0	14	Unknown	2.49273368131895e-08	2.49273368131895e-08	2.49273368131895e-08	21	100731284	100732306	Known	7.9905643179462e-08
chr12	40619082	G	A	0	5	0	5	Unknown	0.00396825396825396	0.00396825396825396	0.00396825396825396	2	40619084	40619357	Known	0.00518150188893368
chr12	44194265	A	G	19	13	19	13	Unknown	5.28853365884948e-05	1.09133125299295e-18	5.28853365884948e-05	27	44193305	44194238	Known	0.000107868989250302
chr12	62696599	C	T	0	4	0	4	Unknown	0.0285714285714286	0.0285714285714286	0.0285714285714286	28	62688087	62696571	Known	0.0302034599064302
chr12	122186317	G	A	0	7	0	7	Unknown	0.000582750582750582	0.000582750582750582	0.000582750582750582	31	122186348	122188286	Known	0.000964073669675576
chr12	56236531	A	G	0	8	0	8	Unknown	0.000155400155400155	0.000155400155400155	0.000155400155400155	3	56236222	56236528	Known	0.000288748883126393
chr12	6619284	C	G	0	10	0	10	Unknown	1.08250882244691e-05	1.08250882244691e-05	1.08250882244691e-05	15	6619299	6619795	Known	2.43126576950859e-05
chr12	57589784	A	C	0	175	0	175	Unknown	2.04614159435954e-104	2.04614159435954e-104	2.04614159435954e-104	2	57589786	57589870	Known	8.87513916553449e-103
chr12	125438523	C	T	0	5	0	5	Unknown	0.00396825396825396	0.00396825396825396	0.00396825396825396	19	125438542	125438633	Known	0.00518150188893368
chr12	122405912	G	T	0	4	0	4	Unknown	0.0285714285714286	0.0285714285714286	0.0285714285714286	0	122404975	122405912	Known	0.0302034599064302
chr12	124821696	C	T	12	9	12	9	Unknown	0.000659195781146998	3.71569111196148e-12	0.000659195781146998	30	124821726	124824552	Known	0.00108472287401545
chr12	62778065	A	G	0	12	0	12	Unknown	7.3960230105068e-07	7.3960230105068e-07	7.3960230105068e-07	18	62778083	62783211	Known	1.97797301321454e-06
chr12	13366504	G	A	61	44	61	44	Unknown	3.62533693474279e-16	2.21012841084698e-62	3.62533693474279e-16	5	13366509	13366615	Known	2.2717686977079e-15
chr12	122353796	A	G	9	12	9	12	Unknown	5.31609500925001e-05	3.71569111196148e-12	5.31609500925001e-05	34	122341013	122353762	Known	0.000108113404730242
chr12	80201093	C	T	0	6	0	6	Unknown	0.00216450216450216	0.00216450216450216	0.00216450216450216	17	80201110	80202263	Known	0.00318592683385897
chr12	118465820	T	C	0	5	0	5	Unknown	0.00396825396825396	0.00396825396825396	0.00396825396825396	15	118465835	118467576	Known	0.00518150188893368
chr12	132862976	G	A	0	4	0	4	Unknown	0.0285714285714286	0.0285714285714286	0.0285714285714286	40	132863016	132905552	Known	0.0302034599064302
chr12	57108203	A	G	0	185	0	185	Unknown	2.00625366170219e-110	2.00625366170219e-110	2.00625366170219e-110	20	57108223	57108386	Known	9.43959349980558e-109
chr12	6637845	T	C	0	9	0	9	Unknown	4.11353352529823e-05	4.11353352529823e-05	4.11353352529823e-05	0	6637494	6637845	Known	8.45238272851805e-05
chr12	125453115	C	T	0	7	0	7	Unknown	0.000582750582750582	0.000582750582750582	0.000582750582750582	35	125451764	125453080	Known	0.000964073669675576
chr12	53454193	G	A	11	5	11	5	Unknown	0.0433815350389321	3.32734195504201e-09	0.0433815350389321	4	53454042	53454189	Known	0.0443725649477065
chr12	32854366	A	C	6	5	5	5	Unknown	0.0325077399380805	1.70108529241656e-05	0.0325077399380805	17	32832399	32854349	Known	0.0337351349787333
chr12	49918663	A	C	14	6	13	5	Unknown	0.0454545454545455	3.35155338298926e-09	0.0454545454545455	16	49918679	49919727	Known	0.0463562888250618
chr12	57106660	A	T	0	54	0	54	Unknown	8.04576932703302e-32	8.04576932703302e-32	8.04576932703302e-32	32	57106692	57106846	Known	1.02926523741215e-30
chr12	105550565	C	T	9	9	9	9	Unknown	0.000516446845701573	2.20382389230053e-10	0.000516446845701573	5	105550570	105551014	Known	0.000911995193172752
chr12	121691096	G	A	5	5	5	5	Unknown	0.0325077399380805	1.08250882244691e-05	0.0325077399380805	20	121690517	121691076	Known	0.0337351349787333
chr12	21797029	A	G	0	123	0	123	Unknown	3.48032586702995e-73	3.48032586702995e-73	3.48032586702995e-73	13	21797042	21799833	Known	1.09788461441763e-71
chr12	124209332	T	C	0	4	0	4	Unknown	0.0285714285714286	0.0285714285714286	0.0285714285714286	6	124209338	124210744	Known	0.0302034599064302
chr12	65146532	C	T	57	28	57	27	Unknown	1.22900346290219e-09	1.88084171287841e-48	1.22900346290219e-09	5	65146537	65152865	Known	4.66081094674383e-09
chr12	27064232	C	T	8	11	8	11	Unknown	0.000125622205711194	5.65846675050138e-11	0.000125622205711194	18	27064250	27066390	Known	0.000249625800325179
chr12	113825679	C	T	8	16	8	16	Unknown	6.52346146607621e-07	6.20201122431976e-14	6.52346146607621e-07	32	113825711	113826264	Known	1.86884716510088e-06
chr12	6711147	C	A	32	39	32	39	Unknown	2.37501639641929e-15	5.36709544691826e-42	2.37501639641929e-15	21	6710932	6711126	Known	1.44267954408314e-14
chr12	104341103	C	T	0	465	0	465	Unknown	8.42465619776332e-279	8.42465619776332e-279	8.42465619776332e-279	14	104340719	104341089	Known	1.46167785031194e-276
chr12	102455729	G	A	8	6	8	6	Unknown	0.0159420289855072	2.49273368131895e-08	0.0159420289855072	39	102455124	102455690	Known	0.0192246187939914
chr12	7170336	G	A	5	5	5	5	Unknown	0.0325077399380805	1.08250882244691e-05	0.0325077399380805	35	7170371	7171571	Known	0.0337351349787333
chr12	6946247	G	T	32	29	32	29	Unknown	4.51930698661848e-11	5.21795484212409e-36	4.51930698661848e-11	3	6946250	6946587	Known	2.01373935711924e-10
chr12	56531154	T	C	24	19	24	19	Unknown	2.93169400828931e-07	3.01315857572968e-25	2.93169400828931e-07	3	56531157	56531283	Known	8.48632175913568e-07
chr12	132682481	T	G	0	13	0	13	Unknown	1.92296598273177e-07	1.92296598273177e-07	1.92296598273177e-07	23	132682504	132683719	Known	5.64883975456443e-07
chr12	132682484	A	G	0	13	0	13	Unknown	1.92296598273177e-07	1.92296598273177e-07	1.92296598273177e-07	20	132682504	132683719	Known	5.64883975456443e-07
chr12	6948468	T	C	31	27	31	27	Unknown	2.78147604569586e-10	3.25668234409353e-34	2.78147604569586e-10	7	6948304	6948461	Known	1.12556523365185e-09
chr12	50537815	A	G	0	7	0	7	Unknown	0.000582750582750582	0.000582750582750582	0.000582750582750582	25	50537840	50560884	Known	0.000964073669675576
chr12	27731160	G	A	16	8	16	8	Unknown	0.00389809439905381	6.20201122431976e-14	0.00389809439905381	12	27731172	27786295	Known	0.00518150188893368
chr12	6941021	G	A	13	8	13	8	Unknown	0.00344810100907661	3.71569111196148e-12	0.00344810100907661	32	6940516	6940989	Known	0.00495185121634593
chr12	132396603	C	T	0	14	0	14	Unknown	2.49273368131895e-08	2.49273368131895e-08	2.49273368131895e-08	31	132396634	132397743	Known	7.9905643179462e-08
chr12	125399167	T	C	1	396	1	391	Unknown	2.71182963278574e-232	2.89331363593591e-227	2.71182963278574e-232	34	125398320	125399133	Known	3.76401953030661e-230
chr12	57585144	C	T	1	19	1	19	Unknown	1.52343335590421e-10	7.25444455192477e-12	1.52343335590421e-10	41	57584792	57585103	Known	6.46643883178913e-10
chr12	114211451	C	T	7	7	7	7	Unknown	0.00579710144927535	2.49273368131895e-08	0.00579710144927535	31	114205013	114211420	Known	0.00745725376422075
chr12	4388084	C	G	0	10	0	10	Unknown	1.08250882244691e-05	1.08250882244691e-05	1.08250882244691e-05	1	4388085	4398008	Known	2.43126576950859e-05
chr12	14587301	A	G	3	7	2	7	Unknown	0.00113122171945701	0.00011907597046916	0.00113122171945701	30	14578407	14587271	Known	0.00183427073201675
chr12	28605426	G	A	0	18	0	18	Unknown	2.20382389230053e-10	2.20382389230053e-10	2.20382389230053e-10	15	28603351	28605411	Known	8.97040340912945e-10
chr12	132271113	T	C	0	10	0	10	Unknown	1.08250882244691e-05	1.08250882244691e-05	1.08250882244691e-05	20	132271133	132281723	Known	2.43126576950859e-05
chr12	54799450	A	G	0	211	0	211	Unknown	2.3785663854147e-126	2.3785663854147e-126	2.3785663854147e-126	2	54799158	54799448	Known	1.3756042262315e-124
chr12	42503467	T	C	0	5	0	5	Unknown	0.00396825396825396	0.00396825396825396	0.00396825396825396	26	42503493	42512802	Known	0.00518150188893368
chr12	118682751	C	T	6	6	6	6	Unknown	0.0137299771167048	7.3960230105068e-07	0.0137299771167048	19	118682770	118693253	Known	0.0166948823810655
chr12	122812503	G	C	0	46	0	46	Unknown	2.43430155168019e-27	2.43430155168019e-27	2.43430155168019e-27	9	122803895	122812494	Known	2.52150041323291e-26
chr12	7585971	A	G	0	12	0	12	Unknown	7.3960230105068e-07	7.3960230105068e-07	7.3960230105068e-07	1	7585332	7585970	Known	1.97797301321454e-06
chr12	104520076	A	G	0	4	0	4	Unknown	0.0285714285714286	0.0285714285714286	0.0285714285714286	0	104332237	104520076	SemiNovel	0.0302034599064302
chr12	104520078	A	T	0	4	0	4	Unknown	0.0285714285714286	0.0285714285714286	0.0285714285714286	2	104332237	104520076	SemiNovel	0.0302034599064302
chr12	122186268	C	T	0	5	0	5	Unknown	0.00396825396825396	0.00396825396825396	0.00396825396825396	36	122181653	122186232	Known	0.00518150188893368
chr12	104350851	T	A	0	9	0	9	Unknown	4.11353352529823e-05	4.11353352529823e-05	4.11353352529823e-05	4	104350526	104350847	Known	8.45238272851805e-05
chr12	56548909	C	T	0	4	0	4	Unknown	0.0285714285714286	0.0476190476190476	0.0285714285714286	0	56548909	56553407	Novel	0.0302034599064302
chr12	6643991	C	G	482	226	482	226	Unknown	4.94779182025292e-76	0	8.64842785510786e-78	36	6644027	6645660	Known	2.92780923485115e-76
chr12	108154752	G	A	0	5	0	5	Unknown	0.00396825396825396	0.00396825396825396	0.00396825396825396	18	108154548	108154734	Known	0.00518150188893368
chr12	120661977	T	C	37	20	37	20	Unknown	2.51750642130615e-07	1.29144299851988e-33	2.51750642130615e-07	23	120661636	120661954	Known	7.34096410246415e-07
chr12	64875787	T	A	0	10	0	10	Unknown	1.08250882244691e-05	1.08250882244691e-05	1.08250882244691e-05	14	64875801	64878083	Known	2.43126576950859e-05
chr12	53294381	T	C	0	54	0	54	Unknown	8.04576932703302e-32	8.04576932703302e-32	8.04576932703302e-32	9	53293849	53294372	Known	1.02926523741215e-30
chr12	123345736	C	G	0	8	0	8	Unknown	0.000155400155400155	0.000155400155400155	0.000155400155400155	3	123345739	123345855	Known	0.000288748883126393
chr12	6450945	T	C	17	17	17	17	Unknown	1.03827698698423e-06	7.02912552157359e-20	1.03827698698423e-06	3	6443410	6450942	Known	2.73199707665234e-06
chr12	6643991	C	G	1375	888	1373	885	Unknown	9.58279964978998e-312	0	4.31752795297777e-314	15	6643735	6643976	Known	2.92780923485115e-76
chr12	3046802	A	G	0	8	0	8	Unknown	0.000155400155400155	0.000155400155400155	0.000155400155400155	5	3043727	3046797	Known	0.000288748883126393
chr12	52565322	G	T	0	19	0	19	Unknown	5.65846675050138e-11	5.65846675050138e-11	5.65846675050138e-11	19	52565341	52565442	Known	2.43533390688246e-10
chr12	48181849	C	T	6	6	6	6	Unknown	0.0137299771167048	7.3960230105068e-07	0.0137299771167048	21	48181592	48181828	Known	0.0166948823810655
chr12	117383320	G	A	0	5	0	5	Unknown	0.00396825396825396	0.00396825396825396	0.00396825396825396	13	117383333	117387423	Known	0.00518150188893368
chr12	26749831	G	A	0	5	0	5	Unknown	0.00396825396825396	0.00396825396825396	0.00396825396825396	15	26748523	26749816	Known	0.00518150188893368
chr12	100564754	C	T	0	5	0	5	Unknown	0.00396825396825396	0.00396825396825396	0.00396825396825396	11	100564765	100565000	Known	0.00518150188893368
chr12	109617865	T	C	0	4	0	4	Unknown	0.0285714285714286	0.0285714285714286	0.0285714285714286	27	109617892	109623384	Known	0.0302034599064302
chr12	88547277	T	C	0	6	0	6	Unknown	0.00216450216450216	0.00216450216450216	0.00216450216450216	9	88547286	88548065	Known	0.00318592683385897
chr12	121881848	G	A	1	4	1	4	Unknown	0.0476190476190476	0.00396825396825396	0.0476190476190476	33	121881596	121881815	Known	0.0479646140023498
chr12	93202801	C	T	0	6	0	6	Unknown	0.00216450216450216	0.00216450216450216	0.00216450216450216	8	93196510	93202793	Known	0.00318592683385897
chr12	57535266	C	T	32	26	32	26	Unknown	3.91145068925981e-10	3.25668234409353e-34	3.91145068925981e-10	28	57535294	57537462	Known	1.57341341555744e-09
chr12	124229429	T	C	0	6	0	6	Unknown	0.00216450216450216	0.00216450216450216	0.00216450216450216	0	124229331	124229429	Known	0.00318592683385897
chr12	32860302	G	A	17	18	16	18	Unknown	3.46092328994742e-07	6.41789721534974e-19	3.46092328994742e-07	1	32854496	32860301	Known	9.99742253162751e-07
chr12	57649840	C	T	9	10	9	10	Unknown	0.000390824639990381	5.65846675050138e-11	0.000390824639990381	17	57649857	57650197	Known	0.000702219547322523
chr12	9070366	T	A	0	9	0	9	Unknown	4.11353352529823e-05	4.11353352529823e-05	4.11353352529823e-05	21	9070387	9072352	Known	8.45238272851805e-05
chr12	132445158	G	A	0	6	0	5	Unknown	0.00396825396825396	0.00757575757575756	0.00396825396825396	28	132434581	132445130	Known	0.00518150188893368
chr12	127650883	G	T	0	1034	0	1034	Unknown	0	0	0	12	127650712	127650871	Novel	0
chr12	127650890	G	C	1	991	1	991	Unknown	0	0	0	19	127650712	127650871	Novel	0
chr12	132626668	T	C	0	11	0	10	Unknown	1.08250882244691e-05	1.70108529241656e-05	1.08250882244691e-05	4	132626501	132626664	Known	2.43126576950859e-05
chr12	124826598	T	C	19	13	19	13	Unknown	5.28853365884948e-05	1.09133125299295e-18	5.28853365884948e-05	22	124826620	124827551	Known	0.000107868989250302
chr12	27800746	G	T	0	6	0	6	Unknown	0.00216450216450216	0.00216450216450216	0.00216450216450216	29	27800775	27802943	Known	0.00318592683385897
chr12	7254669	A	C	11	9	11	7	Unknown	0.00762463343108505	3.35155338298926e-09	0.00762463343108505	14	7254683	7260847	Known	0.00959908499079007
chr12	120067561	T	C	0	35	0	33	Unknown	2.77030241144367e-19	1.1873109848397e-17	2.77030241144367e-19	20	120031839	120067541	Known	2.07287317902092e-18
chr12	117217141	T	C	0	6	0	6	Unknown	0.00216450216450216	0.00216450216450216	0.00216450216450216	12	117217153	117271597	Known	0.00318592683385897
chr14	24736961	T	C	0	24	0	24	Unknown	6.20201122431976e-14	6.20201122431976e-14	6.20201122431976e-14	21	24736982	24737076	Known	3.36265296068587e-13
chr14	58917454	G	A	0	6	0	6	Unknown	0.00216450216450216	0.00216450216450216	0.00216450216450216	10	58917464	58920068	Known	0.00318592683385897
chr14	53345378	G	A	0	13	0	13	Unknown	1.92296598273177e-07	1.92296598273177e-07	1.92296598273177e-07	29	53345407	53347754	Known	5.64883975456443e-07
chr14	64882380	A	G	0	18	0	18	Unknown	2.20382389230053e-10	2.20382389230053e-10	2.20382389230053e-10	23	64882212	64882357	Known	8.97040340912945e-10
chr14	23299135	G	T	0	17	0	9	Unknown	4.11353352529823e-05	0.000463477938450128	4.11353352529823e-05	14	23299149	23299259	Known	0.000288748883126393
chr14	23299286	T	C	0	6	0	6	Unknown	0.00216450216450216	0.00216450216450216	0.00216450216450216	27	23299149	23299259	Known	0.00318592683385897
chr14	104167564	A	G	0	9	0	9	Unknown	4.11353352529823e-05	4.11353352529823e-05	4.11353352529823e-05	26	104167064	104167538	Known	8.45238272851805e-05
chr14	104167545	G	A	0	13	0	13	Unknown	1.92296598273177e-07	1.92296598273177e-07	1.92296598273177e-07	7	104167064	104167538	Known	5.64883975456443e-07
chr14	24910974	T	A	0	5	0	4	Unknown	0.0285714285714286	0.0476190476190476	0.0285714285714286	27	24911001	24911384	Known	0.0302034599064302
chr14	24910973	T	G	0	5	0	4	Unknown	0.0285714285714286	0.0476190476190476	0.0285714285714286	28	24911001	24911384	Known	0.0302034599064302
chr14	90745422	T	C	0	8	0	7	Unknown	0.000582750582750582	0.0013986013986014	0.000582750582750582	16	90744805	90745406	Known	0.000964073669675576
chr14	21924207	A	G	0	11	0	10	Unknown	1.08250882244691e-05	1.70108529241656e-05	1.08250882244691e-05	16	21900017	21924191	Known	2.43126576950859e-05
chr14	88862529	G	A	0	10	0	8	Unknown	0.000155400155400155	0.000357227911407478	0.000155400155400155	18	88862547	88883055	Known	0.000288748883126393
chr14	61449328	T	A	0	14	0	14	Unknown	2.49273368131895e-08	2.49273368131895e-08	2.49273368131895e-08	28	61449356	61451448	Known	7.9905643179462e-08
chr14	95660242	A	G	0	9	0	9	Unknown	4.11353352529823e-05	4.11353352529823e-05	4.11353352529823e-05	14	95660256	95660873	Known	0.00518150188893368
chr14	105179194	T	C	0	19	0	19	Unknown	5.65846675050138e-11	5.65846675050138e-11	5.65846675050138e-11	29	105178890	105179165	Known	2.43533390688246e-10
chr14	92549586	G	A	0	6	0	5	Unknown	0.00396825396825396	0.00757575757575756	0.00396825396825396	16	92549602	92555074	Known	0.00518150188893368
chr14	21829129	C	G	0	20	0	19	Unknown	5.65846675050138e-11	1.52343335590421e-10	5.65846675050138e-11	2	21829131	21829237	Known	2.43533390688246e-10
chr14	21546354	C	T	0	11	0	11	Unknown	2.83514215402761e-06	2.83514215402761e-06	2.83514215402761e-06	18	21545049	21546336	Known	6.97108469404839e-06
chr14	77793207	G	A	0	5	0	5	Unknown	0.00396825396825396	0.00396825396825396	0.00396825396825396	41	77793248	77793815	Known	0.00518150188893368
chr14	77793237	G	A	0	34	0	34	Unknown	7.02912552157359e-20	7.02912552157359e-20	7.02912552157359e-20	11	77793248	77793815	Known	5.42023679108008e-19
chr14	74196686	T	C	0	19	0	19	Unknown	5.65846675050138e-11	5.65846675050138e-11	5.65846675050138e-11	2	74196688	74203701	Known	2.43533390688246e-10
chr14	105413223	A	G	0	5	0	5	Unknown	0.00396825396825396	0.00396825396825396	0.00396825396825396	10	105411231	105413213	Novel	1.31351609615729e-26
chr14	53784854	C	G	0	5	0	4	Unknown	0.0285714285714286	0.0476190476190476	0.0285714285714286	2	53784856	53836170	Known	0.0302034599064302
chr14	102974999	T	C	0	8	0	8	Unknown	0.000155400155400155	0.000155400155400155	0.000155400155400155	21	102974886	102974978	Known	0.000288748883126393
chr14	31582380	A	G	0	35	0	35	Unknown	1.78274922648608e-20	1.78274922648608e-20	1.78274922648608e-20	15	31582395	31582483	Known	1.41802631883248e-19
chr14	105415140	C	T	0	4	0	4	Unknown	0.0285714285714286	0.0285714285714286	0.0285714285714286	14	105415154	105418125	Novel	0.0302034599064302
chr14	96771959	A	G	0	9	0	9	Unknown	4.11353352529823e-05	4.11353352529823e-05	4.11353352529823e-05	33	96770940	96771926	Known	8.45238272851805e-05
chr14	105935824	G	A	0	33	0	33	Unknown	2.77030241144367e-19	2.77030241144367e-19	2.77030241144367e-19	11	105935835	105936178	Known	1.64225311605646e-15
chr14	51237701	A	G	0	9	0	9	Unknown	4.11353352529823e-05	4.11353352529823e-05	4.11353352529823e-05	9	51237710	51238050	Known	8.45238272851805e-05
chr14	23374435	G	A	0	30	0	30	Unknown	1.69112338921449e-17	1.69112338921449e-17	1.69112338921449e-17	20	23374455	23374545	Known	1.14501427523401e-16
chr14	78197365	C	T	0	14	0	14	Unknown	2.49273368131895e-08	2.49273368131895e-08	2.49273368131895e-08	34	78189620	78197331	Known	7.9905643179462e-08
chr14	58953746	C	G	0	5	0	5	Unknown	0.00396825396825396	0.00396825396825396	0.00396825396825396	21	58949430	58953725	Known	0.00518150188893368
chr14	96709861	A	C	3	4	2	4	Unknown	0.0303030303030303	0.00466200466200466	0.0303030303030303	15	96709829	96709846	Novel	0.0316602228532977
chr14	74759477	C	T	0	4	0	4	Unknown	0.0285714285714286	0.0285714285714286	0.0285714285714286	26	74759345	74759451	Known	0.0302034599064302
chr14	105349388	A	C	0	13	0	13	Unknown	1.92296598273177e-07	1.92296598273177e-07	1.92296598273177e-07	16	105349169	105349372	Known	5.64883975456443e-07
chr14	23299135	G	T	0	17	0	8	Unknown	0.000155400155400155	0.00267787253326741	0.000155400155400155	14	23299149	23299262	Known	0.000288748883126393
chr14	23299286	T	C	0	6	0	6	Unknown	0.00216450216450216	0.00216450216450216	0.00216450216450216	24	23299149	23299262	Known	0.00318592683385897
chr14	69795199	G	A	0	8	0	8	Unknown	0.000155400155400155	0.000155400155400155	0.000155400155400155	32	69792744	69795167	Known	0.000288748883126393
chr14	20925154	T	G	0	76	0	76	Unknown	5.42208950250415e-45	5.42208950250415e-45	5.42208950250415e-45	4	20925019	20925150	Known	9.64853875573816e-44
chr14	77794283	T	C	0	7	0	6	Unknown	0.00216450216450216	0.00466200466200466	0.00216450216450216	28	77793895	77794255	Known	0.00318592683385897
chr14	74991855	A	G	0	8	0	8	Unknown	0.000155400155400155	0.000155400155400155	0.000155400155400155	28	74989621	74991827	Known	0.000288748883126393
chr14	105416649	G	A	0	6	0	6	Unknown	0.00216450216450216	0.00216450216450216	0.00216450216450216	3	105414665	105416646	Novel	0.00318592683385897
chr14	59797235	A	G	0	28	0	28	Unknown	2.61482664732333e-16	2.61482664732333e-16	2.61482664732333e-16	16	59793709	59797219	Known	1.64225311605646e-15
chr14	96781912	T	C	0	12	0	12	Unknown	7.3960230105068e-07	7.3960230105068e-07	7.3960230105068e-07	8	96781920	96782870	Known	1.97797301321454e-06
chr14	21945415	A	G	0	14	0	14	Unknown	2.49273368131895e-08	2.49273368131895e-08	2.49273368131895e-08	28	21945443	21945655	Known	7.9905643179462e-08
chr14	77928525	A	G	0	91	0	91	Unknown	2.76205916385212e-54	2.76205916385212e-54	2.76205916385212e-54	22	77926149	77928503	Known	6.44325734357435e-53
chr14	21551069	T	C	0	23	0	22	Unknown	9.50525633292485e-13	5.82989055086053e-12	9.50525633292485e-13	7	21551076	21551994	Known	4.74578985255385e-12
chr14	66028446	A	G	0	11	0	11	Unknown	2.83514215402761e-06	2.83514215402761e-06	2.83514215402761e-06	38	66028484	66082696	Known	6.97108469404839e-06
chr14	45650900	A	G	0	4	0	4	Unknown	0.0285714285714286	0.0285714285714286	0.0285714285714286	8	45650908	45652977	Known	0.0302034599064302
chr14	57099859	G	A	0	6	0	6	Unknown	0.00216450216450216	0.00216450216450216	0.00216450216450216	30	57099889	57101617	Known	0.00318592683385897
chr14	51111485	T	C	0	14	0	14	Unknown	2.49273368131895e-08	2.49273368131895e-08	2.49273368131895e-08	23	51107611	51111462	Known	7.9905643179462e-08
chr14	93542939	C	G	0	4	0	4	Unknown	0.0285714285714286	0.0285714285714286	0.0285714285714286	25	93542964	93581414	Known	0.0302034599064302
chr14	75359670	G	A	0	38	0	38	Unknown	1.45082697999576e-22	1.45082697999576e-22	1.45082697999576e-22	19	75359689	75360051	Known	1.25467155653216e-21
chr14	96846092	G	A	0	12	0	12	Unknown	7.3960230105068e-07	7.3960230105068e-07	7.3960230105068e-07	33	96846125	96848584	Known	1.97797301321454e-06
chr14	105418145	G	A	5	8	0	8	Unknown	0.000155400155400155	0.00164759725400458	0.000155400155400155	14	105417140	105418131	Novel	0.000288748883126393
chr14	61509924	T	C	0	11	0	9	Unknown	4.11353352529823e-05	0.000221141088014152	4.11353352529823e-05	6	61509930	61510168	Known	8.45238272851805e-05
chr14	31381351	T	C	0	17	0	16	Unknown	3.32734195504201e-09	1.54267672461038e-08	3.32734195504201e-09	37	31381388	31382730	Known	1.18876464185285e-08
chr14	105916420	C	T	0	21	0	15	Unknown	1.28934500757877e-08	1.09988172605172e-06	1.28934500757877e-08	25	105915746	105916395	Known	0.00318592683385897
chr14	105416232	C	T	20	12	16	10	Unknown	0.000671520463702551	1.50640872742189e-12	0.000671520463702551	0	105414746	105416232	Novel	0.0011036949717219
chr14	105414738	G	A	14	16	10	16	Unknown	1.02511537324054e-06	7.84275382982099e-13	1.02511537324054e-06	8	105414746	105416232	Novel	2.69992436064113e-06
chr14	105416260	T	G	19	12	16	10	Unknown	0.000671520463702551	1.61997865993024e-12	0.000671520463702551	28	105414746	105416232	Novel	0.0011036949717219
chr14	20916958	T	C	0	12	0	12	Unknown	7.3960230105068e-07	7.3960230105068e-07	7.3960230105068e-07	12	20916970	20917123	Known	1.97797301321454e-06
chr14	88883180	T	A	0	6	0	6	Unknown	0.00216450216450216	0.00216450216450216	0.00216450216450216	8	88883188	88892576	Known	0.00318592683385897
chr14	105354293	A	G	0	5	0	4	Unknown	0.0285714285714286	0.0476190476190476	0.0285714285714286	22	105354315	105355852	Known	0.0302034599064302
chr14	20764585	A	C	0	4	0	4	Unknown	0.0285714285714286	0.0285714285714286	0.0285714285714286	20	20764605	20766956	Known	0.0302034599064302
chr14	95660242	A	G	0	5	0	5	Unknown	0.00396825396825396	0.00396825396825396	0.00396825396825396	56	95658069	95660186	Known	0.00518150188893368
chr14	39556185	G	C	0	48	0	48	Unknown	3.10797074170391e-28	3.10797074170391e-28	3.10797074170391e-28	27	39556212	39560681	Known	3.43734134620321e-27
chr14	23374862	C	T	0	16	0	16	Unknown	3.32734195504201e-09	3.32734195504201e-09	3.32734195504201e-09	6	23374868	23375404	Known	1.18876464185285e-08
chr14	105350868	C	T	0	15	0	15	Unknown	1.28934500757877e-08	1.28934500757877e-08	1.28934500757877e-08	18	105350886	105351706	Known	4.31231535064901e-08
chr14	100331876	T	C	0	39	0	39	Unknown	7.34834444413446e-23	7.34834444413446e-23	7.34834444413446e-23	25	100317372	100331851	Known	6.53814236439656e-22
chr14	93170993	C	T	0	23	0	23	Unknown	1.21456053142928e-13	1.21456053142928e-13	1.21456053142928e-13	8	93170706	93170985	Known	6.26695173837858e-13
chr14	105415250	G	C	0	4	0	4	Unknown	0.0285714285714286	0.0285714285714286	0.0285714285714286	8	105414746	105415242	Novel	0.0302034599064302
chr14	105415242	C	T	0	4	0	4	Unknown	0.0285714285714286	0.0285714285714286	0.0285714285714286	0	105414746	105415242	Novel	0.0302034599064302
chr14	96797724	G	A	0	16	0	16	Unknown	3.32734195504201e-09	3.32734195504201e-09	3.32734195504201e-09	11	96795971	96797713	Known	1.18876464185285e-08
chr14	68234539	T	C	0	6	0	6	Unknown	0.00216450216450216	0.00216450216450216	0.00216450216450216	18	68234557	68235234	Known	0.00318592683385897
chr14	61445967	A	G	0	10	0	10	Unknown	1.08250882244691e-05	1.08250882244691e-05	1.08250882244691e-05	18	61444356	61445949	Known	2.43126576950859e-05
chr14	102894593	G	A	0	29	0	29	Unknown	6.65175199757689e-17	6.65175199757689e-17	6.65175199757689e-17	6	102891628	102894587	Known	4.30425723666048e-16
chr14	102483143	T	G	48	6	48	6	Unknown	0.0269939206968514	8.04576932703302e-32	0.0269939206968514	40	102482826	102483103	Known	0.0302034599064302
chr14	20824181	T	C	0	8	0	8	Unknown	0.000155400155400155	0.000155400155400155	0.000155400155400155	9	20824190	20824466	Known	0.000288748883126393
chr14	55255673	C	T	0	5	0	5	Unknown	0.00396825396825396	0.00396825396825396	0.00396825396825396	39	55251338	55255634	Known	0.00518150188893368
chr14	58893791	T	G	0	25	0	21	Unknown	3.71569111196148e-12	3.75775430073512e-10	3.71569111196148e-12	19	58890813	58893772	Known	1.76622577513786e-11
chr14	24615435	T	C	0	114	0	110	Unknown	2.20900013936896e-65	6.74073108582701e-61	2.20900013936896e-65	18	24614981	24615417	Known	1.78456195696024e-157
chr14	52496387	C	A	0	34	0	34	Unknown	7.02912552157359e-20	7.02912552157359e-20	7.02912552157359e-20	21	52496408	52505465	Known	5.42023679108008e-19
chr14	52496407	C	T	0	54	0	54	Unknown	8.04576932703302e-32	8.04576932703302e-32	8.04576932703302e-32	1	52496408	52505465	Known	1.02926523741215e-30
chr14	74766352	A	G	0	6	0	5	Unknown	0.00396825396825396	0.00757575757575756	0.00396825396825396	26	74766378	74766853	Known	0.00518150188893368
chr14	74759006	C	T	0	7	0	7	Unknown	0.000582750582750582	0.000582750582750582	0.000582750582750582	16	74757202	74758990	Known	0.000964073669675576
chr14	103934488	T	C	0	16	0	15	Unknown	1.28934500757877e-08	5.65648132357139e-08	1.28934500757877e-08	35	103934523	103941330	Known	4.31231535064901e-08
chr14	24615435	T	C	0	266	0	266	Unknown	2.05713193885907e-159	2.05713193885907e-159	2.05713193885907e-159	14	24615449	24615743	Known	1.78456195696024e-157
chr14	39777676	G	C	0	6	0	6	Unknown	0.00216450216450216	0.00216450216450216	0.00216450216450216	23	39773585	39777653	Known	0.00318592683385897
chr14	24614361	T	G	0	51	0	51	Unknown	5.00489409992406e-30	5.00489409992406e-30	5.00489409992406e-30	3	24614364	24614452	Known	5.88711272092762e-29
chr14	93178191	A	G	0	47	0	47	Unknown	1.23023841859113e-27	1.23023841859113e-27	1.23023841859113e-27	9	93178093	93178182	Known	1.31351609615729e-26
chr14	77793207	G	A	0	4	0	4	Unknown	0.0285714285714286	0.0285714285714286	0.0285714285714286	26	77791264	77793181	Known	0.00518150188893368
chr14	77793237	G	A	0	4	0	4	Unknown	0.0285714285714286	0.0285714285714286	0.0285714285714286	56	77791264	77793181	Known	5.42023679108008e-19
chr14	105413223	A	G	0	48	0	47	Unknown	1.23023841859113e-27	1.52290566343489e-26	1.23023841859113e-27	0	105411737	105413223	Novel	1.31351609615729e-26
chr14	105411735	G	A	0	47	0	47	Unknown	1.23023841859113e-27	1.23023841859113e-27	1.23023841859113e-27	2	105411737	105413223	Novel	1.31351609615729e-26
chr14	93107590	C	T	0	12	0	9	Unknown	4.11353352529823e-05	0.000336519046978058	4.11353352529823e-05	7	93081824	93107583	Known	8.45238272851805e-05
chr14	77745193	A	C	0	11	0	10	Unknown	1.08250882244691e-05	1.70108529241656e-05	1.08250882244691e-05	19	77745212	77746166	Known	2.43126576950859e-05
chr14	39517925	T	C	0	80	0	78	Unknown	3.43296115876455e-46	7.21602577135992e-44	3.43296115876455e-46	8	39517933	39524347	Known	6.14832269466476e-45
chr14	21967916	A	G	0	12	0	12	Unknown	7.3960230105068e-07	7.3960230105068e-07	7.3960230105068e-07	8	21967744	21967908	Known	1.97797301321454e-06
chr14	74523869	A	G	0	5	0	5	Unknown	0.00396825396825396	0.00396825396825396	0.00396825396825396	22	74523683	74523847	Known	0.00518150188893368
chr14	105412755	T	A	0	10	0	10	Unknown	1.08250882244691e-05	1.08250882244691e-05	1.08250882244691e-05	11	105412766	105414252	Novel	2.43126576950859e-05
chr14	105916420	C	T	0	21	0	6	Unknown	0.00216450216450216	0.0206886060544597	0.00216450216450216	25	105911848	105916395	Known	0.00318592683385897
chr14	101936521	G	A	0	10	0	10	Unknown	1.08250882244691e-05	1.08250882244691e-05	1.08250882244691e-05	1	101936522	101936872	Novel	2.43126576950859e-05
chr14	95921741	C	T	0	5	0	5	Unknown	0.00396825396825396	0.00396825396825396	0.00396825396825396	27	95918720	95921714	Known	0.00518150188893368
chr14	103188738	C	T	1	22	1	21	Unknown	1.09310447828635e-11	5.82989055086053e-12	1.09310447828635e-11	15	103188753	103192805	Known	4.91808433018301e-11
chr14	23312594	G	A	0	73	0	73	Unknown	3.40118804786627e-43	3.40118804786627e-43	3.40118804786627e-43	33	23312627	23312919	Known	5.65371138974656e-42
chr14	105935824	G	A	0	28	0	28	Unknown	2.61482664732333e-16	2.61482664732333e-16	2.61482664732333e-16	20	105933079	105935804	Known	1.64225311605646e-15
chr14	105180565	T	C	0	26	0	26	Unknown	4.03292046399341e-15	4.03292046399341e-15	4.03292046399341e-15	25	105179943	105180540	Known	2.37693995924537e-14
chr9	35713015	A	C	27	12	27	12	Unknown	0.000180092582912514	7.34834444413446e-23	0.000180092582912514	25	35713040	35713193	Known	0.000331743205152713
chr9	130938661	C	T	12	6	12	6	Unknown	0.0190615835777126	2.20382389230053e-10	0.0190615835777126	31	130932386	130938630	Known	0.0226908044647214
chr9	136890649	G	A	7	8	7	8	Unknown	0.00219890054972514	1.28934500757877e-08	0.00219890054972514	9	136890658	136890967	Known	0.00322799996088682
chr9	82187750	A	G	0	8	0	8	Unknown	0.000155400155400155	0.000155400155400155	0.000155400155400155	0	82187750	82188604	Known	0.000288748883126393
chr9	131193551	G	C	7	7	7	7	Unknown	0.00579710144927535	2.49273368131895e-08	0.00579710144927535	31	131193582	131196381	Known	0.00745725376422075
chr9	134401335	C	T	0	18	0	18	Unknown	2.20382389230053e-10	2.20382389230053e-10	2.20382389230053e-10	19	134400608	134401316	Known	8.97040340912945e-10
chr9	131346218	A	C	0	52	0	52	Unknown	6.31685663097201e-31	6.31685663097201e-31	6.31685663097201e-31	30	131346248	131346561	Known	7.72493128087149e-30
chr9	32552462	C	G	7	7	7	7	Unknown	0.00579710144927535	2.49273368131895e-08	0.00579710144927535	15	32552477	32552799	Known	0.00745725376422075
chr9	95887320	G	T	119	92	119	92	Unknown	1.07930777926683e-33	2.3785663854147e-126	1.07930777926683e-33	24	95887344	95888692	Known	1.46870509570819e-32
chr9	114174415	T	C	5	6	5	6	Unknown	0.0123839009287926	2.83514215402761e-06	0.0123839009287926	13	114174428	114176175	Known	0.0152789817681458
chr9	33447424	C	G	0	4	0	4	Unknown	0.0285714285714286	0.0285714285714286	0.0285714285714286	3	33443890	33447421	Known	0.0302034599064302
chr9	138905136	C	T	0	18	0	18	Unknown	2.20382389230053e-10	2.20382389230053e-10	2.20382389230053e-10	6	138905142	138905710	Known	8.97040340912945e-10
chr9	111868885	G	A	0	16	0	16	Unknown	3.32734195504201e-09	3.32734195504201e-09	3.32734195504201e-09	4	111868889	111870733	Known	1.18876464185285e-08
chr9	107562804	T	C	0	24	0	24	Unknown	6.20201122431976e-14	6.20201122431976e-14	6.20201122431976e-14	13	107562269	107562791	Known	3.36265296068587e-13
chr9	131418828	A	C	0	37	0	37	Unknown	1.14538972104931e-21	1.14538972104931e-21	1.14538972104931e-21	8	131403218	131418820	Known	9.5483539508495e-21
chr9	139324740	C	T	9	7	9	7	Unknown	0.00679767643060191	3.32734195504201e-09	0.00679767643060191	11	139324259	139324729	Known	0.00866009626955067
chr9	79986057	A	G	9	10	9	10	Unknown	0.000390824639990381	5.65846675050138e-11	0.000390824639990381	8	79986065	79996892	Known	0.000702219547322523
chr9	86595801	G	T	1	5	1	5	Unknown	0.00757575757575756	0.00216450216450216	0.00757575757575756	5	86595806	86614624	Known	0.00956357573001501
chr9	74975136	T	C	0	50	0	50	Unknown	1.98233060428362e-29	1.98233060428362e-29	1.98233060428362e-29	1	74975137	74975544	Known	2.29289573228805e-28
chr9	135206460	A	G	4	5	3	5	Unknown	0.0128205128205128	0.000411353352529824	0.0128205128205128	21	135205886	135206439	Known	0.0157198514088973
chr9	107568705	C	T	17	12	17	12	Unknown	0.000116385373900665	6.65175199757689e-17	0.000116385373900665	6	107568711	107571747	Known	0.00023210186634213
chr9	136328657	T	C	0	7	0	5	Unknown	0.00396825396825396	0.020979020979021	0.00396825396825396	20	136328677	136330444	Known	0.00518150188893368
chr9	42251403	C	T	11	10	11	8	Unknown	0.00309106760719664	4.70034925663127e-10	0.00309106760719664	27	42237181	42251376	Novel	0.00446463752965301
chr9	4564432	G	A	53	19	53	19	Unknown	9.71765546331644e-07	1.35115689572767e-42	9.71765546331644e-07	26	4564458	4566047	Known	2.56916300630157e-06
chr9	127101924	C	T	0	18	0	17	Unknown	4.28521312391768e-10	2.09363269768552e-09	4.28521312391768e-10	20	127101944	127109988	Known	1.66374148699238e-09
chr9	101778272	A	C	2	11	2	11	Unknown	1.00955714093418e-05	1.92296598273177e-07	1.00955714093418e-05	14	101777848	101778258	Known	2.40560568517877e-05
chr9	123291036	C	G	0	4	0	4	Unknown	0.0285714285714286	0.0285714285714286	0.0285714285714286	14	123290203	123291022	Known	0.0302034599064302
chr9	37429814	A	G	0	21	0	21	Unknown	3.71569111196148e-12	3.71569111196148e-12	3.71569111196148e-12	19	37429833	37430508	Known	1.76622577513786e-11
chr9	139306467	C	T	30	18	30	18	Unknown	1.06885477784619e-06	3.10797074170391e-28	1.06885477784619e-06	18	139305191	139306449	Known	2.80979248418658e-06
chr9	33442952	G	A	0	9	0	9	Unknown	4.11353352529823e-05	4.11353352529823e-05	4.11353352529823e-05	16	33442968	33443319	Known	8.45238272851805e-05
chr9	2828765	C	G	0	16	0	16	Unknown	3.32734195504201e-09	3.32734195504201e-09	3.32734195504201e-09	13	2828778	2829774	Known	1.18876464185285e-08
chr9	95884501	A	G	1	234	0	233	Unknown	1.42071808182595e-139	4.98772226017247e-136	1.42071808182595e-139	11	95884512	95887181	Known	8.76425198921966e-138
chr9	75766838	A	G	84	92	83	90	Unknown	1.91646538669347e-34	2.41088388023806e-99	1.91646538669347e-34	2	75766840	75773438	Known	2.62074281451284e-33
chr9	131860901	G	T	0	12	0	12	Unknown	7.3960230105068e-07	7.3960230105068e-07	7.3960230105068e-07	28	131860929	131862145	Known	1.97797301321454e-06
chr9	85627408	G	A	0	5	0	5	Unknown	0.00396825396825396	0.00396825396825396	0.00396825396825396	18	85627426	85630720	Known	0.00518150188893368
chr9	103275587	A	T	0	4	0	4	Unknown	0.0285714285714286	0.0285714285714286	0.0285714285714286	28	103275615	103278957	Known	0.0302034599064302
chr9	116153900	A	G	5	9	5	9	Unknown	0.000579710144927534	2.49273368131895e-08	0.000579710144927534	3	116153903	116154399	Known	0.000964073669675576
chr9	86595070	C	T	71	34	71	34	Unknown	4.75577916268311e-12	2.21012841084698e-62	4.75577916268311e-12	2	86593367	86595068	Known	2.25290835419937e-11
chr9	135172412	A	G	4	5	4	5	Unknown	0.0294117647058823	4.11353352529823e-05	0.0294117647058823	29	135172441	135173467	Known	0.0309503634660839
chr9	117033022	T	C	10	11	10	11	Unknown	0.000164798945286751	3.71569111196148e-12	0.000164798945286751	14	117031574	117033008	Known	0.000304784724927395
chr9	116931737	C	T	10	9	10	9	Unknown	0.000566695727986052	5.65846675050138e-11	0.000566695727986052	6	116931743	116940571	Known	0.000964073669675576
chr9	95068046	C	T	0	5	0	5	Unknown	0.00396825396825396	0.00396825396825396	0.00396825396825396	11	95064104	95068035	Known	0.00518150188893368
chr9	68728895	C	T	8	17	4	17	Unknown	4.7003492566313e-08	3.75775430073512e-10	4.7003492566313e-08	11	68728906	68743105	Novel	1.49121937558954e-07
chr9	111727670	C	G	16	16	15	16	Unknown	2.19900122957632e-06	3.60139313487677e-17	2.19900122957632e-06	12	111718107	111727658	Known	5.69974548394385e-06
chr9	117797597	T	C	293	202	293	202	Unknown	1.53631651884871e-72	7.53913455454454e-297	1.53631651884871e-72	16	117797613	117798377	Known	4.68660951244397e-71
chr9	135173685	T	C	7	6	7	6	Unknown	0.0149068322981366	1.92296598273177e-07	0.0149068322981366	14	135173699	135176017	Known	0.018023243231545
chr9	139913239	T	G	0	9	0	9	Unknown	4.11353352529823e-05	4.11353352529823e-05	4.11353352529823e-05	28	139913267	139913355	Known	8.45238272851805e-05
chr9	139732331	G	C	0	26	0	26	Unknown	4.03292046399341e-15	4.03292046399341e-15	4.03292046399341e-15	17	139732114	139732314	Known	2.37693995924537e-14
chr9	131235321	A	G	0	17	0	17	Unknown	4.28521312391768e-10	4.28521312391768e-10	4.28521312391768e-10	0	131235321	131235889	Known	1.66374148699238e-09
chr9	131483749	T	A	0	7	0	7	Unknown	0.000582750582750582	0.000582750582750582	0.000582750582750582	10	131483759	131483930	Known	2.07287317902092e-18
chr9	130287426	A	C	185	55	185	55	Unknown	1.67694227045143e-18	8.80053011422014e-144	1.67694227045143e-18	16	130287442	130289473	Known	1.21863658187779e-17
chr9	138838140	T	C	0	23	0	23	Unknown	1.21456053142928e-13	1.21456053142928e-13	1.21456053142928e-13	25	138837843	138838115	Known	6.26695173837858e-13
chr9	127674200	A	C	0	16	0	16	Unknown	3.32734195504201e-09	3.32734195504201e-09	3.32734195504201e-09	20	127670751	127674180	Known	1.18876464185285e-08
chr9	129854199	G	A	22	23	22	23	Unknown	5.22502612868278e-09	9.63136700882183e-27	5.22502612868278e-09	20	129854219	129856012	Known	1.8500857822989e-08
chr9	91656963	T	C	5	6	5	6	Unknown	0.0123839009287926	2.83514215402761e-06	0.0123839009287926	22	91653203	91656941	Known	0.0152789817681458
chr9	101597549	T	G	15	7	15	7	Unknown	0.00890091190715128	9.50525633292485e-13	0.00890091190715128	18	101594239	101597531	Known	0.0111603123099602
chr9	95872885	C	T	19	12	15	11	Unknown	0.000255817319505735	1.61997865993024e-12	0.000255817319505735	35	95870109	95872850	Known	0.000466589276575507
chr9	131483749	T	A	0	33	0	33	Unknown	2.77030241144367e-19	2.77030241144367e-19	2.77030241144367e-19	32	131483781	131483930	Known	2.07287317902092e-18
chr9	34648167	A	G	8	6	7	6	Unknown	0.0149068322981366	7.47820104395691e-07	0.0149068322981366	1	34648168	34648331	Known	0.018023243231545
chr9	86593314	G	C	120	46	120	46	Unknown	7.55224594791266e-16	5.22429201464999e-99	7.55224594791266e-16	26	86593194	86593288	Known	4.7112437643608e-15
chr9	100845137	T	C	32	6	32	6	Unknown	0.0126278217248698	1.45082697999576e-22	0.0126278217248698	9	100843364	100845128	Known	0.0155660893020597
chr9	71843023	C	A	15	24	15	24	Unknown	6.35949805422189e-10	7.34834444413446e-23	6.35949805422189e-10	7	71843030	71844100	Known	2.43839317659116e-09
chr9	140079522	G	A	3	7	3	7	Unknown	0.00309597523219814	1.08250882244691e-05	0.00309597523219814	17	140079539	140080676	Known	0.00446463752965301
chr9	100823084	T	C	6	19	6	19	Unknown	1.16490383322789e-08	1.58214572048971e-14	1.16490383322789e-08	20	100819222	100823064	Known	4.08304676899067e-08
chr9	107586753	T	C	11	13	11	13	Unknown	2.58763971487688e-05	6.20201122431976e-14	2.58763971487688e-05	7	107584948	107586746	Known	5.67848841778516e-05
chr9	140006202	G	A	33	16	27	15	Unknown	6.6622119908031e-06	1.8205583603561e-20	6.6622119908031e-06	4	140006206	140006325	Known	1.6095996942097e-05
chr9	117044751	T	C	0	42	0	42	Unknown	1.19124873924197e-24	1.19124873924197e-24	1.19124873924197e-24	14	117044610	117044737	Known	1.09864003326767e-23
chr9	136223541	C	T	12	6	12	6	Unknown	0.0190615835777126	2.20382389230053e-10	0.0190615835777126	5	136223546	136223790	Known	0.0226908044647214
chr9	117050998	G	A	18	15	18	15	Unknown	7.72939534754927e-06	2.77030241144367e-19	7.72939534754927e-06	16	117050791	117050982	Known	1.85773173028544e-05
chr9	134401335	C	T	0	5	0	5	Unknown	0.00396825396825396	0.00396825396825396	0.00396825396825396	29	134401364	134404331	Known	8.97040340912945e-10
chr9	130984755	C	T	20	14	20	14	Unknown	1.12953606952442e-05	7.02912552157359e-20	1.12953606952442e-05	15	130984618	130984740	Known	2.53278847253619e-05
chr9	2116037	G	A	11	6	11	6	Unknown	0.0184042875922742	4.28521312391768e-10	0.0184042875922742	12	2116049	2119458	Known	0.0220311782475866
chr9	119158814	T	C	19	6	18	6	Unknown	0.0219363351476167	4.11357887327323e-13	0.0219363351476167	26	119144772	119158788	Known	0.0257050512324964
chr2	23919375	C	T	5	7	5	7	Unknown	0.0022883295194508	7.3960230105068e-07	0.0022883295194508	8	23919383	23926056	Known	0.00334689291148336
chr2	238277795	A	G	0	165	0	165	Unknown	2.08342247813189e-98	2.08342247813189e-98	2.08342247813189e-98	25	238277820	238280375	Known	8.89781661429866e-97
chr2	25359422	G	A	10	5	10	5	Unknown	0.0210727969348659	1.28934500757877e-08	0.0210727969348659	30	25358508	25359392	Known	0.0248083478758218
chr2	191231458	G	A	0	4	0	4	Unknown	0.0285714285714286	0.0285714285714286	0.0285714285714286	37	191227413	191231421	Known	0.0302034599064302
chr2	207008763	C	A	0	22	0	22	Unknown	9.50525633292485e-13	9.50525633292485e-13	9.50525633292485e-13	21	207007555	207008742	Known	4.74578985255385e-12
chr2	277003	A	G	0	51	0	49	Unknown	7.85002919296318e-29	6.89674406969545e-27	7.85002919296318e-29	23	275201	276980	Known	8.82254293103878e-28
chr2	86088311	T	C	2	4	2	4	Unknown	0.0303030303030303	0.00216450216450216	0.0303030303030303	7	86075327	86088304	Known	0.0316602228532977
chr2	33572555	G	A	93	93	92	93	Unknown	3.02164764940786e-35	9.40451682767414e-109	3.02164764940786e-35	22	33572577	33585664	Known	4.23641104785668e-34
chr2	232196597	G	A	19	9	18	9	Unknown	0.0017626480540028	7.58299727723766e-15	0.0017626480540028	12	232196609	232209687	Known	0.00280086491008116
chr2	26607992	T	C	0	7	0	7	Unknown	0.000582750582750582	0.000582750582750582	0.000582750582750582	15	26608007	26609222	Known	0.000964073669675576
chr2	101031561	G	T	0	8	0	8	Unknown	0.000155400155400155	0.000155400155400155	0.000155400155400155	12	101031573	101033836	Known	0.000288748883126393
chr2	272203	C	T	0	16	0	12	Unknown	7.3960230105068e-07	1.61209717721784e-05	7.3960230105068e-07	11	271939	272192	Known	1.97797301321454e-06
chr2	220250147	A	G	0	29	0	29	Unknown	6.65175199757689e-17	6.65175199757689e-17	6.65175199757689e-17	1	220249165	220250146	Known	4.30425723666048e-16
chr2	204322298	T	C	17	6	17	6	Unknown	0.0215541690300624	1.21456053142928e-13	0.0215541690300624	20	204322318	204324630	Known	0.0252785691708717
chr2	33447202	C	T	66	75	65	72	Unknown	1.05964502490987e-27	4.7891050328509e-77	1.05964502490987e-27	16	33447218	33468729	Known	1.16729150363087e-26
chr2	87414330	T	C	0	6	0	6	Unknown	0.00216450216450216	0.00216450216450216	0.00216450216450216	35	87414365	87415983	Known	0.00318592683385897
chr2	33488419	G	A	10	7	10	7	Unknown	0.00723025583982201	4.28521312391768e-10	0.00723025583982201	40	33488459	33498723	Known	0.00917330448416174
chr2	128774113	C	T	6	9	6	9	Unknown	0.000349825087456271	1.28934500757877e-08	0.000349825087456271	8	128774121	128775254	Known	0.00063306026256754
chr2	44177711	C	T	0	6	0	6	Unknown	0.00216450216450216	0.00216450216450216	0.00216450216450216	28	44177739	44184524	Known	0.00318592683385897
chr2	219144815	T	C	0	15	0	15	Unknown	1.28934500757877e-08	1.28934500757877e-08	1.28934500757877e-08	34	219144849	219146663	Known	4.31231535064901e-08
chr2	241538074	A	G	0	11	0	11	Unknown	2.83514215402761e-06	2.83514215402761e-06	2.83514215402761e-06	6	241537814	241538068	Known	6.97108469404839e-06
chr2	153378459	T	C	0	14	0	14	Unknown	2.49273368131895e-08	2.49273368131895e-08	2.49273368131895e-08	2	153192234	153378457	Known	7.9905643179462e-08
chr2	197021372	T	A	0	4	0	4	Unknown	0.0285714285714286	0.0285714285714286	0.0285714285714286	3	197021375	197027986	Known	0.0302034599064302
chr2	211320037	A	C	10	8	10	8	Unknown	0.00781649279980759	5.65846675050138e-11	0.0014460511679644	1	211320038	211336683	Known	0.00231501617201221
chr2	176046415	G	A	0	31	0	30	Unknown	1.69112338921449e-17	6.87538689385553e-17	1.69112338921449e-17	31	176046194	176046384	Known	1.14501427523401e-16
chr2	75113789	C	G	59	27	59	27	Unknown	1.31730145409538e-09	5.49953717215937e-51	1.31730145409538e-09	11	75113800	75115030	Known	4.98205563565228e-09
chr2	238434434	C	T	3	19	3	15	Unknown	2.93108577675971e-07	7.10517910886125e-09	2.93108577675971e-07	14	238434448	238436020	Known	8.48632175913568e-07
chr2	99225168	C	T	25	11	25	9	Unknown	0.00106435037925128	1.58865554309536e-18	0.00106435037925128	21	99225189	99226219	Known	0.00173292472305076
chr2	236708166	C	T	18	13	18	13	Unknown	4.964999835014e-05	2.14855840432988e-18	4.964999835014e-05	0	236708166	236715883	Known	0.00010149366378497
chr2	202260049	G	A	0	36	0	36	Unknown	4.51964592630269e-21	4.51964592630269e-21	4.51964592630269e-21	12	202259595	202260037	Known	3.65411124498564e-20
chr2	10548826	T	C	8	4	8	4	Unknown	0.046583850931677	7.3960230105068e-07	0.046583850931677	34	10548860	10559860	Known	0.0472994770249946
chr2	183799558	G	C	39	44	39	44	Unknown	4.24295120423722e-17	1.72897516977953e-49	4.24295120423722e-17	2	183799560	183800021	Known	2.83135397667369e-16
chr2	219266423	C	A	13	15	9	8	Unknown	0.00267787253326741	4.38259600625854e-07	0.00267787253326741	12	219266435	219266837	Known	0.00388592480520143
chr2	37105041	G	A	12	5	12	5	Unknown	0.0444770283479961	4.28521312391768e-10	0.0444770283479961	7	37096872	37105034	Known	0.0454094265149088
chr2	172650165	C	T	14	12	14	12	Unknown	9.35917022581958e-05	4.03292046399341e-15	9.35917022581958e-05	28	172648099	172650137	Known	0.000188268525701994
chr2	233599904	A	C	2	5	2	5	Unknown	0.020979020979021	0.000582750582750582	0.020979020979021	39	233568199	233599865	Known	0.0247294107166719
chr2	150432976	C	T	0	74	0	74	Unknown	4.28040672690646e-44	4.28040672690646e-44	4.28040672690646e-44	25	150432355	150432951	Known	7.38037830676543e-43
chr2	216298084	G	A	192	22	192	22	Unknown	1.35030130980199e-07	7.48561265977478e-128	1.35030130980199e-07	37	216296687	216298047	Known	4.20228300001158e-07
chr2	91843403	T	C	32	8	2	6	Unknown	0.00699300699300699	0.0053060516733137	2.28170742122079e-06	9	91806180	91843394	Known	5.9086005609225e-06
chr2	71221822	A	G	0	19	0	19	Unknown	5.65846675050138e-11	5.65846675050138e-11	5.65846675050138e-11	4	71220905	71221818	Known	2.43533390688246e-10
chr2	216272907	A	T	952	817	951	817	Unknown	4.0598385917247e-298	0	1.98096640675017e-300	13	216272920	216273021	Known	3.66610849675898e-298
chr2	216272900	T	G	3	1384	3	1384	Unknown	0	0	0	20	216272920	216273021	Known	0
chr2	102091108	A	G	2	6	0	6	Unknown	0.00216450216450216	0.00699300699300699	0.00216450216450216	10	102083362	102091098	Known	0.00318592683385897
chr2	74128433	C	T	0	4	0	4	Unknown	0.0285714285714286	0.0285714285714286	0.0285714285714286	30	74120178	74128403	Known	0.0302034599064302
chr2	74902505	G	A	8	12	8	12	Unknown	4.5095150768121e-05	7.25444455192477e-12	4.5095150768121e-05	6	74902511	74902652	Known	9.23186862332624e-05
chr2	85622059	T	C	0	85	0	85	Unknown	2.18702524753309e-50	2.18702524753309e-50	2.18702524753309e-50	22	85622081	85622661	Known	4.5307329008596e-49
chr2	122406965	C	T	8	9	8	9	Unknown	0.000463477938450128	4.28521312391768e-10	0.000463477938450128	17	122363756	122406948	Known	0.000822643706609689
chr2	216249587	C	T	0	979	0	979	Unknown	0	0	0	4	216248907	216249583	Known	0
chr2	230341874	T	G	51	6	50	6	Unknown	0.0135714467790263	7.49036939141543e-32	0.0135714467790263	18	230312256	230341856	Known	0.0166112593732703
chr2	42515388	A	G	0	26	0	26	Unknown	4.03292046399341e-15	4.03292046399341e-15	4.03292046399341e-15	21	42513519	42515367	Known	2.37693995924537e-14
chr2	202575821	G	A	0	6	0	6	Unknown	0.00216450216450216	0.00216450216450216	0.00216450216450216	10	202575831	202580395	Known	0.00318592683385897
chr2	238267717	C	T	0	160	0	160	Unknown	1.05045053650147e-95	1.05045053650147e-95	1.05045053650147e-95	14	238267731	238267849	Known	1.18346629379182e-49
chr2	230451482	C	T	0	4	0	4	Unknown	0.0285714285714286	0.0285714285714286	0.0285714285714286	15	230450740	230451467	SemiNovel	0.0302034599064302
chr2	230451481	T	C	0	4	0	4	Unknown	0.0285714285714286	0.0285714285714286	0.0285714285714286	14	230450740	230451467	SemiNovel	0.0302034599064302
chr2	177497817	A	C	0	5	0	5	Unknown	0.00396825396825396	0.00396825396825396	0.00396825396825396	36	177497853	177502190	Known	0.00518150188893368
chr2	3481531	T	C	5	8	5	8	Unknown	0.00164759725400458	1.92296598273177e-07	0.00164759725400458	35	3481566	3482617	Known	0.00262104869748808
chr2	29152456	A	G	0	22	0	22	Unknown	9.50525633292485e-13	9.50525633292485e-13	9.50525633292485e-13	11	29150566	29152445	Known	4.74578985255385e-12
chr2	180047908	T	C	0	7	0	7	Unknown	0.000582750582750582	0.000582750582750582	0.000582750582750582	7	180047915	180056514	Known	0.000964073669675576
chr2	54844790	C	T	17	6	17	6	Unknown	0.0215541690300624	1.21456053142928e-13	0.0215541690300624	35	54844825	54845215	Known	0.0252785691708717
chr2	208110035	G	C	3	6	3	6	Unknown	0.0090497737556561	4.11353352529823e-05	0.0090497737556561	22	208104879	208110013	Known	0.0113010220178594
chr2	24524958	C	T	0	6	0	6	Unknown	0.00216450216450216	0.00216450216450216	0.00216450216450216	13	24524971	24526668	Known	0.00318592683385897
chr2	71305456	C	T	26	22	26	22	Unknown	2.05352298136074e-08	3.10797074170391e-28	2.05352298136074e-08	8	71304766	71305448	Known	6.82704167216455e-08
chr2	198283305	T	C	39	21	37	21	Unknown	1.03983960880034e-07	3.91450972256152e-32	1.03983960880034e-07	7	198283312	198285152	Known	3.26168898760422e-07
chr2	61522123	T	C	0	6	0	6	Unknown	0.00216450216450216	0.00216450216450216	0.00216450216450216	39	61520685	61522084	Known	0.00318592683385897
chr2	208811097	C	T	3	5	3	5	Unknown	0.0128205128205128	0.000155400155400155	0.0128205128205128	6	208795843	208811091	Known	0.0157198514088973
chr2	182399638	A	G	0	5	0	5	Unknown	0.00396825396825396	0.00396825396825396	0.00396825396825396	24	182399662	182400159	Known	0.00518150188893368
chr2	238257013	G	A	0	178	0	178	Unknown	3.22434465848264e-106	3.22434465848264e-106	3.22434465848264e-106	21	238256512	238256992	Known	1.4436743180561e-104
chr2	86433240	C	T	22	8	22	8	Unknown	0.00457506239069196	1.69112338921449e-17	0.00457506239069196	11	86426656	86433229	Known	0.00594308525810056
chr2	238277795	A	G	0	8	0	8	Unknown	0.000155400155400155	0.000155400155400155	0.000155400155400155	22	238277817	238280375	SemiNovel	8.89781661429866e-97
chr2	219146888	A	C	50	6	44	6	Unknown	0.0266610763083904	3.14777705190926e-25	0.0266610763083904	16	219146904	219157189	Known	0.0302034599064302
chr2	219146882	G	C	38	7	35	6	Unknown	0.0256817725172156	2.04065551636111e-21	0.0256817725172156	22	219146904	219157189	Known	0.0299422933674047
chr2	219529247	A	C	12	9	12	9	Unknown	0.000659195781146998	3.71569111196148e-12	0.000659195781146998	11	219529258	219529462	Known	0.00108472287401545
chr2	20824498	C	T	0	6	0	6	Unknown	0.00216450216450216	0.00216450216450216	0.00216450216450216	6	20823791	20824492	Known	0.00318592683385897
chr2	192160875	C	T	0	11	0	11	Unknown	2.83514215402761e-06	2.83514215402761e-06	2.83514215402761e-06	38	192141756	192160837	Known	6.97108469404839e-06
chr2	192160839	A	T	0	46	0	45	Unknown	9.63136700882183e-27	2.28824345857943e-25	9.63136700882183e-27	2	192141756	192160837	Known	9.68720102046717e-26
chr2	238243285	G	A	0	252	0	252	Unknown	5.374930039322e-151	5.374930039322e-151	5.374930039322e-151	16	238242191	238243269	Known	4.14466827476608e-149
chr2	209212707	G	A	0	4	0	4	Unknown	0.0285714285714286	0.0285714285714286	0.0285714285714286	40	209212747	209214748	Known	0.0302034599064302
chr2	209214770	A	G	0	8	0	8	Unknown	0.000155400155400155	0.000155400155400155	0.000155400155400155	22	209212747	209214748	Known	0.000288748883126393
chr2	74185876	A	T	25	9	25	9	Unknown	0.00106435037925128	7.02912552157359e-20	0.00106435037925128	39	74185372	74185837	Known	0.00173292472305076
chr2	219267781	C	T	20	13	20	13	Unknown	5.6058456783805e-05	2.77030241144367e-19	5.6058456783805e-05	23	219267128	219267758	Known	0.000113922603244394
chr2	135911422	T	C	2	4	2	4	Unknown	0.0303030303030303	0.00216450216450216	0.0303030303030303	24	135911446	135920125	Known	0.0316602228532977
chr2	238427194	T	C	10	31	10	31	Unknown	6.0160902471874e-14	4.70826882652773e-24	6.0160902471874e-14	12	238419744	238427182	Known	3.33346637249346e-13
chr2	112605302	C	T	0	7	0	7	Unknown	0.000582750582750582	0.000582750582750582	0.000582750582750582	0	112604775	112605302	Known	0.000964073669675576
chr2	160084473	A	C	1	4	1	4	Unknown	0.0476190476190476	0.00396825396825396	0.0476190476190476	3	160084476	160085307	Known	0.0479646140023498
chr2	183622547	T	G	57	28	57	28	Unknown	5.1632689861571e-10	2.18702524753309e-50	5.1632689861571e-10	5	183622552	183623564	Known	1.99349578658861e-09
chr2	217541582	T	C	0	30	0	30	Unknown	1.69112338921449e-17	1.69112338921449e-17	1.69112338921449e-17	23	217541605	217542835	Known	1.14501427523401e-16
chr2	99992822	A	C	22	14	22	14	Unknown	2.54082210372708e-05	4.51964592630269e-21	2.54082210372708e-05	12	99988193	99992810	Known	5.58015993666643e-05
chr2	242255378	G	A	0	74	0	65	Unknown	2.10376559063265e-38	2.81388423393639e-32	2.10376559063265e-38	19	242255397	242263631	Known	3.13981359118078e-37
chr2	219266423	C	A	13	15	4	7	Unknown	0.00386996904024767	0.000288433317927732	0.00386996904024767	12	219266435	219266834	Known	0.00388592480520143
chr2	9491017	C	T	0	30	0	30	Unknown	1.69112338921449e-17	1.69112338921449e-17	1.69112338921449e-17	7	9491024	9496176	Known	1.14501427523401e-16
chr2	233785015	G	A	0	8	0	8	Unknown	0.000155400155400155	0.000155400155400155	0.000155400155400155	21	233759626	233784994	Known	0.000288748883126393
chr2	148657117	G	A	5	5	5	5	Unknown	0.0325077399380805	1.08250882244691e-05	0.0325077399380805	19	148657136	148657313	Known	0.0337351349787333
chr2	99995804	T	C	20	12	20	12	Unknown	0.000137501875130087	1.09133125299295e-18	0.000137501875130087	23	99995589	99995781	Known	0.000272063581868226
chr2	114356006	G	A	11	4	11	4	Unknown	0.0498084291187739	1.28934500757877e-08	0.0498084291187739	31	114355215	114355975	Known	0.0498084291187739
chr2	61450202	G	C	18	8	18	8	Unknown	0.00415201541609551	4.03292046399341e-15	0.00415201541609551	7	61449798	61450195	Known	0.00541380685536925
chr2	176969341	T	C	0	7	0	7	Unknown	0.000582750582750582	0.000582750582750582	0.000582750582750582	13	176969354	176973635	Known	0.000964073669675576
chr2	224862842	A	G	169	86	169	86	Unknown	4.44040988646539e-30	1.68962420677087e-152	4.44040988646539e-30	10	224856717	224862832	Known	5.3361808852069e-29
chr2	231050715	A	G	9	4	9	4	Unknown	0.0478260869565217	1.92296598273177e-07	0.0478260869565217	5	231048356	231050710	Known	0.0479980146608616
chr2	61372298	C	G	3	4	2	4	Unknown	0.0303030303030303	0.00466200466200466	0.0303030303030303	33	61372331	61389977	Known	0.0316602228532977
chr2	20240668	C	A	0	133	0	133	Unknown	3.45112012613588e-79	3.45112012613588e-79	3.45112012613588e-79	16	20237375	20240652	Known	1.19753868376915e-77
chr2	113258916	C	T	0	20	0	19	Unknown	5.65846675050138e-11	1.52343335590421e-10	5.65846675050138e-11	2	113258918	113260489	Known	2.43533390688246e-10
chr2	162929979	A	G	0	20	0	20	Unknown	7.25444455192477e-12	7.25444455192477e-12	7.25444455192477e-12	17	162929996	162930486	Known	3.28521012661389e-11
chr2	131100734	G	A	4	7	4	7	Unknown	0.00386996904024767	2.83514215402761e-06	0.00386996904024767	33	131100767	131102202	Known	0.00518150188893368
chr2	128870808	T	C	8	5	8	5	Unknown	0.0195652173913043	1.92296598273177e-07	0.0195652173913043	24	128870832	128872698	Known	0.0232305575185033
chr2	37438993	G	A	36	9	36	9	Unknown	0.00250947953905096	9.63136700882183e-27	0.00250947953905096	7	37438225	37438986	Known	0.00365493976936279
chr2	242690675	G	A	11	5	11	5	Unknown	0.0433815350389321	3.32734195504201e-09	0.0433815350389321	14	242689709	242690661	Known	0.0443725649477065
chr2	85769711	C	G	30	17	30	17	Unknown	2.60362061270226e-06	1.23023841859113e-27	2.60362061270226e-06	23	85769496	85769688	Known	6.72339611242928e-06
chr2	73957124	A	G	6	8	6	8	Unknown	0.00193236714975845	2.49273368131895e-08	0.00193236714975845	32	73957156	73957687	Known	0.00305481276066597
chr2	238267717	C	T	0	86	0	86	Unknown	5.49953717215937e-51	5.49953717215937e-51	5.49953717215937e-51	39	238267226	238267678	Known	1.18346629379182e-49
chr2	206592643	C	T	13	8	13	8	Unknown	0.00344810100907661	3.71569111196148e-12	0.00344810100907661	28	206590806	206592615	Known	0.00495185121634593
chr2	64327544	G	T	1	4	1	4	Unknown	0.0476190476190476	0.00396825396825396	0.0476190476190476	12	64323744	64327532	Known	0.0479646140023498
chr2	220330804	T	C	0	16	0	16	Unknown	3.32734195504201e-09	3.32734195504201e-09	3.32734195504201e-09	25	220329330	220330779	Known	1.18876464185285e-08
chr2	122106262	T	G	5	6	5	6	Unknown	0.0123839009287926	2.83514215402761e-06	0.0123839009287926	32	122106294	122120748	Known	0.0152789817681458
chr2	71633389	C	T	5	6	5	6	Unknown	0.0123839009287926	2.83514215402761e-06	0.0123839009287926	3	71633392	71635252	Known	0.0152789817681458
chr2	234761225	C	T	4	4	4	4	Unknown	0.0384615384615384	0.000155400155400155	0.0384615384615384	14	234758505	234761211	Known	0.0395148892558219
chr2	114220055	T	C	0	17	0	17	Unknown	4.28521312391768e-10	4.28521312391768e-10	4.28521312391768e-10	16	114220071	114222706	Known	1.66374148699238e-09
chr2	118771566	C	A	0	4	0	4	Unknown	0.0285714285714286	0.0285714285714286	0.0285714285714286	36	118766234	118771530	Known	0.0302034599064302
chr2	189932831	T	C	0	43	0	43	Unknown	3.01315857572968e-25	3.01315857572968e-25	3.01315857572968e-25	8	189932839	189932952	Known	2.87440831829058e-24
chr2	242077496	C	T	0	4	0	4	Unknown	0.0285714285714286	0.0285714285714286	0.0285714285714286	6	242077502	242078069	Known	0.0302034599064302
chr2	207006676	T	C	0	46	0	46	Unknown	2.43430155168019e-27	2.43430155168019e-27	2.43430155168019e-27	11	207003338	207006665	Known	2.52150041323291e-26
chr2	106013147	C	T	12	10	2	5	Unknown	0.020979020979021	0.00890091190715128	0.020979020979021	7	106013154	106015427	Known	0.0247294107166719
chr2	242630048	G	A	0	4	0	4	Unknown	0.0285714285714286	0.0285714285714286	0.0285714285714286	20	242630068	242633530	Known	0.0302034599064302
chr2	64069732	G	A	0	4	0	4	Unknown	0.0285714285714286	0.0285714285714286	0.0285714285714286	1	64069733	64083440	Known	0.0302034599064302
chr2	128934400	T	C	13	8	13	8	Unknown	0.00344810100907661	3.71569111196148e-12	0.00344810100907661	12	128932432	128934388	Known	0.00495185121634593
chr2	238267864	A	C	49	10	49	10	Unknown	0.00128938183800499	8.21129308980856e-35	0.00128938183800499	29	238267893	238268005	Known	0.00208950611926552
chr2	29356669	A	G	8	20	8	20	Unknown	7.91255433890646e-09	2.61482664732333e-16	7.91255433890646e-09	13	29356682	29358414	Known	2.79101027252914e-08
chr2	231738263	C	T	0	101	0	101	Unknown	5.54937388092493e-60	5.54937388092493e-60	5.54937388092493e-60	9	231738272	231740335	Known	1.43972541060258e-58
chr2	231738269	G	A	0	101	0	101	Unknown	5.54937388092493e-60	5.54937388092493e-60	5.54937388092493e-60	3	231738272	231740335	Known	1.43972541060258e-58
chr2	231258150	C	T	0	5	0	5	Unknown	0.00396825396825396	0.00396825396825396	0.00396825396825396	26	231258176	231261472	Known	0.00518150188893368
chr2	133095952	A	G	2	11	0	4	Unknown	0.0285714285714286	0.0478260869565217	0.0285714285714286	7	133095736	133095945	Novel	0.0302034599064302
chr2	133095962	A	G	2	11	0	4	Unknown	0.0285714285714286	0.0478260869565217	0.0285714285714286	17	133095736	133095945	Novel	0.0302034599064302
chr2	133095949	G	A	2	11	0	4	Unknown	0.0285714285714286	0.0478260869565217	0.0285714285714286	4	133095736	133095945	Novel	0.0302034599064302
chr2	187532417	G	A	0	135	0	133	Unknown	3.45112012613588e-79	1.01221925579183e-76	3.45112012613588e-79	19	187531957	187532398	Known	1.19753868376915e-77
chr2	183593697	C	T	38	21	38	21	Unknown	1.08895483998527e-07	8.21129308980856e-35	1.08895483998527e-07	24	183593721	183594575	Known	3.39656026494282e-07
chr2	219529881	G	A	13	8	13	8	Unknown	0.00344810100907661	3.71569111196148e-12	0.00344810100907661	3	219529596	219529878	Known	0.00495185121634593
chr2	180835792	T	A	0	7	0	7	Unknown	0.000582750582750582	0.000582750582750582	0.000582750582750582	11	180835803	180837920	Known	0.000964073669675576
chr2	242610738	T	C	14	9	14	9	Unknown	0.00148348531785855	1.21456053142928e-13	0.00148348531785855	11	242610197	242610727	Known	0.00237084354771176
chr2	73461483	C	A	21	58	19	52	Unknown	7.70756335281695e-23	2.52347310340763e-36	7.70756335281695e-23	29	73461512	73466771	Known	0.00604753501949763
chr2	38536626	T	G	3	5	3	5	Unknown	0.0128205128205128	0.000155400155400155	0.0128205128205128	22	38536648	38537451	Known	0.0157198514088973
chr2	86317037	G	C	6	5	6	5	Unknown	0.0350877192982457	2.83514215402761e-06	0.0350877192982457	15	86317052	86325734	Known	0.0362499102240156
chr2	170762566	A	T	7	5	7	5	Unknown	0.0186335403726708	7.3960230105068e-07	0.0186335403726708	25	170761803	170762541	Known	0.0222289248279047
chr2	231258150	C	T	0	9	0	9	Unknown	4.11353352529823e-05	4.11353352529823e-05	4.11353352529823e-05	21	231256944	231258129	Known	0.00518150188893368
chr2	183584755	G	A	21	23	21	23	Unknown	4.62713756669436e-09	7.61948145586816e-26	4.62713756669436e-09	21	183583017	183584734	Known	1.64257466561938e-08
chr2	198288565	G	A	21	6	21	6	Unknown	0.0114611882488844	1.02725332573417e-15	0.0114611882488844	33	198285857	198288532	Known	0.0141973487634552
chr2	209184980	G	A	0	6	0	6	Unknown	0.00216450216450216	0.00216450216450216	0.00216450216450216	4	209182665	209184976	Known	0.00318592683385897
chr2	183627504	A	G	43	32	43	32	Unknown	6.7339095360185e-12	2.154567144416e-44	6.7339095360185e-12	24	183627528	183640043	Known	3.16300048595387e-11
chr2	130897620	A	G	1	4	1	4	Unknown	0.0476190476190476	0.00396825396825396	0.0476190476190476	24	130897520	130897596	Known	0.0479646140023498
chr2	211341349	C	T	0	36	0	36	Unknown	4.51964592630269e-21	4.51964592630269e-21	4.51964592630269e-21	5	211341136	211341344	Known	3.65411124498564e-20
chr2	3597974	T	C	17	10	17	10	Unknown	0.000705059221601122	1.02725332573417e-15	0.000705059221601122	11	3596702	3597963	Known	0.00115744790015654
chr2	231333763	A	G	18	11	18	11	Unknown	0.000303895142962845	6.65175199757689e-17	0.000303895142962845	5	231331930	231333758	Known	0.000553188797944168
chr2	10045014	C	T	0	5	0	5	Unknown	0.00396825396825396	0.00396825396825396	0.00396825396825396	26	10022934	10044988	Known	0.00518150188893368
chr2	232035429	G	A	24	20	24	20	Unknown	5.72859748746178e-08	7.61948145586816e-26	5.72859748746178e-08	6	232035435	232037249	Known	1.80711211649931e-07
chr2	54870254	C	A	71	38	71	38	Unknown	7.19499097696352e-14	8.79583691857754e-65	7.19499097696352e-14	12	54870266	54871460	Known	3.89342981521457e-13
chr2	219555262	G	A	0	6	0	6	Unknown	0.00216450216450216	0.00216450216450216	0.00216450216450216	16	219555278	219556866	Known	0.00318592683385897
chr2	188343497	T	C	0	6	0	6	Unknown	0.00216450216450216	0.00216450216450216	0.00216450216450216	33	188343530	188348851	Known	0.00318592683385897
chr2	201253956	A	G	27	17	17	13	Unknown	2.31784431073359e-05	7.72839488451586e-13	2.31784431073359e-05	10	201194203	201253946	Known	5.09852282614616e-05
chr2	73461483	C	A	21	58	1	6	Unknown	0.00466200466200466	0.0136020095319821	0.00466200466200466	29	73461512	73474890	Known	0.00604753501949763
chr2	29001691	A	G	22	15	22	15	Unknown	1.02677057616369e-05	1.14538972104931e-21	1.02677057616369e-05	16	28999848	29001675	Known	2.43126576950859e-05
chr2	105709023	T	C	0	15	0	15	Unknown	1.28934500757877e-08	1.28934500757877e-08	1.28934500757877e-08	4	105709027	105709988	Known	4.31231535064901e-08
chr2	238257013	G	A	0	279	0	279	Unknown	6.27861754679317e-167	6.27861754679317e-167	6.27861754679317e-167	14	238257027	238257256	Known	1.4436743180561e-104
chr2	189974958	G	T	0	83	0	83	Unknown	1.72897516977953e-49	1.72897516977953e-49	1.72897516977953e-49	7	189969003	189974951	Known	3.42831076521999e-48
chr2	86380682	C	G	0	11	0	11	Unknown	2.83514215402761e-06	2.83514215402761e-06	2.83514215402761e-06	15	86380697	86385715	Known	6.97108469404839e-06
chr2	86737583	A	C	30	7	27	6	Unknown	0.0243799915931063	5.79968085253289e-17	0.0243799915931063	19	86737602	86756341	Known	0.0284723839556008
chr2	114353282	G	T	2	4	2	4	Unknown	0.0303030303030303	0.00216450216450216	0.0303030303030303	12	114353092	114353270	Known	0.0316602228532977
chr2	238903399	G	A	0	38	0	36	Unknown	4.51964592630269e-21	1.13164504439669e-19	4.51964592630269e-21	13	238896634	238903386	Known	3.65411124498564e-20
chr2	191184475	A	G	2	5	2	5	Unknown	0.020979020979021	0.000582750582750582	0.020979020979021	33	191175522	191184442	Known	0.0247294107166719
chr2	106013147	C	T	12	10	10	5	Unknown	0.0210727969348659	1.48356139793022e-06	0.0210727969348659	7	106013154	106015299	Known	0.0247294107166719
chr2	238443226	A	G	7	25	7	24	Unknown	5.42307141871883e-11	3.60139313487677e-17	5.42307141871883e-11	19	238436159	238443207	Known	2.40486361954688e-10
chr2	99149946	G	A	7	5	7	5	Unknown	0.0186335403726708	7.3960230105068e-07	0.0186335403726708	12	99149958	99152192	Known	0.0222289248279047
chr2	10537018	A	G	45	17	34	15	Unknown	1.72467189339391e-05	1.66491448763063e-22	1.72467189339391e-05	28	10537046	10559860	Known	3.8270896691139e-05
chr2	39507417	T	A	13	6	13	6	Unknown	0.0196560196560196	5.65846675050138e-11	0.0196560196560196	4	39505627	39507413	Known	0.0232786307871632
chr2	133095952	A	G	2	11	2	7	Unknown	0.00113122171945701	0.00045766590389016	0.00113122171945701	7	133095041	133095945	Novel	0.0302034599064302
chr2	133095949	G	A	2	11	2	7	Unknown	0.00113122171945701	0.00045766590389016	0.00113122171945701	4	133095041	133095945	Novel	0.0302034599064302
chr2	133095962	A	G	2	11	2	7	Unknown	0.00113122171945701	0.00045766590389016	0.00113122171945701	17	133095041	133095945	Novel	0.0302034599064302
chr2	45645512	C	T	7	5	7	5	Unknown	0.0186335403726708	7.3960230105068e-07	0.0186335403726708	8	45640432	45645504	Known	0.0222289248279047
chr2	160239298	A	G	15	11	15	11	Unknown	0.000255817319505735	4.03292046399341e-15	0.000255817319505735	15	160239313	160240117	Known	0.000466589276575507
chr2	99804642	T	C	15	11	15	9	Unknown	0.00155923775962153	1.52444393538951e-12	0.00155923775962153	2	99802717	99804640	Known	0.00249047412008595
chr2	29135468	C	G	15	11	15	11	Unknown	0.000255817319505735	4.03292046399341e-15	0.000255817319505735	12	29129447	29135456	Known	0.000466589276575507
chr2	33484679	T	A	0	8	0	8	Unknown	0.000155400155400155	0.000155400155400155	0.000155400155400155	24	33482578	33484655	Known	0.000288748883126393
chr2	141816621	A	G	0	4	0	4	Unknown	0.0285714285714286	0.0285714285714286	0.0285714285714286	2	141816623	141819620	Known	0.0302034599064302
chr2	128878014	G	A	7	6	7	6	Unknown	0.0149068322981366	1.92296598273177e-07	0.0149068322981366	16	128878030	128878773	Known	0.018023243231545
chr2	10933249	C	T	0	125	0	125	Unknown	2.1927812846109e-74	2.1927812846109e-74	2.1927812846109e-74	27	10932051	10933222	Known	6.99673660468948e-73
chr2	202625615	C	T	0	10	0	10	Unknown	1.08250882244691e-05	1.08250882244691e-05	1.08250882244691e-05	11	202622482	202625604	Known	2.43126576950859e-05
chr2	220315970	G	A	0	13	0	9	Unknown	4.11353352529823e-05	0.00045766590389016	4.11353352529823e-05	31	220316001	220316347	Known	8.45238272851805e-05
chr19	17414087	G	A	6	5	6	5	Unknown	0.0350877192982457	2.83514215402761e-06	0.0350877192982457	36	17412433	17414051	Known	0.0362499102240156
chr19	13885484	A	G	0	75	0	75	Unknown	2.154567144416e-44	2.154567144416e-44	2.154567144416e-44	18	13885388	13885466	Known	5.42023679108008e-19
chr19	11687908	G	A	4	9	4	9	Unknown	0.00045766590389016	1.92296598273177e-07	0.00045766590389016	36	11687658	11687872	Known	0.000814933001410574
chr19	49950356	C	G	0	12	0	12	Unknown	7.3960230105068e-07	7.3960230105068e-07	7.3960230105068e-07	0	49950356	49950595	Known	1.97797301321454e-06
chr19	2110746	G	A	9	7	9	7	Unknown	0.00679767643060191	3.32734195504201e-09	0.00679767643060191	40	2110223	2110706	Known	0.00866009626955067
chr19	39880011	G	A	14	13	14	13	Unknown	1.81002820405e-05	1.02725332573417e-15	1.81002820405e-05	12	39880023	39880120	Known	3.99732561212633e-05
chr19	984554	C	G	17	6	17	6	Unknown	0.0215541690300624	1.21456053142928e-13	0.0215541690300624	9	984563	985865	Known	0.0252785691708717
chr19	55644325	A	C	0	68	0	68	Unknown	3.36184980071499e-40	3.36184980071499e-40	3.36184980071499e-40	3	55644328	55645255	Known	5.27259607162984e-39
chr19	45389224	A	G	0	4	0	4	Unknown	0.0285714285714286	0.0285714285714286	0.0285714285714286	30	45385621	45389194	Known	0.0302034599064302
chr19	54649671	T	C	0	11	0	11	Unknown	2.83514215402761e-06	2.83514215402761e-06	2.83514215402761e-06	25	54649553	54649646	Known	6.97108469404839e-06
chr19	10670992	C	T	0	20	0	20	Unknown	7.25444455192477e-12	7.25444455192477e-12	7.25444455192477e-12	4	10670612	10670988	Known	3.28521012661389e-11
chr19	46878989	G	A	14	8	14	8	Unknown	0.00360847780019646	9.50525633292485e-13	0.00360847780019646	19	46879008	46879710	Known	0.00517949036884456
chr19	41206060	G	C	2	5	2	5	Unknown	0.020979020979021	0.000582750582750582	0.020979020979021	19	41206079	41206215	Known	0.0247294107166719
chr19	45868309	T	G	8	5	8	5	Unknown	0.0195652173913043	1.92296598273177e-07	0.0195652173913043	9	45868212	45868300	Known	0.0232305575185033
chr19	8000001	C	T	2	6	2	6	Unknown	0.00699300699300699	0.000155400155400155	0.00699300699300699	29	8000030	8002912	Known	0.00889261906211058
chr19	3767265	C	T	45	26	45	26	Unknown	1.79003632410757e-09	5.36709544691826e-42	1.79003632410757e-09	6	3765329	3767259	Known	6.74238919365349e-09
chr19	34959979	A	G	6	6	6	6	Unknown	0.0137299771167048	7.3960230105068e-07	0.0137299771167048	34	34957919	34959945	Known	0.0166948823810655
chr19	5696146	G	A	11	12	11	12	Unknown	6.94966094852649e-05	1.21456053142928e-13	6.94966094852649e-05	35	5696181	5696260	Known	0.000140614131145113
chr19	39191733	C	T	80	37	80	37	Unknown	2.44873558813153e-13	1.39040994658611e-69	2.44873558813153e-13	28	39191761	39195574	Known	1.26116697451821e-12
chr19	10225777	A	G	0	28	0	28	Unknown	2.61482664732333e-16	2.61482664732333e-16	2.61482664732333e-16	28	10225805	10226155	Known	1.64225311605646e-15
chr19	5914470	G	A	3	5	3	5	Unknown	0.0128205128205128	0.000155400155400155	0.0128205128205128	30	5914500	5914574	Known	0.0157198514088973
chr19	54962467	G	A	26	14	15	11	Unknown	0.000255817319505735	3.01874907637114e-11	0.000255817319505735	0	54960484	54962467	Known	0.000466589276575507
chr19	18288069	A	G	48	26	48	26	Unknown	2.05870838315064e-09	4.28040672690646e-44	2.05870838315064e-09	33	18288102	18288521	Known	7.70212192941533e-09
chr19	1619339	T	C	9	4	9	4	Unknown	0.0478260869565217	1.92296598273177e-07	0.0478260869565217	24	1619233	1619315	Known	0.0479980146608616
chr19	1619333	G	A	12	7	12	7	Unknown	0.00798525798525798	5.65846675050138e-11	0.00798525798525798	18	1619233	1619315	Known	0.0100258146391118
chr19	15508362	G	C	0	6	0	6	Unknown	0.00216450216450216	0.00216450216450216	0.00216450216450216	31	15508091	15508331	Known	0.00318592683385897
chr19	19023853	T	C	86	47	86	47	Unknown	4.9714785384229e-17	3.45112012613588e-79	4.9714785384229e-17	2	19023855	19030032	Known	3.30163263700047e-16
chr19	44159722	C	T	61	28	60	28	Unknown	5.75866325840029e-10	3.93353647690746e-51	5.75866325840029e-10	3	44159725	44160631	Known	2.21107181263059e-09
chr19	33444707	C	T	6	6	6	6	Unknown	0.0137299771167048	7.3960230105068e-07	0.0137299771167048	0	33444707	33450806	Known	0.0166948823810655
chr19	39308190	C	T	61	40	61	40	Unknown	7.13150857013776e-15	5.54937388092493e-60	7.13150857013776e-15	25	39308215	39321718	Known	4.18542659422884e-14
chr19	10668452	A	G	0	12	0	11	Unknown	2.83514215402761e-06	9.61482991365885e-06	2.83514215402761e-06	7	10668358	10668445	Known	6.97108469404839e-06
chr19	3753769	C	T	0	4	0	4	Unknown	0.0285714285714286	0.0285714285714286	0.0285714285714286	6	3752988	3753763	Known	0.0302034599064302
chr19	50168920	G	A	2	6	2	4	Unknown	0.0303030303030303	0.00699300699300699	0.0303030303030303	32	50168103	50168888	Known	0.0316602228532977
chr19	4867650	T	G	0	23	0	23	Unknown	1.21456053142928e-13	1.21456053142928e-13	1.21456053142928e-13	29	4861423	4867621	Known	6.26695173837858e-13
chr19	45404312	T	G	7	17	7	17	Unknown	1.63086536651905e-07	6.20201122431976e-14	1.63086536651905e-07	27	45404109	45404285	Known	5.04151699048652e-07
chr19	17316782	T	C	6	8	6	8	Unknown	0.00193236714975845	2.49273368131895e-08	0.00193236714975845	13	17316145	17316769	Known	0.00305481276066597
chr19	11230881	T	C	11	11	11	11	Unknown	0.000183961613343348	9.50525633292485e-13	0.000183961613343348	28	11230909	11231046	Known	0.000338421099165762
chr19	39116719	A	C	51	10	51	10	Unknown	0.000654303485709228	5.21795484212409e-36	0.000654303485709228	23	39116742	39123070	Known	0.00107987305370322
[truncated: 578 more rows]
