# Supplementary material for: ISVASE: identification of sequence variant associated with splicing event using RNA-seq data
Source: BMC Bioinformatics. 2017 Jun 28;18:320. doi: 10.1186/s12859-017-1732-7 (PMC5490186; doi:10.1186/s12859-017-1732-7)
Supplement: Supplementary file 4 — ISVASE result for SRR388227. (XLS 362 kb) [file 12859_2017_1732_MOESM4_ESM.xls]

#CHROM	Position	Ref	Alt	RefAll	AltAll	RefTarget	AltTarget	Type	Pvalue(Variant)	Pvalue(TargetJun)	Pvalue(Association)	Distance2Jun	JunStart	JunEnd	JunType
chr3	47449058	T	C	0	15	0	15	Unknown	1.28934500757877e-08	1.28934500757877e-08	1.28934500757877e-08	16	47449074	47449187	Known	4.20111581636084e-08
chr3	142222284	A	G	5	5	5	5	Unknown	0.0325077399380805	1.08250882244691e-05	0.0325077399380805	11	142222295	142223981	Known	0.0338174398367641
chr3	179298999	C	T	0	22	0	22	Unknown	9.50525633292485e-13	9.50525633292485e-13	9.50525633292485e-13	9	179299008	179301141	Known	4.6045816961443e-12
chr3	17208267	T	C	12	5	12	5	Unknown	0.0444770283479961	4.28521312391768e-10	0.0444770283479961	8	17202748	17208259	Known	0.0453046619235077
chr3	105422844	C	T	0	8	0	8	Unknown	0.000155400155400155	0.000155400155400155	0.000155400155400155	12	105421303	105422832	Known	0.000281675645914057
chr3	49760039	T	C	0	20	0	19	Unknown	5.65846675050138e-11	1.52343335590421e-10	5.65846675050138e-11	10	49759943	49760029	Known	2.32890578889057e-10
chr3	58081888	T	C	0	85	0	85	Unknown	2.18702524753309e-50	2.18702524753309e-50	2.18702524753309e-50	20	58080681	58081868	Known	4.18593573601264e-49
chr3	33434831	G	A	0	15	0	15	Unknown	1.28934500757877e-08	1.28934500757877e-08	1.28934500757877e-08	27	33434106	33434804	Known	4.20111581636084e-08
chr3	195711147	C	G	3	5	2	5	Unknown	0.020979020979021	0.0013986013986014	0.020979020979021	0	195711147	195712498	Known	0.0246119075951909
chr3	158388780	T	C	0	11	0	11	Unknown	2.83514215402761e-06	2.83514215402761e-06	2.83514215402761e-06	28	158388808	158390139	Known	6.81879092756903e-06
chr3	122880191	T	C	14	12	12	12	Unknown	3.88145957231531e-05	1.52444393538951e-12	3.88145957231531e-05	23	122873888	122880168	Known	8.15260047700308e-05
chr3	158320703	C	A	4	7	4	7	Unknown	0.00386996904024767	2.83514215402761e-06	0.00386996904024767	25	158320728	158322886	Known	0.00512558334644224
chr3	124746347	T	C	29	21	29	21	Unknown	6.59477721414012e-08	1.98233060428362e-29	6.59477721414012e-08	4	124746351	124748039	Known	1.9813287854118e-07
chr3	148786108	C	T	18	9	18	9	Unknown	0.0017626480540028	1.02725332573417e-15	0.0017626480540028	14	148786122	148789039	Known	0.00273490233775832
chr3	105260596	T	C	0	64	0	64	Unknown	8.35033111358804e-38	8.35033111358804e-38	8.35033111358804e-38	13	105260609	105264067	Known	1.15428566959043e-36
chr3	148872987	G	A	9	5	9	5	Unknown	0.0407407407407408	2.49273368131895e-08	0.0407407407407408	15	148873002	148875137	Known	0.0416850121149187
chr3	138289163	T	C	0	9	0	7	Unknown	0.000582750582750582	0.00113122171945701	0.000582750582750582	3	138256189	138289160	Known	0.000937676863602788
chr3	184529990	C	G	4	4	4	4	Unknown	0.0384615384615384	0.000155400155400155	0.0384615384615384	23	184530013	184542333	Known	0.039515477015477
chr3	129294626	G	A	9	14	9	14	Unknown	6.81339308679071e-06	1.21456053142928e-13	6.81339308679071e-06	17	129294405	129294609	Known	1.60208392427373e-05
chr3	119118104	A	G	0	10	0	10	Unknown	1.08250882244691e-05	1.08250882244691e-05	1.08250882244691e-05	4	119118108	119120669	Known	2.37596363034257e-05
chr3	52492707	T	C	0	9	0	9	Unknown	4.11353352529823e-05	4.11353352529823e-05	4.11353352529823e-05	29	52491942	52492678	Known	8.15260047700308e-05
chr3	101576175	T	C	2	5	2	5	Unknown	0.020979020979021	0.000582750582750582	0.020979020979021	39	101576027	101576136	Known	0.0246119075951909
chr3	197712759	T	C	0	5	0	5	Unknown	0.00396825396825396	0.00396825396825396	0.00396825396825396	2	197712761	197717430	Known	0.00512558334644224
chr3	125726048	G	C	5	6	5	6	Unknown	0.0123839009287926	2.83514215402761e-06	0.0123839009287926	20	125726068	125727575	Known	0.0150576352030676
chr3	185826740	T	G	0	14	0	14	Unknown	2.49273368131895e-08	2.49273368131895e-08	2.49273368131895e-08	11	185823731	185826729	Known	7.62303026343014e-08
chr3	12613866	T	C	9	5	9	5	Unknown	0.0407407407407408	2.49273368131895e-08	0.0407407407407408	6	12613872	12616291	Known	0.0416850121149187
chr3	189713205	T	C	0	11	0	11	Unknown	2.83514215402761e-06	2.83514215402761e-06	2.83514215402761e-06	26	189713231	189838041	Known	6.81879092756903e-06
chr3	123451773	G	C	0	11	0	11	Unknown	2.83514215402761e-06	2.83514215402761e-06	2.83514215402761e-06	30	123444925	123451743	Known	6.81879092756903e-06
chr3	128890350	G	A	0	72	0	36	Unknown	4.51964592630269e-21	7.85729780306835e-14	4.51964592630269e-21	31	128890381	128890498	Known	5.18563788478354e-19
chr3	48669447	C	T	0	4	0	4	Unknown	0.0285714285714286	0.0285714285714286	0.0285714285714286	30	48669477	48669678	Known	0.0301232665639446
chr3	81698130	T	C	0	79	0	79	Unknown	8.63706788351565e-47	8.63706788351565e-47	8.63706788351565e-47	12	81698142	81698947	Known	1.51536248699887e-45
chr3	48691316	T	C	0	9	0	9	Unknown	4.11353352529823e-05	4.11353352529823e-05	4.11353352529823e-05	5	48691221	48691311	Known	8.15260047700308e-05
chr3	56702553	C	T	4	4	4	4	Unknown	0.0384615384615384	0.000155400155400155	0.0384615384615384	33	56702586	56703728	Known	0.039515477015477
chr3	56703746	A	C	10	17	10	17	Unknown	1.78911645329719e-07	1.02725332573417e-15	1.78911645329719e-07	18	56702586	56703728	Known	5.27673678089915e-07
chr3	183901281	G	A	259	139	259	139	Unknown	4.21479791000065e-47	4.24904075942785e-239	1.18871649183276e-48	11	183900656	183901270	Known	2.22843632749745e-47
chr3	122864436	G	A	23	9	23	9	Unknown	0.00101845332976787	1.09133125299295e-18	0.00101845332976787	3	122864439	122864946	Known	0.00161594594989836
chr3	58118555	G	A	32	20	25	15	Unknown	1.2123608861199e-05	4.14918268490704e-18	1.2123608861199e-05	20	58116635	58118535	Known	0.0363356366701848
chr3	58395863	A	G	8	9	6	8	Unknown	0.00193236714975845	9.77028592253238e-07	0.00193236714975845	23	58395886	58398628	Known	0.00298801256880045
chr3	184049385	C	T	116	76	116	76	Unknown	2.34207504413496e-27	1.24744083009286e-114	2.34207504413496e-27	9	184049394	184049516	Known	2.39188783425276e-26
chr3	45779136	A	T	0	13	0	13	Unknown	1.92296598273177e-07	1.92296598273177e-07	1.92296598273177e-07	8	45779144	45779264	Known	5.43153549508446e-07
chr3	184700426	C	T	4	4	4	4	Unknown	0.0384615384615384	0.000155400155400155	0.0384615384615384	9	184700435	184700800	Known	0.039515477015477
chr3	127395817	G	A	6	7	6	7	Unknown	0.00521739130434783	1.92296598273177e-07	0.00521739130434783	7	127395424	127395810	Known	0.00665114112715417
chr3	42610374	A	G	16	10	13	8	Unknown	0.00344810100907661	6.85237548957578e-10	0.00344810100907661	17	42605178	42610357	Known	0.00484220239191518
chr3	123411589	G	A	0	29	0	29	Unknown	6.65175199757689e-17	6.65175199757689e-17	6.65175199757689e-17	7	123401157	123411582	Known	4.18525177410757e-16
chr3	191075902	C	T	37	24	36	24	Unknown	6.6320302565159e-09	3.23513200211709e-34	6.6320302565159e-09	11	191075913	191078858	Known	2.26050645231432e-08
chr3	197597044	C	T	0	7	0	7	Unknown	0.000582750582750582	0.000582750582750582	0.000582750582750582	13	197593090	197597031	Known	0.000937676863602788
chr3	42236415	A	G	10	13	10	13	Unknown	2.24841971864093e-05	1.21456053142928e-13	2.24841971864093e-05	18	42236433	42240669	Known	4.8532529731232e-05
chr3	62229553	C	T	0	17	0	17	Unknown	4.28521312391768e-10	4.28521312391768e-10	4.28521312391768e-10	19	62229572	62240799	Known	1.59573174423982e-09
chr3	125199103	A	G	4	5	4	5	Unknown	0.0294117647058823	4.11353352529823e-05	0.0294117647058823	12	125195600	125199091	Known	0.0309377401998462
chr3	50103917	G	A	0	24	0	24	Unknown	6.20201122431976e-14	6.20201122431976e-14	6.20201122431976e-14	18	50103935	50106123	Known	3.32189916261511e-13
chr3	49714225	T	C	0	44	0	44	Unknown	7.61948145586816e-26	7.61948145586816e-26	7.61948145586816e-26	25	49714250	49714336	Known	7.395220122238e-25
chr3	179424862	A	G	4	9	4	9	Unknown	0.00045766590389016	1.92296598273177e-07	0.00045766590389016	2	179424864	179426561	Known	0.000794816991717873
chr3	124731485	C	G	11	16	11	16	Unknown	1.23611682227804e-06	1.02725332573417e-15	1.23611682227804e-06	18	124729399	124731467	Known	3.22214451673809e-06
chr3	108298260	C	T	0	4	0	4	Unknown	0.0285714285714286	0.0285714285714286	0.0285714285714286	13	108298273	108298413	Known	0.0301232665639446
chr3	73453325	C	T	0	5	0	5	Unknown	0.00396825396825396	0.00396825396825396	0.00396825396825396	26	73450160	73453299	Known	0.00512558334644224
chr3	124802888	C	T	0	15	0	14	Unknown	2.49273368131895e-08	2.06295201212604e-07	2.49273368131895e-08	8	124802896	124807154	Known	7.62303026343014e-08
chr3	124802881	A	G	0	15	0	14	Unknown	2.49273368131895e-08	2.06295201212604e-07	2.49273368131895e-08	15	124802896	124807154	Known	7.62303026343014e-08
chr3	38401839	T	C	0	6	0	6	Unknown	0.00216450216450216	0.00216450216450216	0.00216450216450216	9	38390123	38401830	Known	0.00312460043472702
chr3	31659458	T	G	66	13	66	13	Unknown	0.000142737598438778	8.63706788351565e-47	0.000142737598438778	26	31658567	31659432	Known	0.000274734744674357
chr3	183861243	A	G	17	18	17	18	Unknown	3.91234806689706e-07	1.78274922648608e-20	3.91234806689706e-07	13	183860930	183861230	Known	1.08822120519281e-06
chr3	40498845	C	T	30	6	30	6	Unknown	0.0249335075997843	4.51964592630269e-21	0.0249335075997843	9	40498854	40499381	Known	0.0288553954759448
chr3	39453160	G	A	289	240	289	239	Unknown	5.28028739587992e-88	1.39950948653677e-314	5.28028739587992e-88	20	39452490	39453140	Known	1.85283930801581e-86
chr3	54845492	C	T	0	12	0	9	Unknown	4.11353352529823e-05	0.000336519046978058	4.11353352529823e-05	2	54809426	54845490	Novel	8.15260047700308e-05
chr3	54809424	C	T	0	9	0	9	Unknown	4.11353352529823e-05	4.11353352529823e-05	4.11353352529823e-05	2	54809426	54845490	Novel	8.15260047700308e-05
chr3	54809426	G	A	0	9	0	9	Unknown	4.11353352529823e-05	4.11353352529823e-05	4.11353352529823e-05	0	54809426	54845490	Novel	8.15260047700308e-05
chr3	191100561	C	A	34	11	34	11	Unknown	0.00048795435481547	9.63136700882183e-27	0.00048795435481547	26	191098721	191100535	Known	0.00084473818414291
chr3	124826956	T	C	17	10	17	10	Unknown	0.000705059221601122	1.02725332573417e-15	0.000705059221601122	14	124826970	124829033	Known	0.00112718872051535
chr3	4856234	G	A	38	22	38	22	Unknown	4.48393169405704e-08	1.03503694409348e-35	4.48393169405704e-08	12	4856246	4856737	Known	1.35607967366123e-07
chr3	20113830	G	A	11	6	11	6	Unknown	0.0184042875922742	4.28521312391768e-10	0.0184042875922742	5	20082272	20113825	Known	0.0219297061994143
chr3	49141116	G	A	0	8	0	8	Unknown	0.000155400155400155	0.000155400155400155	0.000155400155400155	52	49140842	49141064	Known	1.89716260816867e-30
chr3	33174168	G	A	0	71	0	71	Unknown	5.36709544691826e-42	5.36709544691826e-42	5.36709544691826e-42	24	33174192	33175674	Known	8.25266305517713e-41
chr3	33174156	T	G	0	31	0	31	Unknown	2.14855840432988e-18	2.14855840432988e-18	2.14855840432988e-18	36	33174192	33175674	Known	1.46648487597279e-17
chr3	50609624	T	G	0	7	0	7	Unknown	0.000582750582750582	0.000582750582750582	0.000582750582750582	15	50609639	50614483	Known	0.000937676863602788
chr3	49054692	T	C	0	11	0	11	Unknown	2.83514215402761e-06	2.83514215402761e-06	2.83514215402761e-06	31	49054280	49054661	Known	6.81879092756903e-06
chr3	81643167	T	C	0	60	0	60	Unknown	1.03503694409348e-35	1.03503694409348e-35	1.03503694409348e-35	7	81643174	81691932	Known	1.37519228931256e-34
chr3	16305674	C	G	0	23	0	23	Unknown	1.21456053142928e-13	1.21456053142928e-13	1.21456053142928e-13	12	16302336	16305662	Known	6.23687087152333e-13
chr3	51978220	A	G	0	12	0	12	Unknown	7.3960230105068e-07	7.3960230105068e-07	7.3960230105068e-07	13	51978233	51978406	Known	1.95018448745252e-06
chr3	184071063	G	C	0	8	0	8	Unknown	0.000155400155400155	0.000155400155400155	0.000155400155400155	25	184070935	184071038	Known	0.000281675645914057
chr3	56697568	C	T	0	7	0	7	Unknown	0.000582750582750582	0.000582750582750582	0.000582750582750582	32	56697600	56700288	Known	0.000937676863602788
chr3	98304467	T	C	0	18	0	18	Unknown	2.20382389230053e-10	2.20382389230053e-10	2.20382389230053e-10	36	98304503	98307557	Known	8.65404016244844e-10
chr3	183899832	C	T	150	98	150	98	Unknown	1.84579160241758e-35	2.73005767096513e-148	1.84579160241758e-35	3	183899835	183899939	Known	2.42881327683505e-34
chr3	128890350	G	A	0	72	0	34	Unknown	7.02912552157359e-20	6.70049791314331e-13	7.02912552157359e-20	31	128890381	128890477	Known	5.18563788478354e-19
chr3	11300707	T	C	0	5	0	4	Unknown	0.0285714285714286	0.0476190476190476	0.0285714285714286	18	11196240	11300689	Known	0.0301232665639446
chr3	27424718	A	G	10	6	10	6	Unknown	0.0176739587195649	3.32734195504201e-09	0.0176739587195649	23	27424741	27427383	Known	0.0211146333546265
chr3	66419956	C	T	11	11	11	11	Unknown	0.000183961613343348	9.50525633292485e-13	0.000183961613343348	10	66419966	66420953	Known	0.000330816646334261
chr3	129293183	T	C	0	6	0	6	Unknown	0.00216450216450216	0.00216450216450216	0.00216450216450216	4	129292588	129293179	Known	0.00312460043472702
chr3	12962074	G	A	21	24	21	24	Unknown	8.57840110679278e-10	9.63136700882183e-27	8.57840110679278e-10	22	12962096	12963620	Known	3.16003820044305e-09
chr3	124738107	C	T	29	30	29	26	Unknown	5.99291632402291e-10	4.89117989834077e-29	5.99291632402291e-10	1	124733856	124738106	Known	2.21956860336275e-09
chr3	100467018	T	C	0	42	0	41	Unknown	4.70826882652773e-24	5.12236957874056e-23	4.70826882652773e-24	25	100463775	100466993	Known	4.2529807848866e-23
chr3	58141791	A	G	48	6	48	6	Unknown	0.0269939206968514	8.04576932703302e-32	0.0269939206968514	11	58141802	58145281	Known	0.0301232665639446
chr3	50153356	T	C	0	15	0	15	Unknown	1.28934500757877e-08	1.28934500757877e-08	1.28934500757877e-08	17	50153040	50153339	Known	4.20111581636084e-08
chr3	58118555	G	A	32	20	6	5	Unknown	0.0350877192982457	0.000541628685201782	0.0350877192982457	20	58117746	58118535	Known	0.0363356366701848
chr3	158320597	T	C	0	20	0	20	Unknown	7.25444455192477e-12	7.25444455192477e-12	7.25444455192477e-12	1	158317962	158320596	Known	3.1768663581789e-11
chr3	158537443	A	G	26	23	26	22	Unknown	2.05352298136074e-08	3.92501459648158e-27	2.05352298136074e-08	5	158531856	158537438	Known	6.63576434472767e-08
chr3	14197987	A	T	0	28	0	27	Unknown	1.02725332573417e-15	7.58299727723766e-15	1.02725332573417e-15	8	14197995	14199511	Known	6.09889881243912e-15
chr3	197701913	G	T	0	7	0	7	Unknown	0.000582750582750582	0.000582750582750582	0.000582750582750582	0	197701345	197701913	Known	0.000937676863602788
chr3	148863151	A	G	12	7	12	7	Unknown	0.00798525798525798	5.65846675050138e-11	0.00798525798525798	10	148859167	148863141	Known	0.0099253638081976
chr3	49141116	G	A	0	53	0	53	Unknown	1.59425429257871e-31	1.59425429257871e-31	1.59425429257871e-31	23	49141139	49141296	Known	1.89716260816867e-30
chr3	49714225	T	C	0	64	0	64	Unknown	8.35033111358804e-38	8.35033111358804e-38	8.35033111358804e-38	15	49714133	49714210	Known	7.395220122238e-25
chr3	52510592	G	A	0	4	0	4	Unknown	0.0285714285714286	0.0285714285714286	0.0285714285714286	23	52510615	52511590	Known	0.0301232665639446
chr3	141087623	T	C	9	9	9	9	Unknown	0.000516446845701573	2.20382389230053e-10	0.000516446845701573	23	141087646	141088714	Known	0.000889003155147928
chr3	186509517	G	A	0	10	0	10	Unknown	1.08250882244691e-05	1.08250882244691e-05	1.08250882244691e-05	3	186508195	186509514	Known	2.37596363034257e-05
chr3	158388780	T	C	0	6	0	6	Unknown	0.00216450216450216	0.00216450216450216	0.00216450216450216	34	158387399	158388746	Known	6.81879092756903e-06
chr3	123368008	C	T	0	9	0	9	Unknown	4.11353352529823e-05	4.11353352529823e-05	4.11353352529823e-05	33	123368041	123375973	Known	8.15260047700308e-05
chr3	49343175	G	A	0	11	0	11	Unknown	2.83514215402761e-06	2.83514215402761e-06	2.83514215402761e-06	27	49339975	49343148	Known	6.81879092756903e-06
chr3	121526204	G	A	0	8	0	8	Unknown	0.000155400155400155	0.000155400155400155	0.000155400155400155	13	121518221	121526191	Known	0.000281675645914057
chr3	4712413	G	A	22	38	22	38	Unknown	1.0521338643058e-15	1.03503694409348e-35	1.0521338643058e-15	0	4711457	4712413	Known	6.23309607490256e-15
chr3	154018887	G	C	7	7	7	7	Unknown	0.00579710144927535	2.49273368131895e-08	0.00579710144927535	29	154018916	154021118	Known	0.00736272235112141
chr3	87295049	T	C	0	35	0	35	Unknown	1.78274922648608e-20	1.78274922648608e-20	1.78274922648608e-20	9	87295058	87299025	Known	1.35163009221396e-19
chr3	24006477	T	A	0	13	0	13	Unknown	1.92296598273177e-07	1.92296598273177e-07	1.92296598273177e-07	9	24004096	24006468	Known	5.43153549508446e-07
chr3	112289505	C	T	7	7	7	7	Unknown	0.00579710144927535	2.49273368131895e-08	0.00579710144927535	12	112289517	112292736	Known	0.00736272235112141
chr3	149678534	C	T	13	9	13	9	Unknown	0.00140329692229862	9.50525633292485e-13	0.00140329692229862	7	149677923	149678527	Known	0.00220104508672282
chr3	9426224	G	A	9	9	9	9	Unknown	0.000516446845701573	2.20382389230053e-10	0.000516446845701573	16	9426019	9426208	Known	0.000889003155147928
chr3	48694147	G	A	0	8	0	8	Unknown	0.000155400155400155	0.000155400155400155	0.000155400155400155	16	48693798	48694131	Known	0.000281675645914057
chr3	53224002	T	C	0	26	0	26	Unknown	4.03292046399341e-15	4.03292046399341e-15	4.03292046399341e-15	15	53224017	53226124	Known	2.32381122314736e-14
chr3	128890350	G	A	0	9	0	9	Unknown	4.11353352529823e-05	4.11353352529823e-05	4.11353352529823e-05	1	128890351	128890477	Known	5.18563788478354e-19
chr3	27442336	G	A	16	16	16	16	Unknown	1.23039354512008e-06	1.09133125299295e-18	1.23039354512008e-06	24	27442360	27444630	Known	3.21028325356879e-06
chr3	41996275	A	G	0	6	0	6	Unknown	0.00216450216450216	0.00216450216450216	0.00216450216450216	24	41996299	42003508	Known	0.00312460043472702
chr3	41925423	T	C	0	5	0	5	Unknown	0.00396825396825396	0.00396825396825396	0.00396825396825396	21	41925444	41937010	Known	0.00512558334644224
chr3	97673268	A	C	0	7	0	7	Unknown	0.000582750582750582	0.000582750582750582	0.000582750582750582	32	97669732	97673236	Known	0.000937676863602788
chr3	123457893	G	A	0	29	0	29	Unknown	6.65175199757689e-17	6.65175199757689e-17	6.65175199757689e-17	16	123457909	123458800	Known	4.18525177410757e-16
chr3	105264176	G	T	56	33	56	33	Unknown	5.99366722713921e-12	8.74119217090677e-53	5.99366722713921e-12	3	105264179	105265993	Known	2.72050865682919e-11
chr3	16312564	C	T	0	5	0	5	Unknown	0.00396825396825396	0.00396825396825396	0.00396825396825396	14	16312578	16313166	Known	0.00512558334644224
chr3	197495334	G	A	0	34	0	34	Unknown	7.02912552157359e-20	7.02912552157359e-20	7.02912552157359e-20	24	197483428	197495310	Known	5.18563788478354e-19
chr3	93673296	C	A	0	10	0	9	Unknown	4.11353352529823e-05	0.00011907597046916	4.11353352529823e-05	0	93673296	93692518	SemiNovel	8.15260047700308e-05
chr3	149093238	A	G	280	148	280	148	Unknown	1.0754865815726e-51	1.52678317866367e-256	1.0754865815726e-51	8	149089654	149093230	Known	2.13304838678565e-50
chr3	88190809	C	T	0	8	0	7	Unknown	0.000582750582750582	0.0013986013986014	0.000582750582750582	14	88190198	88190795	Known	0.000937676863602788
chr3	98307696	T	G	15	5	15	5	Unknown	0.0235620235620235	7.25444455192477e-12	0.0235620235620235	2	98307698	98309476	Known	0.0273956068348591
chr3	129286635	G	A	12	7	11	7	Unknown	0.00762463343108505	1.13169335010028e-09	0.00762463343108505	13	129286648	129288686	Known	0.00950301534648442
chr3	191097966	T	C	31	13	31	13	Unknown	8.64800683893734e-05	7.61948145586816e-26	8.64800683893734e-05	18	191087825	191097948	Known	0.000168297063686634
chr3	64133350	A	G	0	7	0	7	Unknown	0.000582750582750582	0.000582750582750582	0.000582750582750582	28	64133378	64138858	Known	0.000937676863602788
chr3	53222761	C	T	0	22	0	22	Unknown	9.50525633292485e-13	9.50525633292485e-13	9.50525633292485e-13	25	53221418	53222736	Known	4.6045816961443e-12
chr3	122186188	C	T	0	19	0	19	Unknown	5.65846675050138e-11	5.65846675050138e-11	5.65846675050138e-11	19	122182888	122186169	Known	2.32890578889057e-10
chr3	18427924	G	T	0	5	0	5	Unknown	0.00396825396825396	0.00396825396825396	0.00396825396825396	33	18419817	18427891	Known	0.00512558334644224
chr3	90257363	C	T	0	5	0	5	Unknown	0.00396825396825396	0.00396825396825396	0.00396825396825396	3	90255389	90257360	Known	0.00512558334644224
chr3	58112488	C	T	37	57	36	57	Unknown	2.01737967001665e-23	8.33356439813979e-54	2.01737967001665e-23	1	58112489	58116468	Known	1.76973338360115e-22
chr3	183976103	C	T	2	4	2	4	Unknown	0.0303030303030303	0.00216450216450216	0.0303030303030303	27	183975544	183976076	Known	0.0316804407713498
chr3	10276163	T	A	0	23	0	23	Unknown	1.21456053142928e-13	1.21456053142928e-13	1.21456053142928e-13	20	10268117	10276143	Known	6.23687087152333e-13
chr3	11643465	T	C	0	6	0	6	Unknown	0.00216450216450216	0.00216450216450216	0.00216450216450216	31	11643496	11684911	Known	0.00312460043472702
chr3	182790249	G	A	0	4	0	4	Unknown	0.0285714285714286	0.0285714285714286	0.0285714285714286	26	182790275	182804481	Known	0.0301232665639446
chr3	108403086	T	C	0	6	0	6	Unknown	0.00216450216450216	0.00216450216450216	0.00216450216450216	23	108396445	108403063	Known	0.00312460043472702
chr3	129324193	A	G	0	14	0	14	Unknown	2.49273368131895e-08	2.49273368131895e-08	2.49273368131895e-08	21	129308370	129324172	Known	7.62303026343014e-08
chr3	10264480	C	G	0	5	0	5	Unknown	0.00396825396825396	0.00396825396825396	0.00396825396825396	35	10264515	10268055	Known	0.00512558334644224
chr3	48625266	T	C	0	13	0	13	Unknown	1.92296598273177e-07	1.92296598273177e-07	1.92296598273177e-07	40	48624987	48625226	Known	5.43153549508446e-07
chr3	195408169	C	T	10	5	10	5	Unknown	0.0210727969348659	1.28934500757877e-08	0.0210727969348659	3	195408172	195408407	Known	0.0246164085406436
chr3	49156473	C	G	0	19	0	19	Unknown	5.65846675050138e-11	5.65846675050138e-11	5.65846675050138e-11	18	49155553	49156455	Known	2.32890578889057e-10
chr3	142524858	G	A	12	6	12	6	Unknown	0.0190615835777126	2.20382389230053e-10	0.0190615835777126	8	142523472	142524850	Known	0.0225850884208656
chr3	157155314	C	A	27	22	27	22	Unknown	2.23464700148078e-08	7.85002919296318e-29	2.23464700148078e-08	12	157154852	157155302	Known	7.1955633447681e-08
chr3	36422216	T	C	9	7	8	5	Unknown	0.0195652173913043	3.22419435443569e-06	0.0195652173913043	30	36422246	36484856	Known	0.0230719517449375
chr3	188590446	A	G	9	4	9	4	Unknown	0.0478260869565217	1.92296598273177e-07	0.0478260869565217	15	188584166	188590431	Known	0.0479826503877125
chr3	150285520	T	C	0	20	0	20	Unknown	7.25444455192477e-12	7.25444455192477e-12	7.25444455192477e-12	33	150285553	150285689	Known	3.1768663581789e-11
chr3	124746049	A	G	37	34	37	34	Unknown	6.07347884237193e-13	5.36709544691826e-42	6.07347884237193e-13	0	124739974	124746049	Known	3.05571904256838e-12
chr3	141100280	A	G	26	12	26	12	Unknown	8.72756363345256e-05	1.45082697999576e-22	8.72756363345256e-05	13	141088788	141100267	Known	0.000169654415232668
chr3	129152089	G	A	12	12	12	12	Unknown	3.88145957231531e-05	6.20201122431976e-14	3.88145957231531e-05	1	129152090	129152693	Known	8.15260047700308e-05
chr12	29521193	A	G	18	11	18	11	Unknown	0.000303895142962845	6.65175199757689e-17	0.000303895142962845	19	29519880	29521174	Known	0.000606789017679848
chr12	6946247	G	T	19	17	19	17	Unknown	1.26810540567142e-06	4.51964592630269e-21	1.26810540567142e-06	3	6946250	6946587	Known	3.29611063183541e-06
chr12	998365	G	T	12	8	11	8	Unknown	0.00309106760719664	1.52343335590421e-10	0.00309106760719664	24	998389	999619	Known	0.0043744839921909
chr12	9070366	T	A	0	6	0	6	Unknown	0.00216450216450216	0.00216450216450216	0.00216450216450216	21	9070387	9072352	Known	0.00312460043472702
chr12	104341103	C	T	4	542	4	541	Unknown	3.17448101738496e-315	0	2.33630304145888e-317	14	104340719	104341089	Known	4.91881647922366e-315
chr12	30894023	A	G	8	8	7	7	Unknown	0.00579710144927535	5.09083319121426e-07	0.00579710144927535	17	30894040	30904005	Known	0.00736272235112141
chr12	57133140	T	G	0	6	0	5	Unknown	0.00396825396825396	0.00757575757575756	0.00396825396825396	7	57133147	57135219	Known	0.00512558334644224
chr12	6643991	C	G	558	239	558	239	Unknown	1.56645838968085e-81	0	1.56645838968085e-81	36	6644027	6645660	Known	4.98534489832151e-80
chr12	939302	A	G	0	19	0	19	Unknown	5.65846675050138e-11	5.65846675050138e-11	5.65846675050138e-11	24	939326	966327	Known	2.32890578889057e-10
chr12	20704426	T	G	5	6	0	6	Unknown	0.00216450216450216	0.0137299771167048	0.00216450216450216	0	20704401	20704426	Novel	0.00312460043472702
chr12	53454193	G	A	10	13	9	12	Unknown	5.31609500925001e-05	3.64368159428779e-11	5.31609500925001e-05	4	53454042	53454189	Known	0.000104677352808038
chr12	62778065	A	G	0	15	0	15	Unknown	1.28934500757877e-08	1.28934500757877e-08	1.28934500757877e-08	18	62778083	62783211	Known	4.20111581636084e-08
chr12	6941021	G	A	17	6	17	6	Unknown	0.0215541690300624	1.21456053142928e-13	0.0215541690300624	32	6940516	6940989	Known	0.0251251110031009
chr12	40619082	G	A	0	4	0	4	Unknown	0.0285714285714286	0.0285714285714286	0.0285714285714286	2	40619084	40619357	Known	0.0301232665639446
chr12	7254669	A	C	14	15	12	15	Unknown	2.00868983620182e-06	3.0930646788733e-14	2.00868983620182e-06	14	7254683	7260847	Known	5.17682116919433e-06
chr12	57589784	A	C	0	185	0	185	Unknown	2.00625366170219e-110	2.00625366170219e-110	2.00625366170219e-110	2	57589786	57589870	Known	9.98384776741619e-109
chr12	118682751	C	T	2	6	2	6	Unknown	0.00699300699300699	0.000155400155400155	0.00699300699300699	19	118682770	118693253	Known	0.00879185123558113
chr12	104520076	A	G	0	6	0	6	Unknown	0.00216450216450216	0.00216450216450216	0.00216450216450216	0	104332237	104520076	SemiNovel	0.00312460043472702
chr12	104520078	A	T	0	6	0	6	Unknown	0.00216450216450216	0.00216450216450216	0.00216450216450216	2	104332237	104520076	SemiNovel	0.00312460043472702
chr12	56814653	G	A	3	5	3	5	Unknown	0.0128205128205128	0.000155400155400155	0.0128205128205128	12	56814665	56814747	Known	0.0155058522270188
chr12	49953751	C	T	0	9	0	9	Unknown	4.11353352529823e-05	4.11353352529823e-05	4.11353352529823e-05	29	49953604	49953722	Known	8.15260047700308e-05
chr12	27089540	A	G	2	5	2	5	Unknown	0.020979020979021	0.000582750582750582	0.020979020979021	28	27087563	27089512	Known	0.0246119075951909
chr12	49918663	A	C	16	10	14	10	Unknown	0.000599706830623666	1.52444393538951e-12	0.000599706830623666	16	49918679	49919727	Known	0.000963261499657849
chr12	120067561	T	C	0	50	0	50	Unknown	1.98233060428362e-29	1.98233060428362e-29	1.98233060428362e-29	20	120031839	120067541	Known	2.20554425362775e-28
chr12	27064232	C	T	8	12	8	12	Unknown	4.5095150768121e-05	7.25444455192477e-12	4.5095150768121e-05	18	27064250	27066390	Known	8.91802222921583e-05
chr12	49334762	G	C	0	40	0	39	Unknown	7.34834444413446e-23	7.62739549897498e-22	7.34834444413446e-23	31	49333890	49334731	Known	6.24609277751429e-22
chr12	12301898	C	T	0	4	0	4	Unknown	0.0285714285714286	0.0285714285714286	0.0285714285714286	22	12300490	12301876	Known	0.0301232665639446
chr12	51203371	C	T	0	16	0	16	Unknown	3.32734195504201e-09	3.32734195504201e-09	3.32734195504201e-09	1	51203372	51207793	Known	1.14265181065872e-08
chr12	6948468	T	C	52	33	52	33	Unknown	4.82492506635215e-12	2.18702524753309e-50	4.82492506635215e-12	7	6948304	6948461	Known	2.21203013510986e-11
chr12	6450945	T	C	39	25	39	25	Unknown	3.1949506004922e-09	8.35033111358804e-38	3.1949506004922e-09	3	6443410	6450942	Known	1.14265181065872e-08
chr12	26278444	A	G	0	4	0	4	Unknown	0.0285714285714286	0.0285714285714286	0.0285714285714286	5	26278345	26278439	Known	0.0301232665639446
chr12	9583324	G	A	8	4	8	4	Unknown	0.046583850931677	7.3960230105068e-07	0.046583850931677	12	9583336	9584962	Known	0.0471523668639053
chr12	56335107	A	G	0	32	0	32	Unknown	1.09133125299295e-18	1.09133125299295e-18	1.09133125299295e-18	2	56335109	56335294	Known	7.63931877095065e-18
chr12	125399167	T	C	0	413	0	408	Unknown	8.19523878144169e-245	8.35945276065943e-237	8.19523878144169e-245	34	125398320	125399133	Known	1.18054571288452e-242
chr12	40758652	T	C	0	9	0	9	Unknown	4.11353352529823e-05	4.11353352529823e-05	4.11353352529823e-05	8	40757356	40758644	Known	8.15260047700308e-05
chr12	27731160	G	A	23	7	20	7	Unknown	0.0100285397177739	9.22676921155397e-14	0.0100285397177739	12	27731172	27786295	Known	0.0123196199315741
chr12	64875787	T	A	0	20	0	20	Unknown	7.25444455192477e-12	7.25444455192477e-12	7.25444455192477e-12	14	64875801	64878083	Known	3.1768663581789e-11
chr12	13214537	A	G	3	5	3	5	Unknown	0.0128205128205128	0.000155400155400155	0.0128205128205128	28	13211483	13214509	Known	0.0155058522270188
chr12	96131895	A	G	0	5	0	5	Unknown	0.00396825396825396	0.00396825396825396	0.00396825396825396	27	96131922	96180717	Known	0.00512558334644224
chr12	114211451	C	T	11	8	11	8	Unknown	0.00309106760719664	5.65846675050138e-11	0.00309106760719664	31	114205013	114211420	Known	0.0043744839921909
chr12	53662624	C	A	0	5	0	5	Unknown	0.00396825396825396	0.00396825396825396	0.00396825396825396	7	53662631	53662808	Known	0.00512558334644224
chr12	10852252	A	C	102	14	102	14	Unknown	8.04679053405527e-05	5.53787209494957e-69	8.04679053405527e-05	1	10852253	10853853	Known	0.000156978372713537
chr12	124826598	T	C	10	6	10	6	Unknown	0.0176739587195649	3.32734195504201e-09	0.0176739587195649	22	124826620	124827551	Known	0.0211146333546265
chr12	13366504	G	A	39	41	39	41	Unknown	8.29715115147592e-16	2.17284726629336e-47	8.29715115147592e-16	5	13366509	13366615	Known	5.01309110410367e-15
chr12	104350851	T	A	0	7	0	7	Unknown	0.000582750582750582	0.000582750582750582	0.000582750582750582	4	104350526	104350847	Known	0.000937676863602788
chr12	7521563	T	A	0	13	0	9	Unknown	4.11353352529823e-05	0.00045766590389016	4.11353352529823e-05	34	7520793	7521529	Known	8.15260047700308e-05
chr12	6715593	A	G	9	4	8	4	Unknown	0.046583850931677	1.34607618791224e-06	0.046583850931677	24	6715617	6716466	Known	0.0471523668639053
chr12	122812503	G	C	0	47	0	47	Unknown	1.23023841859113e-27	1.23023841859113e-27	1.23023841859113e-27	9	122803895	122812494	Known	1.26585058333982e-26
chr12	21654407	G	A	0	12	0	10	Unknown	1.08250882244691e-05	6.73038093956117e-05	1.08250882244691e-05	10	21654149	21654397	Known	2.37596363034257e-05
chr12	29521193	A	G	8	10	8	10	Unknown	0.000344297897134382	2.20382389230053e-10	0.000344297897134382	27	29521220	29523047	Known	0.000606789017679848
chr12	123471094	G	A	3	7	3	7	Unknown	0.00309597523219814	1.08250882244691e-05	0.00309597523219814	17	123471111	123471193	Known	0.00437690300130491
chr12	132271113	T	C	0	9	0	7	Unknown	0.000582750582750582	0.00113122171945701	0.000582750582750582	20	132271133	132281723	Known	0.000937676863602788
chr12	100732327	C	T	0	8	0	8	Unknown	0.000155400155400155	0.000155400155400155	0.000155400155400155	21	100731284	100732306	Known	0.000281675645914057
chr12	44194265	A	G	16	7	16	7	Unknown	0.00916052183777647	1.21456053142928e-13	0.00916052183777647	27	44193305	44194238	Known	0.0113142365839324
chr12	32854366	A	C	12	8	12	8	Unknown	0.00327600327600327	7.25444455192477e-12	0.00327600327600327	17	32832399	32854349	Known	0.00460998507271
chr12	77216281	G	A	0	6	0	6	Unknown	0.00216450216450216	0.00216450216450216	0.00216450216450216	30	77216311	77220688	Known	0.00312460043472702
chr12	6637845	T	C	0	11	0	11	Unknown	2.83514215402761e-06	2.83514215402761e-06	2.83514215402761e-06	0	6637494	6637845	Known	6.81879092756903e-06
chr12	132396603	C	T	0	10	0	10	Unknown	1.08250882244691e-05	1.08250882244691e-05	1.08250882244691e-05	31	132396634	132397743	Known	2.37596363034257e-05
chr12	105550565	C	T	9	5	9	5	Unknown	0.0407407407407408	2.49273368131895e-08	0.0407407407407408	5	105550570	105551014	Known	0.0416850121149187
chr12	22602796	A	G	1	4	1	4	Unknown	0.0476190476190476	0.00396825396825396	0.0476190476190476	29	22602825	22606830	Known	0.0479342895672428
chr12	57649840	C	T	8	8	8	8	Unknown	0.00244716351501669	3.32734195504201e-09	0.00244716351501669	17	57649857	57650197	Known	0.00349212019843622
chr12	104709559	C	T	63	51	63	51	Unknown	6.10156956019514e-19	8.78404485609409e-68	6.10156956019514e-19	4	104707095	104709555	Known	4.37172667179427e-18
chr12	6643991	C	G	1294	841	1288	841	Unknown	2.71378438700316e-294	0	6.08032494336076e-299	15	6643735	6643976	Known	4.98534489832151e-80
chr12	6619284	C	G	0	8	0	8	Unknown	0.000155400155400155	0.000155400155400155	0.000155400155400155	15	6619299	6619795	Known	0.000281675645914057
chr12	80201093	C	T	0	5	0	5	Unknown	0.00396825396825396	0.00396825396825396	0.00396825396825396	17	80201110	80202263	Known	0.00512558334644224
chr12	120661977	T	C	29	9	29	9	Unknown	0.00228841782080213	1.45082697999576e-22	0.00228841782080213	23	120661636	120661954	Known	0.00327583659808338
chr12	122186317	G	A	0	6	0	6	Unknown	0.00216450216450216	0.00216450216450216	0.00216450216450216	31	122186348	122188286	Known	0.00312460043472702
chr12	65146532	C	T	64	45	64	45	Unknown	1.77291521384846e-16	8.79583691857754e-65	1.77291521384846e-16	5	65146537	65152865	Known	1.1078696210738e-15
chr12	54799450	A	G	0	193	0	193	Unknown	3.12670234036254e-115	3.12670234036254e-115	3.12670234036254e-115	2	54799158	54799448	Known	1.67799692266123e-113
chr12	56531154	T	C	27	16	27	16	Unknown	5.48652752183785e-06	3.01315857572968e-25	5.48652752183785e-06	3	56531157	56531283	Known	1.29901607502337e-05
chr12	117383320	G	A	0	8	0	7	Unknown	0.000582750582750582	0.0013986013986014	0.000582750582750582	13	117383333	117387423	Known	0.000937676863602788
chr12	127650890	G	C	0	1066	0	1066	Unknown	0	0	0	19	127650712	127650871	Novel	0
chr12	127650883	G	T	0	1145	0	1145	Unknown	0	0	0	12	127650712	127650871	Novel	0
chr12	53294381	T	C	0	44	0	44	Unknown	7.61948145586816e-26	7.61948145586816e-26	7.61948145586816e-26	9	53293849	53294372	Known	7.395220122238e-25
chr12	27800746	G	T	0	12	0	12	Unknown	7.3960230105068e-07	7.3960230105068e-07	7.3960230105068e-07	29	27800775	27802943	Known	1.95018448745252e-06
chr12	62894636	T	A	0	4	0	4	Unknown	0.0285714285714286	0.0285714285714286	0.0285714285714286	24	62894660	62895353	Known	0.0301232665639446
chr12	78598891	G	A	0	4	0	4	Unknown	0.0285714285714286	0.0285714285714286	0.0285714285714286	27	78598918	78604178	Known	0.0301232665639446
chr12	123345736	C	G	0	9	0	9	Unknown	4.11353352529823e-05	4.11353352529823e-05	4.11353352529823e-05	3	123345739	123345855	Known	8.15260047700308e-05
chr12	40631791	T	C	0	4	0	4	Unknown	0.0285714285714286	0.0285714285714286	0.0285714285714286	20	40629516	40631771	Known	0.0301232665639446
chr12	57106660	A	T	0	52	0	52	Unknown	6.31685663097201e-31	6.31685663097201e-31	6.31685663097201e-31	32	57106692	57106846	Known	7.32594771142813e-30
chr12	26749831	G	A	0	5	0	5	Unknown	0.00396825396825396	0.00396825396825396	0.00396825396825396	15	26748523	26749816	Known	0.00512558334644224
chr12	57585144	C	T	0	16	0	16	Unknown	3.32734195504201e-09	3.32734195504201e-09	3.32734195504201e-09	41	57584792	57585103	Known	1.14265181065872e-08
chr12	53433089	C	A	0	7	0	7	Unknown	0.0013986013986014	0.000155400155400155	0.000582750582750582	38	53433127	53433414	Known	0.000937676863602788
chr12	6711147	C	A	34	44	34	44	Unknown	2.36838317280863e-16	8.63706788351565e-47	1.01372998399928e-17	21	6710932	6711126	Known	6.83393834040896e-17
chr12	50529736	G	A	20	6	20	6	Unknown	0.0226175576613624	4.03292046399341e-15	0.0226175576613624	12	50529621	50529724	Known	0.0263534505402932
chr12	4388084	C	G	0	11	0	11	Unknown	2.83514215402761e-06	2.83514215402761e-06	2.83514215402761e-06	1	4388085	4398008	Known	6.81879092756903e-06
chr12	48181849	C	T	8	10	8	10	Unknown	0.000344297897134382	2.20382389230053e-10	0.000344297897134382	21	48181592	48181828	Known	0.000606789017679848
chr12	57108203	A	G	0	182	0	182	Unknown	1.27356314608326e-108	1.27356314608326e-108	1.27356314608326e-108	20	57108223	57108386	Known	5.90803784886423e-107
chr12	93202801	C	T	0	4	0	4	Unknown	0.0285714285714286	0.0285714285714286	0.0285714285714286	8	93196510	93202793	Known	0.0301232665639446
chr12	56236531	A	G	0	4	0	4	Unknown	0.0285714285714286	0.0285714285714286	0.0285714285714286	3	56236222	56236528	Known	0.0301232665639446
chr12	7585971	A	G	0	7	0	7	Unknown	0.000582750582750582	0.000582750582750582	0.000582750582750582	1	7585332	7585970	Known	0.000937676863602788
chr12	132682481	T	G	0	9	0	9	Unknown	4.11353352529823e-05	4.11353352529823e-05	4.11353352529823e-05	23	132682504	132683719	Known	8.15260047700308e-05
chr12	132682484	A	G	0	9	0	9	Unknown	4.11353352529823e-05	4.11353352529823e-05	4.11353352529823e-05	20	132682504	132683719	Known	8.15260047700308e-05
chr12	132626668	T	C	0	5	0	4	Unknown	0.0285714285714286	0.0476190476190476	0.0285714285714286	4	132626501	132626664	Known	0.0301232665639446
chr12	7507726	T	G	50	28	50	28	Unknown	3.84364674621319e-10	3.43296115876455e-46	3.84364674621319e-10	0	7507726	7509976	Known	1.49220725452277e-09
chr12	7170336	G	A	20	7	20	7	Unknown	0.0100285397177739	1.02725332573417e-15	0.0100285397177739	35	7170371	7171571	Known	0.0123196199315741
chr12	1017197	C	T	0	31	0	31	Unknown	2.14855840432988e-18	2.14855840432988e-18	2.14855840432988e-18	3	1017200	1017641	Known	1.46648487597279e-17
chr12	113825679	C	T	6	21	6	21	Unknown	5.68876455738372e-10	1.02725332573417e-15	5.68876455738372e-10	32	113825711	113826264	Known	2.1097762321896e-09
chr12	10763236	G	C	0	18	0	18	Unknown	2.20382389230053e-10	2.20382389230053e-10	2.20382389230053e-10	15	10762540	10763221	Known	8.65404016244844e-10
chr12	32860302	G	A	22	12	22	12	Unknown	0.000150604809269921	7.02912552157359e-20	0.000150604809269921	1	32854496	32860301	Known	0.000281675645914057
chr12	124229429	T	C	0	6	0	6	Unknown	0.00216450216450216	0.00216450216450216	0.00216450216450216	0	124229331	124229429	Known	0.00312460043472702
chr12	125438523	C	T	0	7	0	7	Unknown	0.000582750582750582	0.000582750582750582	0.000582750582750582	19	125438542	125438633	Known	0.000937676863602788
chr12	125438516	T	C	0	4	0	4	Unknown	0.0285714285714286	0.0285714285714286	0.0285714285714286	26	125438542	125438633	Known	0.0301232665639446
chr12	93792697	A	T	0	4	0	4	Unknown	0.0285714285714286	0.0285714285714286	0.0285714285714286	1	93792698	93792953	SemiNovel	0.0301232665639446
chr12	14587301	A	G	0	4	0	4	Unknown	0.0285714285714286	0.0285714285714286	0.0285714285714286	27	14578407	14587274	Known	0.0301232665639446
chr12	7242299	G	A	25	7	25	7	Unknown	0.0108363434287302	1.09133125299295e-18	0.0108363434287302	30	7242329	7242652	Known	0.0132524897070753
chr12	56531660	C	T	11	5	11	5	Unknown	0.0433815350389321	3.32734195504201e-09	0.0433815350389321	38	56531698	56531810	Known	0.0443042020155064
chr12	57535266	C	T	31	37	31	37	Unknown	1.53851695731356e-14	3.36184980071499e-40	1.53851695731356e-14	28	57535294	57537462	Known	8.76585594530434e-14
chr12	50537815	A	G	0	7	0	7	Unknown	0.000582750582750582	0.000582750582750582	0.000582750582750582	25	50537840	50560884	Known	0.000937676863602788
chr12	53427597	C	G	83	40	82	40	Unknown	3.9165845664704e-14	4.31560407511668e-71	3.9165845664704e-14	7	53421972	53427590	Known	2.15687966970412e-13
chr12	52565322	G	T	0	8	0	8	Unknown	0.000155400155400155	0.000155400155400155	0.000155400155400155	19	52565341	52565442	Known	0.000281675645914057
chr12	3046802	A	G	0	9	0	8	Unknown	0.000155400155400155	0.000411353352529824	0.000155400155400155	5	3043727	3046797	Known	0.000281675645914057
chr12	28605426	G	A	0	10	0	10	Unknown	1.08250882244691e-05	1.08250882244691e-05	1.08250882244691e-05	15	28603351	28605411	Known	2.37596363034257e-05
chr12	53433486	C	T	5	13	5	13	Unknown	7.41564701520208e-06	2.20382389230053e-10	7.41564701520208e-06	0	53433486	53433927	Known	1.74070547861133e-05
chr12	21797029	A	G	0	101	0	101	Unknown	5.54937388092493e-60	5.54937388092493e-60	5.54937388092493e-60	13	21797042	21799833	Known	1.28717256882132e-58
chr7	102147148	T	C	16	6	16	6	Unknown	0.0211396657794842	9.50525633292485e-13	0.0211396657794842	6	102143691	102147142	Known	0.0246629434093982
chr7	139316360	C	T	37	14	37	14	Unknown	4.34826741213184e-05	5.00489409992406e-30	4.34826741213184e-05	12	139316030	139316348	Known	8.60535640419728e-05
chr7	16655387	C	T	6	9	6	9	Unknown	0.000349825087456271	1.28934500757877e-08	0.000349825087456271	18	16650388	16655369	Known	0.000614946219889411
chr7	121036241	C	T	0	15	0	15	Unknown	1.28934500757877e-08	1.28934500757877e-08	1.28934500757877e-08	25	121023064	121036216	Known	4.20111581636084e-08
chr7	5800769	A	G	0	18	0	17	Unknown	4.18726539537101e-09	1.13169335010028e-09	4.28521312391768e-10	0	5800769	5821172	Known	1.59573174423982e-09
chr7	75659815	T	C	1	5	1	4	Unknown	0.0476190476190476	0.00757575757575756	0.0476190476190476	27	75659842	75677130	Known	0.0479342895672428
chr7	134225827	A	G	0	16	0	16	Unknown	3.32734195504201e-09	3.32734195504201e-09	3.32734195504201e-09	28	134223769	134225799	Known	1.14265181065872e-08
chr7	80378319	G	C	0	41	0	41	Unknown	4.70826882652773e-24	4.70826882652773e-24	4.70826882652773e-24	25	80378344	80380585	Known	4.2529807848866e-23
chr7	129962360	A	G	0	60	0	60	Unknown	1.03503694409348e-35	1.03503694409348e-35	1.03503694409348e-35	31	129951962	129962329	Known	1.37519228931256e-34
chr7	150771358	A	C	37	7	37	7	Unknown	0.012072631295975	7.61948145586816e-26	0.012072631295975	22	150771380	150771486	Known	0.0147118396514174
chr7	91726927	A	C	0	7	0	7	Unknown	0.000582750582750582	0.000582750582750582	0.000582750582750582	27	91726671	91726900	Known	0.000937676863602788
chr7	6844574	C	G	7	7	7	7	Unknown	0.00579710144927535	2.49273368131895e-08	0.00579710144927535	5	6841154	6844569	Known	0.00736272235112141
chr7	45120248	G	A	13	5	13	5	Unknown	0.0454545454545455	2.20382389230053e-10	0.0454545454545455	9	45120122	45120239	Known	0.0462315462315463
chr7	20418678	C	T	22	10	22	10	Unknown	0.000425898665175655	1.09133125299295e-18	0.000425898665175655	4	20406809	20418674	Known	0.000743421330730719
chr7	43846603	A	G	13	13	13	13	Unknown	3.27570957903684e-05	4.03292046399341e-15	3.27570957903684e-05	27	43843446	43846576	Known	7.00986483019846e-05
chr7	150733025	T	A	0	9	0	9	Unknown	4.11353352529823e-05	4.11353352529823e-05	4.11353352529823e-05	29	150733054	150733160	Known	8.15260047700308e-05
chr7	91743150	A	G	0	33	0	33	Unknown	2.77030241144367e-19	2.77030241144367e-19	2.77030241144367e-19	7	91743157	91746358	Known	2.00061153037502e-18
chr7	76131645	A	G	0	5	0	5	Unknown	0.00396825396825396	0.00396825396825396	0.00396825396825396	30	76129837	76131615	Known	0.00512558334644224
chr7	43810764	G	A	0	26	0	6	Unknown	0.00216450216450216	0.0226175576613624	0.00216450216450216	27	43799709	43810737	Known	3.1768663581789e-11
chr7	99693078	G	A	6	6	6	6	Unknown	0.0137299771167048	7.3960230105068e-07	0.0137299771167048	15	99693093	99693397	Known	0.0165473127998332
chr7	897492	A	G	16	8	16	8	Unknown	0.00389809439905381	6.20201122431976e-14	0.00389809439905381	27	896038	897465	Known	0.00512558334644224
chr7	134254165	G	T	15	11	15	11	Unknown	0.000255817319505735	4.03292046399341e-15	0.000255817319505735	0	134253077	134254165	Known	0.000456382065099798
chr7	29994945	C	G	25	18	24	18	Unknown	7.43862658819674e-07	1.32578977332102e-23	7.43862658819674e-07	31	29994976	30008525	Known	1.95953041115443e-06
chr7	131009184	C	T	0	11	0	11	Unknown	2.83514215402761e-06	2.83514215402761e-06	2.83514215402761e-06	0	131009184	131011565	Known	6.81879092756903e-06
chr7	2297006	A	G	0	33	0	31	Unknown	2.14855840432988e-18	1.64832993480896e-16	2.14855840432988e-18	6	2296658	2297000	Known	1.46648487597279e-17
chr7	47323456	A	G	0	13	0	13	Unknown	1.92296598273177e-07	1.92296598273177e-07	1.92296598273177e-07	7	47323463	47331553	Known	5.43153549508446e-07
chr7	135614740	T	C	49	53	48	53	Unknown	1.8063933301689e-20	1.43600300475354e-58	1.8063933301689e-20	20	135614760	135635347	Known	1.36577307863875e-19
chr7	32613020	A	G	0	34	0	32	Unknown	1.09133125299295e-18	4.42834907859129e-17	1.09133125299295e-18	10	32613030	32615567	Known	7.63931877095065e-18
chr7	99954393	G	A	4	5	4	5	Unknown	0.0294117647058823	4.11353352529823e-05	0.0294117647058823	20	99952863	99954373	Known	0.0309377401998462
chr7	1543981	C	A	6	5	6	5	Unknown	0.0350877192982457	2.83514215402761e-06	0.0350877192982457	22	1543637	1543959	Known	0.0363356366701848
chr7	156762248	G	A	2	4	2	4	Unknown	0.0303030303030303	0.00216450216450216	0.0303030303030303	25	156761890	156762223	Known	0.0316804407713498
chr7	156762224	G	C	4	6	4	6	Unknown	0.0108359133126935	1.08250882244691e-05	0.0108359133126935	1	156761890	156762223	Known	0.0132524897070753
chr7	76132898	T	C	10	10	10	10	Unknown	0.000435919790758503	7.25444455192477e-12	0.000435919790758503	6	76132904	76133673	Known	0.000758977396505103
chr7	150916228	G	A	26	18	26	18	Unknown	8.51357718905863e-07	7.61948145586816e-26	8.51357718905863e-07	17	150916245	150918664	Known	2.23409978585364e-06
chr7	75172270	G	A	11	4	11	4	Unknown	0.0498084291187739	1.28934500757877e-08	0.0498084291187739	23	75172293	75173993	Known	0.0498084291187739
chr7	55266417	T	C	0	17	0	17	Unknown	4.28521312391768e-10	4.28521312391768e-10	4.28521312391768e-10	7	55260534	55266410	Known	1.59573174423982e-09
chr7	43647879	C	T	32	18	32	18	Unknown	1.17748683484725e-06	1.98233060428362e-29	1.17748683484725e-06	24	43635712	43647855	Known	3.07517315551234e-06
chr7	148936878	G	T	4	4	4	4	Unknown	0.0384615384615384	0.000155400155400155	0.0384615384615384	15	148936893	148947250	Known	0.039515477015477
chr7	5391702	C	G	12	11	12	11	Unknown	0.000202698444332023	1.21456053142928e-13	0.000202698444332023	23	5391725	5396547	Known	0.000364032573580543
chr7	91713972	C	T	0	10	0	10	Unknown	1.08250882244691e-05	1.08250882244691e-05	1.08250882244691e-05	18	91712969	91713954	Known	2.37596363034257e-05
chr7	94043239	C	G	2	322	2	322	Unknown	1.04170240722313e-183	8.57882203754028e-196	2.89520129299173e-189	20	94043259	94043534	Known	2.93487627367347e-187
chr7	94043239	C	G	0	184	0	184	Unknown	4.0016627090171e-110	4.0016627090171e-110	4.0016627090171e-110	33	94043055	94043206	Known	2.93487627367347e-187
chr7	55229202	C	T	14	9	14	9	Unknown	0.00148348531785855	1.21456053142928e-13	0.00148348531785855	10	55228031	55229192	Known	0.00231884598228375
chr7	97854393	G	A	8	8	8	8	Unknown	0.00244716351501669	3.32734195504201e-09	0.00244716351501669	21	97854414	97857326	Known	0.00349212019843622
chr7	42962993	T	C	65	27	65	27	Unknown	1.58765632437742e-09	1.38857619166355e-54	1.58765632437742e-09	12	42963005	42964274	Known	5.78617225009455e-09
chr7	6631283	A	G	2	5	2	5	Unknown	0.020979020979021	0.000582750582750582	0.020979020979021	6	6630106	6631277	Known	0.0246119075951909
chr7	925717	G	A	2	7	2	6	Unknown	0.00699300699300699	0.000411353352529824	0.00699300699300699	24	916437	925693	Known	0.00879185123558113
chr7	73122923	A	G	0	36	0	35	Unknown	1.78274922648608e-20	8.36134496365981e-20	1.78274922648608e-20	4	73119554	73122919	Known	1.35163009221396e-19
chr7	42951515	G	A	0	6	0	6	Unknown	0.00216450216450216	0.00216450216450216	0.00216450216450216	1	42950520	42951514	Known	0.00312460043472702
chr7	99821685	C	T	0	4	0	4	Unknown	0.0285714285714286	0.0285714285714286	0.0285714285714286	13	99821698	99831227	Known	0.0301232665639446
chr7	6683454	A	G	10	5	10	5	Unknown	0.0210727969348659	1.28934500757877e-08	0.0210727969348659	1	6682704	6683453	Known	0.0246164085406436
chr7	814788	G	A	7	6	7	5	Unknown	0.0186335403726708	1.34607618791224e-06	0.0186335403726708	11	814799	819590	Known	0.0221066319895969
chr7	107002504	T	C	4	12	4	12	Unknown	1.61209717721784e-05	3.32734195504201e-09	1.61209717721784e-05	26	106964966	107002478	Known	3.50461475301447e-05
chr7	102108532	G	A	7	6	7	6	Unknown	0.0149068322981366	1.92296598273177e-07	0.0149068322981366	23	102108270	102108509	Known	0.0179261862917399
chr7	32529936	G	C	0	20	0	20	Unknown	7.25444455192477e-12	7.25444455192477e-12	7.25444455192477e-12	4	32528956	32529932	Known	3.1768663581789e-11
chr7	154738409	T	C	0	8	0	7	Unknown	0.000582750582750582	0.0013986013986014	0.000582750582750582	20	154738297	154738389	Known	0.000937676863602788
chr7	149427409	T	G	0	4	0	4	Unknown	0.0285714285714286	0.0285714285714286	0.0285714285714286	22	149427431	149427518	Known	0.0301232665639446
chr7	157414064	G	A	0	4	0	4	Unknown	0.0285714285714286	0.0285714285714286	0.0285714285714286	10	157396767	157414054	Known	0.0301232665639446
chr7	107593989	T	C	75	32	74	32	Unknown	2.94131106826432e-11	7.5297205768107e-62	2.94131106826432e-11	14	107592668	107593975	Known	1.27379246737966e-10
chr7	5399044	C	G	26	17	26	17	Unknown	2.11623204413744e-06	3.01315857572968e-25	2.11623204413744e-06	15	5396907	5399029	Known	5.44884958118926e-06
chr7	150768786	G	A	1	111	1	109	Unknown	2.4519901546994e-63	8.97290182049955e-63	2.4519901546994e-63	10	150768692	150768776	Known	5.99205094054666e-62
chr7	91691601	C	T	0	18	0	18	Unknown	2.20382389230053e-10	2.20382389230053e-10	2.20382389230053e-10	13	91690736	91691588	Known	8.65404016244844e-10
chr7	99936427	T	C	4	6	4	6	Unknown	0.0108359133126935	1.08250882244691e-05	0.0108359133126935	31	99935887	99936396	Known	0.0132524897070753
chr7	25163744	A	C	117	76	117	76	Unknown	4.90619489886609e-26	7.83695418643766e-116	2.49025828036087e-27	2	25163746	25164819	Known	2.49664355800282e-26
chr7	100175473	T	C	0	8	0	8	Unknown	0.000155400155400155	0.000155400155400155	0.000155400155400155	28	100175363	100175445	Known	0.000281675645914057
chr7	89984409	A	G	3	5	3	5	Unknown	0.0128205128205128	0.000155400155400155	0.0128205128205128	9	89983863	89984400	Known	0.0155058522270188
chr7	1199632	T	C	9	8	9	8	Unknown	0.00267787253326741	4.28521312391768e-10	0.00267787253326741	32	1197893	1199600	Known	0.00380744785639112
chr7	77756724	C	T	0	5	0	5	Unknown	0.00396825396825396	0.00396825396825396	0.00396825396825396	9	77756733	77762206	Known	0.00512558334644224
chr7	23015831	T	C	38	23	38	23	Unknown	1.83433569302335e-08	5.21795484212409e-36	1.83433569302335e-08	2	23004150	23015829	Known	5.93448793357553e-08
chr7	140080087	C	G	9	10	8	10	Unknown	0.000344297897134382	1.13169335010028e-09	0.000344297897134382	5	140069482	140080082	Known	0.000606789017679848
chr7	5643145	T	C	42	29	42	29	Unknown	1.00215479519794e-10	5.36709544691826e-42	1.00215479519794e-10	18	5643044	5643127	Known	4.08777596789384e-10
chr7	44620836	C	A	0	45	0	45	Unknown	9.63136700882183e-27	9.63136700882183e-27	9.63136700882183e-27	2	44620838	44621048	Known	9.51662509138821e-26
chr7	140051091	G	A	5	7	5	7	Unknown	0.0022883295194508	7.3960230105068e-07	0.0022883295194508	18	140048567	140051073	Known	0.00327583659808338
chr7	1486451	G	A	11	7	11	7	Unknown	0.00762463343108505	2.20382389230053e-10	0.00762463343108505	13	1486464	1487211	Known	0.00950301534648442
chr7	150915948	C	T	12	15	12	15	Unknown	2.00868983620182e-06	1.02725332573417e-15	2.00868983620182e-06	11	150915959	150916150	Known	5.17682116919433e-06
chr7	36455477	T	C	8	8	1	5	Unknown	0.00757575757575756	0.0176739587195649	0.00757575757575756	16	36455493	36458853	Known	0.00946796734467966
chr7	99747130	G	A	36	26	19	21	Unknown	2.59941918016124e-08	1.23219063729424e-16	2.59941918016124e-08	8	99746598	99747122	Known	7.9404132768988e-08
chr7	43810764	G	A	0	26	0	19	Unknown	5.65846675050138e-11	8.61441490118099e-09	5.65846675050138e-11	27	43798333	43810737	Known	3.1768663581789e-11
chr7	20421490	T	C	0	20	0	20	Unknown	7.25444455192477e-12	7.25444455192477e-12	7.25444455192477e-12	18	20421508	20431026	Known	3.1768663581789e-11
chr7	135279315	A	C	0	11	0	11	Unknown	2.83514215402761e-06	2.83514215402761e-06	2.83514215402761e-06	20	135277940	135279295	Known	6.81879092756903e-06
chr7	100271521	T	C	0	4	0	4	Unknown	0.0285714285714286	0.0285714285714286	0.0285714285714286	25	100271546	100273800	Known	0.0301232665639446
chr7	36459076	G	A	5	5	5	5	Unknown	0.0325077399380805	1.08250882244691e-05	0.0325077399380805	12	36459088	36459778	Known	0.0338174398367641
chr7	1542814	T	C	8	7	8	7	Unknown	0.00632183908045977	1.28934500757877e-08	0.00632183908045977	13	1542827	1543539	Known	0.00800317926143312
chr7	26709790	A	C	17	11	17	11	Unknown	0.000288433317927732	2.61482664732333e-16	0.000288433317927732	21	26709811	26724355	Known	0.000512292012438808
chr7	1478495	A	G	14	19	14	19	Unknown	4.73228286584647e-08	2.77030241144367e-19	4.73228286584647e-08	19	1477989	1478476	Known	1.42960907326951e-07
chr7	74300308	C	T	7	6	7	6	Unknown	0.0149068322981366	1.92296598273177e-07	0.0149068322981366	21	74300329	74300540	Known	0.0179261862917399
chr7	130135232	T	G	28	6	27	6	Unknown	0.0243799915931063	2.46019393255073e-18	0.0243799915931063	23	130132180	130135209	Known	0.0282745919450559
chr7	36438709	C	G	8	6	8	6	Unknown	0.0159420289855072	2.49273368131895e-08	0.0159420289855072	21	36436028	36438688	Known	0.019120654396728
chr7	75609677	A	G	34	20	34	20	Unknown	2.18971818685526e-07	8.04576932703302e-32	2.18971818685526e-07	20	75608897	75609657	Known	6.16590398911817e-07
chr7	138596064	G	A	0	6	0	6	Unknown	0.00216450216450216	0.00216450216450216	0.00216450216450216	5	138596069	138597118	Known	0.00312460043472702
chr7	38796570	G	A	19	14	19	14	Unknown	2.11541346353981e-05	2.77030241144367e-19	2.11541346353981e-05	12	38796582	38797954	Known	4.56976057593406e-05
chr7	29980471	C	T	24	26	24	26	Unknown	1.73746477387856e-10	1.98233060428362e-29	1.73746477387856e-10	21	29980492	29983593	Known	7.04509790534167e-10
chr7	44606098	C	T	0	17	0	17	Unknown	4.28521312391768e-10	4.28521312391768e-10	4.28521312391768e-10	25	44606123	44607717	Known	1.59573174423982e-09
chr7	102240731	A	G	37	5	37	5	Unknown	0.0275546630968318	1.19124873924197e-24	0.0275546630968318	27	102240401	102240704	Known	0.0301232665639446
chr7	151057993	T	G	0	5	0	5	Unknown	0.00396825396825396	0.00396825396825396	0.00396825396825396	7	151058000	151058145	Known	0.00512558334644224
chr7	134264286	C	T	1	4	1	4	Unknown	0.0476190476190476	0.00396825396825396	0.0476190476190476	27	134262538	134264259	Known	0.0479342895672428
chr7	107569517	A	G	71	34	71	34	Unknown	4.75577916268311e-12	2.21012841084698e-62	4.75577916268311e-12	8	107566804	107569509	Known	2.18398784702411e-11
chr7	56126360	T	C	0	18	0	18	Unknown	2.20382389230053e-10	2.20382389230053e-10	2.20382389230053e-10	35	56126395	56127237	Known	8.65404016244844e-10
chr7	131815310	A	G	0	4	0	4	Unknown	0.0285714285714286	0.0285714285714286	0.0285714285714286	23	131815333	131817808	Known	0.0301232665639446
chr7	128486363	C	T	0	76	0	76	Unknown	5.42208950250415e-45	5.42208950250415e-45	5.42208950250415e-45	8	128486217	128486355	Known	8.99409634445688e-44
chr7	16816000	T	C	4	10	4	10	Unknown	0.00015255530129672	2.49273368131895e-08	0.00015255530129672	3	16816003	16816667	Known	0.000281675645914057
chr7	102323825	C	T	12	7	11	7	Unknown	0.00762463343108505	1.13169335010028e-09	0.00762463343108505	21	102323846	102327161	Known	0.00950301534648442
chr7	138265310	A	G	12	17	12	17	Unknown	5.25398936422809e-07	6.65175199757689e-17	5.25398936422809e-07	3	138264277	138265307	Known	1.45548268116319e-06
chr7	1482101	C	G	11	8	11	8	Unknown	0.00309106760719664	5.65846675050138e-11	0.00309106760719664	19	1482120	1484288	Known	0.0043744839921909
chr7	150768786	G	A	0	4	0	4	Unknown	0.0285714285714286	0.0285714285714286	0.0285714285714286	7	150768692	150768779	SemiNovel	5.99205094054666e-62
chr7	55238866	A	G	0	7	0	7	Unknown	0.000582750582750582	0.000582750582750582	0.000582750582750582	40	55238906	55240676	Known	0.000937676863602788
chr7	99943583	A	T	5	8	1	4	Unknown	0.0476190476190476	0.0195652173913043	0.0476190476190476	8	99943591	99947340	Known	0.0479342895672428
chr7	1538614	G	A	26	9	26	9	Unknown	0.00217141716168322	1.78274922648608e-20	0.00217141716168322	3	1538488	1538611	Known	0.0031329302960079
chr7	43810764	G	A	0	20	0	20	Unknown	7.25444455192477e-12	7.25444455192477e-12	7.25444455192477e-12	5	43810769	43827503	Known	3.1768663581789e-11
chr7	100072031	T	C	8	4	8	4	Unknown	0.046583850931677	7.3960230105068e-07	0.046583850931677	32	100072063	100074900	Known	0.0471523668639053
chr18	2707619	G	A	0	4	0	4	Unknown	0.0285714285714286	0.0285714285714286	0.0285714285714286	24	2707643	2707805	Known	0.0301232665639446
chr18	691266	A	G	0	11	0	11	Unknown	2.83514215402761e-06	2.83514215402761e-06	2.83514215402761e-06	10	691276	693882	Known	6.81879092756903e-06
chr18	29432624	T	C	7	5	7	5	Unknown	0.0186335403726708	7.3960230105068e-07	0.0186335403726708	2	29432626	29433812	Known	0.0221066319895969
chr18	706504	T	C	4	8	4	8	Unknown	0.00134607618791224	7.3960230105068e-07	0.00134607618791224	34	697355	706470	Known	0.00211736237144586
chr18	33725931	G	A	5	5	5	5	Unknown	0.0325077399380805	1.08250882244691e-05	0.0325077399380805	20	33724997	33725911	Known	0.0338174398367641
chr18	43420177	G	A	70	53	70	53	Unknown	1.63889999126889e-19	3.48032586702995e-73	1.63889999126889e-19	1	43419060	43420176	Known	0.00129804002724819
chr18	9117867	T	C	0	14	0	14	Unknown	2.49273368131895e-08	2.49273368131895e-08	2.49273368131895e-08	34	9117901	9119324	Known	7.62303026343014e-08
chr18	12348285	T	C	0	18	0	18	Unknown	2.20382389230053e-10	2.20382389230053e-10	2.20382389230053e-10	13	12344246	12348272	Known	8.65404016244844e-10
chr18	33750046	C	T	13	10	13	10	Unknown	0.000561318768919449	1.21456053142928e-13	0.000561318768919449	20	33747185	33750026	Known	0.000937676863602788
chr18	252559	G	A	0	6	0	6	Unknown	0.00216450216450216	0.00216450216450216	0.00216450216450216	20	247957	252539	Known	0.00312460043472702
chr18	21124945	C	G	0	20	0	20	Unknown	7.25444455192477e-12	7.25444455192477e-12	7.25444455192477e-12	21	21124490	21124924	Known	3.1768663581789e-11
chr18	724612	A	G	0	12	0	10	Unknown	1.08250882244691e-05	6.73038093956117e-05	1.08250882244691e-05	20	724632	732834	Known	2.37596363034257e-05
chr18	8387219	G	C	13	8	13	8	Unknown	0.00344810100907661	3.71569111196148e-12	0.00344810100907661	14	8387233	8394474	Known	0.00484220239191518
chr18	21891975	A	G	0	6	0	6	Unknown	0.00216450216450216	0.00216450216450216	0.00216450216450216	27	21883682	21891948	Known	0.00312460043472702
chr18	2705700	A	G	0	5	0	5	Unknown	0.00396825396825396	0.00396825396825396	0.00396825396825396	8	2703884	2705692	Known	0.00512558334644224
chr18	55226383	G	C	0	5	0	5	Unknown	0.00396825396825396	0.00396825396825396	0.00396825396825396	6	55222184	55226377	Known	0.00512558334644224
chr18	32822382	G	T	0	10	0	8	Unknown	0.000155400155400155	0.000357227911407478	0.000155400155400155	27	32821073	32822355	Known	0.000281675645914057
chr18	50936994	T	C	11	11	11	11	Unknown	0.000183961613343348	9.50525633292485e-13	0.000183961613343348	22	50937016	50942494	Known	0.000330816646334261
chr18	57000469	T	A	48	30	48	30	Unknown	5.79289771667214e-11	3.43296115876455e-46	5.79289771667214e-11	7	57000476	57005789	Known	2.38065481239214e-10
chr18	2740714	A	G	0	5	0	5	Unknown	0.00396825396825396	0.00396825396825396	0.00396825396825396	13	2739518	2740701	Known	0.00512558334644224
chr18	77067000	T	G	0	4	0	4	Unknown	0.0285714285714286	0.0285714285714286	0.0285714285714286	14	77063716	77066986	Known	0.0301232665639446
chr18	9117867	T	C	1	16	1	16	Unknown	1.54267672461038e-08	4.28521312391768e-10	1.54267672461038e-08	31	9102795	9117836	Known	7.62303026343014e-08
chr18	45566276	G	A	7	8	7	8	Unknown	0.00219890054972514	1.28934500757877e-08	0.00219890054972514	5	45556282	45566271	Known	0.00316424332523538
chr18	21140432	T	C	44	52	44	52	Unknown	2.82935119119173e-20	5.54047329719291e-57	2.82935119119173e-20	12	21140444	21141324	Known	2.12745445337686e-19
chr18	21119777	G	A	0	48	0	48	Unknown	3.10797074170391e-28	3.10797074170391e-28	3.10797074170391e-28	2	21119434	21119775	Known	3.29709919381535e-27
chr18	14252323	T	C	1	5	1	5	Unknown	0.00757575757575756	0.00216450216450216	0.00757575757575756	30	14252139	14252293	Novel	0.00946796734467966
chr18	14252326	G	A	1	5	1	5	Unknown	0.00757575757575756	0.00216450216450216	0.00757575757575756	33	14252139	14252293	Novel	0.00946796734467966
chr18	12718593	A	G	0	4	0	4	Unknown	0.0285714285714286	0.0285714285714286	0.0285714285714286	41	12718634	12720509	Known	0.0301232665639446
chr18	21109250	T	C	0	16	0	16	Unknown	3.32734195504201e-09	3.32734195504201e-09	3.32734195504201e-09	12	21109262	21109599	Known	1.14265181065872e-08
chr18	43420177	G	A	8	9	7	9	Unknown	0.000815721171672227	1.54267672461038e-08	0.000815721171672227	29	43420206	43422071	Known	0.00129804002724819
chr18	61022791	C	T	0	21	0	21	Unknown	3.71569111196148e-12	3.71569111196148e-12	3.71569111196148e-12	5	61022796	61026969	Known	1.70921791150228e-11
chr18	72914280	G	A	18	9	15	9	Unknown	0.00155923775962153	2.08532425124035e-12	0.00155923775962153	15	72914295	72920805	Known	0.00242755048241418
chr18	2750477	A	G	0	10	0	10	Unknown	1.08250882244691e-05	1.08250882244691e-05	1.08250882244691e-05	28	2750505	2751276	Known	2.37596363034257e-05
chr18	56196451	C	T	0	6	0	6	Unknown	0.00216450216450216	0.00216450216450216	0.00216450216450216	19	56196470	56202066	Known	0.00312460043472702
chr18	55221648	T	C	0	9	0	9	Unknown	4.11353352529823e-05	4.11353352529823e-05	4.11353352529823e-05	8	55221656	55222077	Known	8.15260047700308e-05
chr18	77473127	C	T	14	5	14	5	Unknown	0.0463320463320464	5.65846675050138e-11	0.0463320463320464	11	77473138	77474491	Known	0.0471065419059477
chr18	21747400	A	G	9	7	9	7	Unknown	0.00679767643060191	3.32734195504201e-09	0.00679767643060191	9	21747409	21750291	Known	0.00857779639951933
chr2	183627504	A	G	40	30	40	30	Unknown	3.46415742109508e-11	2.13171960004365e-41	3.46415742109508e-11	24	183627528	183640043	Known	1.49785132093795e-10
chr2	128878014	G	A	12	12	12	12	Unknown	3.88145957231531e-05	6.20201122431976e-14	3.88145957231531e-05	16	128878030	128878773	Known	8.15260047700308e-05
chr2	234761225	C	T	3	5	3	5	Unknown	0.0128205128205128	0.000155400155400155	0.0128205128205128	14	234758505	234761211	Known	0.0155058522270188
chr2	238434434	C	T	7	14	7	13	Unknown	6.44216439544584e-06	4.08726022315762e-11	6.44216439544584e-06	14	238434448	238436020	Known	1.52264282818094e-05
chr2	39583446	A	G	0	7	0	7	Unknown	0.000582750582750582	0.000582750582750582	0.000582750582750582	34	39583480	39605207	Known	0.000937676863602788
chr2	99804642	T	C	22	11	22	10	Unknown	0.000425898665175655	4.70951409945406e-18	0.000425898665175655	2	99802717	99804640	Known	0.000743421330730719
chr2	183584755	G	A	22	20	22	20	Unknown	9.57137966593135e-08	1.19124873924197e-24	9.57137966593135e-08	21	183583017	183584734	Known	2.84748545061458e-07
chr2	106013147	C	T	11	14	2	7	Unknown	0.00113122171945701	0.00163083541184905	0.00113122171945701	7	106013154	106015427	Known	0.00178658617781526
chr2	163208893	T	G	3	6	3	6	Unknown	0.0090497737556561	4.11353352529823e-05	0.0090497737556561	24	163208917	163212948	Known	0.0111875477729136
chr2	224862842	A	G	131	84	131	84	Unknown	3.99901772922585e-30	1.87576541008363e-128	3.99901772922585e-30	10	224856717	224862832	Known	4.59887038860973e-29
chr2	192160839	A	T	0	42	0	42	Unknown	1.19124873924197e-24	1.19124873924197e-24	1.19124873924197e-24	2	192141756	192160837	Known	1.10523654213738e-23
chr2	192160875	C	T	0	12	0	12	Unknown	7.3960230105068e-07	7.3960230105068e-07	7.3960230105068e-07	38	192141756	192160837	Known	1.95018448745252e-06
chr2	42515388	A	G	0	24	0	24	Unknown	6.20201122431976e-14	6.20201122431976e-14	6.20201122431976e-14	21	42513519	42515367	Known	3.32189916261511e-13
chr2	99225168	C	T	26	16	24	12	Unknown	0.000162944026217281	1.46184231985927e-17	0.000162944026217281	21	99225189	99226219	Known	0.0316804407713498
chr2	29356669	A	G	19	19	19	19	Unknown	1.84830705703345e-07	1.45082697999576e-22	1.84830705703345e-07	13	29356682	29358414	Known	5.43153549508446e-07
chr2	201253956	A	G	32	11	24	9	Unknown	0.00618953025923453	1.82339625224508e-15	0.00208391219783273	10	201194203	201253946	Known	0.00312460043472702
chr2	113258916	C	T	0	18	0	17	Unknown	4.28521312391768e-10	2.09363269768552e-09	4.28521312391768e-10	2	113258918	113260489	Known	1.59573174423982e-09
chr2	183622547	T	G	65	37	64	37	Unknown	2.51660229222611e-13	1.43600300475354e-58	2.51660229222611e-13	5	183622552	183623564	Known	1.28267047929662e-12
chr2	122406965	C	T	16	7	15	7	Unknown	0.00890091190715128	5.82989055086053e-12	0.00890091190715128	17	122363756	122406948	Known	0.0110484335101465
chr2	220250147	A	G	0	29	0	29	Unknown	6.65175199757689e-17	6.65175199757689e-17	6.65175199757689e-17	1	220249165	220250146	Known	4.18525177410757e-16
chr2	99225168	C	T	26	16	2	4	Unknown	0.0303030303030303	0.0258106970780449	0.0303030303030303	21	99225189	99226106	SemiNovel	0.0316804407713498
chr2	3481531	T	C	8	6	8	6	Unknown	0.0159420289855072	2.49273368131895e-08	0.0159420289855072	35	3481566	3482617	Known	0.019120654396728
chr2	202575821	G	A	0	9	0	8	Unknown	0.000155400155400155	0.000411353352529824	0.000155400155400155	10	202575831	202580395	Known	0.000281675645914057
chr2	54844790	C	T	15	16	15	16	Unknown	2.19900122957632e-06	2.14855840432988e-18	2.19900122957632e-06	35	54844825	54845215	Known	5.64602848531932e-06
chr2	10045014	C	T	0	6	0	6	Unknown	0.00216450216450216	0.00216450216450216	0.00216450216450216	26	10022934	10044988	Known	0.00312460043472702
chr2	10045024	G	A	0	5	0	5	Unknown	0.00396825396825396	0.00396825396825396	0.00396825396825396	36	10022934	10044988	Known	0.00512558334644224
chr2	71305456	C	T	28	20	28	20	Unknown	1.54829113674025e-07	3.10797074170391e-28	1.54829113674025e-07	8	71304766	71305448	Known	4.58126793649521e-07
chr2	61450202	G	C	13	8	13	8	Unknown	0.00344810100907661	3.71569111196148e-12	0.00344810100907661	7	61449798	61450195	Known	0.00484220239191518
chr2	48018081	A	G	3	6	3	6	Unknown	0.0090497737556561	4.11353352529823e-05	0.0090497737556561	15	48010632	48018066	Known	0.0111875477729136
chr2	30379495	T	G	55	9	45	9	Unknown	0.00271920123688261	2.99946799031396e-26	0.00271920123688261	1	30369928	30379494	Known	0.00386420238076205
chr2	26607992	T	C	0	4	0	4	Unknown	0.0285714285714286	0.0285714285714286	0.0285714285714286	15	26608007	26609222	Known	0.0301232665639446
chr2	86737583	A	C	34	10	30	7	Unknown	0.0114420891040106	8.82146227501241e-18	0.0114420891040106	19	86737602	86756341	Known	0.0139683308999451
chr2	189932831	T	C	0	46	0	46	Unknown	2.43430155168019e-27	2.43430155168019e-27	2.43430155168019e-27	8	189932839	189932952	Known	2.44951593637819e-26
chr2	230451481	T	C	0	4	0	4	Unknown	0.0285714285714286	0.0285714285714286	0.0285714285714286	14	230450740	230451467	SemiNovel	0.0301232665639446
chr2	230451482	C	T	0	4	0	4	Unknown	0.0285714285714286	0.0285714285714286	0.0285714285714286	15	230450740	230451467	SemiNovel	0.0301232665639446
chr2	219555262	G	A	0	8	0	8	Unknown	0.000155400155400155	0.000155400155400155	0.000155400155400155	16	219555278	219556866	Known	0.000281675645914057
chr2	25046090	T	C	0	5	0	5	Unknown	0.00396825396825396	0.00396825396825396	0.00396825396825396	12	25045499	25046078	Known	0.00512558334644224
chr2	188343497	T	C	0	4	0	4	Unknown	0.0285714285714286	0.0285714285714286	0.0285714285714286	33	188343530	188348851	Known	0.0301232665639446
chr2	105709023	T	C	0	13	0	13	Unknown	1.92296598273177e-07	1.92296598273177e-07	1.92296598273177e-07	4	105709027	105709988	Known	5.43153549508446e-07
chr2	238443226	A	G	2	19	2	19	Unknown	4.70034925663127e-10	3.71569111196148e-12	4.70034925663127e-10	19	238436159	238443207	Known	1.74794237980975e-09
chr2	135911422	T	C	3	5	3	5	Unknown	0.0128205128205128	0.000155400155400155	0.0128205128205128	24	135911446	135920125	Known	0.0155058522270188
chr2	234449316	G	A	0	6	0	6	Unknown	0.00216450216450216	0.00216450216450216	0.00216450216450216	8	234442425	234449308	Known	0.00312460043472702
chr2	216298084	G	A	249	29	249	29	Unknown	1.37766047329278e-08	6.27861754679317e-167	8.6239254172181e-10	37	216296687	216298047	Known	3.17253815415671e-09
chr2	170441001	G	A	0	5	0	4	Unknown	0.0285714285714286	0.0476190476190476	0.0285714285714286	6	170441007	170460152	Known	0.0301232665639446
chr2	189862097	G	A	0	5	0	5	Unknown	0.00396825396825396	0.00396825396825396	0.00396825396825396	18	189862115	189862426	Known	0.00512558334644224
chr2	183799558	G	C	37	45	37	45	Unknown	1.17139599192991e-17	1.37484772536685e-48	1.17139599192991e-17	2	183799560	183800021	Known	7.85811477919647e-17
chr2	198283305	T	C	33	31	33	31	Unknown	7.29026805152279e-12	8.35033111358804e-38	7.29026805152279e-12	7	198283312	198285152	Known	3.18745425830957e-11
chr2	162929979	A	G	0	17	0	17	Unknown	4.28521312391768e-10	4.28521312391768e-10	4.28521312391768e-10	17	162929996	162930486	Known	1.59573174423982e-09
chr2	71633275	T	C	8	4	8	4	Unknown	0.046583850931677	7.3960230105068e-07	0.046583850931677	17	71632772	71633258	Known	0.0471523668639053
chr2	141816621	A	G	0	4	0	4	Unknown	0.0285714285714286	0.0285714285714286	0.0285714285714286	2	141816623	141819620	Known	0.0301232665639446
chr2	232035429	G	A	24	24	24	24	Unknown	1.23545903173313e-09	3.10797074170391e-28	1.23545903173313e-09	6	232035435	232037249	Known	4.51462132156687e-09
chr2	33488419	G	A	15	7	15	7	Unknown	0.00890091190715128	9.50525633292485e-13	0.00890091190715128	40	33488459	33498723	Known	0.0110484335101465
chr2	71221822	A	G	0	14	0	14	Unknown	2.49273368131895e-08	2.49273368131895e-08	2.49273368131895e-08	4	71220905	71221818	Known	7.62303026343014e-08
chr2	189974958	G	T	0	116	0	116	Unknown	5.53787209494957e-69	5.53787209494957e-69	5.53787209494957e-69	7	189969003	189974951	Known	1.54664856366092e-67
chr2	29001691	A	G	26	24	26	24	Unknown	3.04724591111007e-09	1.98233060428362e-29	3.04724591111007e-09	16	28999848	29001675	Known	1.09740948140898e-08
chr2	172725301	A	G	0	4	0	4	Unknown	0.0285714285714286	0.0285714285714286	0.0285714285714286	32	172725333	172749715	Known	0.0301232665639446
chr2	10933249	C	T	2	145	2	145	Unknown	7.45078727150498e-84	1.35149415409132e-87	7.45078727150498e-84	27	10932051	10933222	Known	2.44352819984314e-82
chr2	238427194	T	C	12	24	12	24	Unknown	3.14877107999759e-10	4.51964592630269e-21	3.14877107999759e-10	12	238419744	238427182	Known	1.22591556841442e-09
chr2	109389463	G	A	0	5	0	5	Unknown	0.00396825396825396	0.00396825396825396	0.00396825396825396	39	109389502	109392188	Known	0.00512558334644224
chr2	71633389	C	T	6	10	6	10	Unknown	0.000124131482645773	3.32734195504201e-09	0.000124131482645773	3	71633392	71635252	Known	0.000239259061972874
chr2	187532417	G	A	0	130	0	129	Unknown	8.70125172339151e-77	1.43033124371966e-75	8.70125172339151e-77	19	187531957	187532398	Known	2.70628704169575e-75
chr2	176969341	T	C	1	4	1	4	Unknown	0.0476190476190476	0.00396825396825396	0.0476190476190476	13	176969354	176973635	Known	0.0479342895672428
chr2	160239298	A	G	7	7	7	7	Unknown	0.00579710144927535	2.49273368131895e-08	0.00579710144927535	15	160239313	160240117	Known	0.00736272235112141
chr2	207006676	T	C	0	47	0	47	Unknown	1.23023841859113e-27	1.23023841859113e-27	1.23023841859113e-27	11	207003338	207006665	Known	1.26585058333982e-26
chr2	238267717	C	T	0	110	0	109	Unknown	2.45199015469937e-63	6.21318772231543e-64	8.79583691857754e-65	39	238267226	238267678	Known	2.1885641496497e-63
chr2	9491017	C	T	0	18	0	18	Unknown	2.20382389230053e-10	2.20382389230053e-10	2.20382389230053e-10	7	9491024	9496176	Known	8.65404016244844e-10
chr2	238243285	G	A	0	261	0	261	Unknown	4.17326001615633e-156	4.17326001615633e-156	4.17326001615633e-156	16	238242191	238243269	Known	3.17283685117218e-154
chr2	211341349	C	T	0	25	0	25	Unknown	1.58214572048971e-14	1.58214572048971e-14	1.58214572048971e-14	5	211341136	211341344	Known	8.76585594530434e-14
chr2	99149946	G	A	4	8	4	8	Unknown	0.00134607618791224	7.3960230105068e-07	0.00134607618791224	12	99149958	99152192	Known	0.00211736237144586
chr2	23919375	C	T	12	6	12	6	Unknown	0.0190615835777126	2.20382389230053e-10	0.0190615835777126	8	23919383	23926056	Known	0.0225850884208656
chr2	238277795	A	G	0	163	0	163	Unknown	3.3132422832945e-97	3.3132422832945e-97	3.3132422832945e-97	25	238277820	238280375	Known	1.33358001902604e-95
chr2	160084473	A	C	0	5	0	5	Unknown	0.00396825396825396	0.00396825396825396	0.00396825396825396	3	160084476	160085307	Known	0.00512558334644224
chr2	85769711	C	G	35	27	35	27	Unknown	3.89018505270339e-10	6.57547154901795e-37	3.89018505270339e-10	23	85769496	85769688	Known	1.50600233228418e-09
chr2	202625615	C	T	0	13	0	13	Unknown	1.92296598273177e-07	1.92296598273177e-07	1.92296598273177e-07	11	202622482	202625604	Known	5.43153549508446e-07
chr2	242618050	A	G	27	12	26	11	Unknown	0.000409104545318094	6.02564244419009e-20	0.000409104545318094	14	242618064	242619644	Known	0.000716391004821257
chr2	238277795	A	G	0	12	0	12	Unknown	7.3960230105068e-07	7.3960230105068e-07	7.3960230105068e-07	22	238277817	238280375	SemiNovel	1.33358001902604e-95
chr2	25359422	G	A	4	4	4	4	Unknown	0.0384615384615384	0.000155400155400155	0.0384615384615384	30	25358508	25359392	Known	0.039515477015477
chr2	33572555	G	A	101	74	101	74	Unknown	2.69119988099087e-27	2.04614159435954e-104	2.69119988099087e-27	22	33572577	33585664	Known	2.68825331177811e-26
chr2	231333763	A	G	15	25	15	25	Unknown	2.2137493226722e-10	1.86034036560366e-23	2.2137493226722e-10	5	231331930	231333758	Known	8.68056145580774e-10
chr2	238903399	G	A	0	38	0	37	Unknown	1.14538972104931e-21	1.13164504439671e-20	1.14538972104931e-21	13	238896634	238903386	Known	9.19334799563625e-21
chr2	33447202	C	T	89	89	88	86	Unknown	1.79353832642695e-32	7.12977328178092e-99	1.79353832642695e-32	16	33447218	33468729	Known	2.20130690557424e-31
chr2	182399638	A	G	0	5	0	5	Unknown	0.00396825396825396	0.00396825396825396	0.00396825396825396	24	182399662	182400159	Known	0.00512558334644224
chr2	220430203	C	T	0	5	0	5	Unknown	0.00396825396825396	0.00396825396825396	0.00396825396825396	33	220430236	220431552	Known	0.00512558334644224
chr2	219266423	C	A	18	15	12	8	Unknown	0.00327600327600327	2.81923234561069e-08	0.00327600327600327	12	219266435	219266837	Known	0.0165473127998332
chr2	242630048	G	A	0	6	0	6	Unknown	0.00216450216450216	0.00216450216450216	0.00216450216450216	20	242630068	242633530	Known	0.00312460043472702
chr2	114355998	C	G	13	5	13	5	Unknown	0.0454545454545455	2.20382389230053e-10	0.0454545454545455	23	114355215	114355975	Known	0.0462315462315463
chr2	69741854	T	G	0	4	0	4	Unknown	0.0285714285714286	0.0285714285714286	0.0285714285714286	27	69741881	69746086	Known	0.0301232665639446
chr2	180047908	T	C	0	6	0	6	Unknown	0.00216450216450216	0.00216450216450216	0.00216450216450216	7	180047915	180056514	Known	0.00312460043472702
chr2	86433240	C	T	13	6	13	6	Unknown	0.0196560196560196	5.65846675050138e-11	0.0196560196560196	11	86426656	86433229	Known	0.0231491074864569
chr2	68546374	T	C	12	8	12	7	Unknown	0.00798525798525798	1.52343335590421e-10	0.00798525798525798	20	68544439	68546354	Known	0.0099253638081976
chr2	73461483	C	A	22	44	21	42	Unknown	1.08432776081893e-17	1.38832630295222e-34	1.08432776081893e-17	29	73461512	73466771	Known	7.29190437680939e-17
chr2	242690675	G	A	4	9	4	9	Unknown	0.00045766590389016	1.92296598273177e-07	0.00045766590389016	14	242689709	242690661	Known	0.000794816991717873
chr2	20240668	C	A	0	127	0	127	Unknown	1.38138694692942e-75	1.38138694692942e-75	1.38138694692942e-75	16	20237375	20240652	Known	4.24815289184924e-74
chr2	10537018	A	G	43	12	32	10	Unknown	0.00106586684289903	6.36752487833345e-19	0.00106586684289903	28	10537046	10559860	Known	0.00168823932234643
chr2	176046415	G	A	0	24	0	24	Unknown	6.20201122431976e-14	6.20201122431976e-14	6.20201122431976e-14	31	176046194	176046384	Known	3.32189916261511e-13
chr2	209214770	A	G	0	13	0	12	Unknown	7.3960230105068e-07	1.34607618791224e-06	7.3960230105068e-07	22	209212747	209214748	Known	1.95018448745252e-06
chr2	232196597	G	A	18	10	17	10	Unknown	0.000705059221601122	7.58299727723766e-15	0.000705059221601122	12	232196609	232209687	Known	0.00112718872051535
chr2	242610738	T	C	19	16	19	16	Unknown	3.2740175928244e-06	1.78274922648608e-20	3.2740175928244e-06	11	242610197	242610727	Known	7.82618877865536e-06
chr2	219529247	A	C	9	9	9	9	Unknown	0.000516446845701573	2.20382389230053e-10	0.000516446845701573	11	219529258	219529462	Known	0.000889003155147928
chr2	11752635	T	C	0	6	0	4	Unknown	0.0285714285714286	0.0303030303030303	0.0285714285714286	14	11752502	11752621	Known	0.0301232665639446
chr2	150432976	C	T	0	51	0	51	Unknown	5.00489409992406e-30	5.00489409992406e-30	5.00489409992406e-30	25	150432355	150432951	Known	5.66049386425295e-29
chr2	114220055	T	C	0	19	0	19	Unknown	5.65846675050138e-11	5.65846675050138e-11	5.65846675050138e-11	16	114220071	114222706	Known	2.32890578889057e-10
chr2	238267717	C	T	1	217	1	217	Unknown	3.54677842599199e-126	7.39497607687716e-131	6.46320909119094e-128	14	238267731	238267849	Known	2.1885641496497e-63
chr2	99802676	A	G	4	4	4	4	Unknown	0.0384615384615384	0.000155400155400155	0.0384615384615384	36	99797712	99802640	Known	0.039515477015477
chr2	33484679	T	A	0	13	0	13	Unknown	1.92296598273177e-07	1.92296598273177e-07	1.92296598273177e-07	24	33482578	33484655	Known	5.43153549508446e-07
chr2	61468761	T	C	11	4	11	4	Unknown	0.0498084291187739	1.28934500757877e-08	0.0498084291187739	29	61468790	61468901	Known	0.0498084291187739
chr2	29152456	A	G	0	9	0	9	Unknown	4.11353352529823e-05	4.11353352529823e-05	4.11353352529823e-05	11	29150566	29152445	Known	8.15260047700308e-05
chr2	42515437	A	G	19	7	19	7	Unknown	0.00983372072233144	4.03292046399341e-15	0.00983372072233144	25	42515462	42522265	Known	0.0121020205112505
chr2	238267864	A	C	56	9	56	9	Unknown	0.0014519363468676	2.10376559063265e-38	0.0014519363468676	29	238267893	238268005	Known	0.00227342664838479
chr2	99992822	A	C	18	20	18	20	Unknown	6.16102352344479e-08	1.45082697999576e-22	6.16102352344479e-08	12	99988193	99992810	Known	1.85304630589763e-07
chr2	9624643	C	T	9	6	9	6	Unknown	0.0168582375478927	1.28934500757877e-08	0.0168582375478927	36	9624679	9628276	Known	0.0201841628034044
chr2	231738269	G	A	0	120	0	120	Unknown	2.20013325001508e-71	2.20013325001508e-71	2.20013325001508e-71	3	231738272	231740335	Known	6.33869968978028e-70
chr2	231738263	C	T	0	120	0	120	Unknown	2.20013325001508e-71	2.20013325001508e-71	2.20013325001508e-71	9	231738272	231740335	Known	6.33869968978028e-70
chr2	198288565	G	A	46	9	46	9	Unknown	0.00273872481975612	2.02989593113221e-32	0.00273872481975612	33	198285857	198288532	Known	0.00388992726085755
chr2	219144815	T	C	0	10	0	10	Unknown	1.08250882244691e-05	1.08250882244691e-05	1.08250882244691e-05	34	219144849	219146663	Known	2.37596363034257e-05
chr2	85622059	T	C	0	66	0	66	Unknown	5.29956217487612e-39	5.29956217487612e-39	5.29956217487612e-39	22	85622081	85622661	Known	7.63415877507155e-38
chr2	217541582	T	C	0	43	0	43	Unknown	3.01315857572968e-25	3.01315857572968e-25	3.01315857572968e-25	23	217541605	217542835	Known	2.8437982833697e-24
chr2	45645512	C	T	2	4	2	4	Unknown	0.0303030303030303	0.00216450216450216	0.0303030303030303	8	45640432	45645504	Known	0.0316804407713498
chr2	238257013	G	A	0	155	0	155	Unknown	1.05874742351797e-92	1.05874742351797e-92	1.05874742351797e-92	21	238256512	238256992	Known	4.13970242595527e-91
chr2	74902505	G	A	9	7	9	7	Unknown	0.00679767643060191	3.32734195504201e-09	0.00679767643060191	6	74902511	74902652	Known	0.00857779639951933
chr2	183593697	C	T	46	26	46	26	Unknown	1.87847685395475e-09	1.35115689572767e-42	1.87847685395475e-09	24	183593721	183594575	Known	6.81882115288349e-09
chr2	202260049	G	A	0	30	0	29	Unknown	6.65175199757689e-17	5.24248250656493e-16	6.65175199757689e-17	12	202259595	202260037	Known	4.18525177410757e-16
chr2	232087475	T	A	0	4	0	4	Unknown	0.0285714285714286	0.0285714285714286	0.0285714285714286	34	232081506	232087441	Known	0.0301232665639446
chr2	232087474	A	G	0	4	0	4	Unknown	0.0285714285714286	0.0285714285714286	0.0285714285714286	33	232081506	232087441	Known	0.0301232665639446
chr2	69741609	C	T	9	5	2	4	Unknown	0.0303030303030303	0.0159420289855072	0.0303030303030303	6	69736595	69741603	SemiNovel	0.0316804407713498
chr2	241538074	A	G	0	11	0	11	Unknown	2.83514215402761e-06	2.83514215402761e-06	2.83514215402761e-06	6	241537814	241538068	Known	6.81879092756903e-06
chr2	99812070	G	A	8	4	8	4	Unknown	0.046583850931677	7.3960230105068e-07	0.046583850931677	34	99811652	99812036	Known	0.0471523668639053
chr2	106013147	C	T	11	14	9	7	Unknown	0.00679767643060191	4.14927651073551e-07	0.00679767643060191	7	106013154	106015299	Known	0.00178658617781526
chr2	207008763	C	A	0	21	0	21	Unknown	3.71569111196148e-12	3.71569111196148e-12	3.71569111196148e-12	21	207007555	207008742	Known	1.70921791150228e-11
chr2	219146882	G	C	32	16	29	15	Unknown	1.44912547030842e-05	8.41405379047734e-23	1.44912547030842e-05	22	219146904	219157189	Known	3.16036367508696e-05
chr2	148716428	T	C	4	4	4	4	Unknown	0.0384615384615384	0.000155400155400155	0.0384615384615384	7	148716435	148730308	Known	0.039515477015477
chr2	220315970	G	A	0	18	0	11	Unknown	2.83514215402761e-06	0.000105937814502887	2.83514215402761e-06	31	220316001	220316347	Known	0.000937676863602788
chr2	204322298	T	C	10	7	10	7	Unknown	0.00723025583982201	4.28521312391768e-10	0.00723025583982201	20	204322318	204324630	Known	0.00907345723686054
chr2	20824498	C	T	0	8	0	8	Unknown	0.000155400155400155	0.000155400155400155	0.000155400155400155	6	20823791	20824492	Known	0.000281675645914057
chr2	23926233	C	T	5	6	5	6	Unknown	0.0123839009287926	2.83514215402761e-06	0.0123839009287926	16	23926249	23926589	Known	0.0150576352030676
chr2	172650165	C	T	8	5	8	5	Unknown	0.0195652173913043	1.92296598273177e-07	0.0195652173913043	28	172648099	172650137	Known	0.0230719517449375
chr2	75113789	C	G	67	37	67	37	Unknown	2.90695185366213e-13	8.79841595937236e-62	2.90695185366213e-13	11	75113800	75115030	Known	1.47612749971674e-12
chr2	99995804	T	C	10	7	10	7	Unknown	0.00723025583982201	4.28521312391768e-10	0.00723025583982201	23	99995589	99995781	Known	0.00907345723686054
chr2	206592643	C	T	16	15	16	15	Unknown	6.45956611188042e-06	2.14855840432988e-18	6.45956611188042e-06	28	206590806	206592615	Known	1.52543852012224e-05
chr2	112605302	C	T	0	4	0	4	Unknown	0.0285714285714286	0.0285714285714286	0.0285714285714286	0	112604775	112605302	Known	0.0301232665639446
chr2	277003	A	G	0	40	0	39	Unknown	7.34834444413446e-23	7.62739549897498e-22	7.34834444413446e-23	23	275201	276980	Known	6.24609277751429e-22
chr2	197021372	T	A	0	6	0	6	Unknown	0.00216450216450216	0.00216450216450216	0.00216450216450216	3	197021375	197027986	Known	0.00312460043472702
chr2	74185876	A	T	21	13	21	13	Unknown	5.91661750703265e-05	7.02912552157359e-20	5.91661750703265e-05	39	74185372	74185837	Known	0.000116251127901998
chr2	238269815	A	C	258	33	258	33	Unknown	8.90214862248592e-11	1.91095520550349e-174	8.90214862248592e-11	2	238269817	238270382	Known	3.63659414623044e-10
chr2	54870254	C	A	52	42	52	42	Unknown	5.87610874172513e-16	8.77217305067343e-56	5.87610874172513e-16	12	54870266	54871460	Known	3.56605534946822e-15
chr2	220315970	G	A	0	18	0	7	Unknown	0.000582750582750582	0.00762463343108505	0.000582750582750582	31	220316001	220326604	SemiNovel	0.000937676863602788
chr2	216249587	C	T	1	1351	1	1351	Unknown	0	0	0	4	216248907	216249583	Known	0
chr2	86380682	C	G	0	5	0	5	Unknown	0.00396825396825396	0.00396825396825396	0.00396825396825396	15	86380697	86385715	Known	0.00512558334644224
chr2	242192848	T	C	46	11	46	11	Unknown	0.000573488060200064	1.29144299851988e-33	0.000573488060200064	40	242192450	242192808	Known	0.000937676863602788
chr2	272203	C	T	0	16	0	14	Unknown	2.49273368131895e-08	5.09083319121426e-07	2.49273368131895e-08	11	271939	272192	Known	7.62303026343014e-08
chr2	219267781	C	T	12	16	12	16	Unknown	1.46086533541949e-06	2.61482664732333e-16	1.46086533541949e-06	23	219267128	219267758	Known	3.78635267333631e-06
chr2	242255378	G	A	0	107	0	98	Unknown	3.49858769517213e-58	5.31514523715256e-51	3.49858769517213e-58	19	242255397	242263631	Known	7.72228590458559e-57
chr2	216272900	T	G	0	1832	0	1832	Unknown	0	0	0	20	216272920	216273021	Known	0
chr2	216272907	A	T	1278	1068	1278	1068	Unknown	0	0	0	13	216272920	216273021	Known	0
chr2	220330804	T	C	0	16	0	16	Unknown	3.32734195504201e-09	3.32734195504201e-09	3.32734195504201e-09	25	220329330	220330779	Known	1.14265181065872e-08
chr2	240961728	T	C	0	6	0	6	Unknown	0.00216450216450216	0.00216450216450216	0.00216450216450216	29	240961757	240964644	Known	0.00312460043472702
chr2	153378459	T	C	0	28	0	27	Unknown	1.02725332573417e-15	7.58299727723766e-15	1.02725332573417e-15	2	153192234	153378457	Known	6.09889881243912e-15
chr2	238257013	G	A	0	270	0	270	Unknown	8.09580841239026e-162	8.09580841239026e-162	8.09580841239026e-162	14	238257027	238257256	Known	4.13970242595527e-91
chr2	233785015	G	A	0	10	0	10	Unknown	1.08250882244691e-05	1.08250882244691e-05	1.08250882244691e-05	21	233759626	233784994	Known	2.37596363034257e-05
chr2	37438993	G	A	21	10	21	10	Unknown	0.000825011250780518	2.14855840432988e-18	0.000825011250780518	7	37438225	37438986	Known	0.00131206030992811
chr2	61647901	A	G	11	12	10	11	Unknown	0.000164798945286751	3.64368159428779e-11	0.000164798945286751	20	61633263	61647881	Known	0.000297333364040763
chr2	39507417	T	A	6	11	6	11	Unknown	8.6515881844024e-05	4.28521312391768e-10	8.6515881844024e-05	4	39505627	39507413	Known	0.000168297063686634
chr2	44177711	C	T	0	6	0	6	Unknown	0.00216450216450216	0.00216450216450216	0.00216450216450216	28	44177739	44184524	Known	0.00312460043472702
chr2	236708166	C	T	14	20	14	20	Unknown	1.69514610119874e-08	7.02912552157359e-20	1.69514610119874e-08	0	236708166	236715883	Known	5.49066849583545e-08
chr2	219266423	C	A	18	15	6	6	Unknown	0.0137299771167048	0.000144150317444069	0.0137299771167048	12	219266435	219266834	Known	0.0165473127998332
chr2	91843403	T	C	32	9	6	5	Unknown	0.0350877192982457	0.000451269140940259	0.0350877192982457	9	91806180	91843394	Known	0.0363356366701848
chr2	37105041	G	A	6	8	6	8	Unknown	0.00193236714975845	2.49273368131895e-08	0.00193236714975845	7	37096872	37105034	Known	0.00298801256880045
chr2	211320037	A	C	15	9	15	9	Unknown	0.00155923775962153	6.20201122431976e-14	0.00155923775962153	1	211320038	211336683	Known	0.00242755048241418
chr9	131418828	A	C	0	23	0	23	Unknown	1.21456053142928e-13	1.21456053142928e-13	1.21456053142928e-13	8	131403218	131418820	Known	6.23687087152333e-13
chr9	75766838	A	G	99	79	96	77	Unknown	2.19325070267102e-28	2.60949702113152e-97	2.19325070267102e-28	2	75766840	75773438	Known	2.36335715480732e-27
chr9	135221844	T	C	10	9	10	9	Unknown	0.000566695727986052	5.65846675050138e-11	0.000566695727986052	14	135221858	135224639	Known	0.000937676863602788
chr9	107586753	T	C	18	21	18	21	Unknown	2.28037883659969e-08	7.34834444413446e-23	2.28037883659969e-08	7	107584948	107586746	Known	7.30842725500392e-08
chr9	131483749	T	A	0	30	0	30	Unknown	1.69112338921449e-17	1.69112338921449e-17	1.69112338921449e-17	32	131483781	131483930	Known	1.09165205572643e-16
chr9	84267147	T	C	0	9	0	6	Unknown	0.00216450216450216	0.0090497737556561	0.00216450216450216	18	84249216	84267129	Known	0.00312460043472702
chr9	131346218	A	C	0	32	0	32	Unknown	1.09133125299295e-18	1.09133125299295e-18	1.09133125299295e-18	30	131346248	131346561	Known	7.63931877095065e-18
chr9	127674200	A	C	0	10	0	10	Unknown	1.08250882244691e-05	1.08250882244691e-05	1.08250882244691e-05	20	127670751	127674180	Known	2.37596363034257e-05
chr9	2116037	G	A	9	7	9	7	Unknown	0.00679767643060191	3.32734195504201e-09	0.00679767643060191	12	2116049	2119458	Known	0.00857779639951933
chr9	37429814	A	G	0	23	0	23	Unknown	1.21456053142928e-13	1.21456053142928e-13	1.21456053142928e-13	19	37429833	37430508	Known	6.23687087152333e-13
chr9	100823084	T	C	4	6	4	6	Unknown	0.0108359133126935	1.08250882244691e-05	0.0108359133126935	20	100819222	100823064	Known	0.0132524897070753
chr9	132620364	T	C	2	6	2	6	Unknown	0.00699300699300699	0.000155400155400155	0.00699300699300699	27	132620391	132620746	Known	0.00879185123558113
chr9	117797597	T	C	288	227	288	227	Unknown	8.18575917993773e-83	6.99388398452603e-309	8.18575917993773e-83	16	117797613	117798377	Known	2.63581445593995e-81
chr9	35713015	A	C	33	14	33	14	Unknown	3.92070142118063e-05	1.23023841859113e-27	3.92070142118063e-05	25	35713040	35713193	Known	8.15260047700308e-05
chr9	107562804	T	C	0	28	0	28	Unknown	2.61482664732333e-16	2.61482664732333e-16	2.61482664732333e-16	13	107562269	107562791	Known	1.60465931249416e-15
chr9	139326304	G	A	2	5	2	5	Unknown	0.020979020979021	0.000582750582750582	0.020979020979021	28	139325569	139326276	Known	0.0246119075951909
chr9	130984755	C	T	17	29	17	29	Unknown	4.93177309461259e-12	2.43430155168019e-27	4.93177309461259e-12	15	130984618	130984740	Known	2.25723460868807e-11
chr9	32552462	C	G	17	6	16	6	Unknown	0.0211396657794842	5.82989055086053e-12	0.0211396657794842	15	32552477	32552799	Known	0.0246629434093982
chr9	139306467	C	T	19	21	18	21	Unknown	2.28037883659969e-08	7.62739549897498e-22	2.28037883659969e-08	18	139305191	139306449	Known	7.30842725500392e-08
chr9	130864676	T	C	0	5	0	5	Unknown	0.00396825396825396	0.00396825396825396	0.00396825396825396	27	130863675	130864649	Known	0.00512558334644224
chr9	37782111	C	T	6	7	6	7	Unknown	0.00521739130434783	1.92296598273177e-07	0.00521739130434783	23	37782134	37783911	Known	0.00665114112715417
chr9	95068046	C	T	0	6	0	6	Unknown	0.00216450216450216	0.00216450216450216	0.00216450216450216	11	95064104	95068035	Known	0.00312460043472702
chr9	136328657	T	C	0	5	0	5	Unknown	0.00396825396825396	0.00396825396825396	0.00396825396825396	20	136328677	136330444	Known	0.00512558334644224
chr9	2828765	C	G	0	14	0	14	Unknown	2.49273368131895e-08	2.49273368131895e-08	2.49273368131895e-08	13	2828778	2829774	Known	7.62303026343014e-08
chr9	139252495	G	A	4	5	4	5	Unknown	0.0294117647058823	4.11353352529823e-05	0.0294117647058823	29	139251002	139252466	Known	0.0309377401998462
chr9	134334588	A	G	1	4	1	4	Unknown	0.0476190476190476	0.00396825396825396	0.0476190476190476	37	134330553	134334551	Known	0.0479342895672428
chr9	100845137	T	C	37	12	37	11	Unknown	0.000512429540938119	3.92501459648158e-27	0.000512429540938119	9	100843364	100845128	Known	0.000885988410326994
chr9	136643994	T	C	7	5	7	5	Unknown	0.0186335403726708	7.3960230105068e-07	0.0186335403726708	17	136644011	136645040	Known	0.0221066319895969
chr9	79270368	A	G	8	4	8	4	Unknown	0.046583850931677	7.3960230105068e-07	0.046583850931677	29	79267599	79270339	Known	0.0471523668639053
chr9	95884501	A	G	0	212	0	210	Unknown	1.8983439777435e-125	2.71690311486458e-122	1.8983439777435e-125	11	95884512	95887181	Known	1.06036070756815e-123
chr9	130287426	A	C	218	62	218	62	Unknown	2.61216868223393e-18	9.862895643557e-169	9.67215948223844e-21	16	130287442	130289473	Known	7.54207991535231e-20
chr9	138905136	C	T	0	18	0	18	Unknown	2.20382389230053e-10	2.20382389230053e-10	2.20382389230053e-10	6	138905142	138905710	Known	8.65404016244844e-10
chr9	86595070	C	T	62	39	62	39	Unknown	3.74979321591133e-14	5.54937388092493e-60	3.74979321591133e-14	2	86593367	86595068	Known	2.06919032902204e-13
chr9	86593349	A	C	128	12	55	7	Unknown	0.0325097643975951	2.61847142498804e-23	0.0130666255617344	18	86593367	86595068	Known	0.0157965345240579
chr9	4564432	G	A	46	28	46	28	Unknown	3.14621739086017e-10	4.28040672690646e-44	3.14621739086017e-10	26	4564458	4566047	Known	1.22591556841442e-09
chr9	136662928	A	G	5	5	5	5	Unknown	0.0325077399380805	1.08250882244691e-05	0.0325077399380805	3	136662931	136671203	Known	0.0338174398367641
chr9	131860901	G	T	0	17	0	17	Unknown	4.28521312391768e-10	4.28521312391768e-10	4.28521312391768e-10	28	131860929	131862145	Known	1.59573174423982e-09
chr9	135173685	T	C	10	5	10	5	Unknown	0.0210727969348659	1.28934500757877e-08	0.0210727969348659	14	135173699	135176017	Known	0.0246164085406436
chr9	111727670	C	G	29	15	29	15	Unknown	1.44912547030842e-05	7.61948145586816e-26	1.44912547030842e-05	12	111718107	111727658	Known	3.16036367508696e-05
chr9	94899691	G	A	1	4	1	4	Unknown	0.0476190476190476	0.00396825396825396	0.0476190476190476	10	94899701	94899806	Known	0.0479342895672428
chr9	117033022	T	C	8	9	8	7	Unknown	0.00632183908045977	7.32771444189927e-08	0.00632183908045977	14	117031574	117033008	Known	0.00800317926143312
chr9	116153900	A	G	10	7	10	7	Unknown	0.00723025583982201	4.28521312391768e-10	0.00723025583982201	3	116153903	116154399	Known	0.00907345723686054
chr9	114174415	T	C	9	8	9	8	Unknown	0.00267787253326741	4.28521312391768e-10	0.00267787253326741	13	114174428	114176175	Known	0.00380744785639112
chr9	119158814	T	C	18	11	18	11	Unknown	0.000303895142962845	6.65175199757689e-17	0.000303895142962845	26	119144772	119158788	Known	0.000538705314954214
chr9	33442952	G	A	0	8	0	8	Unknown	0.000155400155400155	0.000155400155400155	0.000155400155400155	16	33442968	33443319	Known	0.000281675645914057
chr9	139913239	T	G	0	15	0	15	Unknown	1.28934500757877e-08	1.28934500757877e-08	1.28934500757877e-08	28	139913267	139913355	Known	4.20111581636084e-08
chr9	95872885	C	T	8	6	6	5	Unknown	0.0350877192982457	3.39011780659378e-05	0.0350877192982457	35	95870109	95872850	Known	0.0363356366701848
chr9	37948724	T	C	20	11	20	11	Unknown	0.000166588810253759	2.14855840432988e-18	0.000166588810253759	27	37948751	37955880	Known	0.000300166934604699
chr9	131193551	G	C	5	11	5	11	Unknown	3.38540407215746e-05	3.32734195504201e-09	3.38540407215746e-05	31	131193582	131196381	Known	7.22765284359982e-05
chr9	95887320	G	T	126	97	126	97	Unknown	1.73645227443791e-35	1.4574468977307e-133	1.73645227443791e-35	24	95887344	95888692	Known	2.29597578509013e-34
chr9	140006202	G	A	29	13	27	13	Unknown	7.63683737666995e-05	5.6346065366144e-22	7.63683737666995e-05	4	140006206	140006325	Known	0.000149193603854002
chr9	111868885	G	A	0	22	0	22	Unknown	9.50525633292485e-13	9.50525633292485e-13	9.50525633292485e-13	4	111868889	111870733	Known	4.6045816961443e-12
chr9	36674842	C	T	0	4	0	4	Unknown	0.0285714285714286	0.0285714285714286	0.0285714285714286	11	36671163	36674831	Known	0.0301232665639446
chr9	134387488	T	C	0	7	0	7	Unknown	0.000582750582750582	0.000582750582750582	0.000582750582750582	35	134387523	134388626	Known	0.000937676863602788
chr9	74975136	T	C	1	49	1	49	Unknown	5.0549430409232e-28	1.98233060428362e-29	5.0549430409232e-28	1	74975137	74975544	Known	5.32129965500261e-27
chr9	134386744	T	C	0	8	0	8	Unknown	0.000155400155400155	0.000155400155400155	0.000155400155400155	20	134385802	134386724	Known	0.000281675645914057
chr9	134386741	C	T	8	4	8	4	Unknown	0.046583850931677	7.3960230105068e-07	0.046583850931677	17	134385802	134386724	Known	0.0471523668639053
chr9	15458311	T	C	0	4	0	4	Unknown	0.0285714285714286	0.0285714285714286	0.0285714285714286	2	15458313	15459717	SemiNovel	0.0301232665639446
chr9	134401335	C	T	0	16	0	16	Unknown	3.32734195504201e-09	3.32734195504201e-09	3.32734195504201e-09	19	134400608	134401316	Known	1.14265181065872e-08
chr9	127101924	C	T	0	20	0	20	Unknown	7.25444455192477e-12	7.25444455192477e-12	7.25444455192477e-12	20	127101944	127109988	Known	3.1768663581789e-11
chr9	123291036	C	G	0	4	0	4	Unknown	0.0285714285714286	0.0285714285714286	0.0285714285714286	14	123290203	123291022	Known	0.0301232665639446
chr9	71843023	C	A	8	10	8	10	Unknown	0.000344297897134382	2.20382389230053e-10	0.000344297897134382	7	71843030	71844100	Known	0.000606789017679848
chr9	130494957	T	C	0	4	0	4	Unknown	0.0285714285714286	0.0285714285714286	0.0285714285714286	13	130494970	130495664	Known	0.0301232665639446
chr9	101778272	A	C	3	19	3	18	Unknown	7.52055881061009e-09	1.09310447828635e-11	7.52055881061009e-09	14	101777848	101778258	Known	2.55381755144414e-08
chr9	127566378	A	G	18	7	18	7	Unknown	0.00962512664640325	1.58214572048971e-14	0.00962512664640325	5	127563942	127566373	Known	0.0118559728313257
chr9	138838140	T	C	0	22	0	22	Unknown	9.50525633292485e-13	9.50525633292485e-13	9.50525633292485e-13	25	138837843	138838115	Known	4.6045816961443e-12
chr9	82187750	A	G	0	5	0	5	Unknown	0.00396825396825396	0.00396825396825396	0.00396825396825396	0	82187750	82188604	Known	0.00512558334644224
chr9	134401335	C	T	0	5	0	5	Unknown	0.00396825396825396	0.00396825396825396	0.00396825396825396	29	134401364	134404331	Known	1.14265181065872e-08
chr9	117044751	T	C	0	26	0	26	Unknown	4.03292046399341e-15	4.03292046399341e-15	4.03292046399341e-15	14	117044610	117044737	Known	2.32381122314736e-14
chr9	116931737	C	T	17	5	17	5	Unknown	0.0484968803176404	9.50525633292485e-13	0.0484968803176404	6	116931743	116940571	Known	0.0485856374192466
chr9	131360750	C	T	18	15	18	15	Unknown	7.72939534754927e-06	2.77030241144367e-19	7.72939534754927e-06	33	131360783	131361242	Known	1.80969675502501e-05
chr9	79986057	A	G	9	4	9	4	Unknown	0.0478260869565217	1.92296598273177e-07	0.0478260869565217	8	79986065	79996892	Known	0.0479826503877125
chr9	104309445	T	C	5	6	5	6	Unknown	0.0123839009287926	2.83514215402761e-06	0.0123839009287926	26	104309248	104309419	Known	0.0150576352030676
chr9	86593314	G	C	135	56	134	56	Unknown	1.17787650422602e-19	4.77769837925651e-112	1.17787650422602e-19	26	86593194	86593288	Known	8.64302410741718e-19
chr9	71865988	C	T	8	4	8	4	Unknown	0.046583850931677	7.3960230105068e-07	0.046583850931677	37	71864401	71865951	Known	0.0471523668639053
chr9	85627408	G	A	0	4	0	4	Unknown	0.0285714285714286	0.0285714285714286	0.0285714285714286	18	85627426	85630720	Known	0.0301232665639446
chr9	68743221	C	T	3	4	2	4	Unknown	0.0303030303030303	0.00466200466200466	0.0303030303030303	9	68743230	68745854	Novel	0.0316804407713498
chr9	68728895	C	T	12	13	6	12	Unknown	2.96625880608083e-05	5.32527466618466e-08	2.96625880608083e-05	11	68728906	68743105	Novel	6.37256699548135e-05
chr9	129854199	G	A	31	31	31	31	Unknown	5.87877331592648e-12	6.57547154901795e-37	5.87877331592648e-12	20	129854219	129856012	Known	2.6727911238689e-11
chr9	139732331	G	C	0	30	0	30	Unknown	1.69112338921449e-17	1.69112338921449e-17	1.69112338921449e-17	17	139732114	139732314	Known	1.09165205572643e-16
chr9	131235321	A	G	0	12	0	12	Unknown	7.3960230105068e-07	7.3960230105068e-07	7.3960230105068e-07	0	131235321	131235889	Known	1.95018448745252e-06
chr9	117050998	G	A	24	11	24	11	Unknown	0.000385634195380899	1.78274922648608e-20	0.000385634195380899	16	117050791	117050982	Known	0.000676156817910006
chr17	73949540	G	C	0	25	0	25	Unknown	1.58214572048971e-14	1.58214572048971e-14	1.58214572048971e-14	8	73947658	73949532	Known	8.76585594530434e-14
chr17	7311357	T	C	0	13	0	12	Unknown	7.3960230105068e-07	1.34607618791224e-06	7.3960230105068e-07	26	7308929	7311331	Known	1.95018448745252e-06
chr17	79244802	T	C	0	12	0	12	Unknown	7.3960230105068e-07	7.3960230105068e-07	7.3960230105068e-07	22	79244824	79246316	Known	1.95018448745252e-06
chr17	36926767	G	A	0	28	0	28	Unknown	2.61482664732333e-16	2.61482664732333e-16	2.61482664732333e-16	25	36926792	36927267	Known	1.60465931249416e-15
chr17	79974731	T	C	0	13	0	13	Unknown	1.92296598273177e-07	1.92296598273177e-07	1.92296598273177e-07	14	79974745	79974817	Known	0.0301232665639446
chr17	6511781	A	G	0	6	0	6	Unknown	0.00216450216450216	0.00216450216450216	0.00216450216450216	3	6511784	6513314	Known	0.00312460043472702
chr17	6513329	G	A	2	4	2	4	Unknown	0.0303030303030303	0.00216450216450216	0.0303030303030303	15	6511784	6513314	Known	0.0316804407713498
chr17	41165493	A	G	0	12	0	5	Unknown	0.00396825396825396	0.0186335403726708	0.00396825396825396	0	41165390	41165493	Known	0.00512558334644224
chr17	64783081	G	A	0	24	0	24	Unknown	6.20201122431976e-14	6.20201122431976e-14	6.20201122431976e-14	11	64783092	64784957	Known	3.32189916261511e-13
chr17	9471711	T	G	0	25	0	18	Unknown	2.20382389230053e-10	5.32527466618466e-08	2.20382389230053e-10	23	9460845	9471688	Known	0.000937676863602788
chr17	77040185	G	C	49	30	49	30	Unknown	6.12045660225024e-11	8.63706788351565e-47	6.12045660225024e-11	20	77040205	77042637	Known	2.51149770919924e-10
chr17	3979949	G	A	0	6	0	6	Unknown	0.00216450216450216	0.00216450216450216	0.00216450216450216	18	3978723	3979931	Known	0.00312460043472702
chr17	38086744	T	C	0	4	0	4	Unknown	0.0285714285714286	0.0285714285714286	0.0285714285714286	10	38001547	38086734	Novel	0.0301232665639446
chr17	12915009	G	A	1	10	1	10	Unknown	1.70108529241656e-05	2.83514215402761e-06	1.70108529241656e-05	29	12913988	12914980	Known	3.68927927523306e-05
chr17	41116234	G	A	0	6	0	6	Unknown	0.00216450216450216	0.00216450216450216	0.00216450216450216	20	41116254	41116419	Known	0.00312460043472702
chr17	79089590	A	G	0	19	0	19	Unknown	5.65846675050138e-11	5.65846675050138e-11	5.65846675050138e-11	20	79082309	79089570	Known	2.32890578889057e-10
chr17	8132763	T	C	0	4	0	4	Unknown	0.0285714285714286	0.0285714285714286	0.0285714285714286	1	8132764	8133209	Known	0.0301232665639446
chr17	80899281	G	A	16	12	16	12	Unknown	0.000108963697883809	2.61482664732333e-16	0.000108963697883809	6	80897352	80899275	Known	0.000210616978183605
chr17	63106862	C	A	0	13	0	9	Unknown	4.11353352529823e-05	0.00045766590389016	4.11353352529823e-05	28	63097414	63106834	Known	8.15260047700308e-05
chr17	63097399	A	C	0	17	0	16	Unknown	3.32734195504201e-09	1.54267672461038e-08	3.32734195504201e-09	15	63097414	63106834	Known	1.14265181065872e-08
chr17	2227655	G	T	22	24	22	24	Unknown	1.95220756456284e-09	2.43430155168019e-27	1.95220756456284e-09	13	2227668	2227798	Known	7.07707563471322e-09
chr17	40689455	T	C	0	9	0	9	Unknown	4.11353352529823e-05	4.11353352529823e-05	4.11353352529823e-05	39	40688673	40689416	Known	8.15260047700308e-05
chr17	7221385	G	A	7	8	7	8	Unknown	0.00219890054972514	1.28934500757877e-08	0.00219890054972514	1	7221251	7221384	Known	0.00316424332523538
chr17	36635721	C	T	0	11	0	11	Unknown	2.83514215402761e-06	2.83514215402761e-06	2.83514215402761e-06	17	36635738	36635994	Known	6.81879092756903e-06
chr17	73519413	C	T	0	4	0	4	Unknown	0.0285714285714286	0.0285714285714286	0.0285714285714286	3	73519416	73519744	Known	0.0301232665639446
chr17	39983849	G	C	29	14	21	13	Unknown	5.91661750703265e-05	1.10856375922659e-15	5.91661750703265e-05	29	39983878	39985042	Known	0.000116251127901998
chr17	6919093	T	C	0	16	0	16	Unknown	3.32734195504201e-09	3.32734195504201e-09	3.32734195504201e-09	0	6918475	6919093	Known	1.14265181065872e-08
chr17	3775916	T	C	0	10	0	10	Unknown	1.08250882244691e-05	1.08250882244691e-05	1.08250882244691e-05	5	3775921	3776703	Known	2.37596363034257e-05
chr17	30183857	T	C	0	7	0	7	Unknown	0.000582750582750582	0.000582750582750582	0.000582750582750582	39	30180049	30183818	Known	7.62303026343014e-08
chr17	58824567	T	C	0	4	0	4	Unknown	0.0285714285714286	0.0285714285714286	0.0285714285714286	8	58786686	58824559	Known	0.0301232665639446
chr17	45915788	T	C	0	5	0	5	Unknown	0.00396825396825396	0.00396825396825396	0.00396825396825396	28	45915816	45915897	Known	0.00512558334644224
chr17	40065774	T	G	60	60	60	60	Unknown	7.9405706220129e-23	2.20013325001508e-71	7.9405706220129e-23	11	40065321	40065763	Known	6.72858879023199e-22
chr17	76817090	C	T	0	5	0	5	Unknown	0.00396825396825396	0.00396825396825396	0.00396825396825396	17	76816094	76817073	Known	0.00512558334644224
chr17	7217463	T	C	10	10	10	10	Unknown	0.000435919790758503	7.25444455192477e-12	0.000435919790758503	15	7217478	7217610	Known	0.000758977396505103
chr17	35771468	C	T	0	6	0	6	Unknown	0.00216450216450216	0.00216450216450216	0.00216450216450216	9	35771477	35783609	Known	0.00312460043472702
chr17	35696804	G	A	0	15	0	13	Unknown	1.92296598273177e-07	1.75350921030714e-06	1.92296598273177e-07	6	35696810	35715942	SemiNovel	5.43153549508446e-07
chr17	70943990	T	C	0	9	0	9	Unknown	4.11353352529823e-05	4.11353352529823e-05	4.11353352529823e-05	24	70944014	71027695	Known	8.15260047700308e-05
chr17	27422053	C	T	0	10	0	10	Unknown	1.08250882244691e-05	1.08250882244691e-05	1.08250882244691e-05	24	27422077	27423779	Known	2.37596363034257e-05
chr17	36861983	T	C	0	13	0	13	Unknown	1.92296598273177e-07	1.92296598273177e-07	1.92296598273177e-07	11	36861994	36863203	Known	5.43153549508446e-07
chr17	42402119	T	C	0	6	0	6	Unknown	0.00216450216450216	0.00216450216450216	0.00216450216450216	40	42400945	42402079	Known	0.00312460043472702
chr17	3775848	T	C	9	5	9	5	Unknown	0.0407407407407408	2.49273368131895e-08	0.0407407407407408	0	3773182	3775848	Known	0.0416850121149187
chr17	78354661	C	T	0	11	0	11	Unknown	2.83514215402761e-06	2.83514215402761e-06	2.83514215402761e-06	30	78353514	78354631	Known	6.81879092756903e-06
chr17	66449122	G	A	0	14	0	14	Unknown	2.49273368131895e-08	2.49273368131895e-08	2.49273368131895e-08	11	66449133	66453483	Known	7.62303026343014e-08
chr17	19505884	A	T	0	5	0	5	Unknown	0.00396825396825396	0.00396825396825396	0.00396825396825396	13	19501465	19505871	Novel	0.00512558334644224
chr17	48625928	C	G	45	12	45	12	Unknown	0.000256120881254399	1.29144299851988e-33	0.000256120881254399	13	48625814	48625915	Known	0.000456382065099798
chr17	7215142	G	A	233	224	233	224	Unknown	7.49931928340607e-84	5.47350834638052e-274	7.49931928340607e-84	1	7214970	7215141	Known	2.44352819984314e-82
chr17	8168224	T	C	0	4	0	4	Unknown	0.0285714285714286	0.0285714285714286	0.0285714285714286	11	8167919	8168213	Known	0.0301232665639446
chr17	79633044	C	T	1	6	1	6	Unknown	0.00466200466200466	0.000582750582750582	0.00466200466200466	16	79632614	79633028	Known	0.0059709437341632
chr17	36909061	A	G	0	53	0	53	Unknown	1.59425429257871e-31	1.59425429257871e-31	1.59425429257871e-31	21	36909082	36909403	Known	1.89716260816867e-30
chr17	80008392	G	T	0	4	0	4	Unknown	0.0285714285714286	0.0285714285714286	0.0285714285714286	39	80008431	80008538	Known	0.0301232665639446
chr17	30183857	T	C	0	15	0	14	Unknown	2.49273368131895e-08	2.06295201212604e-07	2.49273368131895e-08	27	30183884	30186120	Known	7.62303026343014e-08
chr17	62818395	A	T	0	6	0	6	Unknown	0.00216450216450216	0.00216450216450216	0.00216450216450216	23	62818170	62818372	Known	0.00312460043472702
chr17	17425631	C	T	0	5	0	5	Unknown	0.00396825396825396	0.00396825396825396	0.00396825396825396	37	17415968	17425594	Known	0.00512558334644224
chr17	73816026	A	G	0	9	0	9	Unknown	4.11353352529823e-05	4.11353352529823e-05	4.11353352529823e-05	25	73815866	73816001	Known	8.15260047700308e-05
chr17	1373612	C	T	0	72	0	72	Unknown	2.51687915542106e-41	3.40118804786627e-43	1.35115689572767e-42	16	1373628	1373729	Known	2.11320938491808e-41
chr17	27185827	C	T	23	12	23	12	Unknown	0.000156868147273585	1.78274922648608e-20	0.000156868147273585	15	27185842	27185982	Known	0.000284148325008473
chr17	3966064	A	G	0	15	0	15	Unknown	1.28934500757877e-08	1.28934500757877e-08	1.28934500757877e-08	17	3962584	3966047	Known	4.20111581636084e-08
chr17	36959083	G	A	8	5	8	5	Unknown	0.0195652173913043	1.92296598273177e-07	0.0195652173913043	31	36959114	36962550	Known	0.0230719517449375
chr17	27441077	C	G	0	7	0	7	Unknown	0.000582750582750582	0.000582750582750582	0.000582750582750582	38	27441115	27441925	Known	0.000937676863602788
chr17	48265495	T	C	1	42	1	42	Unknown	1.32578977332102e-23	3.01315857572968e-25	1.32578977332102e-23	15	48265510	48265891	Known	1.19364691104593e-22
chr17	7297452	A	G	0	22	0	19	Unknown	5.65846675050138e-11	2.1862089565727e-09	5.65846675050138e-11	29	7297155	7297423	Known	2.32890578889057e-10
chr17	27009749	C	T	16	18	16	18	Unknown	3.46092328994742e-07	7.02912552157359e-20	3.46092328994742e-07	4	27008998	27009745	Known	9.65601125849754e-07
chr17	74056413	C	T	6	10	6	10	Unknown	0.000124131482645773	3.32734195504201e-09	0.000124131482645773	24	74053624	74056389	Known	0.000239259061972874
chr17	27014483	C	A	34	34	34	34	Unknown	4.41449467865541e-13	3.36184980071499e-40	4.41449467865541e-13	6	27014489	27015109	Known	2.22513295312704e-12
chr17	80887244	T	C	14	11	14	11	Unknown	0.000238658840758397	1.58214572048971e-14	0.000238658840758397	6	80887147	80887238	Known	0.000426376793182594
chr17	7370605	G	A	7	11	7	11	Unknown	0.000105937814502887	2.20382389230053e-10	0.000105937814502887	29	7370129	7370576	Known	0.000205493832951382
chr17	9471711	T	G	0	25	0	7	Unknown	0.000582750582750582	0.00962512664640325	0.000582750582750582	23	9408479	9471688	Known	0.000937676863602788
chr17	48158680	A	G	324	239	324	239	Unknown	1.11226387912249e-84	0	9.20029205398459e-87	6	48157739	48158674	Known	3.10879004342664e-85
chr17	62782689	T	C	0	7	0	7	Unknown	0.000582750582750582	0.000582750582750582	0.000582750582750582	4	62781485	62782685	Known	0.000937676863602788
chr17	4797910	G	A	14	7	14	7	Unknown	0.00431012626134578	3.71569111196148e-12	0.00431012626134578	18	4797928	4798370	Known	0.00554883140983227
chr17	40835922	A	C	0	21	0	21	Unknown	3.71569111196148e-12	3.71569111196148e-12	3.71569111196148e-12	18	40835940	40836054	Known	1.70921791150228e-11
chr17	2595964	G	A	0	9	0	9	Unknown	4.11353352529823e-05	4.11353352529823e-05	4.11353352529823e-05	26	2595990	2596074	Known	8.15260047700308e-05
chr17	76970879	A	G	0	124	0	124	Unknown	4.3680203189448e-74	4.3680203189448e-74	4.3680203189448e-74	22	76970901	76972047	Known	1.3137661113134e-72
chr17	73230856	C	T	0	4	0	4	Unknown	0.0285714285714286	0.0285714285714286	0.0285714285714286	27	73230883	73231195	Known	0.0301232665639446
chr17	80213428	G	A	15	9	15	9	Unknown	0.00155923775962153	6.20201122431976e-14	0.00155923775962153	25	80213453	80223562	Known	0.00242755048241418
chr17	78865546	T	C	0	4	0	4	Unknown	0.0285714285714286	0.0285714285714286	0.0285714285714286	26	78858948	78865520	Known	0.0301232665639446
chr17	80043739	A	G	32	29	32	29	Unknown	4.51930698661848e-11	5.21795484212409e-36	4.51930698661848e-11	8	80043747	80044130	Known	1.94792806651571e-10
chr17	62465123	A	G	0	4	0	4	Unknown	0.0285714285714286	0.0285714285714286	0.0285714285714286	24	62463762	62465099	SemiNovel	0.0301232665639446
chr17	48628092	A	G	13	5	13	5	Unknown	0.0454545454545455	2.20382389230053e-10	0.0454545454545455	23	48627971	48628069	Known	0.0462315462315463
chr17	44410016	C	T	4	4	4	4	Unknown	0.0384615384615384	0.000155400155400155	0.0384615384615384	6	44410022	44412911	Known	0.039515477015477
chr17	33998802	G	C	32	25	19	17	Unknown	1.26810540567142e-06	7.06314921073925e-15	1.26810540567142e-06	29	33984810	33998773	Known	0.00484220239191518
chr17	39925925	A	G	0	4	0	4	Unknown	0.0285714285714286	0.0285714285714286	0.0285714285714286	4	39925929	39927899	Known	0.0301232665639446
chr17	27835138	C	T	19	9	18	9	Unknown	0.0017626480540028	7.58299727723766e-15	0.0017626480540028	12	27835150	27837882	Known	0.00273490233775832
chr17	5485367	A	T	0	4	0	4	Unknown	0.0285714285714286	0.0285714285714286	0.0285714285714286	15	5485382	5485990	Known	0.0301232665639446
chr17	76395430	C	T	7	7	7	6	Unknown	0.0149068322981366	7.47820104395691e-07	0.0149068322981366	1	76394432	76395429	Known	0.0179261862917399
chr17	60766224	A	G	0	67	0	67	Unknown	1.33485212675445e-39	1.33485212675445e-39	1.33485212675445e-39	11	60766025	60766213	Known	1.96424208114351e-38
chr17	7154534	G	A	50	15	50	15	Unknown	2.4531946140157e-05	2.10376559063265e-38	2.4531946140157e-05	20	7150662	7154514	Known	5.28276448352554e-05
chr17	74381555	G	A	0	4	0	4	Unknown	0.0285714285714286	0.0285714285714286	0.0285714285714286	23	74380887	74381532	Known	0.0301232665639446
chr17	57656854	C	T	19	7	19	7	Unknown	0.00983372072233144	4.03292046399341e-15	0.00983372072233144	21	57654726	57656833	Known	0.0121020205112505
chr17	42287519	C	T	22	16	22	16	Unknown	4.10708230465476e-06	1.45082697999576e-22	4.10708230465476e-06	27	42287101	42287492	Known	9.76636339516949e-06
chr17	60683503	A	G	0	4	0	4	Unknown	0.0285714285714286	0.0285714285714286	0.0285714285714286	12	60679541	60683491	Known	0.0301232665639446
chr17	80006957	A	C	0	6	0	6	Unknown	0.00216450216450216	0.00216450216450216	0.00216450216450216	35	80006992	80007553	Known	0.00312460043472702
chr17	7402600	T	C	0	113	0	113	Unknown	3.49820733742704e-67	3.49820733742704e-67	3.49820733742704e-67	0	7402482	7402600	Known	9.57459348253781e-66
chr17	33998802	G	C	32	25	13	8	Unknown	0.00344810100907661	9.90933378599196e-08	0.00344810100907661	29	33997917	33998773	Known	0.00484220239191518
chr17	46970259	T	C	0	10	0	10	Unknown	1.08250882244691e-05	1.08250882244691e-05	1.08250882244691e-05	13	46970272	46970771	Known	2.37596363034257e-05
chr17	65989048	T	C	0	4	0	4	Unknown	0.0285714285714286	0.0285714285714286	0.0285714285714286	31	65988219	65989017	Known	0.0301232665639446
chr17	57759019	G	A	163	150	163	150	Unknown	6.12789796193356e-56	1.12653129181062e-187	6.12789796193356e-56	11	57758839	57759008	Known	1.30015943579939e-54
chr17	1494567	G	A	25	25	25	25	Unknown	1.04247886432712e-09	1.98233060428362e-29	1.04247886432712e-09	4	1494242	1494563	Known	3.82988543847428e-09
chr17	59955426	T	G	0	4	0	4	Unknown	0.0285714285714286	0.0285714285714286	0.0285714285714286	23	59955449	59958368	Known	0.0301232665639446
chr17	45904420	C	T	22	17	22	17	Unknown	1.62683130249312e-06	7.34834444413446e-23	1.62683130249312e-06	14	45904147	45904406	Known	4.20456777613188e-06
chr17	27075423	C	T	19	12	19	12	Unknown	0.000130657890395105	2.14855840432988e-18	0.000130657890395105	18	27075441	27075529	Known	0.00025166125686939
chr17	73262293	T	C	0	4	0	4	Unknown	0.0285714285714286	0.0285714285714286	0.0285714285714286	19	73262047	73262274	Known	0.0301232665639446
chr17	7099811	G	A	29	11	29	11	Unknown	0.000220640646375217	1.86034036560366e-23	0.000220640646375217	19	7099653	7099792	Known	0.000394959744361654
chr17	64685078	G	A	22	17	22	17	Unknown	1.62683130249312e-06	7.34834444413446e-23	1.62683130249312e-06	9	64684554	64685069	Known	4.20456777613188e-06
chr17	79596811	C	T	9	20	9	20	Unknown	1.08431300199829e-08	6.65175199757689e-17	1.08431300199829e-08	20	79596831	79603942	Known	3.66843595360854e-08
chr17	18702220	T	C	0	14	0	14	Unknown	2.49273368131895e-08	2.49273368131895e-08	2.49273368131895e-08	36	18702256	18707451	Known	7.62303026343014e-08
chr17	48549791	C	G	5	9	5	9	Unknown	0.000579710144927534	2.49273368131895e-08	0.000579710144927534	2	48548496	48549789	Known	0.000937676863602788
chr17	6515454	C	T	0	5	0	5	Unknown	0.00396825396825396	0.00396825396825396	0.00396825396825396	14	6515468	6524108	Known	0.00512558334644224
chr17	46127970	T	G	88	8	26	7	Unknown	0.0109709962168978	8.30377457244195e-12	0.0109709962168978	1	46126226	46127969	Known	0.0134051860025221
chr17	65362552	T	A	18	14	18	14	Unknown	1.97023802976745e-05	1.09133125299295e-18	1.97023802976745e-05	24	65353694	65362528	Known	4.26287864622413e-05
chr17	41165878	C	T	0	8	0	7	Unknown	0.000582750582750582	0.0013986013986014	0.000582750582750582	21	41165899	41166125	Known	0.000937676863602788
chr17	40842762	C	A	50	29	50	29	Unknown	1.57907780338058e-10	8.63706788351565e-47	1.57907780338058e-10	5	40842225	40842757	Known	6.41236787515231e-10
chr17	80039481	G	A	40	19	40	19	Unknown	6.77246144713925e-07	8.21129308980856e-35	6.77246144713925e-07	4	80039228	80039477	Known	1.86857126822783e-06
chr17	29585519	A	T	0	13	0	13	Unknown	1.92296598273177e-07	1.92296598273177e-07	1.92296598273177e-07	1	29585520	29586050	Known	5.43153549508446e-07
chr17	8161149	C	T	0	5	0	5	Unknown	0.00396825396825396	0.00396825396825396	0.00396825396825396	24	8160281	8161125	Known	0.00512558334644224
chr17	37054772	C	T	52	69	52	69	Unknown	3.12400961630195e-27	5.52315608406274e-72	3.12400961630195e-27	0	37054772	37070578	Known	3.10924157084306e-26
chr17	78091513	G	A	0	4	0	4	Unknown	0.0285714285714286	0.0285714285714286	0.0285714285714286	35	78091548	78091992	Known	0.0301232665639446
chr17	80895933	A	G	0	15	0	15	Unknown	1.28934500757877e-08	1.28934500757877e-08	1.28934500757877e-08	8	80895236	80895925	Known	4.20111581636084e-08
chr17	79974731	T	C	0	4	0	4	Unknown	0.0285714285714286	0.0285714285714286	0.0285714285714286	55	79974403	79974676	Known	0.0301232665639446
chr17	37814080	G	A	0	11	0	10	Unknown	1.08250882244691e-05	1.70108529241656e-05	1.08250882244691e-05	25	37814105	37814226	Known	2.37596363034257e-05
chr17	9395231	G	A	0	22	0	20	Unknown	7.25444455192477e-12	1.31172537394362e-10	7.25444455192477e-12	7	9395238	9408355	Known	3.1768663581789e-11
chr17	26676135	C	T	35	20	35	20	Unknown	2.29877361424778e-07	2.02989593113221e-32	2.29877361424778e-07	26	26675257	26676109	Known	6.45307013558582e-07
chr17	3568012	A	G	0	5	0	5	Unknown	0.00396825396825396	0.00396825396825396	0.00396825396825396	39	3567566	3567973	Known	0.00512558334644224
chr17	41165493	A	G	0	12	0	7	Unknown	0.000582750582750582	0.0022883295194508	0.000582750582750582	0	41165396	41165493	Known	0.00512558334644224
chr17	55963223	T	C	0	7	0	6	Unknown	0.00216450216450216	0.00466200466200466	0.00216450216450216	17	55963240	56032586	Known	0.00312460043472702
chr17	79511135	A	G	0	6	0	6	Unknown	0.00216450216450216	0.00216450216450216	0.00216450216450216	11	79511146	79512772	Known	0.00312460043472702
chr17	73221439	C	T	0	6	0	4	Unknown	0.0285714285714286	0.0303030303030303	0.0285714285714286	2	73221332	73221437	Known	0.0301232665639446
chr17	46023694	G	A	13	13	13	13	Unknown	3.27570957903684e-05	4.03292046399341e-15	3.27570957903684e-05	5	46023355	46023689	Known	7.00986483019846e-05
chr17	46970175	C	G	7	5	7	5	Unknown	0.0186335403726708	7.3960230105068e-07	0.0186335403726708	27	46970202	46970771	Known	0.0221066319895969
chr17	79255998	G	A	7	5	7	5	Unknown	0.0186335403726708	7.3960230105068e-07	0.0186335403726708	9	79254533	79255989	Known	0.0221066319895969
chr17	20163529	A	G	0	10	0	10	Unknown	1.08250882244691e-05	1.08250882244691e-05	1.08250882244691e-05	24	20160920	20163505	Known	2.37596363034257e-05
chr17	40722029	A	G	12	5	12	5	Unknown	0.0444770283479961	4.28521312391768e-10	0.0444770283479961	29	40721624	40722000	Known	0.0453046619235077
chr17	78091405	G	A	0	14	0	14	Unknown	2.49273368131895e-08	2.49273368131895e-08	2.49273368131895e-08	6	78090908	78091399	Known	7.62303026343014e-08
chr17	15611495	T	C	0	6	0	6	Unknown	0.00216450216450216	0.00216450216450216	0.00216450216450216	26	15609815	15611469	Known	0.00312460043472702
chr17	48265495	T	C	0	29	0	29	Unknown	6.65175199757689e-17	6.65175199757689e-17	6.65175199757689e-17	38	48265344	48265457	Known	1.19364691104593e-22
chr17	25628820	T	C	12	9	12	9	Unknown	0.000659195781146998	3.71569111196148e-12	0.000659195781146998	6	25621461	25628814	Known	0.0010569530480371
chr17	36894839	G	A	29	13	29	13	Unknown	8.15546640253478e-05	1.19124873924197e-24	8.15546640253478e-05	9	36894848	36895006	Known	0.000158985124955397
chr17	42977192	G	A	0	5	0	5	Unknown	0.00396825396825396	0.00396825396825396	0.00396825396825396	5	42977197	42978358	Known	0.00512558334644224
chr17	79508400	T	C	0	7	0	7	Unknown	0.000582750582750582	0.000582750582750582	0.000582750582750582	21	79508421	79511030	Known	0.000937676863602788
chr17	8108331	A	G	0	7	0	7	Unknown	0.000582750582750582	0.000582750582750582	0.000582750582750582	31	8108362	8108534	Known	0.000937676863602788
chr17	8108339	G	A	0	11	0	11	Unknown	2.83514215402761e-06	2.83514215402761e-06	2.83514215402761e-06	23	8108362	8108534	Known	6.81879092756903e-06
chr17	39987130	T	C	0	43	0	42	Unknown	1.19124873924197e-24	1.32578977332102e-23	1.19124873924197e-24	12	39987142	39988644	Known	1.10523654213738e-23
chr17	7387352	G	T	0	5	0	5	Unknown	0.00396825396825396	0.00396825396825396	0.00396825396825396	29	7370646	7387323	Known	0.00512558334644224
chr17	54978794	G	A	0	11	0	11	Unknown	2.83514215402761e-06	2.83514215402761e-06	2.83514215402761e-06	14	54976541	54978780	Known	6.81879092756903e-06
chr17	1943888	T	C	7	5	7	5	Unknown	0.0186335403726708	7.3960230105068e-07	0.0186335403726708	11	1943899	1944397	Known	0.0221066319895969
chr17	77926491	G	A	8	6	8	6	Unknown	0.0159420289855072	2.49273368131895e-08	0.0159420289855072	35	77925396	77926456	Known	0.019120654396728
chr17	902802	G	A	15	9	15	9	Unknown	0.00155923775962153	6.20201122431976e-14	0.00155923775962153	22	902824	904252	Known	0.00242755048241418
chr17	45008570	G	A	32	27	32	27	Unknown	3.04223942497983e-10	8.21129308980856e-35	3.04223942497983e-10	3	45008573	45009433	Known	1.18781873126531e-09
chr17	3947644	T	C	0	10	0	10	Unknown	1.08250882244691e-05	1.08250882244691e-05	1.08250882244691e-05	24	3947668	3953002	Known	2.37596363034257e-05
chr17	29508775	G	A	0	10	0	10	Unknown	1.08250882244691e-05	1.08250882244691e-05	1.08250882244691e-05	28	29508803	29509526	Known	2.37596363034257e-05
chr17	1733399	A	G	0	10	0	10	Unknown	1.08250882244691e-05	1.08250882244691e-05	1.08250882244691e-05	21	1733420	1746097	Known	2.37596363034257e-05
chr17	47888852	A	G	0	4	0	4	Unknown	0.0285714285714286	0.0285714285714286	0.0285714285714286	14	47886570	47888838	Known	0.0301232665639446
chr17	79258688	G	A	27	7	26	7	Unknown	0.0109709962168978	2.46019393255073e-18	0.0109709962168978	7	79258695	79263491	Known	0.0134051860025221
chr17	14005439	G	A	0	5	0	5	Unknown	0.00396825396825396	0.00396825396825396	0.00396825396825396	4	13980373	14005435	Known	0.00512558334644224
chr17	20924523	G	A	35	27	35	27	Unknown	3.89018505270339e-10	6.57547154901795e-37	3.89018505270339e-10	16	20924539	20931855	Known	1.50600233228418e-09
chr17	465775	G	A	6	7	6	7	Unknown	0.00521739130434783	1.92296598273177e-07	0.00521739130434783	32	463813	465743	Known	0.00665114112715417
chr17	27438469	G	A	0	17	0	17	Unknown	4.28521312391768e-10	4.28521312391768e-10	4.28521312391768e-10	27	27437640	27438442	Known	1.59573174423982e-09
chr17	74555106	T	C	0	17	0	17	Unknown	4.28521312391768e-10	4.28521312391768e-10	4.28521312391768e-10	19	74555125	74557370	Known	1.59573174423982e-09
chr17	49350802	A	C	0	14	0	14	Unknown	2.49273368131895e-08	2.49273368131895e-08	2.49273368131895e-08	9	49350811	49353227	Known	7.62303026343014e-08
chr17	75190962	C	T	12	11	12	11	Unknown	0.000202698444332023	1.21456053142928e-13	0.000202698444332023	31	75190993	75192284	Known	0.000364032573580543
chr17	36646386	A	G	0	8	0	8	Unknown	0.000155400155400155	0.000155400155400155	0.000155400155400155	30	36646416	36646703	Known	0.000281675645914057
chr14	103188738	C	T	0	17	0	16	Unknown	3.32734195504201e-09	1.54267672461038e-08	3.32734195504201e-09	15	103188753	103192805	Known	1.14265181065872e-08
chr14	96771959	A	G	0	5	0	5	Unknown	0.00396825396825396	0.00396825396825396	0.00396825396825396	33	96770940	96771926	Known	0.00512558334644224
chr14	24615435	T	C	0	138	0	134	Unknown	4.33005708709912e-80	5.57311628729451e-75	4.33005708709912e-80	18	24614981	24615417	Known	1.17147583001244e-173
chr14	105413223	A	G	0	46	0	46	Unknown	2.43430155168019e-27	2.43430155168019e-27	2.43430155168019e-27	0	105411737	105413223	Novel	0.00512558334644224
chr14	105411735	G	A	0	46	0	46	Unknown	2.43430155168019e-27	2.43430155168019e-27	2.43430155168019e-27	2	105411737	105413223	Novel	2.44951593637819e-26
chr14	100331876	T	C	0	28	0	28	Unknown	2.61482664732333e-16	2.61482664732333e-16	2.61482664732333e-16	25	100317372	100331851	Known	1.60465931249416e-15
chr14	95660242	A	G	0	7	0	7	Unknown	0.000582750582750582	0.000582750582750582	0.000582750582750582	14	95660256	95660873	Known	0.000937676863602788
chr14	58937416	T	C	0	4	0	4	Unknown	0.0285714285714286	0.0285714285714286	0.0285714285714286	25	58937441	58938917	Known	0.0301232665639446
chr14	104167545	G	A	0	13	0	13	Unknown	1.92296598273177e-07	1.92296598273177e-07	1.92296598273177e-07	7	104167064	104167538	Known	5.43153549508446e-07
chr14	104167564	A	G	0	6	0	6	Unknown	0.00216450216450216	0.00216450216450216	0.00216450216450216	26	104167064	104167538	Known	0.00312460043472702
chr14	88862529	G	A	0	6	0	6	Unknown	0.00216450216450216	0.00216450216450216	0.00216450216450216	18	88862547	88883055	Known	0.00312460043472702
chr14	74196686	T	C	0	23	0	23	Unknown	1.21456053142928e-13	1.21456053142928e-13	1.21456053142928e-13	2	74196688	74203701	Known	6.23687087152333e-13
chr14	52496407	C	T	0	71	0	71	Unknown	5.36709544691826e-42	5.36709544691826e-42	5.36709544691826e-42	1	52496408	52505465	Known	8.25266305517713e-41
chr14	52496387	C	A	0	42	0	42	Unknown	1.19124873924197e-24	1.19124873924197e-24	1.19124873924197e-24	21	52496408	52505465	Known	1.10523654213738e-23
chr14	77794283	T	C	0	16	0	16	Unknown	3.32734195504201e-09	3.32734195504201e-09	3.32734195504201e-09	28	77793895	77794255	Known	1.14265181065872e-08
chr14	24615435	T	C	0	295	0	293	Unknown	1.1984407468158e-175	3.30362459184739e-172	1.1984407468158e-175	14	24615449	24615743	Known	1.17147583001244e-173
chr14	90767607	C	T	0	5	0	5	Unknown	0.00396825396825396	0.00396825396825396	0.00396825396825396	24	90764724	90767583	Known	0.00512558334644224
chr14	101936521	G	A	0	10	0	10	Unknown	1.08250882244691e-05	1.08250882244691e-05	1.08250882244691e-05	1	101936522	101936872	Novel	2.37596363034257e-05
chr14	105935824	G	A	0	21	0	21	Unknown	3.71569111196148e-12	3.71569111196148e-12	3.71569111196148e-12	11	105935835	105936178	Known	1.70921791150228e-11
chr14	24702032	G	T	0	6	0	5	Unknown	0.00396825396825396	0.00757575757575756	0.00396825396825396	21	24702053	24702425	Known	0.00512558334644224
chr14	102974999	T	C	0	5	0	5	Unknown	0.00396825396825396	0.00396825396825396	0.00396825396825396	21	102974886	102974978	Known	0.00512558334644224
chr14	51111485	T	C	0	17	0	16	Unknown	3.32734195504201e-09	1.54267672461038e-08	3.32734195504201e-09	23	51107611	51111462	Known	1.14265181065872e-08
chr14	24910973	T	G	0	8	0	8	Unknown	0.000155400155400155	0.000155400155400155	0.000155400155400155	28	24911001	24911384	Known	0.000281675645914057
chr14	24910974	T	A	0	8	0	8	Unknown	0.000155400155400155	0.000155400155400155	0.000155400155400155	27	24911001	24911384	Known	0.000281675645914057
chr14	74523869	A	G	0	6	0	6	Unknown	0.00216450216450216	0.00216450216450216	0.00216450216450216	22	74523683	74523847	Known	0.00312460043472702
chr14	105416649	G	A	0	7	0	7	Unknown	0.000582750582750582	0.000582750582750582	0.000582750582750582	3	105414665	105416646	Novel	0.000937676863602788
chr14	61449328	T	A	0	20	0	20	Unknown	7.25444455192477e-12	7.25444455192477e-12	7.25444455192477e-12	28	61449356	61451448	Known	3.1768663581789e-11
chr14	105418145	G	A	1	5	0	5	Unknown	0.00396825396825396	0.00757575757575756	0.00396825396825396	14	105417140	105418131	Novel	0.00512558334644224
chr14	58953746	C	G	0	5	0	5	Unknown	0.00396825396825396	0.00396825396825396	0.00396825396825396	21	58949430	58953725	Known	0.00512558334644224
chr14	75359670	G	A	0	35	0	35	Unknown	1.78274922648608e-20	1.78274922648608e-20	1.78274922648608e-20	19	75359689	75360051	Known	1.35163009221396e-19
chr14	96781912	T	C	0	11	0	11	Unknown	2.83514215402761e-06	2.83514215402761e-06	2.83514215402761e-06	8	96781920	96782870	Known	6.81879092756903e-06
chr14	96797724	G	A	0	12	0	12	Unknown	7.3960230105068e-07	7.3960230105068e-07	7.3960230105068e-07	11	96795971	96797713	Known	1.95018448745252e-06
chr14	105180565	T	C	0	26	0	26	Unknown	4.03292046399341e-15	4.03292046399341e-15	4.03292046399341e-15	25	105179943	105180540	Known	2.32381122314736e-14
chr14	23374435	G	A	0	22	0	22	Unknown	9.50525633292485e-13	9.50525633292485e-13	9.50525633292485e-13	20	23374455	23374545	Known	4.6045816961443e-12
chr14	93107590	C	T	0	17	0	7	Unknown	0.000582750582750582	0.00723025583982201	0.000582750582750582	7	93043822	93107583	Known	2.37596363034257e-05
chr14	105916420	C	T	1	28	0	22	Unknown	9.50525633292485e-13	2.77633485575661e-10	9.50525633292485e-13	25	105915746	105916395	Known	0.0059709437341632
chr14	39556185	G	C	0	40	0	40	Unknown	1.86034036560366e-23	1.86034036560366e-23	1.86034036560366e-23	27	39556212	39560681	Known	1.64250050988943e-22
chr14	64882380	A	G	0	16	0	16	Unknown	3.32734195504201e-09	3.32734195504201e-09	3.32734195504201e-09	23	64882212	64882357	Known	1.14265181065872e-08
chr14	91161862	C	T	0	5	0	5	Unknown	0.00396825396825396	0.00396825396825396	0.00396825396825396	18	91156056	91161844	Known	0.00512558334644224
chr14	20764585	A	C	0	5	0	5	Unknown	0.00396825396825396	0.00396825396825396	0.00396825396825396	20	20764605	20766956	Known	0.00512558334644224
chr14	31381351	T	C	0	11	0	10	Unknown	1.08250882244691e-05	1.70108529241656e-05	1.08250882244691e-05	37	31381388	31382730	Known	2.37596363034257e-05
chr14	77928525	A	G	0	108	0	108	Unknown	3.50219561712152e-64	3.50219561712152e-64	3.50219561712152e-64	22	77926149	77928503	Known	8.63559405771315e-63
chr14	90745422	T	C	0	4	0	4	Unknown	0.0285714285714286	0.0285714285714286	0.0285714285714286	16	90744805	90745406	Known	0.0301232665639446
chr14	95921741	C	T	0	7	0	7	Unknown	0.000582750582750582	0.000582750582750582	0.000582750582750582	27	95918720	95921714	Known	0.000937676863602788
chr14	23312594	G	A	0	85	0	85	Unknown	2.18702524753309e-50	2.18702524753309e-50	2.18702524753309e-50	33	23312627	23312919	Known	4.18593573601264e-49
chr14	77745193	A	C	0	12	0	8	Unknown	0.000155400155400155	0.00134607618791224	0.000155400155400155	19	77745212	77746166	Known	0.0301232665639446
chr14	61509924	T	C	0	11	0	10	Unknown	1.08250882244691e-05	1.70108529241656e-05	1.08250882244691e-05	6	61509930	61510168	Known	2.37596363034257e-05
chr14	102894593	G	A	0	23	0	23	Unknown	1.21456053142928e-13	1.21456053142928e-13	1.21456053142928e-13	6	102891628	102894587	Known	6.23687087152333e-13
chr14	74991855	A	G	0	12	0	12	Unknown	7.3960230105068e-07	7.3960230105068e-07	7.3960230105068e-07	28	74989621	74991827	Known	1.95018448745252e-06
chr14	20916958	T	C	0	8	0	7	Unknown	0.000582750582750582	0.0013986013986014	0.000582750582750582	12	20916970	20917123	Known	0.000937676863602788
chr14	31582380	A	G	0	36	0	36	Unknown	4.51964592630269e-21	4.51964592630269e-21	4.51964592630269e-21	15	31582395	31582483	Known	3.54449022930959e-20
chr14	57099859	G	A	0	4	0	4	Unknown	0.0285714285714286	0.0285714285714286	0.0285714285714286	30	57099889	57101617	Known	0.0301232665639446
chr14	52182081	T	A	0	8	0	8	Unknown	0.000155400155400155	0.000155400155400155	0.000155400155400155	38	52179269	52182043	Known	0.000281675645914057
chr14	51237701	A	G	0	8	0	8	Unknown	0.000155400155400155	0.000155400155400155	0.000155400155400155	9	51237710	51238050	Known	0.000281675645914057
chr14	68234539	T	C	0	4	0	4	Unknown	0.0285714285714286	0.0285714285714286	0.0285714285714286	18	68234557	68235234	Known	0.0301232665639446
chr14	59797235	A	G	0	28	0	28	Unknown	2.61482664732333e-16	2.61482664732333e-16	2.61482664732333e-16	16	59793709	59797219	Known	1.60465931249416e-15
chr14	64522674	G	C	0	4	0	4	Unknown	0.0285714285714286	0.0285714285714286	0.0285714285714286	12	64520375	64522662	Known	0.0301232665639446
chr14	93107590	C	T	0	17	0	10	Unknown	1.08250882244691e-05	0.000296625880608082	1.08250882244691e-05	7	93081824	93107583	Known	2.37596363034257e-05
chr14	105349388	A	C	0	13	0	13	Unknown	1.92296598273177e-07	1.92296598273177e-07	1.92296598273177e-07	16	105349169	105349372	Known	5.43153549508446e-07
chr14	61445967	A	G	0	5	0	5	Unknown	0.00396825396825396	0.00396825396825396	0.00396825396825396	18	61444356	61445949	Known	0.00512558334644224
chr14	78197365	C	T	0	14	0	13	Unknown	1.92296598273177e-07	7.47820104395691e-07	1.92296598273177e-07	34	78189620	78197331	Known	5.43153549508446e-07
chr14	93178191	A	G	0	52	0	52	Unknown	6.31685663097201e-31	6.31685663097201e-31	6.31685663097201e-31	9	93178093	93178182	Known	7.32594771142813e-30
chr14	105416232	C	T	8	9	7	9	Unknown	0.000815721171672227	1.54267672461038e-08	0.000815721171672227	0	105414746	105416232	Novel	0.00129804002724819
chr14	105416260	T	G	8	9	7	9	Unknown	0.000815721171672227	1.54267672461038e-08	0.000815721171672227	28	105414746	105416232	Novel	0.00129804002724819
chr14	105414738	G	A	14	8	9	7	Unknown	0.00679767643060191	3.58101027086605e-07	0.00679767643060191	8	105414746	105416232	Novel	0.00857779639951933
chr14	88883180	T	A	0	5	0	5	Unknown	0.00396825396825396	0.00396825396825396	0.00396825396825396	8	88883188	88892576	Known	0.00512558334644224
chr14	74759006	C	T	0	4	0	4	Unknown	0.0285714285714286	0.0285714285714286	0.0285714285714286	16	74757202	74758990	Known	0.0301232665639446
chr14	24771285	G	A	0	8	0	8	Unknown	0.000155400155400155	0.000155400155400155	0.000155400155400155	27	24771312	24771438	Known	0.000281675645914057
chr14	77745193	A	C	0	12	0	4	Unknown	0.0285714285714286	0.046583850931677	0.0285714285714286	19	77745212	77745880	Known	0.0301232665639446
chr14	96846092	G	A	0	16	0	16	Unknown	3.32734195504201e-09	3.32734195504201e-09	3.32734195504201e-09	33	96846125	96848584	Known	1.14265181065872e-08
chr14	21924207	A	G	0	11	0	11	Unknown	2.83514215402761e-06	2.83514215402761e-06	2.83514215402761e-06	16	21900017	21924191	Known	6.81879092756903e-06
chr14	105412755	T	A	0	8	0	8	Unknown	0.000155400155400155	0.000155400155400155	0.000155400155400155	11	105412766	105414252	Novel	0.000281675645914057
chr14	23374862	C	T	0	20	0	20	Unknown	7.25444455192477e-12	7.25444455192477e-12	7.25444455192477e-12	6	23374868	23375404	Known	3.1768663581789e-11
chr14	95923670	A	C	0	4	0	4	Unknown	0.0285714285714286	0.0285714285714286	0.0285714285714286	5	95923675	95932268	Known	0.0301232665639446
chr14	105415250	G	C	0	5	0	5	Unknown	0.00396825396825396	0.00396825396825396	0.00396825396825396	8	105414746	105415242	Novel	0.00512558334644224
chr14	105415242	C	T	0	5	0	5	Unknown	0.00396825396825396	0.00396825396825396	0.00396825396825396	0	105414746	105415242	Novel	0.00512558334644224
chr14	23299135	G	T	0	15	0	12	Unknown	7.3960230105068e-07	1.05210552618427e-05	7.3960230105068e-07	14	23299149	23299259	Known	1.95018448745252e-06
chr14	23299286	T	C	0	9	0	8	Unknown	0.000155400155400155	0.000411353352529824	0.000155400155400155	27	23299149	23299259	Known	0.000281675645914057
chr14	50298962	T	A	0	4	0	4	Unknown	0.0285714285714286	0.0285714285714286	0.0285714285714286	33	50298995	50300141	Known	0.0301232665639446
chr14	20824181	T	C	0	11	0	11	Unknown	2.83514215402761e-06	2.83514215402761e-06	2.83514215402761e-06	9	20824190	20824466	Known	6.81879092756903e-06
chr14	105935824	G	A	0	38	0	37	Unknown	1.14538972104931e-21	1.13164504439671e-20	1.14538972104931e-21	20	105933079	105935804	Known	1.70921791150228e-11
chr14	105350868	C	T	0	16	0	16	Unknown	3.32734195504201e-09	3.32734195504201e-09	3.32734195504201e-09	18	105350886	105351706	Known	1.14265181065872e-08
chr14	53345378	G	A	0	10	0	10	Unknown	1.08250882244691e-05	1.08250882244691e-05	1.08250882244691e-05	29	53345407	53347754	Known	2.37596363034257e-05
chr14	74759477	C	T	0	6	0	6	Unknown	0.00216450216450216	0.00216450216450216	0.00216450216450216	26	74759345	74759451	Known	0.00312460043472702
chr14	73440864	C	T	0	5	0	5	Unknown	0.00396825396825396	0.00396825396825396	0.00396825396825396	37	73440901	73441487	Known	0.00512558334644224
chr14	21551069	T	C	0	19	0	19	Unknown	5.65846675050138e-11	5.65846675050138e-11	5.65846675050138e-11	7	21551076	21551994	Known	2.32890578889057e-10
chr14	105916420	C	T	1	28	1	6	Unknown	0.00466200466200466	0.0103818723481087	0.00466200466200466	25	105911848	105916395	Known	0.0059709437341632
chr14	77793237	G	A	0	28	0	28	Unknown	2.61482664732333e-16	2.61482664732333e-16	2.61482664732333e-16	11	77793248	77793815	Known	0.00312460043472702
chr14	24614361	T	G	0	72	0	72	Unknown	1.35115689572767e-42	1.35115689572767e-42	1.35115689572767e-42	3	24614364	24614452	Known	2.11320938491808e-41
chr14	21967916	A	G	0	9	0	9	Unknown	4.11353352529823e-05	4.11353352529823e-05	4.11353352529823e-05	8	21967744	21967908	Known	8.15260047700308e-05
chr14	93170993	C	T	0	25	0	25	Unknown	1.58214572048971e-14	1.58214572048971e-14	1.58214572048971e-14	8	93170706	93170985	Known	8.76585594530434e-14
chr14	77793237	G	A	0	6	0	6	Unknown	0.00216450216450216	0.00216450216450216	0.00216450216450216	56	77791264	77793181	Known	0.00312460043472702
chr14	77793207	G	A	0	8	0	7	Unknown	0.000582750582750582	0.0013986013986014	0.000582750582750582	26	77791264	77793181	Known	0.000937676863602788
chr14	69795199	G	A	0	9	0	9	Unknown	4.11353352529823e-05	4.11353352529823e-05	4.11353352529823e-05	32	69792744	69795167	Known	8.15260047700308e-05
chr14	39517925	T	C	0	99	0	99	Unknown	4.3954337794676e-59	4.3954337794676e-59	4.3954337794676e-59	8	39517933	39524347	Known	9.78073354016491e-58
chr14	103934488	T	C	0	11	0	11	Unknown	2.83514215402761e-06	2.83514215402761e-06	2.83514215402761e-06	35	103934523	103941330	Known	6.81879092756903e-06
chr14	21829129	C	G	0	11	0	11	Unknown	2.83514215402761e-06	2.83514215402761e-06	2.83514215402761e-06	2	21829131	21829237	Known	6.81879092756903e-06
chr14	105413223	A	G	0	5	0	5	Unknown	0.00396825396825396	0.00396825396825396	0.00396825396825396	10	105411231	105413213	Novel	0.00512558334644224
chr14	105179194	T	C	0	15	0	15	Unknown	1.28934500757877e-08	1.28934500757877e-08	1.28934500757877e-08	29	105178890	105179165	Known	4.20111581636084e-08
chr14	58893791	T	G	0	17	0	11	Unknown	2.83514215402761e-06	8.6515881844024e-05	2.83514215402761e-06	19	58890813	58893772	Known	6.81879092756903e-06
chr14	20925154	T	G	0	59	0	59	Unknown	8.21129308980856e-35	8.21129308980856e-35	8.21129308980856e-35	4	20925019	20925150	Known	1.06513313681545e-33
chr14	24736961	T	C	0	16	0	16	Unknown	3.32734195504201e-09	3.32734195504201e-09	3.32734195504201e-09	21	24736982	24737076	Known	1.14265181065872e-08
chr19	39926509	A	C	0	330	0	327	Unknown	8.57882203754028e-196	8.21274483458049e-191	8.57882203754028e-196	21	39926348	39926488	Known	9.3920943666991e-194
chr19	39926521	G	A	0	146	0	146	Unknown	2.69379447039951e-87	2.69379447039951e-87	2.69379447039951e-87	33	39926348	39926488	Known	9.21614433185433e-86
chr19	33390796	G	A	0	5	0	5	Unknown	0.00396825396825396	0.00396825396825396	0.00396825396825396	33	33378747	33390763	Known	0.00512558334644224
chr19	15303225	G	A	1	22	1	22	Unknown	5.82989055086053e-12	1.21456053142928e-13	5.82989055086053e-12	37	15303109	15303188	Known	2.65497677832035e-11
chr19	39116719	A	C	45	10	44	9	Unknown	0.00134951081793339	3.23971390608685e-29	0.00134951081793339	23	39116742	39123070	Known	0.00212154572583785
chr19	7986638	C	G	0	5	0	5	Unknown	0.00396825396825396	0.00396825396825396	0.00396825396825396	48	7986427	7986590	Known	0.00512558334644224
chr19	41928652	C	T	22	9	22	9	Unknown	0.00198752710415306	2.14855840432988e-18	0.00198752710415306	23	41928675	41928903	Known	0.00306471080792504
chr19	45404312	T	G	9	6	9	6	Unknown	0.0168582375478927	1.28934500757877e-08	0.0168582375478927	27	45404109	45404285	Known	0.0201841628034044
chr19	10071347	C	T	0	4	0	4	Unknown	0.0285714285714286	0.0285714285714286	0.0285714285714286	20	10071233	10071327	Known	0.0301232665639446
chr19	41128309	C	T	17	10	17	10	Unknown	0.000705059221601122	1.02725332573417e-15	0.000705059221601122	3	41125398	41128306	Known	0.00112718872051535
chr19	45867259	C	T	4	7	4	7	Unknown	0.00386996904024767	2.83514215402761e-06	0.00386996904024767	15	45867169	45867244	Known	0.00512558334644224
chr19	605090	C	T	38	24	37	24	Unknown	7.04088447827138e-09	8.28509415176301e-35	7.04088447827138e-09	29	603967	605061	Known	2.39687821107323e-08
chr19	56153868	G	A	13	8	10	5	Unknown	0.0210727969348659	1.09988172605172e-06	0.0210727969348659	5	56152549	56153863	Known	0.0246164085406436
chr19	45923653	A	G	21	7	18	7	Unknown	0.00962512664640325	5.87682288985914e-13	0.00962512664640325	32	45923685	45924436	Known	0.0118559728313257
chr19	1818839	G	A	12	9	12	9	Unknown	0.000659195781146998	3.71569111196148e-12	0.000659195781146998	3	1818842	1819017	Known	0.0010569530480371
chr19	12772090	C	T	18	39	16	30	Unknown	1.33079591441929e-12	9.89928526887534e-22	1.33079591441929e-12	16	12769324	12772074	Known	6.40138561997468e-12
chr19	52104489	C	G	0	5	0	5	Unknown	0.00396825396825396	0.00396825396825396	0.00396825396825396	25	52097899	52104464	Known	0.00512558334644224
chr19	19049198	G	A	29	10	29	10	Unknown	0.00101047020658795	7.34834444413446e-23	0.00101047020658795	36	19045219	19049162	Known	0.00160420937089978
chr19	1619339	T	C	11	5	11	5	Unknown	0.0433815350389321	3.32734195504201e-09	0.0433815350389321	24	1619233	1619315	Known	0.0443042020155064
chr19	1619333	G	A	14	8	14	8	Unknown	0.00360847780019646	9.50525633292485e-13	0.00360847780019646	18	1619233	1619315	Known	0.00506222641677996
chr19	10225777	A	G	0	21	0	21	Unknown	3.71569111196148e-12	3.71569111196148e-12	3.71569111196148e-12	28	10225805	10226155	Known	1.70921791150228e-11
chr19	50046365	T	C	0	5	0	5	Unknown	0.00396825396825396	0.00396825396825396	0.00396825396825396	2	50046009	50046363	Known	0.00512558334644224
chr19	8000001	C	T	5	7	5	7	Unknown	0.0022883295194508	7.3960230105068e-07	0.0022883295194508	29	8000030	8002912	Known	0.00327583659808338
chr19	15508362	G	C	0	9	0	9	Unknown	4.11353352529823e-05	4.11353352529823e-05	4.11353352529823e-05	31	15508091	15508331	Known	8.15260047700308e-05
chr19	17170885	C	T	0	4	0	4	Unknown	0.0285714285714286	0.0285714285714286	0.0285714285714286	17	17170902	17173508	Known	0.0301232665639446
chr19	50209653	C	T	23	9	22	9	Unknown	0.00198752710415306	3.60139313487677e-17	0.00198752710415306	17	50209670	50210775	Known	0.00306471080792504
chr19	4867650	T	G	0	30	0	30	Unknown	1.69112338921449e-17	1.69112338921449e-17	1.69112338921449e-17	29	4861423	4867621	Known	1.09165205572643e-16
chr19	7916620	A	G	0	4	0	4	Unknown	0.0285714285714286	0.0285714285714286	0.0285714285714286	36	7916656	7917972	Known	0.0301232665639446
chr19	10742170	A	G	0	11	0	11	Unknown	2.83514215402761e-06	2.83514215402761e-06	2.83514215402761e-06	19	10742061	10742151	Known	6.81879092756903e-06
chr19	1388538	C	T	43	33	43	33	Unknown	2.6534279297557e-12	5.42208950250415e-45	2.6534279297557e-12	14	1387846	1388524	Known	1.2608389312051e-11
chr19	54965860	G	A	15	8	15	8	Unknown	0.00375816280524164	1.21456053142928e-13	0.00375816280524164	1	54965861	54966130	Known	0.00512558334644224
chr19	39191733	C	T	80	24	80	24	Unknown	2.6599367129847e-08	8.79841595937236e-62	2.6599367129847e-08	28	39191761	39195574	Known	8.107179046146e-08
chr19	19766726	G	A	19	19	19	19	Unknown	1.84830705703345e-07	1.45082697999576e-22	1.84830705703345e-07	16	19766742	19766863	Known	0.000963261499657849
chr19	49950298	C	T	0	7	0	7	Unknown	0.000582750582750582	0.000582750582750582	0.000582750582750582	17	49949951	49950281	Known	0.000937676863602788
chr19	13445208	C	T	8	6	7	5	Unknown	0.0186335403726708	5.98256083516552e-06	0.0186335403726708	16	13443739	13445192	Known	0.0221066319895969
chr19	5696146	G	A	8	18	8	18	Unknown	7.32225266600389e-08	4.03292046399341e-15	7.32225266600389e-08	35	5696181	5696260	Known	2.19267019112173e-07
chr19	48622427	A	G	0	6	0	4	Unknown	0.0285714285714286	0.0303030303030303	0.0285714285714286	20	48622447	48624427	Known	0.0301232665639446
chr19	1993056	T	G	26	5	25	5	Unknown	0.026092774308653	6.87538689385553e-17	0.026092774308653	37	1990821	1993019	Known	0.0301232665639446
chr19	8486884	G	A	18	16	18	16	Unknown	2.99946685128777e-06	7.02912552157359e-20	2.99946685128777e-06	16	8486900	8491493	Known	7.18245036918166e-06
chr19	884994	C	T	34	11	34	11	Unknown	0.00048795435481547	9.63136700882183e-27	0.00048795435481547	14	885008	885770	Known	0.00084473818414291
chr19	4847874	A	G	0	17	0	17	Unknown	4.28521312391768e-10	4.28521312391768e-10	4.28521312391768e-10	28	4847902	4852028	Known	1.59573174423982e-09
chr19	36124121	G	A	6	11	6	11	Unknown	8.6515881844024e-05	4.28521312391768e-10	8.6515881844024e-05	33	36124154	36124589	Known	0.000168297063686634
chr19	5041178	T	C	0	17	0	16	Unknown	3.32734195504201e-09	1.54267672461038e-08	3.32734195504201e-09	30	5040022	5041148	Known	1.14265181065872e-08
chr19	52223121	A	G	0	16	0	16	Unknown	3.32734195504201e-09	3.32734195504201e-09	3.32734195504201e-09	27	52223148	52227178	Known	1.14265181065872e-08
chr19	6702157	C	G	24	27	24	27	Unknown	1.29019661426629e-10	5.00489409992406e-30	1.29019661426629e-10	19	6697805	6702138	Known	5.25486329352206e-10
chr19	11558275	G	A	84	42	82	42	Unknown	6.83290780145584e-15	4.47348348893579e-71	6.83290780145584e-15	21	11557975	11558254	Known	3.91248298171227e-14
chr19	50017724	C	T	1	11	0	9	Unknown	4.11353352529823e-05	0.000336519046978058	4.11353352529823e-05	19	50017743	50027764	Known	8.15260047700308e-05
chr19	48621036	C	G	0	8	0	8	Unknown	0.000155400155400155	0.000155400155400155	0.000155400155400155	2	48621038	48622394	Known	0.000281675645914057
chr19	34868642	A	G	36	44	36	44	Unknown	2.76926233655575e-17	2.17284726629336e-47	2.76926233655575e-17	2	34868491	34868640	Known	1.7834049447419e-16
chr19	652238	A	G	11	8	10	8	Unknown	0.0014460511679644	1.13169335010028e-09	0.0014460511679644	5	651855	652233	Known	0.00226550775427508
chr19	6415443	T	C	1	12	1	12	Unknown	1.34607618791224e-06	1.92296598273177e-07	1.34607618791224e-06	25	6415468	6415545	Known	3.49545590732049e-06
chr19	34842488	T	C	0	8	0	8	Unknown	0.000155400155400155	0.000155400155400155	0.000155400155400155	9	34842497	34843552	Known	0.000281675645914057
chr19	45395714	T	C	51	34	51	34	Unknown	1.83135841934533e-12	2.18702524753309e-50	1.83135841934533e-12	3	45395717	45396094	Known	8.76298600305624e-12
chr19	19023853	T	C	69	49	69	49	Unknown	3.12205797724983e-18	3.49081646164202e-70	3.12205797724983e-18	2	19023855	19030032	Known	2.1256399710778e-17
chr19	39196745	C	T	0	154	0	154	Unknown	8.44265687398738e-92	8.44265687398738e-92	8.44265687398738e-92	26	39196771	39198757	Known	3.12264214379777e-90
chr19	44098963	C	G	6	7	6	7	Unknown	0.00521739130434783	1.92296598273177e-07	0.00521739130434783	2	44097519	44098961	Known	0.00665114112715417
chr19	39880011	G	A	12	12	12	12	Unknown	3.88145957231531e-05	6.20201122431976e-14	3.88145957231531e-05	12	39880023	39880120	Known	8.15260047700308e-05
chr19	11123647	T	G	29	6	29	6	Unknown	0.0247591474067789	1.78274922648608e-20	0.0247591474067789	22	11121207	11123625	Known	0.0287021543635552
chr19	30433556	C	G	1	5	1	5	Unknown	0.00757575757575756	0.00216450216450216	0.00757575757575756	15	30433571	30462100	Known	0.00946796734467966
chr19	14065341	T	C	6	5	6	5	Unknown	0.0350877192982457	2.83514215402761e-06	0.0350877192982457	3	14065249	14065338	Known	0.0363356366701848
chr19	12772090	C	T	18	39	2	7	Unknown	0.00113122171945701	0.00277592624884076	0.00113122171945701	16	12769327	12772074	SemiNovel	6.40138561997468e-12
chr19	1272040	T	C	0	96	0	85	Unknown	2.18702524753309e-50	8.58351575298321e-43	2.18702524753309e-50	10	1272050	1272426	Known	4.18593573601264e-49
chr19	10668452	A	G	0	10	0	10	Unknown	1.08250882244691e-05	1.08250882244691e-05	1.08250882244691e-05	7	10668358	10668445	Known	2.37596363034257e-05
chr19	47823038	G	A	0	42	0	35	Unknown	1.78274922648608e-20	1.02328962390147e-16	1.78274922648608e-20	0	47813155	47823038	Known	1.35163009221396e-19
chr19	4102449	G	A	169	74	169	74	Unknown	1.46509559854408e-25	2.7672830212496e-145	1.46509559854408e-25	2	4102451	4110507	Known	1.41694934742585e-24
chr19	56307583	A	G	1	4	0	4	Unknown	0.0285714285714286	0.0476190476190476	0.0285714285714286	33	56307616	56312938	Known	0.0301232665639446
chr19	45868309	T	G	4	8	4	8	Unknown	0.00134607618791224	7.3960230105068e-07	0.00134607618791224	9	45868212	45868300	Known	0.00211736237144586
chr19	17844227	G	A	9	15	9	15	Unknown	2.39193587089461e-06	6.20201122431976e-14	2.39193587089461e-06	10	17844237	17845082	Known	6.11843783050332e-06
chr19	15233581	C	A	0	7	0	7	Unknown	0.000582750582750582	0.000582750582750582	0.000582750582750582	34	15233615	15233703	Known	0.000937676863602788
chr19	18273013	G	A	39	43	39	43	Unknown	1.14768352245762e-16	1.37484772536685e-48	1.14768352245762e-16	1	18272861	18273012	Known	7.18812311433981e-16
chr19	55644325	A	C	0	64	0	64	Unknown	8.35033111358804e-38	8.35033111358804e-38	8.35033111358804e-38	3	55644328	55645255	Known	1.15428566959043e-36
chr19	1277275	G	C	0	40	0	40	Unknown	1.86034036560366e-23	1.86034036560366e-23	1.86034036560366e-23	23	1277298	1278776	Known	1.64250050988943e-22
chr19	4847713	A	G	0	58	0	58	Unknown	3.25668234409353e-34	3.25668234409353e-34	3.25668234409353e-34	10	4844805	4847703	Known	4.12663869249259e-33
chr19	56160399	T	C	0	4	0	4	Unknown	0.0285714285714286	0.0285714285714286	0.0285714285714286	31	56159643	56160368	Known	0.0301232665639446
chr19	5293175	A	G	0	4	0	4	Unknown	0.0285714285714286	0.0285714285714286	0.0285714285714286	23	5286245	5293152	Known	0.0301232665639446
chr19	39308190	C	T	61	37	61	37	Unknown	1.07727326557586e-13	3.49858769517213e-58	1.07727326557586e-13	25	39308215	39321718	Known	5.73637534607224e-13
chr19	1598203	A	G	216	130	216	130	Unknown	4.3133762654632e-46	3.21027975633733e-207	4.3133762654632e-46	11	1598214	1599411	Known	7.47196888517265e-45
chr19	48258772	G	A	0	15	0	15	Unknown	1.28934500757877e-08	1.28934500757877e-08	1.28934500757877e-08	8	48258780	48259013	Known	4.20111581636084e-08
chr19	49950356	C	G	0	14	0	14	Unknown	2.49273368131895e-08	2.49273368131895e-08	2.49273368131895e-08	0	49950356	49950595	Known	7.62303026343014e-08
chr19	4442336	C	T	0	4	0	4	Unknown	0.0285714285714286	0.0285714285714286	0.0285714285714286	2	4442338	4442922	Known	0.0301232665639446
chr19	5110794	A	G	0	4	0	4	Unknown	0.0285714285714286	0.0285714285714286	0.0285714285714286	35	5110829	5119129	Known	0.0301232665639446
chr19	44047826	T	A	0	31	0	31	Unknown	2.14855840432988e-18	2.14855840432988e-18	2.14855840432988e-18	13	44047839	44048296	Known	1.46648487597279e-17
chr19	36243089	T	C	0	10	0	8	Unknown	0.000155400155400155	0.000357227911407478	0.000155400155400155	12	36239659	36243077	Known	0.000281675645914057
chr19	11230881	T	C	5	5	5	5	Unknown	0.0325077399380805	1.08250882244691e-05	0.0325077399380805	28	11230909	11231046	Known	0.0338174398367641
chr19	10794630	G	T	0	22	0	22	Unknown	9.50525633292485e-13	9.50525633292485e-13	9.50525633292485e-13	37	10794465	10794593	Known	7.63931877095065e-18
chr19	1272040	T	C	0	96	0	10	Unknown	1.08250882244691e-05	0.00152614660331746	1.08250882244691e-05	10	1272050	1274306	Known	4.18593573601264e-49
chr19	41084434	A	C	56	10	56	10	Unknown	0.00437172592301406	1.33485212675445e-39	0.00135218499479273	14	41084448	41086230	Known	0.0021245294665601
chr19	7605566	C	T	22	13	22	13	Unknown	6.22063342636628e-05	1.78274922648608e-20	6.22063342636628e-05	30	7605596	7605809	Known	0.000121961845902325
chr19	19766726	G	A	14	10	14	10	Unknown	0.000599706830623666	6.20201122431976e-14	0.000599706830623666	39	19766463	19766687	Known	0.000963261499657849
chr19	10226256	A	G	0	81	0	81	Unknown	5.46585803011667e-48	5.46585803011667e-48	5.46585803011667e-48	5	10226261	10226360	Known	9.77781269831983e-47
chr19	18682714	G	T	41	79	41	79	Unknown	3.7314560727775e-33	2.20013325001508e-71	3.7314560727775e-33	5	18682719	18684103	Known	4.60044832035676e-32
chr19	41082868	T	C	10	14	9	14	Unknown	6.81339308679071e-06	1.55050280607993e-12	6.81339308679071e-06	23	41082891	41083137	Known	1.60208392427373e-05
chr19	11319491	G	A	9	11	9	11	Unknown	0.000145306596919501	7.25444455192477e-12	0.000145306596919501	14	11319505	11319587	Known	0.000279286626242046
chr19	56024519	T	C	1	30	1	29	Unknown	5.24248250656493e-16	6.87538689385553e-17	5.24248250656493e-16	20	56024539	56028591	Known	3.18859436010405e-15
chr19	47770032	C	T	2	7	2	7	Unknown	0.00113122171945701	4.11353352529823e-05	0.00113122171945701	17	47770049	47773664	Known	0.00178658617781526
chr19	41117869	A	G	12	10	12	10	Unknown	0.000521224571139487	9.50525633292485e-13	0.000521224571139487	21	41117890	41117979	Known	0.00089553775970419
chr19	1036552	T	C	88	71	88	71	Unknown	3.20968288057106e-26	8.37734302859907e-95	3.20968288057106e-26	9	1036561	1037624	Known	3.16003670651906e-25
chr19	11556243	T	C	45	5	45	5	Unknown	0.0281422472144122	1.98233060428362e-29	0.0281422472144122	39	11553330	11556204	Known	0.0301232665639446
chr19	18287947	C	T	0	4	0	4	Unknown	0.0285714285714286	0.0285714285714286	0.0285714285714286	1	18286504	18287946	Novel	0.0301232665639446
chr19	49967680	G	A	0	9	0	9	Unknown	4.11353352529823e-05	4.11353352529823e-05	4.11353352529823e-05	6	49967520	49967674	Known	8.15260047700308e-05
chr19	46878989	G	A	17	17	17	17	Unknown	1.03827698698423e-06	7.02912552157359e-20	1.03827698698423e-06	19	46879008	46879710	Known	2.71939149605343e-06
chr19	10218524	C	G	0	9	0	9	Unknown	4.11353352529823e-05	4.11353352529823e-05	4.11353352529823e-05	6	10218530	10218640	Known	8.15260047700308e-05
chr19	41129842	C	T	16	7	16	7	Unknown	0.00916052183777647	1.21456053142928e-13	0.00916052183777647	1	41129637	41129841	Known	0.0113142365839324
chr19	46319415	G	C	7	5	7	5	Unknown	0.0186335403726708	7.3960230105068e-07	0.0186335403726708	26	46319441	46319740	Known	0.0221066319895969
chr19	10672493	C	T	4	7	4	7	Unknown	0.00386996904024767	2.83514215402761e-06	0.00386996904024767	26	10672392	10672467	Known	0.00512558334644224
chr19	11327608	T	C	0	7	0	7	Unknown	0.000582750582750582	0.000582750582750582	0.000582750582750582	18	11326603	11327590	Known	0.000937676863602788
chr19	11327626	A	G	0	5	0	5	Unknown	0.00396825396825396	0.00396825396825396	0.00396825396825396	36	11326603	11327590	Known	0.00512558334644224
chr19	991968	T	C	12	7	12	7	Unknown	0.00798525798525798	5.65846675050138e-11	0.00798525798525798	13	991351	991955	Known	0.0099253638081976
chr19	44159722	C	T	60	34	60	34	Unknown	2.99559175872591e-12	8.77217305067343e-56	2.99559175872591e-12	3	44159725	44160631	Known	1.41605088836491e-11
chr19	1049269	G	A	6	7	6	7	Unknown	0.00521739130434783	1.92296598273177e-07	0.00521739130434783	4	1049004	1049265	Known	0.00665114112715417
chr19	10670992	C	T	0	10	0	10	Unknown	1.08250882244691e-05	1.08250882244691e-05	1.08250882244691e-05	4	10670612	10670988	Known	2.37596363034257e-05
chr19	44057227	T	C	24	6	24	6	Unknown	0.0237207039169572	1.69112338921449e-17	0.0237207039169572	16	44057243	44057553	Known	0.0275683934695167
chr19	16197320	T	C	74	45	73	45	Unknown	3.08223562477519e-16	1.05166369350717e-68	3.08223562477519e-16	30	16197350	16198837	Known	1.88305332701109e-15
chr19	40719076	T	C	0	6	0	6	Unknown	0.00216450216450216	0.00216450216450216	0.00216450216450216	19	40719095	40719424	Known	0.00312460043472702
chr19	54662043	C	T	0	4	0	4	Unknown	0.0285714285714286	0.0285714285714286	0.0285714285714286	23	54660763	54662020	Known	0.0301232665639446
chr19	10112346	T	C	0	4	0	4	Unknown	0.0285714285714286	0.0285714285714286	0.0285714285714286	0	10112346	10112444	Known	0.0301232665639446
chr19	54962467	G	A	36	26	22	20	Unknown	9.57137966593135e-08	8.16511868086541e-18	9.57137966593135e-08	0	54960484	54962467	Known	0.0219297061994143
chr19	45162038	A	G	0	8	0	8	Unknown	0.000155400155400155	0.000155400155400155	0.000155400155400155	28	45161178	45162010	Known	0.000281675645914057
chr19	7986638	C	G	10	10	10	10	Unknown	0.000435919790758503	7.25444455192477e-12	0.000435919790758503	20	7986658	7986920	Known	0.00512558334644224
chr19	1032689	G	T	79	65	76	62	Unknown	5.67885647445597e-23	6.11983004375515e-76	5.67885647445597e-23	6	1032695	1036129	Known	4.95000960846688e-22
chr19	16339715	C	T	25	32	25	32	Unknown	9.76590652848626e-13	1.29144299851988e-33	9.76590652848626e-13	24	16339739	16344304	Known	4.72248872234398e-12
chr19	41743861	A	G	0	66	0	66	Unknown	5.29956217487612e-39	5.29956217487612e-39	5.29956217487612e-39	12	41737203	41743849	Known	7.63415877507155e-38
chr19	6737481	T	C	6	5	6	5	Unknown	0.0350877192982457	2.83514215402761e-06	0.0350877192982457	13	6736722	6737468	Known	0.0363356366701848
chr19	4454083	C	T	48	32	47	28	Unknown	3.31604034869905e-10	3.56363432718598e-40	3.31604034869905e-10	7	4454090	4457612	Known	1.28920489124848e-09
chr19	13885484	A	G	1	84	1	84	Unknown	1.88084171287841e-48	2.18702524753309e-50	1.88084171287841e-48	18	13885388	13885466	Known	4.31603989185381e-16
chr19	55879872	C	T	0	9	0	9	Unknown	4.11353352529823e-05	4.11353352529823e-05	4.11353352529823e-05	21	55879739	55879851	Known	8.15260047700308e-05
chr19	54649671	T	C	0	7	0	7	Unknown	0.000582750582750582	0.000582750582750582	0.000582750582750582	25	54649553	54649646	Known	0.000937676863602788
chr19	45389224	A	G	0	12	0	12	Unknown	7.3960230105068e-07	7.3960230105068e-07	7.3960230105068e-07	30	45385621	45389194	Known	1.95018448745252e-06
chr19	18288069	A	G	43	33	43	33	Unknown	2.6534279297557e-12	5.42208950250415e-45	2.6534279297557e-12	33	18288102	18288521	Known	1.2608389312051e-11
chr19	2339958	T	C	0	18	0	18	Unknown	2.20382389230053e-10	2.20382389230053e-10	2.20382389230053e-10	7	2339965	2340075	Known	8.65404016244844e-10
chr19	46352122	A	G	5	7	5	7	Unknown	0.0022883295194508	7.3960230105068e-07	0.0022883295194508	12	46352134	46355570	Known	0.00327583659808338
chr19	10794630	G	T	0	80	0	47	Unknown	1.23023841859113e-27	7.80104674623557e-19	1.23023841859113e-27	16	10794646	10795092	Known	7.63931877095065e-18
chr19	51850290	G	A	43	35	43	35	Unknown	4.06154053764013e-13	3.43296115876455e-46	4.06154053764013e-13	22	51850312	51853583	Known	2.05100303533599e-12
chr19	2110746	G	A	15	5	15	5	Unknown	0.0235620235620235	7.25444455192477e-12	0.0235620235620235	40	2110223	2110706	Known	0.0273956068348591
chr19	47761646	G	C	0	5	0	5	Unknown	0.00396825396825396	0.00396825396825396	0.00396825396825396	14	47761660	47761816	Known	0.00512558334644224
chr19	4254375	C	T	5	5	5	5	Unknown	0.0325077399380805	1.08250882244691e-05	0.0325077399380805	23	4251168	4254352	Known	0.0338174398367641
chr19	11687908	G	A	10	12	10	12	Unknown	6.13205377811162e-05	9.50525633292485e-13	6.13205377811162e-05	36	11687658	11687872	Known	0.000120311334700298
chr19	2344022	G	A	2	6	2	5	Unknown	0.020979020979021	0.0013986013986014	0.020979020979021	15	2344037	2344360	Known	0.0246119075951909
chr19	4306311	T	C	0	10	0	10	Unknown	1.08250882244691e-05	1.08250882244691e-05	1.08250882244691e-05	15	4306326	4307879	Known	2.37596363034257e-05
chr19	3979408	A	G	411	371	411	371	Unknown	1.68401565747438e-137	0	1.68401565747438e-137	26	3979434	3979806	Known	1.07189554755985e-135
chr19	11326125	C	T	0	10	0	10	Unknown	1.08250882244691e-05	1.08250882244691e-05	1.08250882244691e-05	22	11326147	11326477	Known	2.37596363034257e-05
chr19	11326119	A	G	0	4	0	4	Unknown	0.0476190476190476	0.00396825396825396	0.0285714285714286	28	11326147	11326477	Known	0.0301232665639446
chr19	55594996	C	G	0	5	0	5	Unknown	0.00396825396825396	0.00396825396825396	0.00396825396825396	12	55594887	55594984	Known	0.00512558334644224
chr19	17535472	G	A	18	7	18	7	Unknown	0.00962512664640325	1.58214572048971e-14	0.00962512664640325	14	17535486	17535740	Known	0.0118559728313257
chr19	1357082	T	C	4	9	4	9	Unknown	0.00045766590389016	1.92296598273177e-07	0.00045766590389016	11	1357093	1358393	Known	0.000794816991717873
chr19	621063	A	G	12	8	12	8	Unknown	0.00327600327600327	7.25444455192477e-12	0.00327600327600327	5	620487	621058	Known	0.00460998507271
chr19	621070	G	A	12	8	12	8	Unknown	0.00327600327600327	7.25444455192477e-12	0.00327600327600327	12	620487	621058	Known	0.00460998507271
chr19	10676423	G	A	0	8	0	8	Unknown	0.000155400155400155	0.000155400155400155	0.000155400155400155	30	10675710	10676393	Known	0.000281675645914057
chr19	10794630	G	T	0	80	0	32	Unknown	1.09133125299295e-18	9.43089224875062e-12	1.09133125299295e-18	16	10794646	10798022	Known	7.63931877095065e-18
chr19	11306265	G	A	3	5	3	5	Unknown	0.0128205128205128	0.000155400155400155	0.0128205128205128	33	11305266	11306232	Known	0.0155058522270188
chr19	54962467	G	A	36	26	11	6	Unknown	0.0184042875922742	4.28472910847693e-06	0.0184042875922742	0	54960488	54962467	Known	0.0219297061994143
chr19	2939289	A	C	0	5	0	5	Unknown	0.00396825396825396	0.00396825396825396	0.00396825396825396	10	2936702	2939279	Known	0.00512558334644224
chr19	1112943	G	C	35	17	35	17	Unknown	3.19499789991151e-06	6.31685663097201e-31	3.19499789991151e-06	5	1112948	1113534	Known	7.64397661893165e-06
chr19	13885484	A	G	1	30	1	30	Unknown	6.87538689385553e-17	2.14855840432988e-18	6.87538689385553e-17	37	13885521	13888866	Known	4.31603989185381e-16
chr19	3767265	C	T	31	24	31	24	Unknown	4.71056111060286e-09	2.02989593113221e-32	4.71056111060286e-09	6	3765329	3767259	Known	1.60958873404745e-08
chr19	14561722	A	G	0	48	0	48	Unknown	3.10797074170391e-28	3.10797074170391e-28	3.10797074170391e-28	14	14561275	14561708	Known	3.29709919381535e-27
chr19	12768948	T	C	19	5	19	5	Unknown	0.0248226950354609	6.20201122431976e-14	0.0248226950354609	7	12768955	12769038	Known	0.0287393047005316
chr13	77751892	C	T	0	11	0	11	Unknown	2.83514215402761e-06	2.83514215402761e-06	2.83514215402761e-06	9	77750763	77751883	Known	6.81879092756903e-06
chr13	99112680	C	T	0	19	0	19	Unknown	3.04686671180843e-10	7.25444455192477e-12	5.65846675050138e-11	54	99109558	99112626	Known	2.32890578889057e-10
chr13	73350079	T	C	24	12	24	12	Unknown	0.000162944026217281	4.51964592630269e-21	0.000162944026217281	16	73349513	73350063	Known	0.000294374785317953
chr13	46108854	G	A	0	8	0	8	Unknown	0.000155400155400155	0.000155400155400155	0.000155400155400155	17	46104915	46108837	Known	0.000281675645914057
chr13	46108853	T	C	0	8	0	8	Unknown	0.000155400155400155	0.000155400155400155	0.000155400155400155	16	46104915	46108837	Known	0.000281675645914057
chr13	75876389	G	A	0	16	0	16	Unknown	3.32734195504201e-09	3.32734195504201e-09	3.32734195504201e-09	10	75873710	75876379	Known	1.14265181065872e-08
chr13	113738315	A	G	3	5	3	5	Unknown	0.0128205128205128	0.000155400155400155	0.0128205128205128	3	113736856	113738312	Known	0.0155058522270188
chr13	25027744	A	G	0	10	0	10	Unknown	1.08250882244691e-05	1.08250882244691e-05	1.08250882244691e-05	19	25026731	25027725	Known	2.37596363034257e-05
chr13	113965176	C	A	0	176	0	176	Unknown	5.12992764397709e-105	5.12992764397709e-105	5.12992764397709e-105	6	113965182	113973784	Known	2.19384561899458e-103
chr13	47260054	T	C	0	4	0	4	Unknown	0.0285714285714286	0.0285714285714286	0.0285714285714286	14	47255981	47260040	Known	0.0301232665639446
chr13	41323397	C	T	0	7	0	7	Unknown	0.000582750582750582	0.000582750582750582	0.000582750582750582	20	41323417	41328155	Known	0.000937676863602788
chr13	40177039	C	T	0	14	0	14	Unknown	2.49273368131895e-08	2.49273368131895e-08	2.49273368131895e-08	19	40175527	40177020	Known	7.62303026343014e-08
chr13	25016008	C	T	0	9	0	9	Unknown	4.11353352529823e-05	4.11353352529823e-05	4.11353352529823e-05	24	25009612	25015984	Known	8.15260047700308e-05
chr13	107029249	A	G	14	13	14	13	Unknown	1.81002820405e-05	1.02725332573417e-15	1.81002820405e-05	34	107029013	107029215	Known	3.92244433450899e-05
chr13	47308109	A	G	0	6	0	5	Unknown	0.00396825396825396	0.00757575757575756	0.00396825396825396	24	47308133	47324675	Known	0.00512558334644224
chr13	76378459	T	C	0	8	0	8	Unknown	0.000155400155400155	0.000155400155400155	0.000155400155400155	34	76375018	76378425	Known	0.000281675645914057
chr13	25016092	C	T	0	6	0	6	Unknown	0.00216450216450216	0.00216450216450216	0.00216450216450216	14	25016106	25016728	Known	0.00312460043472702
chr13	42407526	T	G	3	6	3	6	Unknown	0.0090497737556561	4.11353352529823e-05	0.0090497737556561	19	42404778	42407507	Known	0.0111875477729136
chr13	99112680	C	T	0	86	0	86	Unknown	1.21689180896106e-49	6.91415800546015e-52	5.49953717215937e-51	14	99112694	99114028	Known	2.32890578889057e-10
chr13	96540204	T	G	15	10	14	10	Unknown	0.000599706830623666	4.11357887327323e-13	0.000599706830623666	21	96540225	96543116	Known	0.000963261499657849
chr13	46103935	A	G	0	9	0	9	Unknown	4.11353352529823e-05	4.11353352529823e-05	4.11353352529823e-05	9	46099186	46103926	Known	8.15260047700308e-05
chr13	73349359	G	C	17	14	17	14	Unknown	9.11938745206658e-06	2.14855840432988e-18	9.11938745206658e-06	10	73348197	73349349	Known	2.12604458741961e-05
chr13	25000617	C	G	0	13	0	13	Unknown	1.92296598273177e-07	1.92296598273177e-07	1.92296598273177e-07	13	24995452	25000604	Known	5.43153549508446e-07
chr13	114175038	G	A	0	27	0	27	Unknown	1.02725332573417e-15	1.02725332573417e-15	1.02725332573417e-15	10	114175048	114188360	Known	6.09889881243912e-15
chr13	50296115	C	T	0	11	0	11	Unknown	2.83514215402761e-06	2.83514215402761e-06	2.83514215402761e-06	24	50293955	50296091	Known	6.81879092756903e-06
chr13	95714976	C	T	0	11	0	11	Unknown	2.83514215402761e-06	2.83514215402761e-06	2.83514215402761e-06	18	95705438	95714958	Known	6.81879092756903e-06
chr13	46541673	T	A	0	9	0	8	Unknown	0.000155400155400155	0.000411353352529824	0.000155400155400155	34	46539567	46541639	Known	0.000281675645914057
chr13	76423248	T	C	0	5	0	5	Unknown	0.00396825396825396	0.00396825396825396	0.00396825396825396	33	76419515	76423215	Known	0.00512558334644224
chr13	100888122	A	G	2	6	2	5	Unknown	0.020979020979021	0.0013986013986014	0.020979020979021	10	100888132	100909849	Known	0.0246119075951909
chr13	95727780	T	C	0	12	0	12	Unknown	7.3960230105068e-07	7.3960230105068e-07	7.3960230105068e-07	25	95727805	95735394	Known	1.95018448745252e-06
chr13	36229873	C	T	5	11	5	11	Unknown	3.38540407215746e-05	3.32734195504201e-09	3.38540407215746e-05	13	36229886	36239222	Known	7.22765284359982e-05
chr13	45985608	T	A	6	5	4	4	Unknown	0.0384615384615384	0.00103199174406605	0.0384615384615384	7	45985615	45992435	Known	0.039515477015477
chr13	96239805	G	A	31	10	31	10	Unknown	0.00104810897250641	4.70826882652773e-24	0.00104810897250641	12	96238390	96239793	Known	0.00166203607053884
chr13	33700374	T	G	0	6	0	6	Unknown	0.00216450216450216	0.00216450216450216	0.00216450216450216	3	33700377	33701510	Known	0.00312460043472702
chr13	30091714	G	A	0	9	0	9	Unknown	4.11353352529823e-05	4.11353352529823e-05	4.11353352529823e-05	4	30091447	30091710	Known	8.15260047700308e-05
chr13	46562935	A	G	0	7	0	7	Unknown	0.000582750582750582	0.000582750582750582	0.000582750582750582	13	46559896	46562922	Known	0.000937676863602788
chr13	41517985	A	G	0	20	0	20	Unknown	7.25444455192477e-12	7.25444455192477e-12	7.25444455192477e-12	7	41517280	41517978	Known	3.1768663581789e-11
chr13	46708291	T	C	0	4	0	4	Unknown	0.0285714285714286	0.0285714285714286	0.0285714285714286	29	46705073	46708262	Known	0.0301232665639446
chr13	46705068	C	A	0	13	0	13	Unknown	1.92296598273177e-07	1.92296598273177e-07	1.92296598273177e-07	5	46705073	46708262	Known	5.43153549508446e-07
chr13	100181829	T	C	69	36	69	36	Unknown	7.67409819432916e-13	2.21012841084698e-62	7.67409819432916e-13	19	100181848	100188862	Known	3.8468876845932e-12
chr13	43633531	C	T	1	14	0	7	Unknown	0.000582750582750582	0.00632183908045977	0.000582750582750582	1	43629679	43633530	Novel	0.000937676863602788
chr13	74339104	G	T	0	7	0	7	Unknown	0.000582750582750582	0.000582750582750582	0.000582750582750582	29	74289662	74339075	Known	0.000937676863602788
chr13	76397274	T	C	0	12	0	12	Unknown	7.3960230105068e-07	7.3960230105068e-07	7.3960230105068e-07	1	76397275	76397701	SemiNovel	1.95018448745252e-06
chr13	73343039	C	T	0	9	0	9	Unknown	4.11353352529823e-05	4.11353352529823e-05	4.11353352529823e-05	11	73343050	73345042	Known	8.15260047700308e-05
chr6	130152520	A	C	0	10	0	10	Unknown	1.08250882244691e-05	1.08250882244691e-05	1.08250882244691e-05	11	130152531	130154605	Known	2.37596363034257e-05
chr6	31304560	T	C	0	52	0	52	Unknown	6.31685663097201e-31	6.31685663097201e-31	6.31685663097201e-31	8	31299341	31304552	Novel	7.32594771142813e-30
chr6	29912852	T	C	0	95	0	94	Unknown	8.77217305067343e-56	1.05823039976373e-54	8.77217305067343e-56	16	29912393	29912836	Known	1.15972469914669e-44
chr6	29912856	A	T	0	80	0	80	Unknown	2.17284726629336e-47	2.17284726629336e-47	2.17284726629336e-47	20	29912393	29912836	Known	1.15972469914669e-44
chr6	29912368	C	T	0	99	0	68	Unknown	3.36184980071499e-40	1.35122630924753e-28	3.36184980071499e-40	25	29912393	29912836	Known	2.32381122314736e-14
chr6	86387888	G	T	15	28	11	26	Unknown	1.29401551232783e-11	4.21354551018252e-18	1.29401551232783e-11	34	86387750	86387854	Known	8.85184526933207e-20
chr6	44269193	C	T	8	4	8	4	Unknown	0.046583850931677	7.3960230105068e-07	0.046583850931677	8	44269201	44269797	Known	0.0471523668639053
chr6	86199233	A	G	43	56	43	56	Unknown	4.20241421947289e-22	4.3954337794676e-59	4.20241421947289e-22	21	86197207	86199212	Known	3.50670967033455e-21
chr6	49529429	A	G	0	10	0	10	Unknown	1.08250882244691e-05	1.08250882244691e-05	1.08250882244691e-05	12	49522870	49529417	Known	2.37596363034257e-05
chr6	31322888	A	G	0	435	0	423	Unknown	1.55427235156415e-253	1.07535125782603e-237	1.55427235156415e-253	4	31322442	31322884	Known	2.36335745901727e-251
chr6	31238010	T	G	0	112	0	112	Unknown	1.3930914175596e-66	1.3930914175596e-66	1.3930914175596e-66	23	31237862	31237987	Known	3.77513981174319e-65
chr6	31237862	T	C	0	227	0	154	Unknown	8.44265687398738e-92	1.21741540970673e-64	8.44265687398738e-92	0	31237862	31237987	Known	5.47591275706469e-42
chr6	31237833	T	C	0	124	0	52	Unknown	6.31685663097201e-31	2.4060080487091e-19	6.31685663097201e-31	29	31237862	31237987	Known	2.11320938491808e-41
chr6	31237991	G	T	0	154	0	154	Unknown	8.44265687398738e-92	8.44265687398738e-92	8.44265687398738e-92	4	31237862	31237987	Known	3.12264214379777e-90
chr6	33382288	G	A	0	5	0	5	Unknown	0.00396825396825396	0.00396825396825396	0.00396825396825396	33	33382321	33382502	Known	0.00512558334644224
chr6	17665479	G	C	0	4	0	4	Unknown	0.0285714285714286	0.0285714285714286	0.0285714285714286	9	17662301	17665470	Known	0.0301232665639446
chr6	32800224	C	A	0	20	0	20	Unknown	7.25444455192477e-12	7.25444455192477e-12	7.25444455192477e-12	14	32800238	32800404	Known	3.1768663581789e-11
chr6	29902005	G	T	2	29	0	29	Unknown	6.65175199757689e-17	2.26887767497232e-15	6.65175199757689e-17	25	29902030	29911287	Novel	4.18525177410757e-16
chr6	29902017	G	C	0	47	0	29	Unknown	6.65175199757689e-17	6.12789010561183e-12	6.65175199757689e-17	13	29902030	29911287	Novel	8.65404016244844e-10
chr6	29902004	A	C	0	30	0	29	Unknown	6.65175199757689e-17	5.24248250656493e-16	6.65175199757689e-17	26	29902030	29911287	Novel	4.18525177410757e-16
chr6	29796581	T	C	0	8	0	8	Unknown	0.000155400155400155	0.000155400155400155	0.000155400155400155	14	29796595	29797195	Known	0.000281675645914057
chr6	29797211	C	T	1	7	1	7	Unknown	0.0013986013986014	0.000155400155400155	0.0013986013986014	16	29796595	29797195	Known	0.0021949380894335
chr6	29797202	C	A	1	8	1	8	Unknown	0.000411353352529824	4.11353352529823e-05	0.000411353352529824	7	29796595	29797195	Known	0.000719408387140017
chr6	29911916	A	G	247	234	0	166	Unknown	5.22429201464999e-99	6.428717771819e-58	2.75205087156957e-159	17	29856519	29911899	SemiNovel	2.21540095161351e-157
chr6	29911906	C	A	248	235	1	165	Unknown	8.7245676644655e-97	7.01879248749496e-58	7.37354415910628e-157	7	29856519	29911899	SemiNovel	5.76611153242111e-155
chr6	31239622	C	A	0	84	0	84	Unknown	8.69664157254332e-50	8.69664157254332e-50	8.69664157254332e-50	23	31239645	31239776	Known	1.65296583222577e-48
chr6	31239802	C	G	0	64	0	64	Unknown	8.35033111358804e-38	8.35033111358804e-38	8.35033111358804e-38	26	31239645	31239776	Known	1.15428566959043e-36
chr6	29977134	G	A	0	104	0	104	Unknown	8.79841595937236e-62	8.79841595937236e-62	8.79841595937236e-62	10	29977144	29977312	Known	2.07597107593122e-60
chr6	29894282	C	A	0	40	0	40	Unknown	1.86034036560366e-23	1.86034036560366e-23	1.86034036560366e-23	25	29894307	29910534	SemiNovel	1.64250050988943e-22
chr6	29894275	T	G	0	19	0	19	Unknown	5.65846675050138e-11	5.65846675050138e-11	5.65846675050138e-11	32	29894307	29910534	SemiNovel	2.32890578889057e-10
chr6	29894283	C	G	0	40	0	40	Unknown	1.86034036560366e-23	1.86034036560366e-23	1.86034036560366e-23	24	29894307	29910534	SemiNovel	1.64250050988943e-22
chr6	29894306	G	C	1	43	0	43	Unknown	3.01315857572968e-25	3.42876665514056e-24	3.01315857572968e-25	1	29894307	29910534	SemiNovel	2.8437982833697e-24
chr6	160113872	A	G	19	43	19	43	Unknown	1.99149236118669e-18	6.57547154901795e-37	1.99149236118669e-18	23	160113895	160114177	Known	1.38695027800711e-17
chr6	38650628	T	G	0	16	0	16	Unknown	3.32734195504201e-09	3.32734195504201e-09	3.32734195504201e-09	23	38650651	38652150	Known	1.14265181065872e-08
chr6	105821449	A	G	8	4	8	4	Unknown	0.046583850931677	7.3960230105068e-07	0.046583850931677	4	105821453	105824000	Known	0.0471523668639053
chr6	79708000	A	C	0	4	0	4	Unknown	0.0285714285714286	0.0285714285714286	0.0285714285714286	29	79707314	79707971	Known	0.0301232665639446
chr6	160196343	A	G	0	8	0	8	Unknown	0.000155400155400155	0.000155400155400155	0.000155400155400155	2	160196345	160197182	Known	0.000281675645914057
chr6	3015790	A	G	0	7	0	7	Unknown	0.000582750582750582	0.000582750582750582	0.000582750582750582	26	3012908	3015764	Known	0.000937676863602788
chr6	36882353	A	G	0	18	0	18	Unknown	2.20382389230053e-10	2.20382389230053e-10	2.20382389230053e-10	23	36882211	36882330	Known	8.65404016244844e-10
chr6	31237124	T	C	0	30	0	30	Unknown	1.69112338921449e-17	1.69112338921449e-17	1.69112338921449e-17	38	31237162	31237270	Known	2.88809016604766e-130
chr6	31237162	C	G	0	213	0	213	Unknown	2.98724916422769e-127	2.98724916422769e-127	2.98724916422769e-127	0	31237162	31237270	Known	1.70335436718566e-125
chr6	147635413	A	G	0	16	0	16	Unknown	3.32734195504201e-09	3.32734195504201e-09	3.32734195504201e-09	13	147635167	147635400	Known	1.14265181065872e-08
chr6	32946133	T	C	0	7	0	7	Unknown	0.000582750582750582	0.000582750582750582	0.000582750582750582	32	32946165	32947605	Known	0.000937676863602788
chr6	112101775	G	T	27	6	26	6	Unknown	0.0241733814948597	4.70951409945406e-18	0.0241733814948597	6	112041265	112101769	Known	0.0280587553653227
chr6	166736362	C	T	21	18	21	18	Unknown	2.93363021761051e-07	7.34834444413446e-23	2.93363021761051e-07	12	166736374	166738025	Known	8.2183683783009e-07
chr6	31239116	G	A	280	64	154	64	Unknown	2.355756030573e-22	9.79003653704881e-89	0.0037888129587439	9	31239125	31239376	Known	0.00512558334644224
chr6	31239378	T	G	0	219	0	217	Unknown	1.17778725427008e-129	1.79771868428875e-126	1.17778725427008e-129	2	31239125	31239376	Known	7.16356381097155e-128
chr6	31239101	G	T	0	143	0	91	Unknown	2.76205916385212e-54	2.84505078376428e-37	2.76205916385212e-54	24	31239125	31239376	Known	5.64160890407704e-53
chr6	31239407	G	T	1	46	1	45	Unknown	2.28824345857943e-25	5.90514440923737e-26	2.28824345857943e-25	31	31239125	31239376	Known	2.19751661267786e-24
chr6	31239114	G	T	276	65	150	65	Unknown	6.34935240263157e-19	9.79003653704881e-89	0.00284401091056003	11	31239125	31239376	Known	0.00403319060217762
chr6	29912368	C	T	0	99	0	26	Unknown	2.018743017165e-13	8.4625669947807e-10	4.03292046399341e-15	25	29912393	29976922	SemiNovel	2.32381122314736e-14
chr6	122775027	A	C	52	9	52	9	Unknown	0.00284370361096703	5.21795484212409e-36	0.00284370361096703	25	122775052	122775296	Known	0.00403319060217762
chr6	31323958	T	G	0	8	0	8	Unknown	0.000155400155400155	0.000155400155400155	0.000155400155400155	14	31323369	31323944	Known	0.000281675645914057
chr6	31323953	C	G	0	8	0	8	Unknown	0.000155400155400155	0.000155400155400155	0.000155400155400155	9	31323369	31323944	Known	0.000281675645914057
chr6	31323960	G	C	0	8	0	8	Unknown	0.000155400155400155	0.000155400155400155	0.000155400155400155	16	31323369	31323944	Known	0.000281675645914057
chr6	31323945	A	C	0	8	0	8	Unknown	0.000155400155400155	0.000155400155400155	0.000155400155400155	1	31323369	31323944	Known	0.000281675645914057
chr6	70407465	A	T	0	15	0	15	Unknown	1.28934500757877e-08	1.28934500757877e-08	1.28934500757877e-08	10	70386433	70407455	Known	4.20111581636084e-08
chr6	86387888	G	T	12	45	12	45	Unknown	1.13841780592068e-20	1.29144299851988e-33	1.13841780592068e-20	18	86387906	86388412	Known	8.85184526933207e-20
chr6	146106819	T	C	0	4	0	4	Unknown	0.0285714285714286	0.0285714285714286	0.0285714285714286	0	146106819	146135739	SemiNovel	0.0301232665639446
chr6	31237862	T	C	0	227	0	73	Unknown	3.40118804786627e-43	2.06963582487329e-25	3.40118804786627e-43	0	31237862	31323094	SemiNovel	5.47591275706469e-42
chr6	31237833	T	C	0	124	0	72	Unknown	1.35115689572767e-42	1.42315770566053e-28	1.35115689572767e-42	29	31237862	31323094	SemiNovel	2.11320938491808e-41
chr6	29902017	G	C	0	47	0	18	Unknown	2.20382389230053e-10	1.01439764131257e-06	2.20382389230053e-10	13	29902030	29975337	Novel	8.65404016244844e-10
chr6	129381026	C	A	0	12	0	12	Unknown	7.3960230105068e-07	7.3960230105068e-07	7.3960230105068e-07	15	129381041	129419318	Known	1.95018448745252e-06
chr6	33235755	G	A	0	4	0	4	Unknown	0.0285714285714286	0.0285714285714286	0.0285714285714286	19	33235774	33235885	Known	0.0301232665639446
chr6	29912147	C	T	1	63	1	62	Unknown	2.12098410285141e-35	5.42771522383228e-36	2.12098410285141e-35	27	29912174	29912277	Known	2.77757583229871e-34
chr6	29912280	T	C	0	551	0	528	Unknown	5.27617643850326e-317	1.08076010699475e-289	5.27617643850326e-317	3	29912174	29912277	Known	1.03149249372739e-314
chr6	133789728	G	A	30	17	30	17	Unknown	2.60362061270226e-06	1.23023841859113e-27	2.60362061270226e-06	24	133785996	133789704	Known	6.64749031433403e-06
chr6	31238246	G	A	141	179	139	179	Unknown	3.83315367380113e-70	3.59296722181617e-187	3.83315367380113e-70	16	31238262	31238850	Known	1.09284808387434e-68
chr6	31238230	G	C	1	21	1	21	Unknown	1.91826719469544e-05	1.14538972104931e-21	1.09310447828635e-11	32	31238262	31238850	Known	4.75648164875954e-11
chr6	31238851	T	C	0	323	0	323	Unknown	2.18271515979968e-193	2.18271515979968e-193	2.18271515979968e-193	1	31238262	31238850	Known	2.29772745860451e-191
chr6	31238234	G	A	92	86	92	85	Unknown	3.64172557187043e-32	5.77157693868486e-104	3.64172557187043e-32	28	31238262	31238850	Known	4.42995684009305e-31
chr6	31238261	T	G	139	186	137	186	Unknown	2.05336959397169e-73	7.29376596924304e-190	2.05336959397169e-73	1	31238262	31238850	Known	6.04308879430164e-72
chr6	31238868	C	T	186	115	186	115	Unknown	6.13884667501767e-41	1.85345117154522e-180	6.13884667501767e-41	18	31238262	31238850	Known	9.38660522319741e-40
chr6	31238259	G	T	186	138	186	136	Unknown	9.23366119658529e-48	7.29376596924304e-190	1.3305879070147e-49	3	31238262	31238850	Known	2.5115993803443e-48
chr6	31324702	C	T	5	39	5	39	Unknown	1.45294672764912e-19	7.61948145586816e-26	1.45294672764912e-19	32	31324734	31324863	Known	1.06329283250686e-18
chr6	31324705	A	C	0	44	0	44	Unknown	7.61948145586816e-26	7.61948145586816e-26	7.61948145586816e-26	29	31324734	31324863	Known	7.395220122238e-25
chr6	31237124	T	C	0	221	0	221	Unknown	4.64289248469482e-132	4.64289248469482e-132	4.64289248469482e-132	9	31236950	31237115	Known	2.88809016604766e-130
chr6	161557662	G	A	0	8	0	8	Unknown	0.000155400155400155	0.000155400155400155	0.000155400155400155	4	161557666	161560454	Known	0.000281675645914057
chr6	108233929	G	A	17	10	17	10	Unknown	0.000705059221601122	1.02725332573417e-15	0.000705059221601122	9	108232600	108233920	Known	0.00112718872051535
chr6	145051594	G	A	4	6	4	6	Unknown	0.0108359133126935	1.08250882244691e-05	0.0108359133126935	28	145051622	145069382	Known	0.0132524897070753
chr6	29897000	G	A	1	5	1	5	Unknown	0.00757575757575756	0.00216450216450216	0.00757575757575756	10	29897010	29897179	Novel	0.00946796734467966
chr6	158510873	C	A	38	12	38	12	Unknown	0.000231144741381743	1.98233060428362e-29	0.000231144741381743	2	158509804	158510871	Known	0.000413222179726865
chr6	29693329	A	G	14	61	0	59	Unknown	8.21129308980856e-35	5.61184797356296e-27	0.000256779146643276	11	29693340	29858041	SemiNovel	0.000457257335304259
chr6	44275011	T	C	0	6	0	6	Unknown	0.00216450216450216	0.00216450216450216	0.00216450216450216	25	44274768	44274986	Known	0.00312460043472702
chr6	44217777	T	G	113	29	112	29	Unknown	7.48400647118152e-10	9.72565093385904e-83	7.48400647118152e-10	19	44217571	44217758	Known	2.76060993418111e-09
chr6	144820425	A	C	5	5	5	5	Unknown	0.0325077399380805	1.08250882244691e-05	0.0325077399380805	32	144814592	144820393	Known	0.0338174398367641
chr6	29911056	A	G	1	398	1	398	Unknown	3.40350834440291e-232	2.66229376066355e-240	1.69961630377053e-236	11	29910803	29911045	Known	2.21516658258093e-234
chr6	29911063	T	G	0	267	0	267	Unknown	1.03049573672697e-159	1.03049573672697e-159	1.03049573672697e-159	18	29910803	29911045	Known	8.54686918612642e-158
chr6	29911064	A	G	0	267	0	267	Unknown	1.03049573672697e-159	1.03049573672697e-159	1.03049573672697e-159	19	29910803	29911045	Known	8.54686918612642e-158
chr6	158571501	G	A	0	4	0	4	Unknown	0.0285714285714286	0.0285714285714286	0.0285714285714286	16	158569986	158571485	Known	0.0301232665639446
chr6	29913042	C	T	0	103	0	102	Unknown	1.39417767451805e-60	3.64254420717965e-59	1.39417767451805e-60	31	29858073	29913011	SemiNovel	3.26142247449223e-59
chr6	57393125	A	G	0	7	0	7	Unknown	0.000582750582750582	0.000582750582750582	0.000582750582750582	13	57372355	57393112	Known	0.000937676863602788
chr6	106278460	G	C	0	5	0	5	Unknown	0.00396825396825396	0.00396825396825396	0.00396825396825396	1	106278461	106395157	Novel	0.00512558334644224
chr6	106278461	T	G	0	5	0	5	Unknown	0.00396825396825396	0.00396825396825396	0.00396825396825396	0	106278461	106395157	Novel	0.00512558334644224
chr6	106395159	A	T	0	6	0	5	Unknown	0.00396825396825396	0.00757575757575756	0.00396825396825396	2	106278461	106395157	Novel	0.00512558334644224
chr6	31322910	G	A	301	36	0	10	Unknown	1.08250882244691e-05	0.00182523418861362	1.63421804264622e-19	26	31237302	31322884	SemiNovel	1.19276127539272e-18
chr6	31322888	A	G	0	435	0	12	Unknown	7.3960230105068e-07	0.000452148663296922	7.3960230105068e-07	4	31237302	31322884	SemiNovel	2.36335745901727e-251
chr6	29864848	T	A	0	13	0	13	Unknown	1.92296598273177e-07	1.92296598273177e-07	1.92296598273177e-07	20	29857381	29864828	SemiNovel	5.43153549508446e-07
chr6	29864847	A	C	0	13	0	13	Unknown	1.92296598273177e-07	1.92296598273177e-07	1.92296598273177e-07	19	29857381	29864828	SemiNovel	5.43153549508446e-07
chr6	29857359	C	A	1	7	0	4	Unknown	0.0285714285714286	0.0384615384615384	0.0285714285714286	22	29857381	29864828	SemiNovel	0.0301232665639446
chr6	36887476	C	T	0	44	0	44	Unknown	7.61948145586816e-26	7.61948145586816e-26	7.61948145586816e-26	1	36887477	36891123	Known	7.395220122238e-25
chr6	17834198	T	G	0	16	0	16	Unknown	3.32734195504201e-09	3.32734195504201e-09	3.32734195504201e-09	6	17831466	17834192	Known	1.14265181065872e-08
chr6	17834213	T	C	0	10	0	10	Unknown	1.08250882244691e-05	1.08250882244691e-05	1.08250882244691e-05	21	17831466	17834192	Known	2.37596363034257e-05
chr6	29857578	A	G	1	49	1	49	Unknown	5.0549430409232e-28	1.98233060428362e-29	5.0549430409232e-28	22	29857600	29858041	Known	5.32129965500261e-27
chr6	29857589	A	G	1	78	1	78	Unknown	6.9096543068121e-45	8.63706788351565e-47	6.9096543068121e-45	11	29857600	29858041	Known	1.1392604721533e-43
chr6	31275721	T	G	0	5	0	5	Unknown	0.00396825396825396	0.00396825396825396	0.00396825396825396	6	31275727	31324096	Novel	0.00512558334644224
chr6	31324100	G	T	0	5	0	5	Unknown	0.00396825396825396	0.00396825396825396	0.00396825396825396	4	31275727	31324096	Novel	0.00512558334644224
chr6	30521137	G	A	0	22	0	21	Unknown	3.71569111196148e-12	1.09310447828635e-11	3.71569111196148e-12	10	30520956	30521127	Known	1.70921791150228e-11
chr6	29857113	C	A	0	37	0	37	Unknown	1.14538972104931e-21	1.14538972104931e-21	1.14538972104931e-21	8	29856519	29857105	Known	9.19334799563625e-21
chr6	29857123	A	G	0	36	0	36	Unknown	4.51964592630269e-21	4.51964592630269e-21	4.51964592630269e-21	18	29856519	29857105	Known	3.54449022930959e-20
chr6	152469188	C	G	5	7	0	6	Unknown	0.00216450216450216	0.0137299771167048	0.00216450216450216	8	152464900	152469180	Known	0.00312460043472702
chr6	56569104	A	G	14	31	14	31	Unknown	2.56165897857547e-13	9.63136700882183e-27	2.56165897857547e-13	26	56566763	56569078	Known	1.3032082944909e-12
chr6	152658141	C	A	5	5	5	5	Unknown	0.0325077399380805	1.08250882244691e-05	0.0325077399380805	11	152658152	152660376	Known	0.0338174398367641
chr6	152658142	T	C	5	5	5	5	Unknown	0.0325077399380805	1.08250882244691e-05	0.0325077399380805	10	152658152	152660376	Known	0.0338174398367641
chr6	133135886	A	G	298	205	298	205	Unknown	1.35990760474992e-73	1.15963472738625e-301	1.35990760474992e-73	15	133135752	133135871	Known	2.57976727589798e-10
chr6	96999725	C	T	0	6	0	6	Unknown	0.00216450216450216	0.00216450216450216	0.00216450216450216	11	96999389	96999714	Known	0.00312460043472702
chr6	109768295	G	A	27	17	27	17	Unknown	2.23875548304875e-06	7.61948145586816e-26	2.23875548304875e-06	19	109767975	109768276	Known	5.7319679673568e-06
chr6	83074365	C	T	0	29	0	20	Unknown	7.25444455192477e-12	1.08431300199829e-08	7.25444455192477e-12	25	83073625	83074340	Known	0.00512558334644224
chr6	43483424	T	C	32	7	32	7	Unknown	0.0288885035547079	1.86034036560366e-23	0.00582191780821918	15	43483439	43483627	Known	0.00739081124355097
chr6	160198470	T	C	17	5	17	5	Unknown	0.0484968803176404	9.50525633292485e-13	0.0484968803176404	18	160198488	160199202	Known	0.0485856374192466
chr6	21201493	G	A	0	5	0	5	Unknown	0.00396825396825396	0.00396825396825396	0.00396825396825396	12	21201505	21231079	Known	0.00512558334644224
chr6	35027927	T	C	0	7	0	7	Unknown	0.000582750582750582	0.000582750582750582	0.000582750582750582	3	35021942	35027924	Known	0.000937676863602788
chr6	160517472	C	T	40	37	39	37	Unknown	4.1237855312572e-14	1.06421795921693e-43	4.1237855312572e-14	1	160511135	160517471	Known	2.26642590342389e-13
chr6	138608212	C	T	0	5	0	5	Unknown	0.00396825396825396	0.00396825396825396	0.00396825396825396	1	138608053	138608211	Known	0.00512558334644224
chr6	29798157	T	A	0	7	0	7	Unknown	0.000582750582750582	0.000582750582750582	0.000582750582750582	30	29798187	29798330	Known	0.000937676863602788
chr6	25420344	C	G	0	10	0	10	Unknown	1.08250882244691e-05	1.08250882244691e-05	1.08250882244691e-05	2	25285137	25420342	Known	2.37596363034257e-05
chr6	31506624	T	C	0	30	0	30	Unknown	1.69112338921449e-17	1.69112338921449e-17	1.69112338921449e-17	8	31506632	31506924	Known	1.09165205572643e-16
chr6	106992464	A	G	0	12	0	12	Unknown	7.3960230105068e-07	7.3960230105068e-07	7.3960230105068e-07	18	106991472	106992446	Known	1.95018448745252e-06
chr6	158499302	G	T	0	37	0	37	Unknown	1.14538972104931e-21	1.14538972104931e-21	1.14538972104931e-21	11	158499313	158502141	Known	9.19334799563625e-21
chr6	29911317	A	G	249	69	246	69	Unknown	5.13938106102642e-23	1.21117362887756e-183	5.13938106102642e-23	3	29911320	29911899	Known	4.49408497253332e-22
chr6	29911912	A	G	236	247	69	246	Unknown	1.28154671248693e-111	6.18475860927713e-130	1.22633807888576e-142	13	29911320	29911899	Known	8.18655444368374e-141
chr6	29911906	C	A	248	235	246	69	Unknown	5.13938106102642e-23	6.18475860927713e-130	9.15948489283884e-31	7	29911320	29911899	Known	5.76611153242111e-155
chr6	29911901	C	G	236	247	69	246	Unknown	1.28154671248693e-111	6.18475860927713e-130	1.22633807888576e-142	2	29911320	29911899	Known	8.18655444368374e-141
chr6	29911916	A	G	247	234	246	67	Unknown	2.58070348992956e-22	5.43302871493335e-129	7.02284931842638e-30	17	29911320	29911899	Known	2.21540095161351e-157
chr6	29911909	G	A	236	247	69	246	Unknown	1.28154671248693e-111	6.18475860927713e-130	1.22633807888576e-142	10	29911320	29911899	Known	8.18655444368374e-141
chr6	29911921	C	T	216	242	49	241	Unknown	6.24051270979954e-114	6.60294575208478e-118	2.17527915840935e-147	22	29911320	29911899	Known	1.60911866393686e-145
chr6	90039670	G	C	35	18	35	16	Unknown	7.56516744116982e-06	4.73493524895899e-28	7.56516744116982e-06	6	90039676	90042805	Known	1.77276226767824e-05
chr6	99825348	T	C	0	5	0	5	Unknown	0.00396825396825396	0.00396825396825396	0.00396825396825396	13	99825361	99828065	Known	0.00512558334644224
chr6	166736362	C	T	11	12	11	12	Unknown	6.94966094852649e-05	1.21456053142928e-13	6.94966094852649e-05	17	166733744	166736345	Known	8.2183683783009e-07
chr6	160505199	C	G	0	65	0	65	Unknown	2.10376559063265e-38	2.10376559063265e-38	2.10376559063265e-38	17	160505216	160506027	Known	2.96804454719669e-37
chr6	43412865	T	C	0	5	0	5	Unknown	0.00396825396825396	0.00396825396825396	0.00396825396825396	2	43412676	43412863	Known	0.00512558334644224
chr6	49412433	C	T	4	4	4	4	Unknown	0.0384615384615384	0.000155400155400155	0.0384615384615384	34	49412467	49415383	Known	0.039515477015477
chr6	30890483	G	T	0	6	0	6	Unknown	0.00216450216450216	0.00216450216450216	0.00216450216450216	0	30890331	30890483	Known	0.00312460043472702
chr6	43594658	C	A	0	24	0	22	Unknown	9.50525633292485e-13	1.00782682395193e-11	9.50525633292485e-13	27	43594685	43596714	Known	4.6045816961443e-12
chr6	169621536	A	G	22	12	22	12	Unknown	0.000150604809269921	7.02912552157359e-20	0.000150604809269921	11	169620432	169621525	Known	0.000281675645914057
chr6	148792617	A	G	5	6	5	6	Unknown	0.0123839009287926	2.83514215402761e-06	0.0123839009287926	22	148792639	148795246	Known	0.0150576352030676
chr6	3287118	T	C	0	10	0	10	Unknown	1.08250882244691e-05	1.08250882244691e-05	1.08250882244691e-05	25	3285345	3287093	Known	2.37596363034257e-05
chr6	33054342	T	A	0	7	0	7	Unknown	0.000582750582750582	0.000582750582750582	0.000582750582750582	26	33054019	33054316	Known	0.000937676863602788
chr6	33054331	T	C	0	9	0	9	Unknown	4.11353352529823e-05	4.11353352529823e-05	4.11353352529823e-05	15	33054019	33054316	Known	8.15260047700308e-05
chr6	33054325	G	C	0	9	0	9	Unknown	4.11353352529823e-05	4.11353352529823e-05	4.11353352529823e-05	9	33054019	33054316	Known	8.15260047700308e-05
chr6	29896077	G	T	1	16	1	16	Unknown	1.54267672461038e-08	4.28521312391768e-10	1.54267672461038e-08	28	29896105	29912277	SemiNovel	5.00273245883721e-08
chr6	29912280	T	C	0	551	0	22	Unknown	9.50525633292485e-13	3.85049183845634e-07	9.50525633292485e-13	3	29896105	29912277	SemiNovel	1.03149249372739e-314
chr6	10723449	A	C	0	30	0	26	Unknown	4.03292046399341e-15	7.84275382982099e-13	4.03292046399341e-15	25	10723474	10724803	Known	2.32381122314736e-14
chr6	29976448	A	G	1	77	1	77	Unknown	1.35601965771193e-44	3.43296115876455e-46	1.35601965771193e-44	30	29976478	29976922	Known	2.22241066057339e-43
chr6	29976467	A	G	1	185	1	184	Unknown	3.73163181076614e-108	9.40451682767414e-109	3.73163181076614e-108	11	29976478	29976922	Known	1.70224604434449e-106
chr6	44116094	A	C	26	6	26	6	Unknown	0.0241733814948597	1.09133125299295e-18	0.0241733814948597	28	44116122	44116250	Known	0.0280587553653227
chr6	29910378	C	T	1	112	0	9	Unknown	4.11353352529823e-05	0.00166721230220046	4.11353352529823e-05	25	29910403	29974577	SemiNovel	2.12481745418814e-58
chr6	29974581	C	T	2	8	0	8	Unknown	0.000155400155400155	0.000357227911407478	0.000155400155400155	4	29910403	29974577	SemiNovel	0.000281675645914057
chr6	29913042	C	T	0	395	0	395	Unknown	1.08229173068218e-236	1.08229173068218e-236	1.08229173068218e-236	16	29913058	29913228	Known	3.26142247449223e-59
chr6	28879501	A	G	0	6	0	6	Unknown	0.00216450216450216	0.00216450216450216	0.00216450216450216	28	28876865	28879473	Known	0.00312460043472702
chr6	83074365	C	T	0	29	0	5	Unknown	0.00396825396825396	0.0259170653907496	0.00396825396825396	25	83074046	83074340	Known	0.00512558334644224
chr6	29855761	A	G	0	17	0	17	Unknown	4.28521312391768e-10	4.28521312391768e-10	4.28521312391768e-10	29	29795694	29855732	SemiNovel	1.59573174423982e-09
chr6	29795693	G	C	0	20	0	16	Unknown	3.32734195504201e-09	1.54171455617506e-07	3.32734195504201e-09	1	29795694	29855732	SemiNovel	1.14265181065872e-08
chr6	108197775	G	A	25	9	25	9	Unknown	0.00106435037925128	7.02912552157359e-20	0.00106435037925128	7	108194116	108197768	Known	0.00168681354256558
chr6	86257229	T	G	12	17	12	17	Unknown	5.25398936422809e-07	6.65175199757689e-17	5.25398936422809e-07	5	86257115	86257224	Known	1.45548268116319e-06
chr6	29912856	A	T	0	77	0	77	Unknown	6.82190999498055e-46	6.82190999498055e-46	6.82190999498055e-46	12	29912868	29913011	Known	1.15972469914669e-44
chr6	29912852	T	C	0	77	0	77	Unknown	6.82190999498055e-46	6.82190999498055e-46	6.82190999498055e-46	16	29912868	29913011	Known	1.15972469914669e-44
chr6	133135886	A	G	72	31	71	31	Unknown	6.29625334417191e-11	3.64254420717965e-59	6.29625334417191e-11	35	133135921	133136111	Known	2.57976727589798e-10
chr6	139695565	T	A	0	58	0	58	Unknown	3.25668234409353e-34	3.25668234409353e-34	3.25668234409353e-34	15	139695089	139695550	Known	4.12663869249259e-33
chr6	139695061	G	T	0	29	0	29	Unknown	6.65175199757689e-17	6.65175199757689e-17	6.65175199757689e-17	28	139695089	139695550	Known	4.18525177410757e-16
chr6	43590408	G	A	6	7	6	7	Unknown	0.00521739130434783	1.92296598273177e-07	0.00521739130434783	38	43589904	43590370	Known	0.00665114112715417
chr6	31239101	G	T	0	143	0	52	Unknown	6.31685663097201e-31	1.48455929077647e-18	6.31685663097201e-31	24	31239125	31324465	SemiNovel	5.64160890407704e-53
chr6	31324496	G	T	9	95	0	73	Unknown	3.40118804786627e-43	2.79521712207698e-31	1.3142821780579e-51	31	31239125	31324465	SemiNovel	2.58790670600323e-50
chr6	31324218	C	A	175	25	175	25	Unknown	1.33977315677114e-08	9.71321724760829e-120	1.33977315677114e-08	1	31324219	31324465	Known	4.36023677774389e-08
chr6	31324200	G	C	1	190	1	190	Unknown	4.77769837925651e-112	2.48838457252927e-114	4.77769837925651e-112	19	31324219	31324465	Known	2.42158527111575e-110
chr6	31324194	G	A	122	34	122	34	Unknown	7.72742769313226e-12	5.31075878034716e-93	7.72742769313226e-12	25	31324219	31324465	Known	3.37320089252041e-11
chr6	31324496	G	T	9	95	9	22	Unknown	1.17499880738909e-09	6.69446493779034e-11	1.87917503797737e-18	31	31324219	31324465	Known	2.58790670600323e-50
chr6	31324208	G	T	43	131	43	131	Unknown	3.30764650847623e-36	9.71321724760829e-120	4.57141591893576e-58	11	31324219	31324465	Known	1.00095722961017e-56
chr6	31324184	C	G	42	9	42	9	Unknown	0.00132827987085197	5.00489409992406e-30	0.00132827987085197	35	31324219	31324465	Known	0.00209659861967812
chr6	31324210	G	A	69	131	69	131	Unknown	1.77588880394126e-54	9.71321724760829e-120	1.77588880394126e-54	9	31324219	31324465	Known	3.71038752395971e-53
chr6	29796331	C	G	1	9	1	9	Unknown	0.000345887342791368	2.83514215402761e-06	0.00011907597046916	11	29796093	29796320	Known	0.000229838456399217
chr6	29796093	A	G	0	11	0	11	Unknown	2.83514215402761e-06	2.83514215402761e-06	2.83514215402761e-06	0	29796093	29796320	Known	6.81879092756903e-06
chr6	29796337	T	A	0	9	0	9	Unknown	4.11353352529823e-05	4.11353352529823e-05	4.11353352529823e-05	17	29796093	29796320	Known	8.15260047700308e-05
chr6	30892322	C	T	0	8	0	7	Unknown	0.000582750582750582	0.0013986013986014	0.000582750582750582	15	30892337	30893051	Known	0.000937676863602788
chr6	29796554	A	G	0	13	0	13	Unknown	1.92296598273177e-07	1.92296598273177e-07	1.92296598273177e-07	7	29796561	29856486	Novel	5.43153549508446e-07
chr6	30229374	T	C	1	18	1	18	Unknown	1.13169335010028e-09	5.65846675050138e-11	1.13169335010028e-09	10	30229256	30229364	Known	4.14096884923057e-09
chr6	30229368	G	A	1	18	1	18	Unknown	1.13169335010028e-09	5.65846675050138e-11	1.13169335010028e-09	4	30229256	30229364	Known	4.14096884923057e-09
chr6	30229364	A	G	1	18	1	18	Unknown	1.13169335010028e-09	5.65846675050138e-11	1.13169335010028e-09	0	30229256	30229364	Known	4.14096884923057e-09
chr6	29857504	G	A	1	20	1	20	Unknown	4.08726022315762e-11	3.71569111196148e-12	4.08726022315762e-11	20	29857381	29857484	Known	1.76448442125905e-10
chr6	29857484	A	G	1	22	1	22	Unknown	5.82989055086053e-12	1.21456053142928e-13	5.82989055086053e-12	0	29857381	29857484	Known	2.65497677832035e-11
chr6	29857502	A	C	0	21	0	21	Unknown	3.71569111196148e-12	3.71569111196148e-12	3.71569111196148e-12	18	29857381	29857484	Known	1.70921791150228e-11
chr6	56327849	C	T	24	12	24	12	Unknown	0.000162944026217281	4.51964592630269e-21	0.000162944026217281	5	56325052	56327844	Known	0.000294374785317953
chr6	137026266	T	G	0	7	0	6	Unknown	0.00216450216450216	0.00466200466200466	0.00216450216450216	18	137019820	137026248	Known	0.00312460043472702
chr6	29912830	T	C	0	8	0	8	Unknown	0.000155400155400155	0.000155400155400155	0.000155400155400155	12	29912393	29912818	SemiNovel	0.000281675645914057
chr6	29911228	A	T	0	43	0	43	Unknown	3.01315857572968e-25	3.01315857572968e-25	3.01315857572968e-25	22	29911250	29975301	Novel	2.8437982833697e-24
chr6	29911207	G	A	0	36	0	36	Unknown	4.51964592630269e-21	4.51964592630269e-21	4.51964592630269e-21	43	29911250	29975301	Novel	3.54449022930959e-20
chr6	108363453	T	C	0	6	0	6	Unknown	0.00216450216450216	0.00216450216450216	0.00216450216450216	15	108363468	108363771	Known	0.00312460043472702
chr6	168311805	G	A	9	4	9	4	Unknown	0.0478260869565217	1.92296598273177e-07	0.0478260869565217	24	168307969	168311781	Known	0.0479826503877125
chr6	74533192	T	G	0	15	0	14	Unknown	2.49273368131895e-08	2.06295201212604e-07	2.49273368131895e-08	10	74530287	74533182	Known	7.62303026343014e-08
chr6	33256471	T	C	0	17	0	17	Unknown	4.28521312391768e-10	4.28521312391768e-10	4.28521312391768e-10	0	33256471	33256581	Known	1.59573174423982e-09
chr6	29910538	C	T	48	336	5	336	Unknown	6.55008443381699e-194	1.06565632339337e-170	4.94711383542001e-206	4	29910403	29910534	Known	5.88706546414981e-204
chr6	29910378	C	T	1	112	1	103	Unknown	1.88679485215116e-53	3.09327456747809e-57	9.23833675733975e-60	25	29910403	29910534	Known	2.12481745418814e-58
chr8	41435795	T	G	32	17	32	17	Unknown	2.8431999182897e-06	7.85002919296318e-29	2.8431999182897e-06	2	41435797	41455811	Known	6.83216696783048e-06
chr8	56985814	T	C	380	294	379	292	Unknown	2.00523013397891e-106	0	2.00523013397891e-106	17	56985831	56986254	Known	8.71161091539728e-105
chr8	87497176	G	A	6	15	6	15	Unknown	1.09988172605172e-06	3.71569111196148e-12	1.09988172605172e-06	14	87497190	87498713	Known	2.87798879942979e-06
chr8	23190941	T	C	194	100	189	98	Unknown	2.73742229226757e-34	2.48508151172204e-162	2.73742229226757e-34	27	23186078	23190914	Known	3.53411547827186e-33
chr8	141263015	G	A	4	8	4	8	Unknown	0.00134607618791224	7.3960230105068e-07	0.00134607618791224	13	141263028	141285757	Known	0.00211736237144586
chr8	11710174	T	C	105	112	105	112	Unknown	1.09555279766654e-42	1.17778725427008e-129	1.09555279766654e-42	30	11710204	11710838	Known	1.75352515041715e-41
chr8	97245431	T	C	11	5	11	5	Unknown	0.0433815350389321	3.32734195504201e-09	0.0433815350389321	24	97245455	97247740	Known	0.0443042020155064
chr8	25267622	A	G	0	4	0	4	Unknown	0.0285714285714286	0.0285714285714286	0.0285714285714286	7	25266456	25267615	Known	0.0301232665639446
chr8	94749565	C	T	0	5	0	5	Unknown	0.00396825396825396	0.00396825396825396	0.00396825396825396	18	94749583	94752857	Known	0.00512558334644224
chr8	95541302	A	G	10	8	10	8	Unknown	0.0014460511679644	2.20382389230053e-10	0.0014460511679644	4	95539591	95541298	Known	0.00226550775427508
chr8	6272399	G	T	0	4	0	4	Unknown	0.0285714285714286	0.0285714285714286	0.0285714285714286	5	6272404	6289020	Known	0.0301232665639446
chr8	131921956	A	G	21	9	21	9	Unknown	0.00193560331913891	1.69112338921449e-17	0.00193560331913891	2	131916288	131921954	Known	0.00298801256880045
chr8	144874554	T	C	0	6	0	6	Unknown	0.00216450216450216	0.00216450216450216	0.00216450216450216	21	144874575	144874655	Known	0.00312460043472702
chr8	124449466	C	T	0	4	0	4	Unknown	0.0285714285714286	0.0285714285714286	0.0285714285714286	16	124448841	124449450	Known	0.0301232665639446
chr8	77912230	G	T	24	16	23	16	Unknown	2.19268566857765e-06	7.62739549897498e-22	2.19268566857765e-06	4	77900574	77912226	Known	5.64039537114383e-06
chr8	132002770	G	A	4	5	4	5	Unknown	0.0294117647058823	4.11353352529823e-05	0.0294117647058823	18	132002788	132051620	Known	0.0309377401998462
chr8	145150101	T	G	0	11	0	11	Unknown	2.83514215402761e-06	2.83514215402761e-06	2.83514215402761e-06	30	145150131	145150736	Known	6.81879092756903e-06
chr8	145150760	G	C	26	15	26	15	Unknown	1.27280622944498e-05	4.70826882652773e-24	1.27280622944498e-05	24	145150131	145150736	Known	2.78248454472119e-05
chr8	63951237	C	T	27	17	27	17	Unknown	2.23875548304875e-06	7.61948145586816e-26	2.23875548304875e-06	18	63948329	63951219	Known	5.7319679673568e-06
chr8	87567193	C	T	13	18	13	18	Unknown	2.23087081261367e-07	2.14855840432988e-18	2.23087081261367e-07	19	87567212	87568330	Known	6.26888440875114e-07
chr8	100904277	T	C	137	73	135	69	Unknown	3.22271500306895e-24	2.49658476820739e-114	3.22271500306895e-24	3	100904280	100905867	Known	2.97992262277018e-23
chr8	145160646	T	C	0	15	0	15	Unknown	1.28934500757877e-08	1.28934500757877e-08	1.28934500757877e-08	23	145160669	145160772	Known	4.20111581636084e-08
chr8	27308585	A	C	1	6	1	6	Unknown	0.00466200466200466	0.000582750582750582	0.00466200466200466	25	27308412	27308560	Known	0.0059709437341632
chr8	56676535	C	G	0	16	0	8	Unknown	0.000155400155400155	0.00244716351501669	0.000155400155400155	4	56676539	56685828	Known	0.00312460043472702
chr8	86126827	C	T	0	10	0	9	Unknown	4.11353352529823e-05	0.00011907597046916	4.11353352529823e-05	33	86126860	86127150	Known	8.15260047700308e-05
chr8	25708267	T	C	9	4	9	4	Unknown	0.0478260869565217	1.92296598273177e-07	0.0478260869565217	10	25708277	25715835	Known	0.0479826503877125
chr8	118832020	G	A	32	15	32	15	Unknown	1.61728933623703e-05	1.23023841859113e-27	1.61728933623703e-05	13	118832033	118834704	Known	3.51032586302993e-05
chr8	144893084	G	A	0	6	0	6	Unknown	0.00216450216450216	0.00216450216450216	0.00216450216450216	8	144892986	144893076	Known	0.00312460043472702
chr8	29005093	A	G	0	5	0	5	Unknown	0.00396825396825396	0.00396825396825396	0.00396825396825396	26	29005119	29006094	Known	0.00512558334644224
chr8	59512334	G	A	0	4	0	4	Unknown	0.0285714285714286	0.0285714285714286	0.0285714285714286	25	59511922	59512309	Known	0.0301232665639446
chr8	17819572	C	T	0	7	0	7	Unknown	0.000582750582750582	0.000582750582750582	0.000582750582750582	29	17817953	17819543	Known	0.000937676863602788
chr8	145693720	A	G	0	30	0	30	Unknown	1.69112338921449e-17	1.69112338921449e-17	1.69112338921449e-17	8	145693370	145693712	Known	1.09165205572643e-16
chr8	145011204	A	G	39	16	38	16	Unknown	8.28884646805204e-06	1.13674172143401e-30	8.28884646805204e-06	35	145011239	145011333	Known	1.93736744518005e-05
chr8	22105502	T	C	0	14	0	14	Unknown	2.49273368131895e-08	2.49273368131895e-08	2.49273368131895e-08	19	22105521	22105667	Known	7.62303026343014e-08
chr8	124440260	G	A	4	6	4	6	Unknown	0.0108359133126935	1.08250882244691e-05	0.0108359133126935	3	124440263	124442223	Known	0.0132524897070753
chr8	75274141	T	G	0	7	0	7	Unknown	0.000582750582750582	0.000582750582750582	0.000582750582750582	22	75272545	75274119	Known	0.000937676863602788
chr8	110301998	T	C	11	6	11	6	Unknown	0.0184042875922742	4.28521312391768e-10	0.0184042875922742	18	110293401	110301980	Known	0.0219297061994143
chr8	145066886	A	G	0	51	0	51	Unknown	5.00489409992406e-30	5.00489409992406e-30	5.00489409992406e-30	26	145066776	145066860	Known	5.66049386425295e-29
chr8	17814915	A	G	0	12	0	11	Unknown	2.83514215402761e-06	9.61482991365885e-06	2.83514215402761e-06	15	17814930	17815049	Known	6.81879092756903e-06
chr8	87563412	T	G	21	8	21	8	Unknown	0.00447845473839982	6.65175199757689e-17	0.00447845473839982	1	87563328	87563411	Known	0.00576011777208661
chr8	120940652	C	T	4	4	4	4	Unknown	0.0384615384615384	0.000155400155400155	0.0384615384615384	12	120886208	120940640	Known	0.039515477015477
chr8	11706581	T	G	0	117	0	117	Unknown	1.39040994658611e-69	1.39040994658611e-69	1.39040994658611e-69	26	11705661	11706555	Known	3.92324950907854e-68
chr8	144392368	G	A	1	4	1	4	Unknown	0.0476190476190476	0.00396825396825396	0.0476190476190476	19	144392387	144397897	Known	0.0479342895672428
chr8	9564485	G	A	2	4	2	4	Unknown	0.0303030303030303	0.00216450216450216	0.0303030303030303	22	9564507	9565881	Known	0.0316804407713498
chr8	25222165	A	G	2	9	2	9	Unknown	0.000221141088014152	2.83514215402761e-06	0.000221141088014152	23	25220657	25222142	Known	0.000395596835225317
chr8	33330612	T	C	0	4	0	4	Unknown	0.0285714285714286	0.0285714285714286	0.0285714285714286	30	33319243	33330582	Known	0.0301232665639446
chr8	144889172	A	G	0	22	0	22	Unknown	9.50525633292485e-13	9.50525633292485e-13	9.50525633292485e-13	11	144889183	144889722	Known	4.6045816961443e-12
chr8	11667179	C	T	59	36	59	35	Unknown	1.16711367223085e-12	1.05823039976373e-54	1.16711367223085e-12	3	11666400	11667176	Known	5.63384501039832e-12
chr8	74527996	C	T	0	12	0	12	Unknown	7.3960230105068e-07	7.3960230105068e-07	7.3960230105068e-07	21	74528017	74529527	Known	1.95018448745252e-06
chr8	144662353	G	A	0	87	0	87	Unknown	6.91415800546015e-52	6.91415800546015e-52	6.91415800546015e-52	23	144662376	144662676	Known	1.38131755189375e-50
chr8	98991221	A	G	0	22	0	22	Unknown	9.50525633292485e-13	9.50525633292485e-13	9.50525633292485e-13	15	98991236	99006708	Known	4.6045816961443e-12
chr8	120596023	A	G	0	35	0	35	Unknown	1.78274922648608e-20	1.78274922648608e-20	1.78274922648608e-20	21	120596044	120596202	Known	1.35163009221396e-19
chr8	23150878	T	G	0	11	0	11	Unknown	2.83514215402761e-06	2.83514215402761e-06	2.83514215402761e-06	8	23150886	23152282	Known	6.81879092756903e-06
chr8	381344	C	G	3	6	3	5	Unknown	0.0128205128205128	0.000411353352529824	0.0128205128205128	3	363213	381341	Known	0.0155058522270188
chr8	23249443	C	T	0	7	0	7	Unknown	0.000582750582750582	0.000582750582750582	0.000582750582750582	0	23167424	23249443	SemiNovel	0.000937676863602788
chr8	56676535	C	G	0	16	0	6	Unknown	0.00216450216450216	0.0176739587195649	0.00216450216450216	4	56676539	56685786	Known	0.00312460043472702
chr8	97605800	C	T	52	43	52	43	Unknown	4.57030679911928e-16	1.10232333308728e-56	4.57030679911928e-16	19	97605819	97614623	Known	2.78595316463017e-15
chr8	95888307	C	T	8	8	8	8	Unknown	0.00244716351501669	3.32734195504201e-09	0.00244716351501669	5	95886830	95888302	Known	0.00349212019843622
chr8	98954012	T	C	0	30	0	30	Unknown	1.69112338921449e-17	1.69112338921449e-17	1.69112338921449e-17	7	98943750	98954005	Known	1.09165205572643e-16
chr8	48885436	T	A	10	15	10	15	Unknown	2.90449355751488e-06	1.58214572048971e-14	2.90449355751488e-06	19	48884028	48885417	Known	6.97333233940195e-06
chr8	126030441	G	A	9	14	9	14	Unknown	6.81339308679071e-06	1.21456053142928e-13	6.81339308679071e-06	2	126030443	126030873	Known	1.60208392427373e-05
chr8	17918934	A	G	0	11	0	11	Unknown	2.83514215402761e-06	2.83514215402761e-06	2.83514215402761e-06	33	17918967	17919195	Known	6.81879092756903e-06
chr8	119964052	G	C	28	13	28	13	Unknown	7.89947993195226e-05	4.70826882652773e-24	7.89947993195226e-05	21	119945539	119964031	Known	0.000154214526203661
chr8	21846595	A	G	0	8	0	8	Unknown	0.000155400155400155	0.000155400155400155	0.000155400155400155	4	21846599	21847859	Novel	0.000281675645914057
chr8	144885580	A	G	0	7	0	7	Unknown	0.000582750582750582	0.000582750582750582	0.000582750582750582	27	144877700	144885553	Known	0.000937676863602788
chr8	43054553	T	C	0	27	0	27	Unknown	1.02725332573417e-15	1.02725332573417e-15	1.02725332573417e-15	22	43053095	43054531	Known	6.09889881243912e-15
chr8	18656805	G	A	17	15	17	15	Unknown	3.54642845358143e-06	1.09133125299295e-18	3.54642845358143e-06	0	18623048	18656805	Known	8.45065442339434e-06
chr8	75262798	G	C	0	17	0	17	Unknown	4.28521312391768e-10	4.28521312391768e-10	4.28521312391768e-10	15	75262813	75263509	Known	1.59573174423982e-09
chr8	131124559	T	C	0	22	0	22	Unknown	9.50525633292485e-13	9.50525633292485e-13	9.50525633292485e-13	9	131124568	131127874	Known	4.6045816961443e-12
chr8	41573182	G	A	2	6	2	6	Unknown	0.00699300699300699	0.000155400155400155	0.00699300699300699	12	41572592	41573170	Known	0.00879185123558113
chr8	144413416	G	A	9	5	9	5	Unknown	0.0407407407407408	2.49273368131895e-08	0.0407407407407408	22	144411641	144413394	Known	0.0416850121149187
chr4	159631991	G	T	17	15	17	15	Unknown	3.54642845358143e-06	1.09133125299295e-18	3.54642845358143e-06	9	159632000	159634271	Known	8.45065442339434e-06
chr4	7780582	C	T	0	8	0	7	Unknown	0.000582750582750582	0.0013986013986014	0.000582750582750582	21	7780603	7787921	Known	0.000937676863602788
chr4	1824020	C	T	7	12	7	12	Unknown	3.72213942847982e-05	5.65846675050138e-11	3.72213942847982e-05	19	1824039	1824715	Known	7.90341009755567e-05
chr4	49239237	A	G	0	4	0	4	Unknown	0.0285714285714286	0.0285714285714286	0.0285714285714286	1	49239238	49244726	Novel	0.0301232665639446
chr4	49239233	C	G	0	4	0	4	Unknown	0.0285714285714286	0.0285714285714286	0.0285714285714286	5	49239238	49244726	Novel	0.0301232665639446
chr4	144442611	T	C	7	9	7	9	Unknown	0.000815721171672227	3.32734195504201e-09	0.000815721171672227	29	144438582	144442582	Known	0.00129804002724819
chr4	141320021	C	T	13	6	13	6	Unknown	0.0196560196560196	5.65846675050138e-11	0.0196560196560196	16	141317359	141320005	Known	0.0231491074864569
chr4	107168431	G	C	0	5	0	5	Unknown	0.00396825396825396	0.00396825396825396	0.00396825396825396	13	107168444	107169402	Known	0.00512558334644224
chr4	6293696	C	G	7	7	7	7	Unknown	0.00579710144927535	2.49273368131895e-08	0.00579710144927535	28	6293724	6296768	Known	0.00736272235112141
chr4	22439914	A	C	0	10	0	10	Unknown	1.08250882244691e-05	1.08250882244691e-05	1.08250882244691e-05	35	22438264	22439879	Known	2.37596363034257e-05
chr4	48588742	C	T	0	11	0	11	Unknown	2.83514215402761e-06	2.83514215402761e-06	2.83514215402761e-06	3	48588745	48591762	Known	6.81879092756903e-06
chr4	103228734	C	T	18	21	18	21	Unknown	2.28037883659969e-08	7.34834444413446e-23	2.28037883659969e-08	28	103228762	103236825	Known	7.30842725500392e-08
chr4	129012181	G	A	0	6	0	5	Unknown	0.00396825396825396	0.00757575757575756	0.00396825396825396	25	129003460	129012156	Known	0.00512558334644224
chr4	42022464	C	A	0	16	0	15	Unknown	1.28934500757877e-08	5.65648132357139e-08	1.28934500757877e-08	31	42020187	42022433	Known	4.20111581636084e-08
chr4	83788344	A	T	0	19	0	19	Unknown	5.65846675050138e-11	5.65846675050138e-11	5.65846675050138e-11	36	83788113	83788308	Known	2.32890578889057e-10
chr4	156273768	T	C	9	5	9	5	Unknown	0.0407407407407408	2.49273368131895e-08	0.0407407407407408	20	156269057	156273748	Known	0.0416850121149187
chr4	139100372	C	T	0	35	0	35	Unknown	1.78274922648608e-20	1.78274922648608e-20	1.78274922648608e-20	1	139093171	139100371	Known	1.35163009221396e-19
chr4	143235865	C	G	1	4	1	4	Unknown	0.0476190476190476	0.00396825396825396	0.0476190476190476	0	143226690	143235865	Known	0.0479342895672428
chr4	57342834	T	A	0	5	0	5	Unknown	0.00396825396825396	0.00396825396825396	0.00396825396825396	34	57342868	57344545	Known	0.00512558334644224
chr4	860192	A	G	1	5	1	5	Unknown	0.00757575757575756	0.00216450216450216	0.00757575757575756	40	859032	860152	Known	0.00946796734467966
chr4	80905990	C	G	33	22	33	22	Unknown	3.41515680518707e-08	2.02989593113221e-32	3.41515680518707e-08	27	80906017	80929675	Known	1.73824800078578e-06
chr4	80905991	G	T	34	22	34	22	Unknown	3.62419263507531e-08	5.12045820465751e-33	3.62419263507531e-08	26	80906017	80929675	Known	8.46948726763235e-07
chr4	110678925	T	C	0	9	0	9	Unknown	4.11353352529823e-05	4.11353352529823e-05	4.11353352529823e-05	6	110673659	110678919	Known	8.15260047700308e-05
chr4	66535284	G	A	7	6	7	6	Unknown	0.0149068322981366	1.92296598273177e-07	0.0149068322981366	4	66509145	66535280	Known	0.0179261862917399
chr4	95578588	G	A	0	51	0	51	Unknown	5.00489409992406e-30	5.00489409992406e-30	5.00489409992406e-30	10	95575791	95578578	Known	5.66049386425295e-29
chr4	114294308	T	C	6	5	6	5	Unknown	0.0350877192982457	2.83514215402761e-06	0.0350877192982457	21	114294329	114294441	Known	0.0363356366701848
chr4	2744227	G	A	7	8	7	8	Unknown	0.00219890054972514	1.28934500757877e-08	0.00219890054972514	20	2744247	2746114	Known	0.00316424332523538
chr4	44682465	T	C	0	5	0	4	Unknown	0.0285714285714286	0.0476190476190476	0.0285714285714286	7	44680804	44682458	Known	0.0301232665639446
chr4	121966807	C	T	0	4	0	4	Unknown	0.0285714285714286	0.0285714285714286	0.0285714285714286	2	121961209	121966805	Known	0.0301232665639446
chr4	877843	T	C	38	21	38	21	Unknown	1.08895483998527e-07	8.21129308980856e-35	1.08895483998527e-07	18	877251	877825	Known	3.23612312382159e-07
chr4	80898808	C	T	0	7	0	7	Unknown	0.000582750582750582	0.000582750582750582	0.000582750582750582	33	80828621	80898775	Known	0.000937676863602788
chr4	119200274	C	T	21	9	21	9	Unknown	0.00193560331913891	1.69112338921449e-17	0.00193560331913891	18	119200292	119200544	Known	0.00298801256880045
chr4	106317429	C	G	0	15	0	14	Unknown	2.49273368131895e-08	2.06295201212604e-07	2.49273368131895e-08	23	106307793	106317406	Known	7.62303026343014e-08
chr4	39302029	T	C	16	5	16	5	Unknown	0.047842401500938	3.71569111196148e-12	0.047842401500938	5	39302034	39303898	Known	0.0479826503877125
chr4	84191031	A	G	0	9	0	9	Unknown	4.11353352529823e-05	4.11353352529823e-05	4.11353352529823e-05	18	84188927	84191013	Known	8.15260047700308e-05
chr4	190881971	A	C	16	6	16	6	Unknown	0.0211396657794842	9.50525633292485e-13	0.0211396657794842	23	190881994	190882977	Known	0.0246629434093982
chr4	190883001	C	G	11	7	11	7	Unknown	0.00762463343108505	2.20382389230053e-10	0.00762463343108505	24	190881994	190882977	Known	0.00950301534648442
chr4	44728514	T	C	0	26	0	21	Unknown	3.71569111196148e-12	6.85237548957578e-10	3.71569111196148e-12	23	44724259	44728491	Known	1.70921791150228e-11
chr4	18951137	T	G	0	14	0	14	Unknown	2.49273368131895e-08	2.49273368131895e-08	2.49273368131895e-08	0	18951137	18951863	Novel	7.62303026343014e-08
chr4	18951863	G	C	0	14	0	14	Unknown	2.49273368131895e-08	2.49273368131895e-08	2.49273368131895e-08	0	18951137	18951863	Novel	7.62303026343014e-08
chr4	18951135	T	A	0	14	0	14	Unknown	2.49273368131895e-08	2.49273368131895e-08	2.49273368131895e-08	2	18951137	18951863	Novel	7.62303026343014e-08
chr4	123280860	T	C	20	9	20	9	Unknown	0.00188095099012792	6.65175199757689e-17	0.00188095099012792	17	123280877	123283186	Known	0.00291515450735001
chr4	10099340	T	C	0	161	0	160	Unknown	1.05045053650147e-95	8.53515604144135e-94	1.05045053650147e-95	5	10090365	10099335	Known	4.16678712812248e-94
chr4	843695	A	G	12	10	12	10	Unknown	0.000521224571139487	9.50525633292485e-13	0.000521224571139487	15	843562	843680	Known	0.00089553775970419
chr4	39921942	A	G	15	5	15	5	Unknown	0.0235620235620235	7.25444455192477e-12	0.0235620235620235	3	39918808	39921939	Known	0.0273956068348591
chr4	27004011	G	A	0	15	0	13	Unknown	1.92296598273177e-07	1.75350921030714e-06	1.92296598273177e-07	5	27004016	27004549	Known	5.43153549508446e-07
chr4	57273840	C	G	10	7	10	5	Unknown	0.0210727969348659	7.32771444189927e-08	0.0210727969348659	24	57272867	57273816	Known	0.0246164085406436
chr4	26673787	A	G	0	17	0	17	Unknown	4.28521312391768e-10	4.28521312391768e-10	4.28521312391768e-10	16	26668027	26673771	Known	0.000281675645914057
chr4	144442735	C	T	30	33	30	33	Unknown	7.28967891174881e-13	3.31403766070507e-37	7.28967891174881e-13	13	144442748	144445520	Known	3.66089012503789e-12
chr4	139140494	G	C	13	7	13	7	Unknown	0.00415800415800414	7.25444455192477e-12	0.00415800415800414	25	139140519	139144353	Known	0.00536308076364625
chr4	186846803	T	C	0	7	0	5	Unknown	0.00396825396825396	0.020979020979021	0.00396825396825396	0	186696520	186846803	SemiNovel	0.00512558334644224
chr4	122618046	A	C	0	49	0	49	Unknown	7.85002919296318e-29	7.85002919296318e-29	7.85002919296318e-29	28	122617779	122618018	Known	8.49230430875107e-28
chr4	26673787	A	G	0	8	0	8	Unknown	0.000155400155400155	0.000155400155400155	0.000155400155400155	22	26673809	26675398	Known	0.000281675645914057
chr4	57314905	A	C	10	12	10	12	Unknown	6.13205377811162e-05	9.50525633292485e-13	6.13205377811162e-05	29	57314763	57314876	Known	0.000120311334700298
chr4	5819967	T	C	7	10	1	5	Unknown	0.00757575757575756	0.0184042875922742	0.00757575757575756	14	5819981	5825344	Novel	0.00273490233775832
chr4	170663235	C	T	0	10	0	10	Unknown	1.08250882244691e-05	1.08250882244691e-05	1.08250882244691e-05	23	170663258	170669895	Known	2.37596363034257e-05
chr4	3215835	T	C	17	13	17	13	Unknown	2.31784431073359e-05	1.69112338921449e-17	2.31784431073359e-05	27	3215862	3216837	Known	4.99522825076995e-05
chr4	110678925	T	C	0	5	0	5	Unknown	0.00396825396825396	0.00396825396825396	0.00396825396825396	14	110678939	110681426	Known	8.15260047700308e-05
chr4	1701317	G	A	9	9	9	9	Unknown	0.000516446845701573	2.20382389230053e-10	0.000516446845701573	26	1698078	1701291	Known	0.000889003155147928
chr4	42020142	A	G	0	23	0	23	Unknown	1.21456053142928e-13	1.21456053142928e-13	1.21456053142928e-13	14	42003797	42020128	Known	6.23687087152333e-13
chr4	187534286	A	C	58	59	58	59	Unknown	2.58658654691177e-21	3.49081646164202e-70	1.67543505657185e-22	23	187532929	187534263	Known	1.40664593553287e-21
chr4	38933859	G	A	64	28	64	28	Unknown	6.57309943213586e-10	1.38857619166355e-54	6.57309943213586e-10	3	38933233	38933856	Known	2.42787761751091e-09
chr4	38930921	A	G	12	10	12	10	Unknown	0.000521224571139487	9.50525633292485e-13	0.000521224571139487	33	38930954	38933072	Known	0.00089553775970419
chr4	108931039	T	C	0	25	0	25	Unknown	1.58214572048971e-14	1.58214572048971e-14	1.58214572048971e-14	4	108931043	108935587	Known	8.76585594530434e-14
chr4	2910308	G	A	8	4	8	4	Unknown	0.046583850931677	7.3960230105068e-07	0.046583850931677	23	2910331	2916611	Known	0.0471523668639053
chr4	5754579	C	T	17	18	17	18	Unknown	3.91234806689706e-07	1.78274922648608e-20	3.91234806689706e-07	16	5750033	5754563	Known	1.08822120519281e-06
chr4	187538330	G	A	0	41	0	41	Unknown	4.70826882652773e-24	4.70826882652773e-24	4.70826882652773e-24	25	187538355	187538862	Known	4.2529807848866e-23
chr4	129100643	G	A	0	7	0	6	Unknown	0.00216450216450216	0.00466200466200466	0.00216450216450216	24	129100667	129120594	Known	0.00312460043472702
chr4	140005294	A	G	0	8	0	8	Unknown	0.000155400155400155	0.000155400155400155	0.000155400155400155	7	139994721	140005287	Known	0.000281675645914057
chr4	38880046	T	C	55	38	55	38	Unknown	6.07488629027073e-14	1.74510251114462e-55	6.07488629027073e-14	1	38880047	38893364	Known	3.32189916261511e-13
chr4	155461113	T	C	13	14	13	14	Unknown	1.23611682227805e-05	1.02725332573417e-15	1.23611682227805e-05	10	155460365	155461103	Known	2.70660139406001e-05
chr4	38995374	T	C	0	6	0	6	Unknown	0.00216450216450216	0.00216450216450216	0.00216450216450216	16	38990590	38995358	Known	0.00312460043472702
chr4	3132038	A	G	27	14	27	14	Unknown	3.20558605934295e-05	4.70826882652773e-24	3.20558605934295e-05	6	3131774	3132032	Known	6.87054741144999e-05
chr4	156276289	C	T	4	9	4	9	Unknown	0.00045766590389016	1.92296598273177e-07	0.00045766590389016	23	156276312	156276868	Known	0.000794816991717873
chr4	5795412	C	T	11	4	11	4	Unknown	0.0498084291187739	1.28934500757877e-08	0.0498084291187739	32	5795444	5798749	Known	0.0498084291187739
chr4	108641300	T	C	21	7	21	7	Unknown	0.00510543840177578	2.61482664732333e-16	0.00510543840177578	24	108622441	108641276	Known	0.00652666273034111
chr4	87706506	T	G	0	42	0	42	Unknown	1.19124873924197e-24	1.19124873924197e-24	1.19124873924197e-24	15	87706521	87707001	Known	1.10523654213738e-23
chr4	5819967	T	C	19	9	18	9	Unknown	0.0017626480540028	7.58299727723766e-15	0.0017626480540028	29	5815889	5819938	Novel	0.00273490233775832
chr4	174090107	A	G	99	44	99	44	Unknown	2.25070095079534e-15	3.41250909960026e-85	2.25070095079534e-15	5	174090112	174169131	Known	1.3276225220532e-14
chr4	858941	T	C	0	5	0	5	Unknown	0.00396825396825396	0.00396825396825396	0.00396825396825396	31	853510	858910	Known	0.00512558334644224
chr4	170678993	T	C	9	6	9	6	Unknown	0.0168582375478927	1.28934500757877e-08	0.0168582375478927	12	170674986	170678981	Known	0.0201841628034044
chr4	5749904	T	C	28	10	28	10	Unknown	0.000495254603009417	1.45082697999576e-22	0.000495254603009417	29	5747068	5749875	Known	0.000856834291047266
chr4	144467104	T	C	0	16	0	16	Unknown	3.32734195504201e-09	3.32734195504201e-09	3.32734195504201e-09	26	144466736	144467078	Known	1.14265181065872e-08
chr4	3519762	A	G	68	76	68	76	Unknown	2.94409262092359e-29	4.28049921901064e-86	2.94409262092359e-29	1	3517925	3519761	Known	3.24918609010801e-28
chr4	76722353	G	A	30	40	30	40	Unknown	6.26135924968779e-16	2.13171960004365e-41	6.26135924968779e-16	0	76722353	76725287	Known	3.79144696159192e-15
chr4	80905990	C	G	39	19	38	19	Unknown	6.29376605326529e-07	1.92144258301532e-32	6.29376605326529e-07	17	80905124	80905973	Known	1.73824800078578e-06
chr4	80905991	G	T	38	19	37	19	Unknown	3.02636410220842e-07	7.49036939141543e-32	3.02636410220842e-07	18	80905124	80905973	Known	8.46948726763235e-07
chr4	15640168	C	T	9	10	8	10	Unknown	0.000344297897134382	1.13169335010028e-09	0.000344297897134382	37	15638299	15640131	Known	0.000606789017679848
chr4	114257201	C	T	0	5	0	5	Unknown	0.00396825396825396	0.00396825396825396	0.00396825396825396	12	114257213	114257733	Known	0.00512558334644224
chr4	6616056	C	T	10	5	10	5	Unknown	0.0210727969348659	1.28934500757877e-08	0.0210727969348659	26	6616082	6619107	Known	0.0246164085406436
chr4	73991006	T	C	0	6	0	6	Unknown	0.00216450216450216	0.00216450216450216	0.00216450216450216	23	73991029	74000834	Known	0.00312460043472702
chr4	84027079	C	A	0	27	0	27	Unknown	1.02725332573417e-15	1.02725332573417e-15	1.02725332573417e-15	23	84027102	84027866	Novel	6.09889881243912e-15
chr4	123150286	T	C	13	10	6	6	Unknown	0.0137299771167048	6.94966094852649e-05	0.0137299771167048	10	123145832	123150276	Known	0.0165473127998332
chr4	190878580	A	G	11	4	0	4	Unknown	0.0285714285714286	0.0498084291187739	0.000257997936016512	27	190873442	190878553	Known	0.000459128966760204
chr4	130023759	A	T	8	7	4	6	Unknown	0.0108359133126935	0.000199900049975012	0.0108359133126935	2	130017364	130023757	Known	0.0132524897070753
chr4	6619204	G	A	0	30	0	30	Unknown	1.69112338921449e-17	1.69112338921449e-17	1.69112338921449e-17	15	6619219	6621654	Known	1.09165205572643e-16
chr4	119237348	T	C	1	4	1	4	Unknown	0.0476190476190476	0.00396825396825396	0.0476190476190476	11	119234552	119237337	Known	0.0479342895672428
chr4	170581570	G	A	0	6	0	5	Unknown	0.00396825396825396	0.00757575757575756	0.00396825396825396	29	170581599	170601201	Known	0.00512558334644224
chr4	946310	A	G	0	4	0	4	Unknown	0.0285714285714286	0.0285714285714286	0.0285714285714286	17	946327	946978	SemiNovel	0.0301232665639446
chr4	76730195	A	G	35	22	35	22	Unknown	3.83587114296468e-08	1.29144299851988e-33	3.83587114296468e-08	9	76730204	76731585	Known	1.16265551697612e-07
chrX	73501562	T	C	0	4	0	4	Unknown	0.0285714285714286	0.0285714285714286	0.0285714285714286	25	73500920	73501537	Known	0.0301232665639446
chrX	151904488	C	A	0	8	0	8	Unknown	0.000155400155400155	0.000155400155400155	0.000155400155400155	29	151903295	151904459	Known	0.000281675645914057
chrX	151869121	C	G	35	36	32	33	Unknown	9.32476146125012e-13	1.27250494713081e-33	9.32476146125012e-13	21	151867307	151869100	Known	4.6045816961443e-12
chrX	56843771	G	A	0	30	0	28	Unknown	2.61482664732333e-16	8.38797201050371e-15	2.61482664732333e-16	18	56758632	56843753	Known	1.60465931249416e-15
chrX	154456747	A	G	0	27	0	27	Unknown	1.02725332573417e-15	1.02725332573417e-15	1.02725332573417e-15	17	154456764	154464510	Known	6.09889881243912e-15
chrX	148582549	G	A	0	131	0	125	Unknown	2.1927812846109e-74	4.50388441103268e-68	2.1927812846109e-74	19	148582568	148584842	Known	6.66849152886669e-73
chrX	150151835	T	A	0	4	0	4	Unknown	0.0285714285714286	0.0285714285714286	0.0285714285714286	14	150151849	150154068	Known	0.0301232665639446
chrX	151869249	A	T	58	34	58	34	Unknown	2.7134793977072e-12	1.38857619166355e-54	2.7134793977072e-12	3	151869165	151869246	Known	1.28491230303194e-11
chrX	2632482	C	T	0	224	0	213	Unknown	2.98724916422769e-127	1.74153458143324e-115	2.98724916422769e-127	13	2632495	2635646	Known	1.70335436718566e-125
chrX	117907882	C	T	0	24	0	24	Unknown	6.20201122431976e-14	6.20201122431976e-14	6.20201122431976e-14	40	117900939	117907842	Known	3.32189916261511e-13
chrX	200860	T	C	0	5	0	4	Unknown	0.0285714285714286	0.0476190476190476	0.0285714285714286	26	198351	200834	Known	0.0301232665639446
chrX	135961587	G	T	0	9	0	9	Unknown	4.11353352529823e-05	4.11353352529823e-05	4.11353352529823e-05	25	135961612	135962756	Known	8.15260047700308e-05
chrX	153633359	G	C	0	18	0	18	Unknown	2.20382389230053e-10	2.20382389230053e-10	2.20382389230053e-10	23	153633255	153633336	Known	8.65404016244844e-10
chrX	43603391	T	C	0	5	0	5	Unknown	0.00396825396825396	0.00396825396825396	0.00396825396825396	27	43603418	43603614	Known	0.00512558334644224
chrX	153042419	G	A	0	15	0	15	Unknown	1.28934500757877e-08	1.28934500757877e-08	1.28934500757877e-08	16	153042435	153042663	Known	4.20111581636084e-08
chrX	24075862	A	G	0	23	0	23	Unknown	1.21456053142928e-13	1.21456053142928e-13	1.21456053142928e-13	9	24075871	24078205	Known	6.23687087152333e-13
chrX	153035798	G	A	0	12	0	12	Unknown	7.3960230105068e-07	7.3960230105068e-07	7.3960230105068e-07	5	153035703	153035793	Known	1.95018448745252e-06
chrX	23858452	G	A	0	9	0	5	Unknown	0.00396825396825396	0.0294117647058823	0.00396825396825396	22	23851729	23858430	Known	0.00512558334644224
chrX	100743037	C	T	0	5	0	5	Unknown	0.00396825396825396	0.00396825396825396	0.00396825396825396	6	100742678	100743031	Known	0.00512558334644224
chrX	153133338	A	C	11	5	11	5	Unknown	0.0433815350389321	3.32734195504201e-09	0.0433815350389321	27	153133365	153133453	Known	0.0443042020155064
chrX	46472826	G	A	0	12	0	12	Unknown	7.3960230105068e-07	7.3960230105068e-07	7.3960230105068e-07	3	46472829	46480412	Known	1.95018448745252e-06
chrX	152018832	T	G	0	15	0	15	Unknown	1.28934500757877e-08	1.28934500757877e-08	1.28934500757877e-08	23	152014976	152018809	Known	4.20111581636084e-08
chrX	43603391	T	C	0	6	0	6	Unknown	0.00216450216450216	0.00216450216450216	0.00216450216450216	35	43603152	43603356	Known	0.00512558334644224
chrX	151936228	T	A	3	6	3	6	Unknown	0.0090497737556561	4.11353352529823e-05	0.0090497737556561	3	151936231	151936312	Known	0.0111875477729136
chrX	1554649	T	C	0	6	0	6	Unknown	0.00216450216450216	0.00216450216450216	0.00216450216450216	2	1554651	1557990	Known	0.00312460043472702
chrX	65822607	T	C	0	11	0	5	Unknown	0.00396825396825396	0.0350877192982457	0.00396825396825396	32	65822639	65824263	Known	0.00512558334644224
chrX	79943569	T	C	0	7	0	7	Unknown	0.000582750582750582	0.000582750582750582	0.000582750582750582	1	79942502	79943568	Known	0.000937676863602788
chrX	65822607	T	C	0	11	0	5	Unknown	0.00396825396825396	0.0350877192982457	0.00396825396825396	32	65822639	65835776	SemiNovel	0.00512558334644224
chrX	2632482	C	T	0	224	0	11	Unknown	2.83514215402761e-06	0.000861187789554277	2.83514215402761e-06	13	2632495	2637702	Known	1.70335436718566e-125
chrX	107418906	A	G	0	25	0	25	Unknown	1.58214572048971e-14	1.58214572048971e-14	1.58214572048971e-14	22	107418445	107418884	Known	8.76585594530434e-14
chrX	48460314	A	G	0	15	0	15	Unknown	1.28934500757877e-08	1.28934500757877e-08	1.28934500757877e-08	38	48460352	48460453	Known	4.20111581636084e-08
chrX	2632482	C	T	0	83	0	82	Unknown	1.37484772536685e-48	2.90467828522937e-47	1.37484772536685e-48	19	2609468	2632463	Known	1.70335436718566e-125
chrX	117528142	C	T	0	5	0	5	Unknown	0.00396825396825396	0.00396825396825396	0.00396825396825396	6	117528148	117529212	Known	0.00512558334644224
chrX	154020114	C	A	0	12	0	12	Unknown	7.3960230105068e-07	7.3960230105068e-07	7.3960230105068e-07	8	154020122	154020417	Known	1.95018448745252e-06
chr1	144955288	A	G	41	17	38	16	Unknown	8.28884646805204e-06	1.81672396224078e-28	8.28884646805204e-06	4	144955292	144994591	Known	1.93736744518005e-05
chr1	143467599	C	G	45	12	45	12	Unknown	0.000256120881254399	1.29144299851988e-33	0.000256120881254399	28	143465438	143467571	Known	0.000456382065099798
chr1	32160818	G	A	21	9	21	9	Unknown	0.00193560331913891	1.69112338921449e-17	0.00193560331913891	4	32160822	32161362	Known	0.00298801256880045
chr1	121115834	C	G	45	6	45	6	Unknown	0.0133745333296216	5.00489409992406e-30	0.0133745333296216	2	121107216	121115832	Known	0.0161616325488629
chr1	165619079	C	T	0	43	0	43	Unknown	3.01315857572968e-25	3.01315857572968e-25	3.01315857572968e-25	1	165600530	165619078	Known	2.8437982833697e-24
chr1	23885498	T	C	0	91	0	91	Unknown	2.76205916385212e-54	2.76205916385212e-54	2.76205916385212e-54	12	23885510	23885618	Known	5.64160890407704e-53
chr1	32164206	T	G	26	14	24	13	Unknown	6.80793534195497e-05	2.29584604519148e-19	6.80793534195497e-05	1	32164207	32165414	Known	0.000133190271843679
chr1	76257892	A	T	35	12	35	12	Unknown	0.000218834444029261	1.23023841859113e-27	0.000218834444029261	26	76257256	76257866	Known	0.000391982901379638
chr1	151239051	T	C	0	9	0	9	Unknown	4.11353352529823e-05	4.11353352529823e-05	4.11353352529823e-05	55	151238915	151238996	Known	8.15260047700308e-05
chr1	242012033	G	A	0	4	0	4	Unknown	0.0285714285714286	0.0285714285714286	0.0285714285714286	0	242011655	242012033	Known	0.0301232665639446
chr1	29631909	A	G	17	11	17	11	Unknown	0.000288433317927732	2.61482664732333e-16	0.000288433317927732	31	29631940	29637256	Known	0.000512292012438808
chr1	108313258	C	T	9	8	9	8	Unknown	0.00267787253326741	4.28521312391768e-10	0.00267787253326741	0	108311131	108313258	Known	0.00380744785639112
chr1	110466810	C	A	23	31	23	31	Unknown	1.95736207154811e-12	8.04576932703302e-32	1.95736207154811e-12	2	110466812	110467398	Known	9.34956368207188e-12
chr1	65858145	G	A	0	5	0	5	Unknown	0.00396825396825396	0.00396825396825396	0.00396825396825396	31	65855310	65858114	Known	0.00512558334644224
chr1	108307774	C	T	3	5	3	5	Unknown	0.0128205128205128	0.000155400155400155	0.0128205128205128	23	108307797	108309069	Known	0.0155058522270188
chr1	142700052	T	G	13	5	0	5	Unknown	0.00396825396825396	0.0454545454545455	2.97185651876728e-05	15	142697873	142700037	SemiNovel	6.37958532695376e-05
chr1	142700046	G	T	16	6	0	5	Unknown	0.00396825396825396	0.0484968803176404	1.2386968908708e-05	9	142697873	142700037	SemiNovel	2.7100826461338e-05
chr1	155185354	T	C	1	11	1	11	Unknown	9.61482991365885e-06	7.3960230105068e-07	9.61482991365885e-06	0	155184953	155185354	Known	2.23773720014322e-05
chr1	143188623	C	G	0	9	0	9	Unknown	4.11353352529823e-05	4.11353352529823e-05	4.11353352529823e-05	5	143188628	143194122	Known	8.15260047700308e-05
chr1	143188627	A	G	0	9	0	9	Unknown	4.11353352529823e-05	4.11353352529823e-05	4.11353352529823e-05	1	143188628	143194122	Known	8.15260047700308e-05
chr1	167906239	A	C	0	6	0	6	Unknown	0.00216450216450216	0.00216450216450216	0.00216450216450216	7	167906246	167921038	Known	0.00312460043472702
chr1	2452569	T	C	4	4	4	4	Unknown	0.0384615384615384	0.000155400155400155	0.0384615384615384	29	2452345	2452540	Known	0.039515477015477
chr1	39934315	T	G	25	8	20	7	Unknown	0.0100285397177739	4.51922618226573e-13	0.0100285397177739	28	39929358	39934287	Known	0.0123196199315741
chr1	29542637	A	G	0	6	0	6	Unknown	0.00216450216450216	0.00216450216450216	0.00216450216450216	11	29542648	29543100	Known	0.00312460043472702
chr1	46496709	A	G	9	4	9	4	Unknown	0.0478260869565217	1.92296598273177e-07	0.0478260869565217	30	46496433	46496679	Known	0.0479826503877125
chr1	220263059	G	A	0	5	0	4	Unknown	0.0285714285714286	0.0476190476190476	0.0285714285714286	31	220253196	220263028	Known	0.0301232665639446
chr1	155162067	C	T	0	5	0	4	Unknown	0.0285714285714286	0.0476190476190476	0.0285714285714286	7	155162074	155162577	Known	0.0301232665639446
chr1	143392641	C	T	1	4	1	4	Unknown	0.0476190476190476	0.00396825396825396	0.0476190476190476	15	143392656	143393991	Known	0.0479342895672428
chr1	144014068	T	C	0	31	0	31	Unknown	2.14855840432988e-18	2.14855840432988e-18	2.14855840432988e-18	25	144014093	144053506	Known	1.46648487597279e-17
chr1	108307727	T	A	1	8	1	8	Unknown	0.000411353352529824	4.11353352529823e-05	0.000411353352529824	29	108303501	108307698	Known	0.000719408387140017
chr1	26879920	T	C	0	6	0	6	Unknown	0.00216450216450216	0.00216450216450216	0.00216450216450216	38	26878214	26879882	Known	0.00312460043472702
chr1	171556165	G	C	0	20	0	13	Unknown	1.92296598273177e-07	6.44216439544584e-06	1.92296598273177e-07	23	171553665	171556142	Known	0.000937676863602788
chr1	28834674	T	A	2	10	2	10	Unknown	6.73038093956117e-05	7.3960230105068e-07	6.73038093956117e-05	34	28832596	28834640	Known	0.000131767186205858
chr1	156450740	G	A	0	8	0	8	Unknown	0.000155400155400155	0.000155400155400155	0.000155400155400155	23	156450763	156452229	Known	0.000281675645914057
chr1	184675814	G	A	0	5	0	5	Unknown	0.00396825396825396	0.00396825396825396	0.00396825396825396	37	184672130	184675777	Known	0.00512558334644224
chr1	144677254	G	C	35	10	35	10	Unknown	0.00111532423957821	9.63136700882183e-27	0.00111532423957821	15	144677049	144677239	Known	0.00176453320446565
chr1	46476587	T	G	4	4	4	4	Unknown	0.0384615384615384	0.000155400155400155	0.0384615384615384	24	46476611	46485268	Known	0.039515477015477
chr1	59127086	G	A	0	7	0	7	Unknown	0.000582750582750582	0.000582750582750582	0.000582750582750582	8	59126899	59127078	Known	0.000937676863602788
chr1	186946912	G	A	0	7	0	7	Unknown	0.000582750582750582	0.000582750582750582	0.000582750582750582	8	186946920	186948447	Known	0.000937676863602788
chr1	155947875	A	G	0	4	0	4	Unknown	0.0285714285714286	0.0285714285714286	0.0285714285714286	17	155939091	155947858	Known	0.0301232665639446
chr1	15844615	A	G	2	4	2	4	Unknown	0.0303030303030303	0.00216450216450216	0.0303030303030303	10	15834402	15844605	Known	0.0316804407713498
chr1	3755675	T	C	0	9	0	9	Unknown	4.11353352529823e-05	4.11353352529823e-05	4.11353352529823e-05	8	3755683	3756172	Known	8.15260047700308e-05
chr1	121116688	A	G	49	21	49	21	Unknown	1.63092043998715e-07	2.13171960004365e-41	1.63092043998715e-07	1	121116047	121116687	Known	4.81534977804187e-07
chr1	109338861	G	C	0	49	0	49	Unknown	7.85002919296318e-29	7.85002919296318e-29	7.85002919296318e-29	5	109337529	109338856	Known	8.49230430875107e-28
chr1	214564340	T	C	0	9	0	9	Unknown	4.11353352529823e-05	4.11353352529823e-05	4.11353352529823e-05	9	214560265	214564331	Known	8.15260047700308e-05
chr1	233398713	C	T	0	11	0	10	Unknown	1.08250882244691e-05	1.70108529241656e-05	1.08250882244691e-05	9	233397911	233398704	Known	2.37596363034257e-05
chr1	17314942	G	A	0	33	0	33	Unknown	2.77030241144367e-19	2.77030241144367e-19	2.77030241144367e-19	27	17314969	17316186	Known	2.00061153037502e-18
chr1	104076462	C	T	0	4	0	4	Unknown	0.0285714285714286	0.0285714285714286	0.0285714285714286	17	104076479	104077396	Known	0.0301232665639446
chr1	236744712	C	A	0	6	0	6	Unknown	0.00216450216450216	0.00216450216450216	0.00216450216450216	2	236744714	236746036	Known	0.00312460043472702
chr1	3761479	C	T	0	5	0	5	Unknown	0.00396825396825396	0.00396825396825396	0.00396825396825396	8	3756340	3761471	Known	0.00512558334644224
chr1	17396703	T	C	0	8	0	6	Unknown	0.00216450216450216	0.00699300699300699	0.00216450216450216	8	17396711	17397901	Known	0.00312460043472702
chr1	144301507	A	G	15	5	15	5	Unknown	0.0235620235620235	7.25444455192477e-12	0.0235620235620235	29	144301536	144340526	Known	0.0273956068348591
chr1	1158631	A	G	0	156	0	151	Unknown	2.67524914612602e-90	4.49650470444276e-84	2.67524914612602e-90	7	1154307	1158624	Known	9.63441699071962e-89
chr1	54065778	C	T	0	4	0	4	Unknown	0.0285714285714286	0.0285714285714286	0.0285714285714286	4	54060663	54065774	Known	0.0301232665639446
chr1	24706292	T	C	0	4	0	4	Unknown	0.0285714285714286	0.0285714285714286	0.0285714285714286	21	24706313	24710392	Known	0.0301232665639446
chr1	109884775	T	G	0	32	0	32	Unknown	1.09133125299295e-18	1.09133125299295e-18	1.09133125299295e-18	5	109884780	109888373	Known	7.63931877095065e-18
chr1	10596341	C	T	8	8	8	8	Unknown	0.00244716351501669	3.32734195504201e-09	0.00244716351501669	13	10596354	10659295	Known	0.00349212019843622
chr1	144918957	T	A	24	5	24	5	Unknown	0.0259170653907496	6.65175199757689e-17	0.0259170653907496	34	144918991	144921835	Known	0.0299809839283523
chr1	35858287	T	C	0	5	0	5	Unknown	0.00396825396825396	0.00396825396825396	0.00396825396825396	39	35857953	35858248	Known	0.00512558334644224
chr1	18023365	C	T	0	11	0	11	Unknown	2.83514215402761e-06	2.83514215402761e-06	2.83514215402761e-06	22	18021775	18023343	Known	6.81879092756903e-06
chr1	179876988	C	G	0	12	0	12	Unknown	7.3960230105068e-07	7.3960230105068e-07	7.3960230105068e-07	11	179876999	179877740	Known	1.95018448745252e-06
chr1	40881041	C	G	0	16	0	16	Unknown	3.32734195504201e-09	3.32734195504201e-09	3.32734195504201e-09	12	40881053	40881848	Known	1.14265181065872e-08
chr1	26131654	G	A	0	40	0	35	Unknown	1.78274922648608e-20	1.13644379236978e-17	1.78274922648608e-20	21	26127651	26131633	Known	1.35163009221396e-19
chr1	99225627	G	A	0	76	0	67	Unknown	1.33485212675445e-39	2.23244737880616e-33	1.33485212675445e-39	17	99203945	99225610	Known	1.96424208114351e-38
chr1	160264358	A	C	61	18	61	18	Unknown	1.337446486639e-05	2.17284726629336e-47	2.56055377935706e-06	25	160264383	160264558	Known	6.5436374361347e-06
chr1	204978704	G	A	0	18	0	13	Unknown	1.92296598273177e-07	7.41564701520208e-06	1.92296598273177e-07	19	204971876	204978685	Known	5.43153549508446e-07
chr1	202733238	C	T	0	12	0	11	Unknown	2.83514215402761e-06	9.61482991365885e-06	2.83514215402761e-06	35	202733273	202736054	Known	6.81879092756903e-06
chr1	887801	A	G	0	37	0	37	Unknown	1.14538972104931e-21	1.14538972104931e-21	1.14538972104931e-21	9	887519	887792	Known	9.19334799563625e-21
chr1	1599888	A	G	2	5	0	5	Unknown	0.00396825396825396	0.020979020979021	0.00396825396825396	23	1599911	1601103	Known	0.00512558334644224
chr1	145109549	G	T	1	52	1	52	Unknown	1.72179463598503e-29	1.59425429257871e-31	1.72179463598503e-29	25	145104017	145109524	Known	1.93137373716845e-28
chr1	11259343	T	G	18	5	18	5	Unknown	0.0490956072351421	1.21456053142928e-13	0.0490956072351421	28	11227574	11259315	Known	0.0491674632281683
chr1	117529458	G	A	30	9	30	9	Unknown	0.00232408147515228	7.34834444413446e-23	0.00232408147515228	35	117527607	117529423	Known	0.00332514950208667
chr1	225600169	C	T	0	14	0	14	Unknown	2.49273368131895e-08	2.49273368131895e-08	2.49273368131895e-08	13	225599142	225600156	Known	7.62303026343014e-08
chr1	20982631	G	A	48	8	48	8	Unknown	0.00597485078321913	5.12045820465751e-33	0.00597485078321913	37	20982272	20982594	Known	0.00758144023814129
chr1	46095272	T	C	7	6	7	6	Unknown	0.0149068322981366	1.92296598273177e-07	0.0149068322981366	24	46094080	46095248	Known	0.0179261862917399
chr1	162625020	G	A	0	27	0	25	Unknown	1.58214572048971e-14	4.1706485024807e-13	1.58214572048971e-14	19	162602421	162625001	Known	8.76585594530434e-14
chr1	179876988	C	G	0	4	0	4	Unknown	0.0285714285714286	0.0285714285714286	0.0285714285714286	30	179873157	179876958	Known	1.95018448745252e-06
chr1	6704635	A	G	0	23	0	23	Unknown	1.21456053142928e-13	1.21456053142928e-13	1.21456053142928e-13	17	6700117	6704618	Known	6.23687087152333e-13
chr1	144915624	G	A	34	7	34	7	Unknown	0.0118271320802967	4.70826882652773e-24	0.0118271320802967	15	144915639	144916570	Known	0.0144255171585437
chr1	26146514	G	C	43	21	43	20	Unknown	3.17150042421848e-07	5.42771522383228e-36	3.17150042421848e-07	6	26146520	26149510	Known	8.86659515943409e-07
chr1	225607144	C	T	0	10	0	10	Unknown	1.08250882244691e-05	1.08250882244691e-05	1.08250882244691e-05	10	225607154	225607417	Known	2.37596363034257e-05
chr1	206566904	T	C	25	24	25	24	Unknown	2.75214420182366e-09	7.85002919296318e-29	2.75214420182366e-09	2	206566261	206566902	Known	9.92439878839439e-09
chr1	55319902	A	G	0	79	0	79	Unknown	8.63706788351565e-47	8.63706788351565e-47	8.63706788351565e-47	5	55319907	55330976	Known	1.51536248699887e-45
chr1	34024928	T	C	2	4	2	4	Unknown	0.0303030303030303	0.00216450216450216	0.0303030303030303	28	34023522	34024900	Known	0.0316804407713498
chr1	1650797	A	G	1	6	1	6	Unknown	0.00466200466200466	0.000582750582750582	0.00466200466200466	30	1647917	1650767	Known	0.0059709437341632
chr1	1650787	T	C	2	18	2	18	Unknown	3.35155338298926e-09	7.25444455192477e-12	3.35155338298926e-09	20	1647917	1650767	Known	1.14952401118316e-08
chr1	1647893	C	T	3	11	2	11	Unknown	1.00955714093418e-05	7.47820104395691e-07	1.00955714093418e-05	24	1647917	1650767	Known	2.3476277780262e-05
chr1	223905532	G	A	0	339	0	338	Unknown	1.03972103260602e-202	1.77013657633917e-200	1.03972103260602e-202	1	223905533	223931802	Known	1.18571519426778e-200
chr1	16464673	G	A	31	16	31	16	Unknown	6.55104541260566e-06	1.23023841859113e-27	6.55104541260566e-06	7	16464680	16464770	Known	1.54570787019842e-05
chr1	151239051	T	C	0	78	0	77	Unknown	6.82190999498055e-46	1.35601965771193e-44	6.82190999498055e-46	12	151239063	151239649	Known	8.15260047700308e-05
chr1	236717926	T	C	0	5	0	5	Unknown	0.00396825396825396	0.00396825396825396	0.00396825396825396	28	236717039	236717898	Known	0.00512558334644224
chr1	17991052	T	C	0	4	0	4	Unknown	0.0285714285714286	0.0285714285714286	0.0285714285714286	38	17991090	18014068	Known	0.0301232665639446
chr1	32148571	A	G	0	11	0	11	Unknown	2.83514215402761e-06	2.83514215402761e-06	2.83514215402761e-06	36	32146668	32148535	Known	6.81879092756903e-06
chr1	226019633	T	C	0	73	0	73	Unknown	3.40118804786627e-43	3.40118804786627e-43	3.40118804786627e-43	27	226019660	226026355	Known	5.47591275706469e-42
chr1	206566048	G	C	37	21	36	20	Unknown	1.20403733098613e-07	5.7643277490456e-31	1.20403733098613e-07	2	206557431	206566046	Known	3.57424097061717e-07
chr1	12638964	T	C	0	16	0	16	Unknown	3.32734195504201e-09	3.32734195504201e-09	3.32734195504201e-09	20	12638984	12639321	Known	1.14265181065872e-08
chr1	209811886	T	G	0	30	0	30	Unknown	1.69112338921449e-17	1.69112338921449e-17	1.69112338921449e-17	7	209811326	209811879	Known	1.09165205572643e-16
chr1	25889632	T	C	8	6	8	6	Unknown	0.0159420289855072	2.49273368131895e-08	0.0159420289855072	12	25889644	25890152	Known	0.019120654396728
chr1	12024235	C	T	162	95	162	95	Unknown	5.49263436443474e-34	1.06014423245971e-153	5.49263436443474e-34	3	12023693	12024232	Known	6.92780656933544e-33
chr1	39945661	A	C	39	7	36	7	Unknown	0.0119943827597973	8.96991435763127e-23	0.0119943827597973	20	39945681	39950273	Known	0.01462299581896
chr1	17739586	G	A	0	30	0	30	Unknown	1.69112338921449e-17	1.69112338921449e-17	1.69112338921449e-17	17	17738690	17739569	Known	1.09165205572643e-16
chr1	201112981	A	G	0	11	0	11	Unknown	2.83514215402761e-06	2.83514215402761e-06	2.83514215402761e-06	33	201104943	201112948	Known	6.81879092756903e-06
chr1	99225627	G	A	0	76	0	7	Unknown	0.000582750582750582	0.00676220530436273	0.000582750582750582	17	99167459	99225610	Known	1.96424208114351e-38
chr1	236706862	G	C	0	12	0	6	Unknown	0.00216450216450216	0.0137299771167048	0.00216450216450216	2	236706087	236706860	Known	0.00312460043472702
chr1	19950062	T	C	0	190	0	190	Unknown	1.98549638143194e-113	1.98549638143194e-113	1.98549638143194e-113	15	19950077	19952881	Known	1.02534030112816e-111
chr1	150199123	G	T	0	22	0	22	Unknown	9.50525633292485e-13	9.50525633292485e-13	9.50525633292485e-13	4	150199127	150201405	Known	4.6045816961443e-12
chr1	117487711	T	A	0	109	0	109	Unknown	8.79583691857754e-65	8.79583691857754e-65	8.79583691857754e-65	3	117487714	117491814	Known	2.1885641496497e-63
chr1	117487710	A	G	0	109	0	109	Unknown	8.79583691857754e-65	8.79583691857754e-65	8.79583691857754e-65	4	117487714	117491814	Known	2.1885641496497e-63
chr1	17730	C	A	27	6	27	6	Unknown	0.0243799915931063	2.77030241144367e-19	0.0243799915931063	12	17742	17915	Known	0.0282745919450559
chr1	206603535	G	A	0	10	0	10	Unknown	1.08250882244691e-05	1.08250882244691e-05	1.08250882244691e-05	23	206594625	206603512	Known	2.37596363034257e-05
chr1	26873700	C	T	17	7	17	7	Unknown	0.00940128649183572	6.20201122431976e-14	0.00940128649183572	20	26873474	26873680	Known	0.0116063694759379
chr1	144606838	A	G	1	7	1	7	Unknown	0.0013986013986014	0.000155400155400155	0.0013986013986014	0	144606510	144606838	Known	0.0021949380894335
chr1	22150120	C	T	0	6	0	5	Unknown	0.00396825396825396	0.00757575757575756	0.00396825396825396	11	22149981	22150109	Known	0.00512558334644224
chr1	32158374	T	C	30	15	30	15	Unknown	1.50611355060145e-05	9.63136700882183e-27	1.50611355060145e-05	6	32158243	32158368	Known	3.27942147016402e-05
chr1	183105534	T	C	0	65	0	65	Unknown	2.10376559063265e-38	2.10376559063265e-38	2.10376559063265e-38	13	183104291	183105521	Known	2.96804454719669e-37
chr1	144930596	C	A	45	8	45	8	Unknown	0.00293893467016605	1.59425429257871e-31	0.00293893467016605	12	144923821	144930584	Known	0.00416564691467866
chr1	236706862	G	C	0	12	0	6	Unknown	0.00216450216450216	0.0137299771167048	0.00216450216450216	2	236706340	236706860	Known	0.00312460043472702
chr1	202715284	G	A	0	23	0	23	Unknown	1.21456053142928e-13	1.21456053142928e-13	1.21456053142928e-13	14	202715110	202715270	Known	6.23687087152333e-13
chr1	161976234	A	G	0	22	0	22	Unknown	9.50525633292485e-13	9.50525633292485e-13	9.50525633292485e-13	29	161976263	161987190	Known	4.6045816961443e-12
chr1	236718620	T	C	0	10	0	10	Unknown	1.08250882244691e-05	1.08250882244691e-05	1.08250882244691e-05	24	236718052	236718596	Known	2.37596363034257e-05
chr1	16910172	G	A	8	6	8	6	Unknown	0.0159420289855072	2.49273368131895e-08	0.0159420289855072	19	16910191	16911984	Known	0.019120654396728
chr1	36927733	G	A	1	23	1	23	Unknown	1.55050280607993e-12	6.20201122431976e-14	1.55050280607993e-12	31	36927764	36929407	Known	7.43209488658627e-12
chr1	222833538	C	G	0	19	0	19	Unknown	5.65846675050138e-11	5.65846675050138e-11	5.65846675050138e-11	19	222833348	222833519	Known	2.32890578889057e-10
chr1	204237416	C	T	0	6	0	4	Unknown	0.0285714285714286	0.0303030303030303	0.0285714285714286	24	204237440	204242754	Known	0.0301232665639446
chr1	99164434	G	A	41	11	40	11	Unknown	0.000534665249557527	3.34793401441515e-29	0.000534665249557527	27	99164461	99167373	Known	0.000918054446699468
chr1	9741193	A	G	8	9	8	9	Unknown	0.000463477938450128	4.28521312391768e-10	0.000463477938450128	0	9741193	9747393	Known	0.000803381328396453
chr1	46498375	A	G	12	6	12	6	Unknown	0.0190615835777126	2.20382389230053e-10	0.0190615835777126	15	46498390	46499474	Known	0.0225850884208656
chr1	236702374	G	A	0	16	0	16	Unknown	3.32734195504201e-09	3.32734195504201e-09	3.32734195504201e-09	15	236702389	236703864	Known	1.14265181065872e-08
chr1	22199245	C	T	0	4	0	4	Unknown	0.0285714285714286	0.0285714285714286	0.0285714285714286	8	22199253	22199490	Known	0.0301232665639446
chr1	168013850	T	C	0	11	0	11	Unknown	2.83514215402761e-06	2.83514215402761e-06	2.83514215402761e-06	27	168012378	168013823	Known	6.81879092756903e-06
chr1	55638075	G	A	0	11	0	11	Unknown	2.83514215402761e-06	2.83514215402761e-06	2.83514215402761e-06	25	55637351	55638050	Known	6.81879092756903e-06
chr1	236748505	T	C	0	11	0	11	Unknown	2.83514215402761e-06	2.83514215402761e-06	2.83514215402761e-06	11	236748516	236749120	Known	6.81879092756903e-06
chr1	28861636	G	A	11	6	11	6	Unknown	0.0184042875922742	4.28521312391768e-10	0.0184042875922742	22	28861658	28861770	Known	0.0219297061994143
chr1	183094547	T	C	0	52	0	52	Unknown	6.31685663097201e-31	6.31685663097201e-31	6.31685663097201e-31	15	183094011	183094532	Known	7.32594771142813e-30
chr1	155230131	C	T	0	44	0	41	Unknown	4.70826882652773e-24	1.23549891806898e-21	4.70826882652773e-24	10	155228745	155230121	Known	4.2529807848866e-23
chr1	149906413	T	C	0	12	0	12	Unknown	7.3960230105068e-07	7.3960230105068e-07	7.3960230105068e-07	6	149906419	149906879	Known	1.95018448745252e-06
chr1	32165495	G	T	9	7	9	7	Unknown	0.00679767643060191	3.32734195504201e-09	0.00679767643060191	36	32165531	32165642	Known	0.00857779639951933
chr1	11132217	G	A	0	19	0	16	Unknown	3.32734195504201e-09	8.71403879577206e-08	3.32734195504201e-09	11	11132228	11133991	Known	1.14265181065872e-08
chr1	209807972	G	A	0	20	0	20	Unknown	7.25444455192477e-12	7.25444455192477e-12	7.25444455192477e-12	11	209807983	209811253	Known	3.1768663581789e-11
chr1	224492746	C	T	0	4	0	4	Unknown	0.0285714285714286	0.0285714285714286	0.0285714285714286	10	224492514	224492736	Known	0.0301232665639446
chr1	1653046	T	A	6	14	6	14	Unknown	3.34038153837931e-06	7.25444455192477e-12	3.34038153837931e-06	11	1650894	1653035	Known	7.97785712961971e-06
chr1	151209063	C	T	0	4	0	4	Unknown	0.0285714285714286	0.0285714285714286	0.0285714285714286	29	151206972	151209034	Known	0.0301232665639446
chr1	184677464	G	A	0	9	0	9	Unknown	4.11353352529823e-05	4.11353352529823e-05	4.11353352529823e-05	14	184677478	184679528	Known	8.15260047700308e-05
chr1	171556165	G	C	0	20	0	7	Unknown	0.000582750582750582	0.00415800415800414	0.000582750582750582	23	171553680	171556142	SemiNovel	0.000937676863602788
chr1	19583636	C	T	0	30	0	30	Unknown	1.69112338921449e-17	1.69112338921449e-17	1.69112338921449e-17	3	19583639	19583948	Known	1.09165205572643e-16
chr1	6659505	G	A	10	5	10	5	Unknown	0.0210727969348659	1.28934500757877e-08	0.0210727969348659	7	6659512	6661857	Known	0.0246164085406436
chr1	23435538	G	A	7	9	7	9	Unknown	0.000815721171672227	3.32734195504201e-09	0.000815721171672227	23	23420873	23435515	Known	0.00129804002724819
chr1	145298186	C	G	9	8	9	8	Unknown	0.00267787253326741	4.28521312391768e-10	0.00267787253326741	31	145297691	145298155	Known	0.00380744785639112
chr1	212274413	A	C	0	5	0	5	Unknown	0.00396825396825396	0.00396825396825396	0.00396825396825396	13	212274426	212276184	Known	0.00512558334644224
chr1	1231656	G	A	18	13	18	13	Unknown	4.964999835014e-05	2.14855840432988e-18	4.964999835014e-05	4	1231660	1231805	Known	9.7975519455179e-05
chr1	214826196	G	A	0	6	0	6	Unknown	0.00216450216450216	0.00216450216450216	0.00216450216450216	25	214825229	214826171	Known	0.00312460043472702
chr1	142699234	G	A	6	11	4	11	Unknown	4.99750124937529e-05	7.32771444189927e-08	4.99750124937529e-05	15	142697873	142699219	Known	9.85458279505775e-05
chr1	236702209	C	T	0	9	0	9	Unknown	4.11353352529823e-05	4.11353352529823e-05	4.11353352529823e-05	30	236700885	236702179	Known	8.15260047700308e-05
chr1	236702210	A	G	0	9	0	9	Unknown	4.11353352529823e-05	4.11353352529823e-05	4.11353352529823e-05	31	236700885	236702179	Known	8.15260047700308e-05
chr1	236700857	C	T	0	10	0	10	Unknown	1.08250882244691e-05	1.08250882244691e-05	1.08250882244691e-05	28	236700885	236702179	Known	2.37596363034257e-05
chr1	145112485	C	T	2	76	2	73	Unknown	6.30426346456163e-41	1.46450123032877e-41	6.30426346456163e-41	34	145112519	145115735	Known	9.5859828347251e-40
chr1	41107612	C	G	5	8	5	8	Unknown	0.00164759725400458	1.92296598273177e-07	0.00164759725400458	16	41107628	41113340	Known	0.00256074598762665
chr1	206773659	A	G	0	10	0	9	Unknown	4.11353352529823e-05	0.00011907597046916	4.11353352529823e-05	3	206773662	206775690	Known	8.15260047700308e-05
chr1	46078854	A	G	22	12	20	10	Unknown	0.000797013131410138	5.18854900374939e-15	0.000797013131410138	13	46072263	46078841	Known	0.00127196789543414
chr1	64097432	C	T	0	38	0	38	Unknown	1.45082697999576e-22	1.45082697999576e-22	1.45082697999576e-22	21	64097453	64100500	Known	1.2218195213072e-21
chr1	155880573	C	G	0	15	0	12	Unknown	7.3960230105068e-07	1.05210552618427e-05	7.3960230105068e-07	22	155880595	155881034	Known	1.95018448745252e-06
chr1	11301714	A	G	0	8	0	8	Unknown	0.000155400155400155	0.000155400155400155	0.000155400155400155	24	11301738	11303171	Known	0.000281675645914057
chr1	183105705	G	A	0	34	0	34	Unknown	7.02912552157359e-20	7.02912552157359e-20	7.02912552157359e-20	15	183105720	183106804	Known	5.18563788478354e-19
chr1	26609259	C	T	0	8	0	8	Unknown	0.000155400155400155	0.000155400155400155	0.000155400155400155	21	26609280	26609355	Known	0.000281675645914057
chr1	151316161	G	A	0	41	0	41	Unknown	4.70826882652773e-24	4.70826882652773e-24	4.70826882652773e-24	4	151315918	151316157	Known	4.2529807848866e-23
chr1	144922523	C	T	83	10	83	10	Unknown	0.00151339019105657	1.74510251114462e-55	0.00151339019105657	4	144922279	144922519	Known	0.00236424026993256
chr1	203787700	T	C	0	14	0	14	Unknown	2.49273368131895e-08	2.49273368131895e-08	2.49273368131895e-08	2	203786252	203787698	Known	7.62303026343014e-08
chr1	16959612	A	G	3	5	2	5	Unknown	0.020979020979021	0.0013986013986014	0.020979020979021	22	16958866	16959590	Known	0.0246119075951909
chr1	33133968	T	C	0	21	0	21	Unknown	3.71569111196148e-12	3.71569111196148e-12	3.71569111196148e-12	31	33133999	33134340	Known	1.70921791150228e-11
chr1	7880683	T	G	4	5	4	5	Unknown	0.0294117647058823	4.11353352529823e-05	0.0294117647058823	17	7880700	7886540	Known	0.0309377401998462
chr1	219979991	A	C	0	8	0	6	Unknown	0.00216450216450216	0.00699300699300699	0.00216450216450216	0	219978765	219979991	Novel	0.00312460043472702
chr1	180124288	G	C	0	17	0	17	Unknown	4.28521312391768e-10	4.28521312391768e-10	4.28521312391768e-10	19	180124307	180135626	Known	1.59573174423982e-09
chr1	209849002	T	C	0	19	0	19	Unknown	5.65846675050138e-11	5.65846675050138e-11	5.65846675050138e-11	4	209848894	209848998	Known	2.32890578889057e-10
chr1	94930345	G	A	0	15	0	14	Unknown	2.49273368131895e-08	2.06295201212604e-07	2.49273368131895e-08	14	94924199	94930331	Known	7.62303026343014e-08
chr1	32127953	G	A	48	22	48	22	Unknown	6.71555475288824e-08	2.13171960004365e-41	6.71555475288824e-08	18	32127305	32127935	Known	2.01540278055429e-07
chr1	143291482	C	T	0	4	0	4	Unknown	0.0285714285714286	0.0285714285714286	0.0285714285714286	1	143291089	143291481	Novel	0.0301232665639446
chr1	203596318	A	G	0	16	0	16	Unknown	3.32734195504201e-09	3.32734195504201e-09	3.32734195504201e-09	29	203596347	203651870	Known	1.14265181065872e-08
chr1	17301780	A	G	39	14	39	14	Unknown	4.54823883118755e-05	1.59425429257871e-31	4.54823883118755e-05	16	17301518	17301764	Known	8.98810807289554e-05
chr1	24785393	C	T	9	7	9	7	Unknown	0.00679767643060191	3.32734195504201e-09	0.00679767643060191	15	24782763	24785378	Known	0.00857779639951933
chr1	59004979	C	T	0	8	0	5	Unknown	0.00396825396825396	0.0128205128205128	0.00396825396825396	3	59004982	59012375	Known	0.00512558334644224
chr1	12009955	C	T	202	154	202	154	Unknown	2.2983339357881e-56	3.10545692212147e-213	2.2983339357881e-56	8	12009963	12010414	Known	4.91448436113441e-55
chr1	10003320	G	A	0	12	0	12	Unknown	7.3960230105068e-07	7.3960230105068e-07	7.3960230105068e-07	13	10002840	10003307	Known	1.95018448745252e-06
chr1	55541174	A	G	0	11	0	11	Unknown	2.83514215402761e-06	2.83514215402761e-06	2.83514215402761e-06	22	55541196	55542908	Known	6.81879092756903e-06
chr1	110170896	T	C	52	15	51	15	Unknown	2.49174953610396e-05	9.07699446193064e-38	2.49174953610396e-05	3	110170899	110170986	Known	5.36157113232432e-05
chr1	236711323	T	C	0	4	0	4	Unknown	0.0285714285714286	0.0285714285714286	0.0285714285714286	11	236708215	236711312	Known	0.0301232665639446
chr1	65886398	T	C	0	7	0	7	Unknown	0.000582750582750582	0.000582750582750582	0.000582750582750582	25	65886423	65890986	Known	0.000937676863602788
chr1	22159008	C	A	0	18	0	18	Unknown	2.20382389230053e-10	2.20382389230053e-10	2.20382389230053e-10	20	22158289	22158988	Known	8.65404016244844e-10
chr1	227069737	C	T	0	14	0	14	Unknown	2.49273368131895e-08	2.49273368131895e-08	2.49273368131895e-08	12	227069749	227071406	Known	7.62303026343014e-08
chr1	55182300	T	A	8	7	8	7	Unknown	0.00632183908045977	1.28934500757877e-08	0.00632183908045977	27	55181692	55182273	Known	0.00800317926143312
chr1	17314633	C	T	18	30	18	30	Unknown	2.12863551037039e-12	3.10797074170391e-28	2.12863551037039e-12	0	17313764	17314633	Known	1.01499571287173e-11
chr1	219383905	A	G	0	7	0	7	Unknown	0.000582750582750582	0.000582750582750582	0.000582750582750582	31	219366593	219383874	Known	0.000937676863602788
chr1	180145088	A	G	0	14	0	14	Unknown	2.49273368131895e-08	2.49273368131895e-08	2.49273368131895e-08	22	180144501	180145066	Known	7.62303026343014e-08
chr1	16952993	C	G	1	6	1	6	Unknown	0.00466200466200466	0.000582750582750582	0.00466200466200466	1	16952994	16953640	Known	0.0059709437341632
chr1	246714587	G	A	0	5	0	4	Unknown	0.0285714285714286	0.0476190476190476	0.0285714285714286	17	246714604	246719875	Known	0.0301232665639446
chr1	237048500	A	G	0	11	0	11	Unknown	2.83514215402761e-06	2.83514215402761e-06	2.83514215402761e-06	19	237048519	237049592	Known	6.81879092756903e-06
chr1	1166887	T	C	0	23	0	23	Unknown	1.21456053142928e-13	1.21456053142928e-13	1.21456053142928e-13	0	1164326	1166887	SemiNovel	6.23687087152333e-13
chr1	32160818	G	A	25	8	25	8	Unknown	0.00483467629897193	2.77030241144367e-19	0.00483467629897193	31	32159771	32160787	Known	0.00298801256880045
chr1	220154768	C	T	0	6	0	6	Unknown	0.00216450216450216	0.00216450216450216	0.00216450216450216	31	220154799	220156114	Known	0.00312460043472702
chr1	220197625	G	T	0	25	0	25	Unknown	1.58214572048971e-14	1.58214572048971e-14	1.58214572048971e-14	19	220195860	220197606	Known	8.76585594530434e-14
chr1	10460485	T	C	18	16	18	16	Unknown	2.99946685128777e-06	7.02912552157359e-20	2.99946685128777e-06	35	10459761	10460450	Known	7.18245036918166e-06
chr1	205130413	A	G	0	5	0	5	Unknown	0.00396825396825396	0.00396825396825396	0.00396825396825396	27	205129398	205130386	Known	0.00512558334644224
chr1	32193647	T	C	15	18	15	18	Unknown	1.51433051707087e-07	2.77030241144367e-19	1.51433051707087e-07	21	32193206	32193626	Known	4.48563054677811e-07
chr1	47059934	T	C	0	11	0	11	Unknown	2.83514215402761e-06	2.83514215402761e-06	2.83514215402761e-06	18	47059952	47069857	Known	6.81879092756903e-06
chr1	150970577	G	T	0	26	0	25	Unknown	1.58214572048971e-14	5.44444262639107e-14	1.58214572048971e-14	19	150970255	150970558	Known	8.76585594530434e-14
chr1	159862153	T	C	0	24	0	19	Unknown	5.65846675050138e-11	7.36519842944078e-09	5.65846675050138e-11	16	159860187	159862137	Novel	2.32890578889057e-10
chr1	26140573	C	A	0	53	0	53	Unknown	1.59425429257871e-31	1.59425429257871e-31	1.59425429257871e-31	5	26140484	26140568	Known	1.89716260816867e-30
chr1	223934720	G	A	3	245	3	243	Unknown	1.10594117539843e-140	4.2486522504398e-144	1.10594117539843e-140	21	223933141	223934699	Known	7.20704999301307e-139
chr1	227219020	T	G	37	6	37	6	Unknown	0.025933800561724	3.01315857572968e-25	0.025933800561724	21	227218171	227218999	Known	0.0299876688371097
chr1	220156704	T	C	0	13	0	13	Unknown	1.92296598273177e-07	1.92296598273177e-07	1.92296598273177e-07	36	220156740	220157548	Known	5.43153549508446e-07
chr1	220156729	C	T	0	32	0	32	Unknown	1.09133125299295e-18	1.09133125299295e-18	1.09133125299295e-18	11	220156740	220157548	Known	7.63931877095065e-18
chr1	151879799	C	T	0	4	0	4	Unknown	0.0285714285714286	0.0285714285714286	0.0285714285714286	2	151867670	151879797	SemiNovel	0.0301232665639446
chr1	144873887	C	T	18	7	18	7	Unknown	0.00962512664640325	1.58214572048971e-14	0.00962512664640325	10	144868172	144873877	Known	0.0118559728313257
chr1	144868170	C	T	18	8	18	8	Unknown	0.00415201541609551	4.03292046399341e-15	0.00415201541609551	2	144868172	144873877	Known	0.00536040858200633
chr1	147076702	A	G	0	24	0	23	Unknown	1.21456053142928e-13	1.55050280607993e-12	1.21456053142928e-13	2	147076704	147078577	Known	6.23687087152333e-13
chr1	888639	T	C	1	11	1	11	Unknown	9.61482991365885e-06	7.3960230105068e-07	9.61482991365885e-06	29	888668	889162	Known	2.23773720014322e-05
chr1	888659	T	C	0	25	0	25	Unknown	1.58214572048971e-14	1.58214572048971e-14	1.58214572048971e-14	9	888668	889162	Known	8.76585594530434e-14
chr1	26786627	G	A	5	8	5	7	Unknown	0.0022883295194508	1.34607618791224e-06	0.0022883295194508	8	26786635	26795386	Known	0.00327583659808338
chr1	46655158	T	C	0	12	0	10	Unknown	1.08250882244691e-05	6.73038093956117e-05	1.08250882244691e-05	28	46655029	46655130	Known	2.37596363034257e-05
chr1	236700807	T	A	0	15	0	14	Unknown	2.49273368131895e-08	2.06295201212604e-07	2.49273368131895e-08	10	236689415	236700797	Known	7.62303026343014e-08
chr1	236700823	T	C	0	7	0	6	Unknown	0.00216450216450216	0.00466200466200466	0.00216450216450216	26	236689415	236700797	Known	0.00312460043472702
chr1	38449910	T	C	10	6	10	6	Unknown	0.0176739587195649	3.32734195504201e-09	0.0176739587195649	22	38449932	38450379	Known	0.0211146333546265
chr1	156011444	T	C	0	7	0	7	Unknown	0.000582750582750582	0.000582750582750582	0.000582750582750582	18	156011462	156011663	Known	0.000937676863602788
chr1	77634948	G	A	0	33	0	33	Unknown	2.77030241144367e-19	2.77030241144367e-19	2.77030241144367e-19	3	77632515	77634945	Known	2.00061153037502e-18
chr1	1277533	T	C	0	36	0	36	Unknown	4.51964592630269e-21	4.51964592630269e-21	4.51964592630269e-21	3	1277536	1277743	Known	3.54449022930959e-20
chr1	142886713	C	T	1	6	0	5	Unknown	0.00396825396825396	0.020979020979021	0.00396825396825396	22	142842528	142886691	Novel	0.00512558334644224
chr1	142886714	C	A	1	6	0	5	Unknown	0.00396825396825396	0.020979020979021	0.00396825396825396	23	142842528	142886691	Novel	0.00512558334644224
chr1	144912153	A	G	38	5	38	5	Unknown	0.0276399716513111	3.01315857572968e-25	0.0276399716513111	23	144911963	144912130	Known	0.0301232665639446
chr1	236755837	C	T	0	4	0	4	Unknown	0.0285714285714286	0.0285714285714286	0.0285714285714286	14	236755410	236755823	Known	0.0301232665639446
chr1	52264064	A	G	32	22	32	22	Unknown	3.20906975659823e-08	8.04576932703302e-32	3.20906975659823e-08	19	52264083	52266228	Known	9.75913769312152e-08
chr1	52266242	G	A	40	26	40	26	Unknown	1.36776555531454e-09	5.29956217487612e-39	1.36776555531454e-09	14	52264083	52266228	Known	4.99143243319452e-09
chr1	214542819	T	C	0	7	0	7	Unknown	0.000582750582750582	0.000582750582750582	0.000582750582750582	19	214538018	214542800	Known	0.000937676863602788
chr1	1423267	A	G	3	7	3	6	Unknown	0.0090497737556561	0.00011907597046916	0.0090497737556561	24	1422048	1423243	Known	0.0111875477729136
chr1	46032543	G	A	26	16	26	16	Unknown	5.21390503628067e-06	1.19124873924197e-24	5.21390503628067e-06	2	46032360	46032541	Known	1.23660815288563e-05
chr1	38435268	T	G	31	7	31	7	Unknown	0.0115454370055952	1.45082697999576e-22	0.0115454370055952	25	38435136	38435243	Known	0.0140882126992038
chr1	100598866	G	A	0	4	0	4	Unknown	0.0285714285714286	0.0285714285714286	0.0285714285714286	5	100598871	100602438	Known	0.0301232665639446
chr1	100598867	C	T	0	4	0	4	Unknown	0.0285714285714286	0.0285714285714286	0.0285714285714286	4	100598871	100602438	Known	0.0301232665639446
chr1	17319011	G	A	0	14	0	14	Unknown	2.49273368131895e-08	2.49273368131895e-08	2.49273368131895e-08	30	17318897	17318981	Known	7.62303026343014e-08
chr1	237058828	C	T	0	7	0	7	Unknown	0.000582750582750582	0.000582750582750582	0.000582750582750582	22	237058850	237060306	Known	0.000937676863602788
chr1	109704618	A	G	0	6	0	6	Unknown	0.00216450216450216	0.00216450216450216	0.00216450216450216	18	109704636	109707121	Known	0.00312460043472702
chr1	46125880	T	C	13	10	13	10	Unknown	0.000561318768919449	1.21456053142928e-13	0.000561318768919449	24	46124814	46125856	Known	0.000937676863602788
chr10	96104665	T	G	0	4	0	4	Unknown	0.0285714285714286	0.0285714285714286	0.0285714285714286	25	96104690	96106182	Known	0.0301232665639446
chr10	135180430	A	G	0	13	0	13	Unknown	1.92296598273177e-07	1.92296598273177e-07	1.92296598273177e-07	37	135179599	135180393	Known	5.43153549508446e-07
chr10	3180298	C	T	15	13	15	13	Unknown	3.962316286684e-05	2.61482664732333e-16	3.962316286684e-05	18	3180316	3180427	Known	8.15260047700308e-05
chr10	3180316	T	C	26	21	26	21	Unknown	5.27255900619639e-08	1.23023841859113e-27	5.27255900619639e-08	0	3180316	3180427	Known	1.58931651981933e-07
chr10	445061	C	T	0	5	0	5	Unknown	0.00396825396825396	0.00396825396825396	0.00396825396825396	12	436803	445049	Known	0.00512558334644224
chr10	46248641	C	T	0	4	0	4	Unknown	0.0285714285714286	0.0285714285714286	0.0285714285714286	13	46248154	46248628	Known	0.0301232665639446
chr10	46248649	T	C	0	4	0	4	Unknown	0.0285714285714286	0.0285714285714286	0.0285714285714286	21	46248154	46248628	Known	0.0301232665639446
chr10	5808086	G	A	16	23	16	23	Unknown	2.18607745613876e-09	7.34834444413446e-23	2.18607745613876e-09	29	5808115	5808204	Known	7.90395508249905e-09
chr10	72500763	T	C	0	9	0	9	Unknown	4.11353352529823e-05	4.11353352529823e-05	4.11353352529823e-05	20	72498746	72500743	Known	8.15260047700308e-05
chr10	105657316	G	C	0	30	0	30	Unknown	1.69112338921449e-17	1.69112338921449e-17	1.69112338921449e-17	10	105652010	105657306	Known	1.09165205572643e-16
chr10	124183732	T	C	0	7	0	7	Unknown	0.000582750582750582	0.000582750582750582	0.000582750582750582	17	124177484	124183715	Known	0.000937676863602788
chr10	51381836	A	G	104	15	104	15	Unknown	1.90711519858931e-05	8.76386411256031e-71	1.90711519858931e-05	10	51381846	51384299	Known	4.12956827416055e-05
chr10	102116311	A	C	0	171	0	171	Unknown	5.17799869208358e-102	5.17799869208358e-102	5.17799869208358e-102	22	102114389	102116289	Known	2.14730036670193e-100
chr10	51387654	T	G	91	15	91	15	Unknown	3.58495070674533e-05	5.55150738269559e-63	3.58495070674533e-05	1	51384357	51387653	Known	7.64175240215106e-05
chr10	3208557	A	G	0	21	0	21	Unknown	3.71569111196148e-12	3.71569111196148e-12	3.71569111196148e-12	15	3208572	3209128	Known	1.70921791150228e-11
chr10	3155698	C	T	0	97	0	97	Unknown	6.96147551590286e-58	6.96147551590286e-58	6.96147551590286e-58	12	3155710	3158968	Known	1.51218718151001e-56
chr10	135085754	G	A	0	11	0	11	Unknown	2.83514215402761e-06	2.83514215402761e-06	2.83514215402761e-06	24	135085778	135085920	Known	6.81879092756903e-06
chr10	3150898	C	T	0	76	0	76	Unknown	5.42208950250415e-45	5.42208950250415e-45	5.42208950250415e-45	5	3149501	3150893	Known	8.99409634445688e-44
chr10	126172863	A	G	0	5	0	5	Unknown	0.00396825396825396	0.00396825396825396	0.00396825396825396	32	126172895	126176991	Known	0.00512558334644224
chr10	51381453	T	C	74	13	71	12	Unknown	0.00031840272744508	3.69585253529066e-45	0.00031840272744508	14	51374428	51381439	Known	0.000563692280088735
chr10	49687800	G	A	0	18	0	16	Unknown	3.32734195504201e-09	2.0936326976855e-08	3.32734195504201e-09	7	49687807	49763508	Known	1.14265181065872e-08
chr10	97447373	A	T	0	15	0	15	Unknown	1.28934500757877e-08	1.28934500757877e-08	1.28934500757877e-08	24	97447112	97447349	Known	4.20111581636084e-08
chr10	114205389	G	A	0	16	0	13	Unknown	1.92296598273177e-07	3.22419435443569e-06	1.92296598273177e-07	19	114205408	114206463	Known	5.43153549508446e-07
chr10	71647223	A	C	0	16	0	16	Unknown	3.32734195504201e-09	3.32734195504201e-09	3.32734195504201e-09	24	71647247	71648060	Known	1.14265181065872e-08
chr10	101657880	G	A	0	4	0	4	Unknown	0.0285714285714286	0.0285714285714286	0.0285714285714286	37	101656154	101657843	Known	0.0301232665639446
chr10	17216556	C	T	4	7	1	4	Unknown	0.0476190476190476	0.0350877192982457	0.0476190476190476	6	17210916	17216550	Known	0.0479342895672428
chr10	3202065	T	C	0	13	0	13	Unknown	1.92296598273177e-07	1.92296598273177e-07	1.92296598273177e-07	25	3201234	3202040	Known	5.43153549508446e-07
chr10	103298099	G	T	0	6	0	6	Unknown	0.00216450216450216	0.00216450216450216	0.00216450216450216	29	103298128	103310456	Known	0.00312460043472702
chr10	871745	C	T	4	4	4	4	Unknown	0.0384615384615384	0.000155400155400155	0.0384615384615384	41	871256	871704	Known	0.039515477015477
chr10	3207705	G	C	19	23	19	23	Unknown	1.76890417213113e-09	1.19124873924197e-24	1.76890417213113e-09	14	3207719	3208421	Known	6.42960254863601e-09
chr10	5010572	A	G	0	282	0	276	Unknown	1.99833622932627e-165	7.41757582938053e-157	1.99833622932627e-165	6	5010578	5011014	Known	1.823148753222e-163
chr10	122663585	G	A	0	15	0	15	Unknown	1.28934500757877e-08	1.28934500757877e-08	1.28934500757877e-08	26	122662744	122663559	Known	4.20111581636084e-08
chr10	124913996	C	T	0	67	0	67	Unknown	1.33485212675445e-39	1.33485212675445e-39	1.33485212675445e-39	5	124914001	124914434	Known	1.96424208114351e-38
chr10	104160434	A	G	0	13	0	13	Unknown	1.92296598273177e-07	1.92296598273177e-07	1.92296598273177e-07	22	104160248	104160412	Known	5.43153549508446e-07
chr10	135085321	C	T	0	18	0	18	Unknown	2.20382389230053e-10	2.20382389230053e-10	2.20382389230053e-10	11	135085209	135085310	Known	8.65404016244844e-10
chr10	99205731	A	G	0	18	0	18	Unknown	2.20382389230053e-10	2.20382389230053e-10	2.20382389230053e-10	19	99205604	99205712	Known	8.65404016244844e-10
chr10	47909775	C	T	5	17	5	17	Unknown	7.67359343757018e-08	9.50525633292485e-13	7.67359343757018e-08	13	47909288	47909762	Known	2.29536887853875e-07
chr10	13166076	A	G	0	6	0	6	Unknown	0.00216450216450216	0.00216450216450216	0.00216450216450216	34	13166110	13167418	Known	0.00312460043472702
chr10	116719543	G	A	0	13	0	13	Unknown	7.47820104395687e-07	2.49273368131895e-08	1.92296598273177e-07	23	116719566	116730127	Known	5.43153549508446e-07
chr10	105152206	A	C	55	6	51	6	Unknown	0.0272135413809524	1.76638207315597e-30	0.0272135413809524	17	105152223	105156166	Known	0.0301232665639446
chr10	127967533	G	T	0	38	0	38	Unknown	1.45082697999576e-22	1.45082697999576e-22	1.45082697999576e-22	49	127843874	127967484	Known	2.50863881621939e-47
chr10	71648058	A	C	0	6	0	6	Unknown	0.00216450216450216	0.00216450216450216	0.00216450216450216	28	71648086	71649170	Known	0.00312460043472702
chr10	120828969	A	G	0	37	0	36	Unknown	4.51964592630269e-21	4.35248093998732e-20	4.51964592630269e-21	11	120825082	120828958	Known	3.54449022930959e-20
chr10	3183003	G	A	19	15	19	15	Unknown	8.36693384832906e-06	7.02912552157359e-20	8.36693384832906e-06	1	3183004	3185581	Known	1.95395033642292e-05
chr10	105659826	T	C	0	25	0	25	Unknown	1.58214572048971e-14	1.58214572048971e-14	1.58214572048971e-14	6	105658758	105659820	Known	8.76585594530434e-14
chr10	78944590	G	A	0	17	0	17	Unknown	4.28521312391768e-10	4.28521312391768e-10	4.28521312391768e-10	9	78943290	78944581	Known	1.59573174423982e-09
chr10	112344129	A	G	0	11	0	11	Unknown	2.83514215402761e-06	2.83514215402761e-06	2.83514215402761e-06	25	112344154	112349363	Known	6.81879092756903e-06
chr10	71876382	C	T	0	9	0	9	Unknown	4.11353352529823e-05	4.11353352529823e-05	4.11353352529823e-05	4	71874876	71876378	Known	8.15260047700308e-05
chr10	80921864	A	G	0	16	0	16	Unknown	3.32734195504201e-09	3.32734195504201e-09	3.32734195504201e-09	26	80921890	80961341	Known	1.14265181065872e-08
chr10	5804531	G	A	0	6	0	6	Unknown	0.00216450216450216	0.00216450216450216	0.00216450216450216	36	5803434	5804495	Known	0.00312460043472702
chr10	51364707	G	T	0	12	0	12	Unknown	7.3960230105068e-07	7.3960230105068e-07	7.3960230105068e-07	2	51363787	51364705	Known	1.95018448745252e-06
chr10	51364733	C	T	0	9	0	9	Unknown	4.11353352529823e-05	4.11353352529823e-05	4.11353352529823e-05	28	51363787	51364705	Known	8.15260047700308e-05
chr10	51361901	T	C	1	4	0	4	Unknown	0.0285714285714286	0.0476190476190476	0.0285714285714286	9	51361910	51362801	Known	0.0301232665639446
chr10	34688287	G	A	0	5	0	5	Unknown	0.00396825396825396	0.00396825396825396	0.00396825396825396	29	34673182	34688258	Known	0.00512558334644224
chr10	71657272	A	G	0	23	0	23	Unknown	1.21456053142928e-13	1.21456053142928e-13	1.21456053142928e-13	15	71657287	71662504	Known	0.000937676863602788
chr10	70856852	G	A	0	25	0	25	Unknown	1.58214572048971e-14	1.58214572048971e-14	1.58214572048971e-14	12	70847992	70856840	Known	8.76585594530434e-14
chr10	135082346	A	G	0	4	0	4	Unknown	0.0285714285714286	0.0285714285714286	0.0285714285714286	20	135082366	135082949	Known	0.0301232665639446
chr10	99228051	A	G	0	6	0	4	Unknown	0.0285714285714286	0.0303030303030303	0.0285714285714286	42	99227340	99228009	Known	0.0301232665639446
chr10	102107251	C	G	0	17	0	17	Unknown	4.28521312391768e-10	4.28521312391768e-10	4.28521312391768e-10	37	102107288	102107821	Known	1.59573174423982e-09
chr10	134013990	G	A	0	6	0	6	Unknown	0.00216450216450216	0.00216450216450216	0.00216450216450216	26	134014016	134014346	Known	0.00312460043472702
chr10	46214798	G	A	39	6	39	6	Unknown	0.026164049502017	9.63136700882183e-27	0.026164049502017	13	46214811	46215285	Known	0.0301232665639446
chr10	71657272	A	G	0	7	0	7	Unknown	0.000582750582750582	0.000582750582750582	0.000582750582750582	41	71655332	71657231	Known	0.000937676863602788
chr10	51633027	T	C	2	14	0	14	Unknown	2.49273368131895e-08	5.09083319121426e-07	2.49273368131895e-08	2	51633029	51642387	Known	7.62303026343014e-08
chr10	51372697	C	A	0	4	0	4	Unknown	0.0285714285714286	0.0285714285714286	0.0285714285714286	5	51372702	51374370	Known	0.0301232665639446
chr10	12046546	T	C	0	13	0	13	Unknown	1.92296598273177e-07	1.92296598273177e-07	1.92296598273177e-07	17	12043824	12046529	Known	5.43153549508446e-07
chr10	5040936	T	C	36	8	36	8	Unknown	0.00275732937006835	7.61948145586816e-26	0.00275732937006835	3	5040939	5041392	Known	0.00391432079143002
chr10	5041398	T	C	10	34	10	34	Unknown	1.82339625224508e-15	7.61948145586816e-26	1.82339625224508e-15	6	5040939	5041392	Known	1.0778910458736e-14
chr10	75632760	C	T	0	14	0	13	Unknown	1.92296598273177e-07	7.47820104395691e-07	1.92296598273177e-07	13	75620647	75632747	Known	5.43153549508446e-07
chr10	129242515	G	A	0	8	0	8	Unknown	0.000155400155400155	0.000155400155400155	0.000155400155400155	28	129242543	129245658	Known	0.000281675645914057
chr10	3189380	C	T	0	8	0	8	Unknown	0.000155400155400155	0.000155400155400155	0.000155400155400155	38	3187908	3189342	Known	0.000281675645914057
chr10	70696713	C	T	0	15	0	15	Unknown	1.28934500757877e-08	1.28934500757877e-08	1.28934500757877e-08	21	70695835	70696692	Known	4.20111581636084e-08
chr10	85910499	T	G	58	36	58	36	Unknown	2.25031721116408e-13	8.77217305067343e-56	2.25031721116408e-13	34	85909999	85910465	Known	1.14908921771569e-12
chr10	75670960	T	C	33	12	33	12	Unknown	0.000210005671692732	9.63136700882183e-27	0.000210005671692732	16	75670976	75671283	Known	0.000376661548769992
chr10	70051928	A	G	0	4	0	4	Unknown	0.0285714285714286	0.0285714285714286	0.0285714285714286	42	70051796	70051886	Known	0.0301232665639446
chr10	93608142	G	A	0	26	0	26	Unknown	4.03292046399341e-15	4.03292046399341e-15	4.03292046399341e-15	2	93605697	93608140	Known	2.32381122314736e-14
chr10	33510768	G	A	216	68	216	68	Unknown	7.05159694332413e-23	6.18611110068613e-170	7.05159694332413e-23	23	33510791	33515062	Known	6.12705423297719e-22
chr10	127967533	G	T	0	82	0	82	Unknown	1.37484772536685e-48	1.37484772536685e-48	1.37484772536685e-48	24	127967557	128018981	Known	2.50863881621939e-47
chr10	5138607	G	A	67	28	67	27	Unknown	1.67905337942395e-09	1.05823039976373e-54	1.67905337942395e-09	5	5136720	5138602	Known	6.1111291216534e-09
chr10	135233541	A	G	0	24	0	24	Unknown	6.20201122431976e-14	6.20201122431976e-14	6.20201122431976e-14	11	135233096	135233530	Known	3.32189916261511e-13
chr10	101977883	C	T	0	9	0	9	Unknown	4.11353352529823e-05	4.11353352529823e-05	4.11353352529823e-05	4	101977887	101978475	Known	8.15260047700308e-05
chr10	5799613	A	G	6	9	6	9	Unknown	0.000349825087456271	1.28934500757877e-08	0.000349825087456271	23	5799636	5800850	Known	0.000614946219889411
chr10	3155353	C	T	0	91	0	91	Unknown	2.76205916385212e-54	2.76205916385212e-54	2.76205916385212e-54	27	3155380	3155564	Known	5.64160890407704e-53
chr10	99126513	C	T	0	19	0	19	Unknown	5.65846675050138e-11	5.65846675050138e-11	5.65846675050138e-11	14	99126378	99126499	Known	2.32890578889057e-10
chr10	99155984	G	A	0	12	0	12	Unknown	7.3960230105068e-07	7.3960230105068e-07	7.3960230105068e-07	9	99153517	99155975	Known	1.95018448745252e-06
chr10	135087521	G	A	0	16	0	16	Unknown	3.32734195504201e-09	3.32734195504201e-09	3.32734195504201e-09	12	135087533	135087663	Known	1.14265181065872e-08
chr10	104953007	C	G	0	15	0	8	Unknown	0.000155400155400155	0.00219890054972514	0.000155400155400155	14	104941085	104952993	SemiNovel	0.000281675645914057
chr10	128926013	A	G	0	15	0	10	Unknown	1.08250882244691e-05	0.000199900049975012	1.08250882244691e-05	15	128926028	129046272	Known	2.37596363034257e-05
chr10	104953007	C	G	0	15	0	7	Unknown	0.000582750582750582	0.00632183908045977	0.000582750582750582	14	104934739	104952993	Known	0.000281675645914057
chr10	1060218	G	A	4	4	4	4	Unknown	0.0384615384615384	0.000155400155400155	0.0384615384615384	34	1060252	1061693	Known	0.039515477015477
chr10	51613297	A	G	4	5	4	5	Unknown	0.0294117647058823	4.11353352529823e-05	0.0294117647058823	14	51613311	51620324	Known	0.0309377401998462
chr10	36889005	C	T	0	11	0	11	Unknown	2.83514215402761e-06	2.83514215402761e-06	2.83514215402761e-06	15	36889020	36890219	Novel	6.81879092756903e-06
chr10	13337588	G	A	0	17	0	16	Unknown	3.32734195504201e-09	1.54267672461038e-08	3.32734195504201e-09	18	13337606	13340187	Known	1.14265181065872e-08
chr10	52504892	T	C	0	9	0	9	Unknown	4.11353352529823e-05	4.11353352529823e-05	4.11353352529823e-05	4	52502770	52504888	Known	8.15260047700308e-05
chr10	12292344	A	G	0	14	0	14	Unknown	2.49273368131895e-08	2.49273368131895e-08	2.49273368131895e-08	34	12291717	12292310	Known	7.62303026343014e-08
chr10	62671305	G	A	0	4	0	4	Unknown	0.0285714285714286	0.0285714285714286	0.0285714285714286	5	62671310	62701562	Known	0.0301232665639446
chr10	33510663	G	A	110	54	110	54	Unknown	5.84570019000957e-19	8.30843630673314e-98	5.84570019000957e-19	16	33502645	33510647	Known	4.19939144883365e-18
chr10	18964097	G	A	7	7	7	7	Unknown	0.00579710144927535	2.49273368131895e-08	0.00579710144927535	0	18963064	18964097	Known	0.00736272235112141
chr15	28414665	T	C	0	7	0	7	Unknown	0.000582750582750582	0.000582750582750582	0.000582750582750582	35	28413736	28414630	Known	0.000937676863602788
chr15	57918069	A	G	0	13	0	13	Unknown	1.92296598273177e-07	1.92296598273177e-07	1.92296598273177e-07	21	57918090	57921900	Known	5.43153549508446e-07
chr15	57918090	A	G	0	16	0	16	Unknown	3.32734195504201e-09	3.32734195504201e-09	3.32734195504201e-09	0	57918090	57921900	Known	1.14265181065872e-08
chr15	63363291	A	G	177	99	177	99	Unknown	3.27522820550225e-35	1.99833622932627e-165	3.27522820550225e-35	2	63354844	63363289	Known	4.2687140945046e-34
chr15	41819367	T	C	4	4	4	4	Unknown	0.0384615384615384	0.000155400155400155	0.0384615384615384	2	41819266	41819365	Known	0.039515477015477
chr15	60789798	G	T	0	5	0	5	Unknown	0.00396825396825396	0.00396825396825396	0.00396825396825396	20	60789818	60792091	Known	0.00512558334644224
chr15	72638892	T	C	0	50	0	49	Unknown	7.85002919296318e-29	5.0549430409232e-28	7.85002919296318e-29	24	72638666	72638868	Known	8.49230430875107e-28
chr15	27302979	A	G	0	24	0	23	Unknown	1.21456053142928e-13	1.55050280607993e-12	1.21456053142928e-13	14	27285821	27302965	Novel	6.23687087152333e-13
chr15	59368167	G	A	0	8	0	8	Unknown	0.000155400155400155	0.000155400155400155	0.000155400155400155	14	59359282	59368153	Known	0.0301232665639446
chr15	40328665	G	A	67	21	67	21	Unknown	1.23072056515359e-07	3.47683373988868e-52	1.23072056515359e-07	36	40328701	40329187	Known	3.64949316015749e-07
chr15	77344793	T	A	84	101	84	101	Unknown	9.39581482557795e-38	5.02915338378226e-111	1.81158263189337e-39	17	77344810	77345119	Known	2.6514982157712e-38
chr15	49429410	A	G	13	18	13	18	Unknown	2.23087081261367e-07	2.14855840432988e-18	2.23087081261367e-07	14	49429424	49429545	Known	6.26888440875114e-07
chr15	75970070	C	T	5	7	5	7	Unknown	0.0022883295194508	7.3960230105068e-07	0.0022883295194508	26	75969725	75970044	Known	0.00327583659808338
chr15	70964343	G	C	0	5	0	5	Unknown	0.00396825396825396	0.00396825396825396	0.00396825396825396	39	70963430	70964304	Known	0.00512558334644224
chr15	40330518	T	G	31	25	28	21	Unknown	3.07263962703607e-08	2.83299934671834e-24	3.07263962703607e-08	35	40329219	40330483	Known	9.35463254638236e-08
chr15	38632078	G	A	13	5	12	5	Unknown	0.0444770283479961	2.09363269768552e-09	0.0444770283479961	18	38632096	38641623	Known	0.0453046619235077
chr15	63855190	G	A	6	9	6	8	Unknown	0.00193236714975845	2.06295201212604e-07	0.00193236714975845	17	63855207	63862632	Known	0.00298801256880045
chr15	45364534	A	C	0	10	0	10	Unknown	1.08250882244691e-05	1.08250882244691e-05	1.08250882244691e-05	19	45361250	45364515	Known	2.37596363034257e-05
chr15	64385851	T	C	0	65	0	65	Unknown	2.10376559063265e-38	2.10376559063265e-38	2.10376559063265e-38	7	64381050	64385844	Known	2.96804454719669e-37
chr15	50782703	A	G	6	6	6	6	Unknown	0.0137299771167048	7.3960230105068e-07	0.0137299771167048	19	50782722	50784898	Known	0.0165473127998332
chr15	64508763	G	A	8	7	8	7	Unknown	0.00632183908045977	1.28934500757877e-08	0.00632183908045977	2	64506323	64508761	Known	0.00800317926143312
chr15	25332718	T	C	0	6	0	4	Unknown	0.0285714285714286	0.0303030303030303	0.0285714285714286	28	25332746	25334761	Known	0.0301232665639446
chr15	64418397	G	A	36	18	36	18	Unknown	1.39203513307227e-06	8.04576932703302e-32	1.39203513307227e-06	22	64418419	64419373	Known	3.61137455850124e-06
chr15	49325289	A	C	0	28	0	28	Unknown	2.61482664732333e-16	2.61482664732333e-16	2.61482664732333e-16	8	49325297	49327531	Known	1.60465931249416e-15
chr15	40265799	A	G	0	26	0	26	Unknown	4.03292046399341e-15	4.03292046399341e-15	4.03292046399341e-15	6	40265215	40265793	Known	2.32381122314736e-14
chr15	78780104	T	C	0	12	0	12	Unknown	7.3960230105068e-07	7.3960230105068e-07	7.3960230105068e-07	29	78778182	78780075	Known	1.95018448745252e-06
chr15	34681960	A	G	0	8	0	7	Unknown	0.000582750582750582	0.0013986013986014	0.000582750582750582	9	34681969	34683324	Known	0.000937676863602788
chr15	59963488	A	G	4	4	4	4	Unknown	0.0384615384615384	0.000155400155400155	0.0384615384615384	25	59963513	59964836	Known	0.039515477015477
chr15	20724099	T	C	0	10	0	10	Unknown	1.08250882244691e-05	1.08250882244691e-05	1.08250882244691e-05	9	20724108	20724201	Known	2.37596363034257e-05
chr15	72040774	C	T	19	17	19	17	Unknown	1.26810540567142e-06	4.51964592630269e-21	1.26810540567142e-06	14	72039381	72040760	Known	3.29611063183541e-06
chr15	93521604	A	G	5	6	5	6	Unknown	0.0123839009287926	2.83514215402761e-06	0.0123839009287926	9	93521613	93522365	Novel	0.0150576352030676
chr15	85333953	A	G	0	11	0	11	Unknown	2.83514215402761e-06	2.83514215402761e-06	2.83514215402761e-06	17	85328126	85333936	Known	6.81879092756903e-06
chr15	22939192	G	A	20	11	20	11	Unknown	0.000166588810253759	2.14855840432988e-18	0.000166588810253759	17	22935964	22939175	Known	0.000300166934604699
chr15	56152872	C	T	16	12	16	12	Unknown	0.000108963697883809	2.61482664732333e-16	0.000108963697883809	13	56152772	56152859	Known	0.000210616978183605
chr15	44093927	T	C	85	15	85	15	Unknown	3.46341187129941e-05	2.20876069319974e-59	3.46341187129941e-05	18	44093767	44093909	Known	7.38843202786163e-05
chr15	73067234	T	C	0	26	0	25	Unknown	1.58214572048971e-14	5.44444262639107e-14	1.58214572048971e-14	21	73064186	73067213	Known	8.76585594530434e-14
chr15	92638193	G	A	1	6	1	5	Unknown	0.00757575757575756	0.00466200466200466	0.00757575757575756	16	92638209	92647509	Known	0.00946796734467966
chr15	44038899	C	T	73	39	73	39	Unknown	6.5067520590541e-14	1.3930914175596e-66	6.5067520590541e-14	5	44038904	44046022	Known	3.47831648156857e-13
chr15	78441769	T	C	20	11	19	11	Unknown	0.000318805252564056	6.87538689385553e-17	0.000318805252564056	3	78441772	78447555	Known	0.000564040062228715
chr15	75336729	A	G	0	5	0	5	Unknown	0.00396825396825396	0.00396825396825396	0.00396825396825396	2	75335877	75336727	Known	0.00512558334644224
chr15	52353498	C	G	29	19	29	19	Unknown	2.05548995739654e-07	3.10797074170391e-28	2.05548995739654e-07	2	52350994	52353496	Known	5.79389908691487e-07
chr15	41105926	T	G	12	12	12	12	Unknown	3.88145957231531e-05	6.20201122431976e-14	3.88145957231531e-05	15	41105615	41105911	Known	8.15260047700308e-05
chr15	42764519	G	C	0	10	0	10	Unknown	1.08250882244691e-05	1.08250882244691e-05	1.08250882244691e-05	0	42764519	42783178	Known	2.37596363034257e-05
chr15	63937209	C	G	0	10	0	10	Unknown	1.08250882244691e-05	1.08250882244691e-05	1.08250882244691e-05	18	63935749	63937191	Known	2.37596363034257e-05
chr15	90176073	C	A	0	7	0	7	Unknown	0.000582750582750582	0.000582750582750582	0.000582750582750582	22	90174941	90176051	Known	0.000937676863602788
chr15	89450587	G	T	0	26	0	26	Unknown	4.03292046399341e-15	4.03292046399341e-15	4.03292046399341e-15	20	89450607	89453023	Known	2.32381122314736e-14
chr15	49917341	G	A	13	7	11	7	Unknown	0.00762463343108505	3.35155338298926e-09	0.00762463343108505	31	49913319	49917310	Known	0.00950301534648442
chr15	25324141	C	T	0	7	0	6	Unknown	0.00216450216450216	0.00466200466200466	0.00216450216450216	1	25324142	25326238	Known	0.00312460043472702
chr15	34828181	A	G	0	7	0	7	Unknown	0.000582750582750582	0.000582750582750582	0.000582750582750582	9	34828190	34829545	Known	0.000937676863602788
chr15	81221492	C	T	16	18	16	18	Unknown	3.46092328994742e-07	7.02912552157359e-20	3.46092328994742e-07	23	81221515	81224200	Known	9.65601125849754e-07
chr15	90744960	G	A	35	11	35	11	Unknown	0.000248190284081964	2.43430155168019e-27	0.000248190284081964	7	90744967	90760671	Known	0.00044311598664862
chr15	43767774	G	C	9	5	9	5	Unknown	0.0407407407407408	2.49273368131895e-08	0.0407407407407408	11	43766965	43767763	Known	0.0416850121149187
chr15	69011119	C	T	11	6	11	6	Unknown	0.0184042875922742	4.28521312391768e-10	0.0184042875922742	30	69011149	69011483	Known	0.0219297061994143
chr15	75650836	G	A	4	7	4	7	Unknown	0.00386996904024767	2.83514215402761e-06	0.00386996904024767	33	75650685	75650803	Known	0.00512558334644224
chr15	79054900	C	G	12	7	12	7	Unknown	0.00798525798525798	5.65846675050138e-11	0.00798525798525798	7	79054907	79056041	Known	0.0099253638081976
chr15	79056068	C	A	2	4	2	4	Unknown	0.0303030303030303	0.00216450216450216	0.0303030303030303	27	79054907	79056041	Known	0.0316804407713498
chr15	100246942	G	A	0	22	0	22	Unknown	9.50525633292485e-13	9.50525633292485e-13	9.50525633292485e-13	8	100230633	100246934	Known	4.6045816961443e-12
chr15	44120559	T	G	0	7	0	7	Unknown	0.000582750582750582	0.000582750582750582	0.000582750582750582	5	44120564	44127259	Known	0.000937676863602788
chr15	72637795	T	C	0	51	0	51	Unknown	5.00489409992406e-30	5.00489409992406e-30	5.00489409992406e-30	8	72636481	72637787	Known	5.66049386425295e-29
chr15	79058013	C	T	0	19	0	19	Unknown	5.65846675050138e-11	5.65846675050138e-11	5.65846675050138e-11	26	79057049	79057987	Known	2.32890578889057e-10
chr15	98513845	T	C	9	16	9	16	Unknown	4.14927651073551e-07	1.58214572048971e-14	4.14927651073551e-07	26	98513275	98513819	Known	1.15295124973432e-06
chr15	82823390	A	G	444	262	444	262	Unknown	2.57722822324736e-92	0	2.57722822324736e-92	3	82823393	82824389	Known	9.93503330567326e-91
chr15	68605169	G	A	0	8	0	8	Unknown	0.000155400155400155	0.000155400155400155	0.000155400155400155	32	68605201	68606117	Known	0.000281675645914057
chr15	40308859	G	T	16	9	16	9	Unknown	0.00163083541184905	1.58214572048971e-14	0.00163083541184905	14	40308873	40309309	Known	0.00253757619228587
chr15	59368167	G	A	0	4	0	4	Unknown	0.0285714285714286	0.0285714285714286	0.0285714285714286	11	59359282	59368156	SemiNovel	0.0301232665639446
chr15	73027478	T	C	0	8	0	8	Unknown	0.000155400155400155	0.000155400155400155	0.000155400155400155	24	73024067	73027454	Known	0.000281675645914057
chr15	64962630	A	C	7	11	7	11	Unknown	0.000105937814502887	2.20382389230053e-10	0.000105937814502887	2	64962632	64966115	Known	0.000205493832951382
chr15	34674183	T	C	0	6	0	6	Unknown	0.00216450216450216	0.00216450216450216	0.00216450216450216	14	34674057	34674169	Known	0.00312460043472702
chr15	34674048	G	A	0	6	0	6	Unknown	0.00216450216450216	0.00216450216450216	0.00216450216450216	9	34674057	34674169	Known	0.00312460043472702
chr15	99715352	A	G	0	15	0	15	Unknown	1.28934500757877e-08	1.28934500757877e-08	1.28934500757877e-08	8	99715360	99740124	Known	4.20111581636084e-08
chr15	83207733	A	G	5	5	5	5	Unknown	0.0325077399380805	1.08250882244691e-05	0.0325077399380805	3	83207736	83208732	Known	0.0338174398367641
chr15	68624396	A	C	0	27	0	27	Unknown	1.02725332573417e-15	1.02725332573417e-15	1.02725332573417e-15	4	68624400	68624676	Known	6.09889881243912e-15
chr15	59949625	T	G	15	12	15	10	Unknown	0.000318211787677863	4.1706485024807e-13	0.000318211787677863	20	59944525	59949605	Known	0.000563692280088735
chr15	40855210	T	A	17	19	17	18	Unknown	3.91234806689706e-07	8.36134496365981e-20	3.91234806689706e-07	16	40855226	40857175	Known	1.08822120519281e-06
chr15	48058071	G	A	0	4	0	4	Unknown	0.0285714285714286	0.0285714285714286	0.0285714285714286	5	48057253	48058066	Known	0.0301232665639446
chr15	40330564	C	T	0	82	0	82	Unknown	1.37484772536685e-48	1.37484772536685e-48	1.37484772536685e-48	31	40330595	40331077	Known	2.50863881621939e-47
chr16	29908433	C	G	0	41	0	41	Unknown	4.70826882652773e-24	4.70826882652773e-24	4.70826882652773e-24	9	29908442	29909174	Known	4.2529807848866e-23
chr16	1869987	C	T	0	7	0	7	Unknown	0.000582750582750582	0.000582750582750582	0.000582750582750582	28	1870015	1872301	Known	0.000937676863602788
chr16	81050965	A	T	0	4	0	4	Unknown	0.0285714285714286	0.0285714285714286	0.0285714285714286	34	81047786	81050931	Known	0.000937676863602788
chr16	69967897	T	C	0	15	0	15	Unknown	1.28934500757877e-08	1.28934500757877e-08	1.28934500757877e-08	24	69965793	69967873	Known	4.20111581636084e-08
chr16	84808824	C	G	13	6	13	6	Unknown	0.0196560196560196	5.65846675050138e-11	0.0196560196560196	7	84808831	84812501	Known	0.0231491074864569
chr16	57499902	T	C	12	5	12	5	Unknown	0.0444770283479961	4.28521312391768e-10	0.0444770283479961	31	57499933	57500087	Known	0.0453046619235077
chr16	88807896	G	A	21	12	21	12	Unknown	0.000144150317444069	2.77030241144367e-19	0.000144150317444069	10	88805144	88807886	Known	0.000277258902912451
chr16	722548	A	G	0	10	0	10	Unknown	1.08250882244691e-05	1.08250882244691e-05	1.08250882244691e-05	18	722566	722703	Known	2.37596363034257e-05
chr16	69970329	A	G	0	9	0	9	Unknown	4.11353352529823e-05	4.11353352529823e-05	4.11353352529823e-05	26	69970355	69971021	Known	8.15260047700308e-05
chr16	88713236	A	G	0	167	0	167	Unknown	1.3099951448147e-99	1.3099951448147e-99	1.3099951448147e-99	10	88713246	88713509	Known	5.35142792739974e-98
chr16	55536727	C	T	250	121	250	121	Unknown	2.95071577885315e-42	2.95244237372729e-222	2.95071577885315e-42	36	55532360	55536691	Known	4.58869834472788e-41
chr16	88727226	T	C	1	4	1	4	Unknown	0.0476190476190476	0.00396825396825396	0.0476190476190476	20	88727246	88729419	SemiNovel	0.0479342895672428
chr16	57075406	T	C	15	7	15	7	Unknown	0.00890091190715128	9.50525633292485e-13	0.00890091190715128	9	57074630	57075397	Known	0.0110484335101465
chr16	74499589	G	A	0	172	0	172	Unknown	1.29827372454581e-102	1.29827372454581e-102	1.29827372454581e-102	15	74497377	74499574	Known	5.46673105243365e-101
chr16	74920191	G	A	3	6	3	6	Unknown	0.0090497737556561	4.11353352529823e-05	0.0090497737556561	23	74919693	74920168	Known	0.0111875477729136
chr16	449659	G	A	0	12	0	12	Unknown	7.3960230105068e-07	7.3960230105068e-07	7.3960230105068e-07	32	449480	449627	Known	1.95018448745252e-06
chr16	88782676	A	G	18	16	18	16	Unknown	2.99946685128777e-06	7.02912552157359e-20	2.99946685128777e-06	9	88782685	88782769	Known	7.18245036918166e-06
chr16	82203742	T	C	24	12	24	12	Unknown	0.000162944026217281	4.51964592630269e-21	0.000162944026217281	12	82197799	82203730	Known	0.000294374785317953
chr16	82203758	C	T	0	25	0	25	Unknown	1.58214572048971e-14	1.58214572048971e-14	1.58214572048971e-14	28	82197799	82203730	Known	8.76585594530434e-14
chr16	56700875	G	A	4	8	4	8	Unknown	0.00134607618791224	7.3960230105068e-07	0.00134607618791224	7	56700882	56701224	Known	0.00211736237144586
chr16	778024	T	C	0	4	0	4	Unknown	0.0285714285714286	0.0285714285714286	0.0285714285714286	5	778029	778116	Known	0.0301232665639446
chr16	55536763	C	G	171	101	171	101	Unknown	8.10236281227726e-36	1.01571373810545e-162	8.10236281227726e-36	37	55536800	55539251	Known	1.0870670106472e-34
chr16	88803982	C	G	0	21	0	20	Unknown	7.25444455192477e-12	4.08726022315762e-11	7.25444455192477e-12	15	88803147	88803967	Known	3.1768663581789e-11
chr16	15166809	A	G	5	7	5	7	Unknown	0.0022883295194508	7.3960230105068e-07	0.0022883295194508	2	15165108	15166807	Known	0.00327583659808338
chr16	1500501	C	T	0	20	0	20	Unknown	7.25444455192477e-12	7.25444455192477e-12	7.25444455192477e-12	3	1499328	1500498	Known	3.1768663581789e-11
chr16	57080528	C	A	7	14	7	14	Unknown	4.39952690420691e-06	3.71569111196148e-12	4.39952690420691e-06	25	57080553	57081457	Known	1.04526954312624e-05
chr16	30780828	A	G	0	16	0	16	Unknown	3.32734195504201e-09	3.32734195504201e-09	3.32734195504201e-09	32	30780719	30780796	Known	1.14265181065872e-08
chr16	1504437	C	T	0	8	0	8	Unknown	0.000155400155400155	0.000155400155400155	0.000155400155400155	29	1504466	1505135	Known	0.000281675645914057
chr16	2964283	G	A	0	21	0	20	Unknown	7.25444455192477e-12	4.08726022315762e-11	7.25444455192477e-12	7	2964290	2979614	Known	3.1768663581789e-11
chr16	2979640	T	C	0	8	0	8	Unknown	0.000155400155400155	0.000155400155400155	0.000155400155400155	26	2964290	2979614	Known	0.000281675645914057
chr16	72135014	T	C	0	14	0	14	Unknown	2.49273368131895e-08	2.49273368131895e-08	2.49273368131895e-08	29	72134496	72134985	Known	7.62303026343014e-08
chr16	1502864	A	G	0	4	0	4	Unknown	0.0285714285714286	0.0285714285714286	0.0285714285714286	30	1502894	1503835	Known	0.0301232665639446
chr16	69354963	A	G	48	37	47	37	Unknown	8.59536849280554e-14	1.88084171287841e-48	8.59536849280554e-14	9	69354672	69354954	Known	4.58587203992374e-13
chr16	81050965	A	T	0	7	0	7	Unknown	0.000582750582750582	0.000582750582750582	0.000582750582750582	25	81050990	81051363	Known	0.000937676863602788
chr16	12162969	A	G	1	6	1	6	Unknown	0.00466200466200466	0.000582750582750582	0.00466200466200466	20	12162989	12172690	Known	0.0059709437341632
chr16	16162019	T	C	0	61	0	61	Unknown	5.21795484212409e-36	5.21795484212409e-36	5.21795484212409e-36	6	16150152	16162013	Known	7.03524256300179e-35
chr16	88717386	T	C	0	72	0	72	Unknown	1.35115689572767e-42	1.35115689572767e-42	1.35115689572767e-42	22	88714522	88717364	Known	2.11320938491808e-41
chr16	23521643	G	C	6	5	6	5	Unknown	0.0350877192982457	2.83514215402761e-06	0.0350877192982457	1	23507099	23521642	Known	0.0363356366701848
chr16	84516309	G	A	6	5	6	5	Unknown	0.0350877192982457	2.83514215402761e-06	0.0350877192982457	7	84516316	84520237	Known	0.0363356366701848
chr16	58757668	A	C	0	38	0	37	Unknown	1.14538972104931e-21	1.13164504439671e-20	1.14538972104931e-21	18	58756182	58757650	Known	9.19334799563625e-21
chr16	58757683	A	G	0	12	0	11	Unknown	2.83514215402761e-06	9.61482991365885e-06	2.83514215402761e-06	33	58756182	58757650	Known	6.81879092756903e-06
chr16	75675609	T	C	22	11	15	9	Unknown	0.00155923775962153	1.23525515648596e-10	0.00155923775962153	12	75675621	75681476	Known	0.00242755048241418
chr16	55519535	G	C	737	637	736	636	Unknown	3.60904577804957e-222	0	3.98117172715686e-234	19	55519339	55519516	Known	4.9529395532856e-232
chr16	84115483	G	A	0	13	0	13	Unknown	1.92296598273177e-07	1.92296598273177e-07	1.92296598273177e-07	30	84115513	84118588	Known	5.43153549508446e-07
chr16	15024587	C	A	20	7	20	7	Unknown	0.0100285397177739	1.02725332573417e-15	0.0100285397177739	25	15024612	15024737	Known	0.0123196199315741
chr16	2162361	A	G	0	9	0	9	Unknown	4.11353352529823e-05	4.11353352529823e-05	4.11353352529823e-05	20	2161872	2162341	Known	8.15260047700308e-05
chr16	1818503	G	C	0	4	0	4	Unknown	0.0285714285714286	0.0285714285714286	0.0285714285714286	25	1818379	1818478	Known	0.0301232665639446
chr16	706534	G	A	0	4	0	4	Unknown	0.0285714285714286	0.0285714285714286	0.0285714285714286	3	706537	706732	Known	0.0301232665639446
chr16	1559838	T	C	0	4	0	4	Unknown	0.0285714285714286	0.0285714285714286	0.0285714285714286	7	1557717	1559831	Known	0.0301232665639446
[truncated: 558 more rows]
