# Supplementary material for: ISVASE: identification of sequence variant associated with splicing event using RNA-seq data
Source: BMC Bioinformatics. 2017 Jun 28;18:320. doi: 10.1186/s12859-017-1732-7 (PMC5490186; doi:10.1186/s12859-017-1732-7)
Supplement: Supplementary file 5 — ISVASE result for SRR388228. (XLS 384 kb) [file 12859_2017_1732_MOESM5_ESM.xls]

#CHROM	Position	Ref	Alt	RefAll	AltAll	RefTarget	AltTarget	Type	Pvalue(Variant)	Pvalue(TargetJun)	Pvalue(Association)	Distance2Jun	JunStart	JunEnd	JunType
chrX	154020114	C	A	0	7	0	7	Unknown	0.000582750582750582	0.000582750582750582	0.000582750582750582	8	154020122	154020417	Known	0.000898446375021495
chrX	153035798	G	A	0	6	0	6	Unknown	0.00216450216450216	0.00216450216450216	0.00216450216450216	5	153035703	153035793	Known	0.00300823771697558
chrX	151869121	C	G	44	30	39	28	Unknown	2.05679030874372e-10	2.97678026511028e-34	2.05679030874372e-10	21	151867307	151869100	Known	7.71768106675396e-10
chrX	153633359	G	C	0	24	0	24	Unknown	6.20201122431976e-14	6.20201122431976e-14	6.20201122431976e-14	23	153633255	153633336	Known	3.11515055003991e-13
chrX	153042419	G	A	0	16	0	16	Unknown	3.32734195504201e-09	3.32734195504201e-09	3.32734195504201e-09	16	153042435	153042663	Known	1.07518961820376e-08
chrX	23858452	G	A	0	16	0	8	Unknown	0.000155400155400155	0.00244716351501669	0.000155400155400155	22	23851729	23858430	Known	0.000266573184488104
chrX	151904488	C	A	0	8	0	8	Unknown	0.000155400155400155	0.000155400155400155	0.000155400155400155	29	151903295	151904459	Known	0.000266573184488104
chrX	2632482	C	T	0	87	0	87	Unknown	6.91415800546015e-52	6.91415800546015e-52	6.91415800546015e-52	19	2609468	2632463	Known	1.4039173311796e-50
chrX	79943569	T	C	0	12	0	12	Unknown	7.3960230105068e-07	7.3960230105068e-07	7.3960230105068e-07	1	79942502	79943568	Known	1.77641056032558e-06
chrX	91356345	G	A	0	5	0	5	Unknown	0.00396825396825396	0.00396825396825396	0.00396825396825396	6	91356351	91529172	Novel	0.00500710053376426
chrX	150151835	T	A	1	19	1	19	Unknown	1.52343335590421e-10	7.25444455192477e-12	1.52343335590421e-10	14	150151849	150154068	Known	5.75407611867251e-10
chrX	151288737	A	G	0	5	0	5	Unknown	0.00396825396825396	0.00396825396825396	0.00396825396825396	1	151288325	151288736	Novel	0.00500710053376426
chrX	2632482	C	T	0	177	0	9	Unknown	4.11353352529823e-05	0.00175984120214137	4.11353352529823e-05	13	2632495	2637702	Known	1.4039173311796e-50
chrX	2632482	C	T	0	177	0	168	Unknown	3.28476394520683e-100	7.75828730941028e-91	3.28476394520683e-100	13	2632495	2635646	Known	1.4039173311796e-50
chrX	123034511	A	C	0	8	0	8	Unknown	0.000155400155400155	0.000155400155400155	0.000155400155400155	32	123034543	123040838	Known	0.000266573184488104
chrX	23858452	G	A	0	16	0	8	Unknown	0.000155400155400155	0.00244716351501669	0.000155400155400155	22	23851627	23858430	Known	0.000266573184488104
chrX	48460314	A	G	0	7	0	7	Unknown	0.000582750582750582	0.000582750582750582	0.000582750582750582	38	48460352	48460453	Known	0.000898446375021495
chrX	56843771	G	A	0	14	0	13	Unknown	1.92296598273177e-07	7.47820104395691e-07	1.92296598273177e-07	18	56758632	56843753	Known	5.01864321655519e-07
chrX	151909156	A	G	0	19	0	11	Unknown	2.83514215402761e-06	0.000125622205711194	2.83514215402761e-06	17	151908928	151909139	Known	6.2390561006772e-06
chrX	23925834	A	T	0	8	0	5	Unknown	0.00396825396825396	0.0128205128205128	0.00396825396825396	23	23899069	23925811	Known	0.00500710053376426
chrX	24075862	A	G	0	28	0	28	Unknown	2.61482664732333e-16	2.61482664732333e-16	2.61482664732333e-16	9	24075871	24078205	Known	1.53093020271712e-15
chrX	148582549	G	A	0	110	0	102	Unknown	1.39417767451805e-60	8.07966248285631e-54	1.39417767451805e-60	19	148582568	148584842	Known	3.38265312046202e-59
chrX	152018832	T	G	0	30	0	29	Unknown	6.65175199757689e-17	5.24248250656493e-16	6.65175199757689e-17	23	152014976	152018809	Known	4.01771433946469e-16
chrX	101503544	C	G	0	4	0	4	Unknown	0.0285714285714286	0.0285714285714286	0.0285714285714286	7	101503551	101561988	Known	0.0297887836853605
chrX	46472826	G	A	0	9	0	9	Unknown	4.11353352529823e-05	4.11353352529823e-05	4.11353352529823e-05	3	46472829	46480412	Known	7.59809450511538e-05
chrX	151909156	A	G	0	19	0	7	Unknown	0.000582750582750582	0.00798525798525798	0.000582750582750582	17	151908979	151909139	SemiNovel	6.2390561006772e-06
chrX	154456747	A	G	0	31	0	31	Unknown	2.14855840432988e-18	2.14855840432988e-18	2.14855840432988e-18	17	154456764	154464510	Known	1.40121246277823e-17
chrX	53570928	A	C	47	6	45	6	Unknown	0.0133745333296216	4.73493524895899e-28	0.0133745333296216	1	53570929	53571521	Known	0.015941419201793
chrX	53563589	A	G	0	8	0	8	Unknown	0.000155400155400155	0.000155400155400155	0.000155400155400155	39	53563628	53564517	Known	0.000266573184488104
chrX	117528142	C	T	0	6	0	6	Unknown	0.00216450216450216	0.00216450216450216	0.00216450216450216	6	117528148	117529212	Known	0.00300823771697558
chrX	117907882	C	T	0	25	0	25	Unknown	1.58214572048971e-14	1.58214572048971e-14	1.58214572048971e-14	40	117900939	117907842	Known	8.28095648585384e-14
chrX	1508583	T	C	0	12	0	12	Unknown	7.3960230105068e-07	7.3960230105068e-07	7.3960230105068e-07	37	1508620	1510792	Known	1.77641056032558e-06
chrX	146993715	G	T	0	4	0	4	Unknown	0.0285714285714286	0.0285714285714286	0.0285714285714286	33	146993748	147003451	Known	0.0297887836853605
chrX	151869249	A	T	76	49	75	49	Unknown	9.21925274078356e-18	2.76290441860943e-72	9.21925274078356e-18	3	151869165	151869246	Known	5.90485919392915e-17
chrX	135961587	G	T	0	6	0	6	Unknown	0.00216450216450216	0.00216450216450216	0.00216450216450216	25	135961612	135962756	Known	0.00300823771697558
chr4	169315760	C	A	0	10	0	10	Unknown	1.08250882244691e-05	1.08250882244691e-05	1.08250882244691e-05	8	169315768	169317110	Known	2.21373054190393e-05
chr4	39921942	A	G	23	15	23	15	Unknown	1.08926965471278e-05	1.45082697999576e-22	1.08926965471278e-05	3	39918808	39921939	Known	2.22279331535473e-05
chr4	144442735	C	T	39	27	39	27	Unknown	5.1613794540172e-10	5.29956217487612e-39	5.1613794540172e-10	13	144442748	144445520	Known	1.78682338293243e-09
chr4	73991006	T	C	0	12	0	12	Unknown	7.3960230105068e-07	7.3960230105068e-07	7.3960230105068e-07	23	73991029	74000834	Known	1.77641056032558e-06
chr4	139140494	G	C	4	8	4	8	Unknown	0.00134607618791224	7.3960230105068e-07	0.00134607618791224	25	139140519	139144353	Known	0.00203046160484338
chr4	38880046	T	C	23	31	23	31	Unknown	1.95736207154811e-12	8.04576932703302e-32	1.95736207154811e-12	1	38880047	38893364	Known	8.79737458530965e-12
chr4	56874517	A	C	5	6	5	6	Unknown	0.0123839009287926	2.83514215402761e-06	0.0123839009287926	24	56865811	56874493	Known	0.0148409829883353
chr4	2744227	G	A	9	11	9	11	Unknown	0.000145306596919501	7.25444455192477e-12	0.000145306596919501	20	2744247	2746114	Known	0.000260170598486886
chr4	186846803	T	C	2	27	2	25	Unknown	4.1706485024807e-13	3.0930646788733e-14	4.1706485024807e-13	0	186696520	186846803	SemiNovel	1.96714442546989e-12
chr4	26673787	A	G	0	6	0	6	Unknown	0.00216450216450216	0.00216450216450216	0.00216450216450216	16	26668027	26673771	Known	0.00300823771697558
chr4	27004011	G	A	0	5	0	5	Unknown	0.00396825396825396	0.00396825396825396	0.00396825396825396	5	27004016	27004549	Known	0.00500710053376426
chr4	39302029	T	C	23	11	23	11	Unknown	0.000373238005581978	7.02912552157359e-20	0.000373238005581978	5	39302034	39303898	Known	0.000623442479568963
chr4	39507367	A	C	39	5	38	5	Unknown	0.0276399716513111	3.42876665514056e-24	0.0276399716513111	1	39507368	39510186	Known	0.0297887836853605
chr4	38933859	G	A	48	37	48	37	Unknown	9.30105333208148e-14	2.18702524753309e-50	9.30105333208148e-14	3	38933233	38933856	Known	4.64728022508713e-13
chr4	5749904	T	C	19	10	19	10	Unknown	0.000383867549005698	6.65175199757689e-17	0.000383867549005698	29	5747068	5749875	Known	0.000640077340013577
chr4	17818885	T	C	0	18	0	17	Unknown	4.28521312391768e-10	2.09363269768552e-09	4.28521312391768e-10	1	17816981	17818884	Known	1.48890354050684e-09
chr4	169299528	T	C	0	10	0	10	Unknown	1.08250882244691e-05	1.08250882244691e-05	1.08250882244691e-05	23	169296675	169299505	Known	2.21373054190393e-05
chr4	2910308	G	A	18	11	17	9	Unknown	0.00169855176112998	3.29926899079812e-13	0.00169855176112998	23	2910331	2916611	Known	0.00251966512544826
chr4	107156462	C	T	2	4	2	4	Unknown	0.0303030303030303	0.00216450216450216	0.0303030303030303	36	107154807	107156426	Known	0.0313770617568086
chr4	38937372	T	C	0	6	0	5	Unknown	0.00396825396825396	0.00757575757575756	0.00396825396825396	39	38937411	38942589	Known	0.00500710053376426
chr4	76722353	G	A	32	43	32	43	Unknown	4.04810033274307e-17	2.154567144416e-44	4.04810033274307e-17	0	76722353	76725287	Known	2.50317737638087e-16
chr4	71704965	C	T	0	4	0	4	Unknown	0.0285714285714286	0.0285714285714286	0.0285714285714286	20	71702031	71704945	Known	0.0297887836853605
chr4	84027079	C	A	0	23	0	23	Unknown	1.21456053142928e-13	1.21456053142928e-13	1.21456053142928e-13	23	84027102	84027866	Novel	5.81486087204352e-13
chr4	2822467	G	T	3	7	3	7	Unknown	0.00309597523219814	1.08250882244691e-05	0.00309597523219814	13	2822480	2824662	Known	0.0042390134336601
chr4	144467104	T	C	0	26	0	26	Unknown	4.03292046399341e-15	4.03292046399341e-15	4.03292046399341e-15	26	144466736	144467078	Known	2.19928595969774e-14
chr4	87706506	T	G	0	5	0	5	Unknown	0.00396825396825396	0.00396825396825396	0.00396825396825396	15	87706521	87707001	Known	0.00500710053376426
chr4	169336662	T	C	0	6	0	6	Unknown	0.00216450216450216	0.00216450216450216	0.00216450216450216	6	169336668	169336808	Known	0.00300823771697558
chr4	5755542	C	A	0	9	0	9	Unknown	4.11353352529823e-05	4.11353352529823e-05	4.11353352529823e-05	30	5754779	5755512	Known	7.59809450511538e-05
chr4	170581570	G	A	0	24	0	24	Unknown	6.20201122431976e-14	6.20201122431976e-14	6.20201122431976e-14	29	170581599	170601201	Known	3.11515055003991e-13
chr4	144442611	T	C	4	5	4	5	Unknown	0.0294117647058823	4.11353352529823e-05	0.0294117647058823	29	144438582	144442582	Known	0.0305425761164095
chr4	109576726	T	G	147	24	147	24	Unknown	5.00755670496937e-08	5.17799869208358e-102	5.00755670496937e-08	6	109571950	109576720	Known	1.40969860829177e-07
chr4	18951135	T	A	0	15	0	15	Unknown	1.28934500757877e-08	1.28934500757877e-08	1.28934500757877e-08	2	18951137	18951863	Novel	3.88977318935514e-08
chr4	18951137	T	G	0	15	0	15	Unknown	1.28934500757877e-08	1.28934500757877e-08	1.28934500757877e-08	0	18951137	18951863	Novel	3.88977318935514e-08
chr4	18951863	G	C	0	15	0	15	Unknown	1.28934500757877e-08	1.28934500757877e-08	1.28934500757877e-08	0	18951137	18951863	Novel	3.88977318935514e-08
chr4	4283543	G	A	7	7	7	7	Unknown	0.00579710144927535	2.49273368131895e-08	0.00579710144927535	33	4281476	4283510	Known	0.00720047785218018
chr4	174090107	A	G	42	24	41	21	Unknown	1.23706928738568e-07	2.42957103016644e-33	1.23706928738568e-07	5	174090112	174169131	Known	3.39897252378619e-07
chr4	10099340	T	C	0	184	0	183	Unknown	3.19263090045522e-109	7.40307601168177e-108	3.19263090045522e-109	5	10090365	10099335	Known	1.54923767254293e-107
chr4	5754579	C	T	30	12	29	12	Unknown	9.53385509028718e-05	5.12236957874056e-23	9.53385509028718e-05	16	5750033	5754563	Known	0.000172755867870204
chr4	1330759	T	C	6	5	6	5	Unknown	0.0350877192982457	2.83514215402761e-06	0.0350877192982457	23	1330782	1332210	Known	0.0360704274150368
chr4	843695	A	G	17	9	17	9	Unknown	0.00169855176112998	4.03292046399341e-15	0.00169855176112998	15	843562	843680	Known	0.00251966512544826
chr4	103228734	C	T	16	9	16	9	Unknown	0.00163083541184905	1.58214572048971e-14	0.00163083541184905	28	103228762	103236825	Known	0.00243054751906498
chr4	119200274	C	T	24	23	23	23	Unknown	5.85662269368848e-09	5.90514440923737e-26	5.85662269368848e-09	18	119200292	119200544	Known	1.86305675244779e-08
chr4	88258483	T	C	0	7	0	7	Unknown	0.000582750582750582	0.000582750582750582	0.000582750582750582	35	88258518	88261642	Known	0.000898446375021495
chr4	8454639	A	G	0	4	0	4	Unknown	0.0285714285714286	0.0285714285714286	0.0285714285714286	30	8453755	8454609	Known	0.0297887836853605
chr4	44728514	T	C	0	39	0	33	Unknown	2.77030241144367e-19	5.98527063981419e-16	2.77030241144367e-19	23	44724259	44728491	Known	1.95354083841459e-18
chr4	3519762	A	G	56	51	56	51	Unknown	3.20498788001901e-19	6.97196349704697e-64	3.20498788001901e-19	1	3517925	3519761	Known	2.24899026972903e-18
chr4	49239233	C	G	0	4	0	4	Unknown	0.0285714285714286	0.0285714285714286	0.0285714285714286	5	49239238	49244726	Novel	0.0297887836853605
chr4	49239224	T	G	0	4	0	4	Unknown	0.0285714285714286	0.0285714285714286	0.0285714285714286	14	49239238	49244726	Novel	0.0297887836853605
chr4	49239237	A	G	0	4	0	4	Unknown	0.0285714285714286	0.0285714285714286	0.0285714285714286	1	49239238	49244726	Novel	0.0297887836853605
chr4	49244747	G	A	0	6	0	4	Unknown	0.0285714285714286	0.0303030303030303	0.0285714285714286	21	49239238	49244726	Novel	0.0297887836853605
chr4	156276289	C	T	9	17	8	17	Unknown	2.19667579980118e-07	5.44444262639107e-14	2.19667579980118e-07	23	156276312	156276868	Known	5.69663298444816e-07
chr4	47589203	G	A	7	10	7	10	Unknown	0.000296625880608082	4.28521312391768e-10	0.000296625880608082	20	47589223	47593059	Known	0.000501618367502031
chr4	57314905	A	C	27	31	27	31	Unknown	3.58446149319436e-12	3.25668234409353e-34	3.58446149319436e-12	29	57314763	57314876	Known	1.59490609498437e-11
chr4	143235865	C	G	3	5	3	5	Unknown	0.0128205128205128	0.000155400155400155	0.0128205128205128	0	143226690	143235865	Known	0.0152938034188034
chr4	80905991	G	T	17	10	17	10	Unknown	0.000705059221601122	1.02725332573417e-15	0.000705059221601122	26	80906017	80929675	Known	0.00107772800397438
chr4	80905990	C	G	17	10	17	10	Unknown	0.000705059221601122	1.02725332573417e-15	0.000705059221601122	27	80906017	80929675	Known	0.00107772800397438
chr4	83900043	A	G	0	14	0	10	Unknown	1.08250882244691e-05	0.00015255530129672	1.08250882244691e-05	7	83891622	83900036	Known	2.21373054190393e-05
chr4	44682465	T	C	0	8	0	8	Unknown	0.000155400155400155	0.000155400155400155	0.000155400155400155	7	44680804	44682458	Known	0.000266573184488104
chr4	95578588	G	A	0	60	0	59	Unknown	8.21129308980856e-35	1.26274507179407e-33	8.21129308980856e-35	10	95575791	95578578	Known	1.0883764868575e-33
chr4	106317429	C	G	0	16	0	16	Unknown	3.32734195504201e-09	3.32734195504201e-09	3.32734195504201e-09	23	106307793	106317406	Known	1.07518961820376e-08
chr4	110384790	A	G	24	10	24	10	Unknown	0.000901991846823119	7.02912552157359e-20	0.000901991846823119	10	110384800	110394160	Known	0.00137508128724951
chr4	3417845	G	C	1	4	1	4	Unknown	0.0476190476190476	0.00396825396825396	0.0476190476190476	3	3417848	3418640	Known	0.0480046948356807
chr4	76878836	A	G	18	10	18	10	Unknown	0.000368553684018768	2.61482664732333e-16	0.000368553684018768	25	76878861	76879000	Known	0.000615977348129441
chr4	48588742	C	T	0	19	0	19	Unknown	5.65846675050138e-11	5.65846675050138e-11	5.65846675050138e-11	3	48588745	48591762	Known	2.18921490630885e-10
chr4	120982045	T	C	24	21	24	21	Unknown	4.44127220938049e-08	9.63136700882183e-27	4.44127220938049e-08	16	120981445	120982029	Known	1.25151204089137e-07
chr4	6619204	G	A	0	5	0	5	Unknown	0.00396825396825396	0.00396825396825396	0.00396825396825396	15	6619219	6621654	Known	0.00500710053376426
chr4	80905990	C	G	32	14	32	14	Unknown	3.80779514607706e-05	2.43430155168019e-27	3.80779514607706e-05	17	80905124	80905973	Known	0.00107772800397438
chr4	80905991	G	T	31	14	31	14	Unknown	3.69240741437773e-05	9.63136700882183e-27	3.69240741437773e-05	18	80905124	80905973	Known	0.00107772800397438
chr4	5743512	T	C	0	6	0	6	Unknown	0.00216450216450216	0.00216450216450216	0.00216450216450216	29	5743541	5746931	Known	0.00300823771697558
chr4	5743509	C	T	0	6	0	6	Unknown	0.00216450216450216	0.00216450216450216	0.00216450216450216	32	5743541	5746931	Known	0.00300823771697558
chr4	185686032	C	T	4	7	4	7	Unknown	0.00386996904024767	2.83514215402761e-06	0.00386996904024767	25	185684409	185686007	Known	0.00500710053376426
chr4	156273768	T	C	13	21	13	21	Unknown	9.88835225699261e-09	7.02912552157359e-20	9.88835225699261e-09	20	156269057	156273748	Known	3.13862001239134e-08
chr4	122618046	A	C	0	75	0	71	Unknown	5.36709544691826e-42	3.23723928905252e-38	5.36709544691826e-42	28	122617779	122618018	Known	8.88207760955317e-41
chr4	858941	T	C	1	5	1	4	Unknown	0.0476190476190476	0.00757575757575756	0.0476190476190476	31	853510	858910	Known	0.0480046948356807
chr4	141320021	C	T	15	5	15	5	Unknown	0.0235620235620235	7.25444455192477e-12	0.0235620235620235	16	141317359	141320005	Known	0.0269616600551852
chr4	110678925	T	C	0	4	0	4	Unknown	0.0285714285714286	0.0285714285714286	0.0285714285714286	6	110673659	110678919	Known	0.0297887836853605
chr4	141323162	C	A	6	7	6	7	Unknown	0.00521739130434783	1.92296598273177e-07	0.00521739130434783	23	141321703	141323139	Known	0.0064945179584121
chr4	185655171	C	T	6	5	6	5	Unknown	0.0350877192982457	2.83514215402761e-06	0.0350877192982457	1	185652122	185655170	Known	0.0360704274150368
chr4	877843	T	C	33	25	33	25	Unknown	2.15722431953113e-09	3.25668234409353e-34	2.15722431953113e-09	18	877251	877825	Known	7.31769339670336e-09
chr4	190881971	A	C	27	14	27	14	Unknown	3.20558605934295e-05	4.70826882652773e-24	3.20558605934295e-05	23	190881994	190882977	Known	6.32937440544749e-05
chr4	190883001	C	G	18	7	17	7	Unknown	0.0232154217451453	5.44444262639107e-14	0.00940128649183572	24	190881994	190882977	Known	0.0114147087472967
chr4	78079695	T	G	34	11	33	11	Unknown	0.000479243712324441	8.86085764811603e-25	0.000479243712324441	9	78078659	78079686	Known	0.000790193131909295
chr4	114294308	T	C	7	10	7	9	Unknown	0.000815721171672227	1.54267672461038e-08	0.000815721171672227	21	114294329	114294441	Known	0.00124555184773205
chr4	1701317	G	A	43	24	41	24	Unknown	4.37017774990737e-09	3.13156308936615e-36	4.37017774990737e-09	26	1698078	1701291	Known	1.40267028004314e-08
chr4	1824020	C	T	17	19	17	19	Unknown	7.30121294174452e-08	4.51964592630269e-21	7.30121294174452e-08	19	1824039	1824715	Known	2.03736575557647e-07
chr4	189874709	A	G	0	5	0	4	Unknown	0.0285714285714286	0.0476190476190476	0.0285714285714286	38	189864136	189874671	Novel	0.0297887836853605
chr4	80898808	C	T	0	5	0	5	Unknown	0.00396825396825396	0.00396825396825396	0.00396825396825396	33	80828621	80898775	Known	0.00500710053376426
chr4	159631991	G	T	61	39	61	39	Unknown	1.76967064518232e-14	2.20876069319974e-59	1.76967064518232e-14	9	159632000	159634271	Known	9.24213107540589e-14
chr4	90033240	C	A	0	6	0	6	Unknown	0.00216450216450216	0.00216450216450216	0.00216450216450216	22	90033034	90033218	Known	0.00300823771697558
chr4	84191031	A	G	0	19	0	19	Unknown	5.65846675050138e-11	5.65846675050138e-11	5.65846675050138e-11	18	84188927	84191013	Known	2.18921490630885e-10
chr4	185310218	C	T	9	9	9	9	Unknown	0.000516446845701573	2.20382389230053e-10	0.000516446845701573	2	185310220	185311857	Known	0.000848787209669118
chr4	155461113	T	C	10	15	10	15	Unknown	2.90449355751488e-06	1.58214572048971e-14	2.90449355751488e-06	10	155460365	155461103	Known	6.38676271518057e-06
chr4	139100372	C	T	0	24	0	24	Unknown	6.20201122431976e-14	6.20201122431976e-14	6.20201122431976e-14	1	139093171	139100371	Known	3.11515055003991e-13
chr4	160277276	C	T	0	4	0	4	Unknown	0.0285714285714286	0.0285714285714286	0.0285714285714286	34	160277310	160279266	Known	0.0297887836853605
chr4	40677572	G	A	0	4	0	4	Unknown	0.0285714285714286	0.0285714285714286	0.0285714285714286	2	40636464	40677570	Novel	0.0297887836853605
chr4	40636463	A	G	0	4	0	4	Unknown	0.0285714285714286	0.0285714285714286	0.0285714285714286	1	40636464	40677570	Novel	0.0297887836853605
chr4	170663235	C	T	0	14	0	14	Unknown	2.49273368131895e-08	2.49273368131895e-08	2.49273368131895e-08	23	170663258	170669895	Known	7.09413173918107e-08
chr4	122742217	T	C	0	20	0	20	Unknown	7.25444455192477e-12	7.25444455192477e-12	7.25444455192477e-12	29	122742246	122743558	Known	2.96706782173723e-11
chr4	129012181	G	A	0	8	0	5	Unknown	0.00396825396825396	0.0128205128205128	0.00396825396825396	25	129003460	129012156	Known	0.00500710053376426
chr4	187534286	A	C	13	9	13	9	Unknown	0.00140329692229862	9.50525633292485e-13	0.00140329692229862	23	187532929	187534263	Known	0.00210899689687189
chr4	1986542	C	T	3	6	3	6	Unknown	0.0090497737556561	4.11353352529823e-05	0.0090497737556561	7	1985840	1986535	Known	0.0110019117887233
chr4	187538330	G	A	0	13	0	13	Unknown	1.92296598273177e-07	1.92296598273177e-07	1.92296598273177e-07	25	187538355	187538862	Known	5.01864321655519e-07
chr4	140005294	A	G	0	6	0	6	Unknown	0.00216450216450216	0.00216450216450216	0.00216450216450216	7	139994721	140005287	Known	0.00300823771697558
chr4	42020142	A	G	1	22	1	22	Unknown	5.82989055086053e-12	1.21456053142928e-13	5.82989055086053e-12	14	42003797	42020128	Known	2.48008568307782e-11
chr4	76730195	A	G	56	34	56	34	Unknown	1.22217236754518e-12	2.19750641168034e-53	1.22217236754518e-12	9	76730204	76731585	Known	5.54529237445618e-12
chr4	83788344	A	T	0	11	0	11	Unknown	2.83514215402761e-06	2.83514215402761e-06	2.83514215402761e-06	36	83788113	83788308	Known	6.2390561006772e-06
chr4	57273840	C	G	12	10	11	10	Unknown	0.000479415113561455	1.09310447828635e-11	0.000479415113561455	24	57272867	57273816	Known	0.000790193131909295
chr4	3132038	A	G	12	21	10	20	Unknown	1.4334985450147e-08	1.97799592177076e-15	1.4334985450147e-08	6	3131774	3132032	Known	4.31103606552213e-08
chr4	42022464	C	A	0	19	0	19	Unknown	5.65846675050138e-11	5.65846675050138e-11	5.65846675050138e-11	31	42020187	42022433	Known	2.18921490630885e-10
chr4	120138824	A	G	26	12	16	7	Unknown	0.00916052183777647	1.81363463027813e-09	0.00916052183777647	4	120138828	120160373	SemiNovel	0.011127099712157
chr4	108931039	T	C	0	7	0	7	Unknown	0.000582750582750582	0.000582750582750582	0.000582750582750582	4	108931043	108935587	Known	0.000898446375021495
chr10	127967533	G	T	0	137	0	137	Unknown	1.36817817037954e-81	1.36817817037954e-81	1.36817817037954e-81	24	127967557	128018981	Known	5.34664619704574e-29
chr10	114205389	G	A	0	28	0	27	Unknown	1.02725332573417e-15	7.58299727723766e-15	1.02725332573417e-15	19	114205408	114206463	Known	5.81230488453941e-15
chr10	70696713	C	T	0	13	0	13	Unknown	1.92296598273177e-07	1.92296598273177e-07	1.92296598273177e-07	21	70695835	70696692	Known	5.01864321655519e-07
chr10	99130282	T	G	0	4	0	4	Unknown	0.0285714285714286	0.0285714285714286	0.0285714285714286	35	99130317	99130473	Known	0.0297887836853605
chr10	5495218	T	C	0	16	0	16	Unknown	3.32734195504201e-09	3.32734195504201e-09	3.32734195504201e-09	5	5494883	5495213	Known	1.07518961820376e-08
chr10	104225832	T	C	0	5	0	4	Unknown	0.0285714285714286	0.0476190476190476	0.0285714285714286	12	104225844	104228712	Known	0.0297887836853605
chr10	104225837	T	G	0	5	0	4	Unknown	0.0285714285714286	0.0476190476190476	0.0285714285714286	7	104225844	104228712	Known	0.0297887836853605
chr10	12148259	A	C	0	5	0	5	Unknown	0.00396825396825396	0.00396825396825396	0.00396825396825396	14	12143180	12148245	Known	0.00500710053376426
chr10	18964097	G	A	13	19	13	19	Unknown	7.96739575933455e-08	1.09133125299295e-18	7.96739575933455e-08	0	18963064	18964097	Known	2.21677882011417e-07
chr10	34688287	G	A	0	14	0	14	Unknown	2.49273368131895e-08	2.49273368131895e-08	2.49273368131895e-08	29	34673182	34688258	Known	7.09413173918107e-08
chr10	3183003	G	A	45	29	45	29	Unknown	1.20604999982973e-10	4.28040672690646e-44	1.20604999982973e-10	1	3183004	3185581	Known	4.58555265539513e-10
chr10	5799613	A	G	6	10	6	10	Unknown	0.000124131482645773	3.32734195504201e-09	0.000124131482645773	23	5799636	5800850	Known	0.000223233941466614
chr10	3207705	G	C	44	40	44	40	Unknown	3.80652200933629e-15	8.69664157254332e-50	3.80652200933629e-15	14	3207719	3208421	Known	2.12024757057e-14
chr10	105659826	T	C	0	14	0	14	Unknown	2.49273368131895e-08	2.49273368131895e-08	2.49273368131895e-08	6	105658758	105659820	Known	7.09413173918107e-08
chr10	33510768	G	A	152	66	152	65	Unknown	1.89135537471299e-22	6.46320909119094e-128	1.89135537471299e-22	23	33510791	33515062	Known	1.5041528993898e-21
chr10	24721946	A	C	0	4	0	4	Unknown	0.0285714285714286	0.0285714285714286	0.0285714285714286	22	24669996	24721924	Known	0.0297887836853605
chr10	99126513	C	T	1	33	1	33	Unknown	2.46019393255073e-18	7.02912552157359e-20	2.46019393255073e-18	14	99126378	99126499	Known	1.60080346111199e-17
chr10	51853633	C	T	42	6	42	6	Unknown	0.0264743745219127	3.10797074170391e-28	0.0264743745219127	13	51853146	51853620	Known	0.0297887836853605
chr10	135233541	A	G	0	14	0	14	Unknown	2.49273368131895e-08	2.49273368131895e-08	2.49273368131895e-08	11	135233096	135233530	Known	7.09413173918107e-08
chr10	96114835	G	A	0	15	0	15	Unknown	1.28934500757877e-08	1.28934500757877e-08	1.28934500757877e-08	15	96114850	96116292	Known	3.88977318935514e-08
chr10	22839628	T	C	13	5	13	5	Unknown	0.0454545454545455	2.20382389230053e-10	0.0454545454545455	40	22830976	22839588	Known	0.0462296140804134
chr10	51361901	T	C	7	13	0	13	Unknown	1.92296598273177e-07	6.44216439544584e-06	0.0265811620094156	9	51361910	51362801	Known	0.0297887836853605
chr10	102116311	A	C	0	214	0	214	Unknown	2.18798699881618e-124	2.35014691750605e-129	7.48561265977478e-128	22	102114389	102116289	Known	4.46485605102816e-126
chr10	69948844	T	C	0	4	0	4	Unknown	0.0285714285714286	0.0285714285714286	0.0285714285714286	39	69948883	69954120	Known	0.0297887836853605
chr10	71647223	A	C	0	4	0	4	Unknown	0.0285714285714286	0.0285714285714286	0.0285714285714286	24	71647247	71648060	Known	0.0297887836853605
chr10	3189380	C	T	0	15	0	15	Unknown	1.28934500757877e-08	1.28934500757877e-08	1.28934500757877e-08	38	3187908	3189342	Known	3.88977318935514e-08
chr10	104953007	C	G	0	23	0	14	Unknown	2.49273368131895e-08	6.81339308679071e-06	2.49273368131895e-08	14	104941085	104952993	SemiNovel	7.59809450511538e-05
chr10	71876382	C	T	0	35	0	35	Unknown	1.78274922648608e-20	1.78274922648608e-20	1.78274922648608e-20	4	71874876	71876378	Known	1.32571715205965e-19
chr10	119774598	T	A	0	14	0	14	Unknown	2.49273368131895e-08	2.49273368131895e-08	2.49273368131895e-08	22	119768736	119774576	Known	0.00300823771697558
chr10	445061	C	T	0	5	0	5	Unknown	0.00396825396825396	0.00396825396825396	0.00396825396825396	12	436803	445049	Known	0.00500710053376426
chr10	3150898	C	T	0	193	0	193	Unknown	3.12670234036254e-115	3.12670234036254e-115	3.12670234036254e-115	5	3149501	3150893	Known	1.59852657151035e-113
chr10	99240758	G	C	0	4	0	4	Unknown	0.0285714285714286	0.0285714285714286	0.0285714285714286	41	99240799	99243860	Known	0.0297887836853605
chr10	120919246	T	C	0	8	0	8	Unknown	0.000155400155400155	0.000155400155400155	0.000155400155400155	19	120919265	120920427	Known	0.000266573184488104
chr10	71930243	G	T	0	5	0	5	Unknown	0.00396825396825396	0.00396825396825396	0.00396825396825396	11	71921687	71930232	SemiNovel	0.00500710053376426
chr10	134013990	G	A	0	9	0	9	Unknown	4.11353352529823e-05	4.11353352529823e-05	4.11353352529823e-05	26	134014016	134014346	Known	7.59809450511538e-05
chr10	99205731	A	G	0	32	0	32	Unknown	1.09133125299295e-18	1.09133125299295e-18	1.09133125299295e-18	19	99205604	99205712	Known	7.35172088780898e-18
chr10	112344129	A	G	0	23	0	23	Unknown	1.21456053142928e-13	1.21456053142928e-13	1.21456053142928e-13	25	112344154	112349363	Known	5.81486087204352e-13
chr10	5138607	G	A	16	11	16	11	Unknown	0.000272409244709524	1.02725332573417e-15	0.000272409244709524	5	5136720	5138602	Known	0.000461757056011467
chr10	3155353	C	T	0	174	0	173	Unknown	3.25509209197698e-103	1.42820683286292e-101	3.25509209197698e-103	27	3155380	3155564	Known	1.39094457601942e-101
chr10	47909775	C	T	8	15	8	15	Unknown	1.91626680565987e-06	1.21456053142928e-13	1.91626680565987e-06	13	47909288	47909762	Known	4.51173673076004e-06
chr10	33510663	G	A	64	50	64	50	Unknown	1.69699903392928e-18	8.78404485609409e-68	1.69699903392928e-18	16	33502645	33510647	Known	1.13782394242143e-17
chr10	3155698	C	T	1	232	1	232	Unknown	6.64896062294444e-137	1.42071808182595e-139	6.64896062294444e-137	12	3155710	3158968	Known	4.75899356587249e-135
chr10	123549691	T	G	0	5	0	5	Unknown	0.00396825396825396	0.00396825396825396	0.00396825396825396	7	123503373	123549684	Known	0.00500710053376426
chr10	3208557	A	G	0	55	0	54	Unknown	8.04576932703302e-32	1.13674172143401e-30	8.04576932703302e-32	15	3208572	3209128	Known	9.40205615644715e-31
chr10	51364733	C	T	0	6	0	6	Unknown	0.00216450216450216	0.00216450216450216	0.00216450216450216	28	51363787	51364705	Known	0.00300823771697558
chr10	51364707	G	T	0	12	0	12	Unknown	7.3960230105068e-07	7.3960230105068e-07	7.3960230105068e-07	2	51363787	51364705	Known	1.77641056032558e-06
chr10	129917560	T	C	0	11	0	9	Unknown	4.11353352529823e-05	0.000221141088014152	4.11353352529823e-05	23	129917583	129921145	Known	7.59809450511538e-05
chr10	103298099	G	T	0	4	0	4	Unknown	0.0285714285714286	0.0285714285714286	0.0285714285714286	29	103298128	103310456	Known	0.0297887836853605
chr10	29843833	C	T	4	4	4	4	Unknown	0.0384615384615384	0.000155400155400155	0.0384615384615384	30	29843863	29843980	Known	0.0393831847694508
chr10	122663585	G	A	0	11	0	11	Unknown	2.83514215402761e-06	2.83514215402761e-06	2.83514215402761e-06	26	122662744	122663559	Known	6.2390561006772e-06
chr10	135085754	G	A	0	4	0	4	Unknown	0.0285714285714286	0.0285714285714286	0.0285714285714286	24	135085778	135085920	Known	0.0297887836853605
chr10	5808086	G	A	43	25	43	25	Unknown	3.9556180884641e-09	3.36184980071499e-40	3.9556180884641e-09	29	5808115	5808204	Known	1.27246456036772e-08
chr10	105657316	G	C	0	13	0	13	Unknown	1.92296598273177e-07	1.92296598273177e-07	1.92296598273177e-07	10	105652010	105657306	Known	5.01864321655519e-07
chr10	85910499	T	G	84	51	84	51	Unknown	2.52993526557445e-18	2.17307697679689e-80	2.52993526557445e-18	34	85909999	85910465	Known	1.64245003749198e-17
chr10	51859751	C	A	0	12	0	12	Unknown	7.3960230105068e-07	7.3960230105068e-07	7.3960230105068e-07	13	51857562	51859738	Known	1.77641056032558e-06
chr10	104953007	C	G	0	23	0	9	Unknown	4.11353352529823e-05	0.00148348531785855	4.11353352529823e-05	14	104934739	104952993	Known	7.59809450511538e-05
chr10	99019177	A	G	0	5	0	4	Unknown	0.0285714285714286	0.0476190476190476	0.0285714285714286	18	99016161	99019159	Known	0.0297887836853605
chr10	97447373	A	T	0	4	0	4	Unknown	0.0285714285714286	0.0285714285714286	0.0285714285714286	24	97447112	97447349	Known	0.0297887836853605
chr10	51381836	A	G	113	18	113	18	Unknown	4.07841852259948e-06	5.48019633609106e-78	4.07841852259948e-06	10	51381846	51384299	Known	8.92017741039137e-06
chr10	51612914	T	C	68	11	68	11	Unknown	0.000672395596508568	8.63706788351565e-47	0.000672395596508568	10	51610451	51612904	Known	0.00103110262067704
chr10	46214798	G	A	56	8	56	8	Unknown	0.00619172855358409	8.35033111358804e-38	0.00619172855358409	13	46214811	46215285	Known	0.00767731435639292
chr10	46215306	G	T	50	6	50	6	Unknown	0.0135714467790263	5.12045820465751e-33	0.0135714467790263	21	46214811	46215285	Known	0.016162667274689
chr10	75632760	C	T	0	11	0	11	Unknown	2.83514215402761e-06	2.83514215402761e-06	2.83514215402761e-06	13	75620647	75632747	Known	6.2390561006772e-06
chr10	99155984	G	A	0	10	0	10	Unknown	1.08250882244691e-05	1.08250882244691e-05	1.08250882244691e-05	9	99153517	99155975	Known	2.21373054190393e-05
chr10	80721781	G	C	0	6	0	5	Unknown	0.00396825396825396	0.00757575757575756	0.00396825396825396	25	80721806	80722581	Known	0.00500710053376426
chr10	51372697	C	A	0	4	0	4	Unknown	0.0285714285714286	0.0285714285714286	0.0285714285714286	5	51372702	51374370	Known	0.0297887836853605
chr10	3202065	T	C	0	20	0	20	Unknown	7.25444455192477e-12	7.25444455192477e-12	7.25444455192477e-12	25	3201234	3202040	Known	2.96706782173723e-11
chr10	3180316	T	C	42	36	42	36	Unknown	1.44335738114486e-13	3.43296115876455e-46	1.44335738114486e-13	0	3180316	3180427	Known	6.89871816730843e-13
chr10	3180298	C	T	35	21	35	21	Unknown	9.42290085119582e-08	5.12045820465751e-33	9.42290085119582e-08	18	3180316	3180427	Known	2.60906819506515e-07
chr10	79794073	C	A	0	5	0	5	Unknown	0.00396825396825396	0.00396825396825396	0.00396825396825396	1	79794074	79795110	Known	0.00500710053376426
chr10	5041398	T	C	0	11	0	11	Unknown	2.83514215402761e-06	2.83514215402761e-06	2.83514215402761e-06	6	5040939	5041392	Known	6.2390561006772e-06
chr10	51387654	T	G	112	23	112	21	Unknown	2.02509177125631e-07	1.01221925579183e-76	2.02509177125631e-07	1	51384357	51387653	Known	5.28036224144518e-07
chr10	51633027	T	C	2	15	0	15	Unknown	1.28934500757877e-08	7.32771444189927e-08	1.28934500757877e-08	2	51633029	51642387	Known	3.88977318935514e-08
chr10	13166076	A	G	0	10	0	10	Unknown	1.08250882244691e-05	1.08250882244691e-05	1.08250882244691e-05	34	13166110	13167418	Known	2.21373054190393e-05
chr10	1060218	G	A	20	13	20	13	Unknown	5.6058456783805e-05	2.77030241144367e-19	5.6058456783805e-05	31	1058602	1060187	Known	0.000102815734639355
chr10	75490217	T	C	0	4	0	4	Unknown	0.0285714285714286	0.0285714285714286	0.0285714285714286	0	75488345	75490217	Known	0.0297887836853605
chr10	12046546	T	C	0	22	0	21	Unknown	3.71569111196148e-12	1.09310447828635e-11	3.71569111196148e-12	17	12043824	12046529	Known	1.59490609498437e-11
chr10	62671305	G	A	0	4	0	4	Unknown	0.0285714285714286	0.0285714285714286	0.0285714285714286	5	62671310	62701562	Known	0.0297887836853605
chr10	128926013	A	G	0	7	0	7	Unknown	0.000582750582750582	0.000582750582750582	0.000582750582750582	15	128926028	129046272	Known	0.000898446375021495
chr10	105152206	A	C	74	6	49	6	Unknown	0.0270697321198908	2.11661008940594e-23	0.0270697321198908	17	105152223	105156166	Known	0.0297887836853605
chr10	116719543	G	A	0	6	0	6	Unknown	0.00216450216450216	0.00216450216450216	0.00216450216450216	23	116719566	116730127	Known	0.00300823771697558
chr10	13337588	G	A	0	21	0	19	Unknown	5.65846675050138e-11	4.70034925663127e-10	5.65846675050138e-11	18	13337606	13340187	Known	2.18921490630885e-10
chr10	124183732	T	C	0	12	0	12	Unknown	7.3960230105068e-07	7.3960230105068e-07	7.3960230105068e-07	17	124177484	124183715	Known	1.77641056032558e-06
chr10	70992664	C	T	0	7	0	7	Unknown	0.000582750582750582	0.000582750582750582	0.000582750582750582	4	70992668	70992770	Known	0.000898446375021495
chr10	95459817	C	T	0	7	0	6	Unknown	0.00216450216450216	0.00466200466200466	0.00216450216450216	30	95458153	95459787	Known	0.00300823771697558
chr10	5010572	A	G	0	71	0	71	Unknown	5.36709544691826e-42	5.36709544691826e-42	5.36709544691826e-42	6	5010578	5011014	Known	8.88207760955317e-41
chr10	29840164	A	G	14	15	13	15	Unknown	4.60734451939997e-06	1.99552559927311e-15	4.60734451939997e-06	28	29840192	29843712	Known	1.00310474213248e-05
chr10	46258865	C	G	18	5	10	5	Unknown	0.0210727969348659	1.91626680565987e-06	0.0210727969348659	29	46254849	46258836	Known	0.0242489620677335
chr10	49687800	G	A	0	31	0	31	Unknown	2.14855840432988e-18	2.14855840432988e-18	2.14855840432988e-18	7	49687807	49763508	Known	1.40121246277823e-17
chr10	96104665	T	G	0	15	0	15	Unknown	1.28934500757877e-08	1.28934500757877e-08	1.28934500757877e-08	25	96104690	96106182	Known	3.88977318935514e-08
chr10	72500763	T	C	0	5	0	4	Unknown	0.0285714285714286	0.0476190476190476	0.0285714285714286	20	72498746	72500743	Known	0.0297887836853605
chr10	135180430	A	G	0	18	0	18	Unknown	2.20382389230053e-10	2.20382389230053e-10	2.20382389230053e-10	37	135179599	135180393	Known	7.986769371717e-10
chr10	101977883	C	T	0	4	0	4	Unknown	0.0285714285714286	0.0285714285714286	0.0285714285714286	4	101977887	101978475	Known	0.0297887836853605
chr10	129242515	G	A	0	9	0	9	Unknown	4.11353352529823e-05	4.11353352529823e-05	4.11353352529823e-05	28	129242543	129245658	Known	7.59809450511538e-05
chr10	78944590	G	A	0	56	0	55	Unknown	2.02989593113221e-32	2.91866117665494e-31	2.02989593113221e-32	9	78943290	78944581	Known	2.4835863465092e-31
chr10	104160434	A	G	0	21	0	21	Unknown	3.71569111196148e-12	3.71569111196148e-12	3.71569111196148e-12	22	104160248	104160412	Known	1.59490609498437e-11
chr10	120919246	T	C	0	4	0	4	Unknown	0.0285714285714286	0.0285714285714286	0.0285714285714286	6	120917574	120919240	Known	0.000266573184488104
chr10	36889005	C	T	0	10	0	9	Unknown	4.11353352529823e-05	0.00011907597046916	4.11353352529823e-05	15	36889020	36890219	Novel	7.59809450511538e-05
chr10	27508758	T	C	19	9	15	7	Unknown	0.00890091190715128	3.51669081729177e-10	0.00890091190715128	28	27508786	27512267	Known	0.0108485784547357
chr10	134143986	C	T	0	7	0	7	Unknown	0.000582750582750582	0.000582750582750582	0.000582750582750582	3	134143989	134144940	Known	0.000898446375021495
chr10	134143985	G	T	0	7	0	7	Unknown	0.000582750582750582	0.000582750582750582	0.000582750582750582	4	134143989	134144940	Known	0.000898446375021495
chr10	93608142	G	A	0	43	0	43	Unknown	3.01315857572968e-25	3.01315857572968e-25	3.01315857572968e-25	2	93605697	93608140	Known	2.70428620762196e-24
chr10	120828969	A	G	0	85	0	85	Unknown	2.18702524753309e-50	2.18702524753309e-50	2.18702524753309e-50	11	120825082	120828958	Known	4.37863865992115e-49
chr10	119774598	T	A	0	11	0	6	Unknown	0.00216450216450216	0.0123839009287926	0.00216450216450216	23	119774621	119798483	Known	0.00300823771697558
chr10	47915891	C	A	0	6	0	6	Unknown	0.00216450216450216	0.00216450216450216	0.00216450216450216	13	47913703	47915878	Known	0.00300823771697558
chr10	12292344	A	G	0	15	0	14	Unknown	2.49273368131895e-08	2.06295201212604e-07	2.49273368131895e-08	34	12291717	12292310	Known	7.09413173918107e-08
chr10	81568535	A	G	0	4	0	4	Unknown	0.0285714285714286	0.0285714285714286	0.0285714285714286	16	81565878	81568519	Known	0.000898446375021495
chr10	81568535	A	G	0	7	0	7	Unknown	0.000582750582750582	0.000582750582750582	0.000582750582750582	20	81565878	81568515	Known	0.000898446375021495
chr10	51364758	T	C	1	6	0	5	Unknown	0.00396825396825396	0.020979020979021	0.00396825396825396	13	51364771	51370854	Known	0.00500710053376426
chr10	46248641	C	T	0	5	0	5	Unknown	0.00396825396825396	0.00396825396825396	0.00396825396825396	13	46248154	46248628	Known	0.00500710053376426
chr10	12191933	C	T	8	7	8	6	Unknown	0.0159420289855072	2.06295201212604e-07	0.0159420289855072	27	12191960	12197777	Known	0.0188136970261777
chr10	51381453	T	C	100	12	95	12	Unknown	0.000352409042739623	2.33412095056654e-58	0.000352409042739623	14	51374428	51381439	Known	0.000591064492890182
chr10	127967533	G	T	0	51	0	51	Unknown	5.00489409992406e-30	5.00489409992406e-30	5.00489409992406e-30	49	127843874	127967484	Known	5.34664619704574e-29
chr10	5804531	G	A	0	12	0	12	Unknown	7.3960230105068e-07	7.3960230105068e-07	7.3960230105068e-07	36	5803434	5804495	Known	1.77641056032558e-06
chr10	102107251	C	G	0	34	0	34	Unknown	7.02912552157359e-20	7.02912552157359e-20	7.02912552157359e-20	37	102107288	102107821	Known	5.06911495422297e-19
chr10	124913996	C	T	0	187	0	186	Unknown	5.02915338378226e-111	2.37003909330072e-109	5.02915338378226e-111	5	124914001	124914434	Known	2.48249416168424e-109
chr10	70856852	G	A	0	10	0	10	Unknown	1.08250882244691e-05	1.08250882244691e-05	1.08250882244691e-05	12	70847992	70856840	Known	2.21373054190393e-05
chr8	94749565	C	T	0	4	0	4	Unknown	0.0285714285714286	0.0285714285714286	0.0285714285714286	18	94749583	94752857	Known	0.0297887836853605
chr8	8654898	C	T	12	10	12	10	Unknown	0.000521224571139487	9.50525633292485e-13	0.000521224571139487	23	8643565	8654875	Known	0.00085565707980066
chr8	99153088	A	C	7	6	7	6	Unknown	0.0149068322981366	1.92296598273177e-07	0.0149068322981366	28	99153116	99158796	Known	0.0176502319559823
chr8	145160646	T	C	0	22	0	22	Unknown	9.50525633292485e-13	9.50525633292485e-13	9.50525633292485e-13	23	145160669	145160772	Known	4.34027892841529e-12
chr8	146017782	C	T	18	14	18	14	Unknown	1.97023802976745e-05	1.09133125299295e-18	1.97023802976745e-05	31	146017525	146017751	Known	3.96680132153602e-05
chr8	11667179	C	T	76	43	76	43	Unknown	2.16110464939338e-15	8.76386411256031e-71	2.16110464939338e-15	3	11666400	11667176	Known	1.2155682929692e-14
chr8	125568623	A	G	0	7	0	6	Unknown	0.00216450216450216	0.00466200466200466	0.00216450216450216	23	125568646	125569922	Known	0.00300823771697558
chr8	22105502	T	C	0	20	0	20	Unknown	7.25444455192477e-12	7.25444455192477e-12	7.25444455192477e-12	19	22105521	22105667	Known	2.96706782173723e-11
chr8	25222165	A	G	6	6	6	6	Unknown	0.0137299771167048	7.3960230105068e-07	0.0137299771167048	23	25220657	25222142	Known	0.0162972323736011
chr8	120596023	A	G	0	4	0	4	Unknown	0.0285714285714286	0.0285714285714286	0.0285714285714286	21	120596044	120596202	Known	0.0297887836853605
chr8	59512334	G	A	0	18	0	18	Unknown	2.20382389230053e-10	2.20382389230053e-10	2.20382389230053e-10	25	59511922	59512309	Known	7.986769371717e-10
chr8	87497176	G	A	5	12	5	12	Unknown	2.25693604810497e-05	4.28521312391768e-10	2.25693604810497e-05	14	87497190	87498713	Known	4.51544927024775e-05
chr8	87567193	C	T	12	13	12	13	Unknown	2.93089804440135e-05	1.58214572048971e-14	2.93089804440135e-05	19	87567212	87568330	Known	5.81508045815735e-05
chr8	381344	C	G	9	15	9	15	Unknown	2.39193587089461e-06	6.20201122431976e-14	2.39193587089461e-06	3	363213	381341	Known	5.60401996593394e-06
chr8	118832020	G	A	34	27	34	27	Unknown	3.59691723623024e-10	5.21795484212409e-36	3.59691723623024e-10	13	118832033	118834704	Known	1.29371533257879e-09
chr8	124449466	C	T	0	5	0	5	Unknown	0.00396825396825396	0.00396825396825396	0.00396825396825396	16	124448841	124449450	Known	0.00500710053376426
chr8	90990479	C	G	6	11	5	11	Unknown	3.38540407215746e-05	1.54267672461038e-08	3.38540407215746e-05	31	90983518	90990448	Known	6.6660329151216e-05
chr8	74527996	C	T	0	10	0	10	Unknown	1.08250882244691e-05	1.08250882244691e-05	1.08250882244691e-05	21	74528017	74529527	Known	2.21373054190393e-05
chr8	21846595	A	G	0	5	0	5	Unknown	0.00396825396825396	0.00396825396825396	0.00396825396825396	4	21846599	21847859	Novel	0.00500710053376426
chr8	23190941	T	C	157	65	154	63	Unknown	1.101885885268e-21	5.58980077027413e-123	1.101885885268e-21	27	23186078	23190914	Known	8.69063165157657e-21
chr8	144889172	A	G	0	33	0	29	Unknown	6.65175199757689e-17	1.82964622763797e-14	6.65175199757689e-17	11	144889183	144889722	Known	4.01771433946469e-16
chr8	74917084	A	G	0	7	0	7	Unknown	0.000582750582750582	0.000582750582750582	0.000582750582750582	36	74917120	74922236	Known	0.000898446375021495
chr8	98954012	T	C	0	12	0	11	Unknown	2.83514215402761e-06	9.61482991365885e-06	2.83514215402761e-06	7	98943750	98954005	Known	6.2390561006772e-06
chr8	77912230	G	T	23	21	18	14	Unknown	1.97023802976745e-05	4.25459125523862e-14	1.97023802976745e-05	4	77900574	77912226	Known	3.96680132153602e-05
chr8	82754365	C	A	14	8	13	8	Unknown	0.00344810100907661	1.09310447828635e-11	0.00344810100907661	8	82752317	82754357	Known	0.00469867357876551
chr8	43054553	T	C	0	9	0	9	Unknown	4.11353352529823e-05	4.11353352529823e-05	4.11353352529823e-05	22	43053095	43054531	Known	7.59809450511538e-05
chr8	41435795	T	G	69	40	67	37	Unknown	2.90695185366213e-13	1.29125763962553e-56	2.90695185366213e-13	2	41435797	41455811	Known	1.37791442997263e-12
chr8	145665407	C	T	5	5	5	5	Unknown	0.0325077399380805	1.08250882244691e-05	0.0325077399380805	3	145664118	145665404	Known	0.0335265343813849
chr8	11710174	T	C	117	104	117	104	Unknown	1.02543549897228e-38	4.64289248469482e-132	1.02543549897228e-38	30	11710204	11710838	Known	9.32343477976422e-08
chr8	17814915	A	G	0	22	0	5	Unknown	0.00396825396825396	0.0484968803176404	0.00396825396825396	15	17814930	17815046	Known	0.00500710053376426
chr8	25708267	T	C	8	7	8	7	Unknown	0.00632183908045977	1.28934500757877e-08	0.00632183908045977	10	25708277	25715835	Known	0.00781157759488836
chr8	29005093	A	G	0	12	0	12	Unknown	7.3960230105068e-07	7.3960230105068e-07	7.3960230105068e-07	26	29005119	29006094	Known	1.77641056032558e-06
chr8	77912230	G	T	23	21	4	5	Unknown	0.0294117647058823	0.00248159643306153	0.0294117647058823	4	77898532	77912226	Known	3.96680132153602e-05
chr8	23150878	T	G	0	13	0	13	Unknown	1.92296598273177e-07	1.92296598273177e-07	1.92296598273177e-07	8	23150886	23152282	Known	5.01864321655519e-07
chr8	63951237	C	T	59	52	59	52	Unknown	1.64669901178958e-19	5.54748903778178e-66	1.64669901178958e-19	18	63948329	63951219	Known	1.18454755546572e-18
chr8	144662353	G	A	1	111	1	110	Unknown	6.21318772231543e-64	7.87096650921086e-65	6.21318772231543e-64	23	144662376	144662676	Known	1.6319593072467e-62
chr8	126030441	G	A	23	33	23	33	Unknown	2.49220288554421e-13	5.12045820465751e-33	2.49220288554421e-13	2	126030443	126030873	Known	1.18721744780584e-12
chr8	56676535	C	G	0	17	0	15	Unknown	1.28934500757877e-08	7.32771444189927e-08	1.28934500757877e-08	4	56676539	56685828	Known	3.88977318935514e-08
chr8	58116879	T	C	0	4	0	4	Unknown	0.0285714285714286	0.0285714285714286	0.0285714285714286	18	58116897	58118272	Novel	0.0297887836853605
chr8	58116888	G	A	0	4	0	4	Unknown	0.0285714285714286	0.0285714285714286	0.0285714285714286	9	58116897	58118272	Novel	0.0297887836853605
chr8	58116891	T	C	0	4	0	4	Unknown	0.0285714285714286	0.0285714285714286	0.0285714285714286	6	58116897	58118272	Novel	0.0297887836853605
chr8	144885580	A	G	0	11	0	11	Unknown	2.83514215402761e-06	2.83514215402761e-06	2.83514215402761e-06	27	144877700	144885553	Known	6.2390561006772e-06
chr8	100904277	T	C	200	170	197	168	Unknown	5.385806421254e-62	7.09582716869185e-211	5.385806421254e-62	3	100904280	100905867	Known	1.36456316673011e-60
chr8	131124559	T	C	0	33	0	33	Unknown	2.77030241144367e-19	2.77030241144367e-19	2.77030241144367e-19	9	131124568	131127874	Known	1.95354083841459e-18
chr8	98991221	A	G	1	12	1	12	Unknown	1.34607618791224e-06	1.92296598273177e-07	1.34607618791224e-06	15	98991236	99006708	Known	3.20084395846572e-06
chr8	11710174	T	C	12	19	12	19	Unknown	3.29560460954292e-08	2.14855840432988e-18	3.29560460954292e-08	55	11708489	11710119	Known	9.32343477976422e-08
chr8	17819572	C	T	0	13	0	13	Unknown	1.92296598273177e-07	1.92296598273177e-07	1.92296598273177e-07	29	17817953	17819543	Known	5.01864321655519e-07
chr8	101725844	A	G	0	6	0	6	Unknown	0.00216450216450216	0.00216450216450216	0.00216450216450216	2	101724685	101725842	SemiNovel	0.00300823771697558
chr8	101725843	A	T	0	6	0	6	Unknown	0.00216450216450216	0.00216450216450216	0.00216450216450216	1	101724685	101725842	SemiNovel	0.00300823771697558
chr8	144893084	G	A	0	15	0	15	Unknown	1.28934500757877e-08	1.28934500757877e-08	1.28934500757877e-08	8	144892986	144893076	Known	3.88977318935514e-08
chr8	25267622	A	G	0	17	0	17	Unknown	4.28521312391768e-10	4.28521312391768e-10	4.28521312391768e-10	7	25266456	25267615	Known	1.48890354050684e-09
chr8	17918934	A	G	0	6	0	6	Unknown	0.00216450216450216	0.00216450216450216	0.00216450216450216	33	17918967	17919195	Known	0.00300823771697558
chr8	95541302	A	G	17	9	17	9	Unknown	0.00169855176112998	4.03292046399341e-15	0.00169855176112998	4	95539591	95541298	Known	0.00251966512544826
chr8	145158091	G	A	6	5	6	5	Unknown	0.0350877192982457	2.83514215402761e-06	0.0350877192982457	37	145158128	145158456	Known	0.0360704274150368
chr8	97245431	T	C	29	10	29	10	Unknown	0.00101047020658795	7.34834444413446e-23	0.00101047020658795	24	97245455	97247740	Known	0.00153881712843686
chr8	6272399	G	T	0	14	0	14	Unknown	2.49273368131895e-08	2.49273368131895e-08	2.49273368131895e-08	5	6272404	6289020	Known	7.09413173918107e-08
chr8	25203022	A	G	0	6	0	6	Unknown	0.00216450216450216	0.00216450216450216	0.00216450216450216	31	25200023	25202991	Known	0.00300823771697558
chr8	145150760	G	C	23	23	23	23	Unknown	5.85662269368848e-09	2.43430155168019e-27	5.85662269368848e-09	24	145150131	145150736	Known	1.86305675244779e-08
chr8	145150101	T	G	0	17	0	17	Unknown	4.28521312391768e-10	4.28521312391768e-10	4.28521312391768e-10	30	145150131	145150736	Known	1.48890354050684e-09
chr8	144620183	T	C	1	4	1	4	Unknown	0.0476190476190476	0.00396825396825396	0.0476190476190476	10	144618623	144620173	Known	0.0480046948356807
chr8	131921956	A	G	45	29	45	29	Unknown	1.20604999982973e-10	4.28040672690646e-44	1.20604999982973e-10	2	131916288	131921954	Known	4.58555265539513e-10
chr8	144775871	C	A	0	5	0	4	Unknown	0.0285714285714286	0.0476190476190476	0.0285714285714286	30	144773883	144775841	Known	0.0297887836853605
chr8	145066886	A	G	0	27	0	27	Unknown	1.02725332573417e-15	1.02725332573417e-15	1.02725332573417e-15	26	145066776	145066860	Known	5.81230488453941e-15
chr8	82727569	T	C	18	5	18	5	Unknown	0.0490956072351421	1.21456053142928e-13	0.0490956072351421	9	82715463	82727560	Known	0.0492331781135593
chr8	27685675	C	T	10	5	10	5	Unknown	0.0210727969348659	1.28934500757877e-08	0.0210727969348659	40	27685715	27690573	Known	0.0242489620677335
chr8	110301998	T	C	15	9	15	9	Unknown	0.00155923775962153	6.20201122431976e-14	0.00155923775962153	18	110293401	110301980	Known	0.00233112151738718
chr8	11706581	T	G	0	134	0	134	Unknown	4.33005708709912e-80	4.33005708709912e-80	4.33005708709912e-80	26	11705661	11706555	Known	1.36230257586426e-78
chr8	48885436	T	A	15	19	15	19	Unknown	1.10749545278318e-07	7.02912552157359e-20	1.10749545278318e-07	19	48884028	48885417	Known	3.04880719357523e-07
chr8	145011204	A	G	13	6	13	6	Unknown	0.0196560196560196	5.65846675050138e-11	0.0196560196560196	35	145011239	145011333	Known	0.0227374481919936
chr8	18656805	G	A	9	8	9	8	Unknown	0.00267787253326741	4.28521312391768e-10	0.00267787253326741	0	18623048	18656805	Known	0.003682396283739
chr8	56985814	T	C	746	615	744	612	Unknown	7.05647427096343e-224	0	7.05647427096343e-224	17	56985831	56986254	Known	1.44304898841202e-221
chr8	145693720	A	G	0	6	0	6	Unknown	0.00216450216450216	0.00216450216450216	0.00216450216450216	8	145693370	145693712	Known	0.00300823771697558
chr8	17814915	A	G	0	22	0	17	Unknown	4.28521312391768e-10	7.67359343757018e-08	4.28521312391768e-10	15	17814930	17815049	Known	0.00500710053376426
chr8	132002770	G	A	5	9	5	8	Unknown	0.00164759725400458	7.47820104395691e-07	0.00164759725400458	18	132002788	132051620	Known	0.00245042646141044
chr8	97605800	C	T	55	46	55	46	Unknown	3.46434105427266e-17	5.54937388092493e-60	3.46434105427266e-17	19	97605819	97614623	Known	2.14684165332957e-16
chr8	144874554	T	C	0	12	0	12	Unknown	2.69215237582448e-06	1.92296598273177e-07	7.3960230105068e-07	21	144874575	144874655	Known	1.77641056032558e-06
chr14	104167545	G	A	0	32	0	32	Unknown	1.09133125299295e-18	1.09133125299295e-18	1.09133125299295e-18	7	104167064	104167538	Known	7.35172088780898e-18
chr14	104167564	A	G	0	24	0	24	Unknown	6.20201122431976e-14	6.20201122431976e-14	6.20201122431976e-14	26	104167064	104167538	Known	3.11515055003991e-13
chr14	45606287	C	T	0	7	0	7	Unknown	0.000582750582750582	0.000582750582750582	0.000582750582750582	15	45605742	45606272	Known	0.000898446375021495
chr14	23299135	G	T	0	37	0	11	Unknown	2.83514215402761e-06	0.000409104545318094	2.83514215402761e-06	14	23299149	23299262	Known	8.28095648585384e-14
chr14	23299286	T	C	0	13	0	12	Unknown	7.3960230105068e-07	1.34607618791224e-06	7.3960230105068e-07	24	23299149	23299262	Known	1.48890354050684e-09
chr14	103934488	T	C	0	13	0	13	Unknown	1.92296598273177e-07	1.92296598273177e-07	1.92296598273177e-07	35	103934523	103941330	Known	5.01864321655519e-07
chr14	81251255	T	C	0	9	0	9	Unknown	4.11353352529823e-05	4.11353352529823e-05	4.11353352529823e-05	16	81244390	81251239	Known	7.59809450511538e-05
chr14	31582380	A	G	0	30	0	30	Unknown	1.69112338921449e-17	1.69112338921449e-17	1.69112338921449e-17	15	31582395	31582483	Known	1.05713673871639e-16
chr14	105180565	T	C	0	14	0	14	Unknown	2.49273368131895e-08	2.49273368131895e-08	2.49273368131895e-08	25	105179943	105180540	Known	7.09413173918107e-08
chr14	39556185	G	C	0	37	0	37	Unknown	1.14538972104931e-21	1.14538972104931e-21	1.14538972104931e-21	27	39556212	39560681	Known	8.86283992260588e-21
chr14	21546354	C	T	0	6	0	6	Unknown	0.00216450216450216	0.00216450216450216	0.00216450216450216	18	21545049	21546336	Known	0.00300823771697558
chr14	19680631	A	G	4	4	2	4	Unknown	0.0303030303030303	0.00699300699300699	0.0303030303030303	36	19656224	19680595	Known	0.0313770617568086
chr14	88883180	T	A	0	11	0	11	Unknown	2.83514215402761e-06	2.83514215402761e-06	2.83514215402761e-06	8	88883188	88892576	Known	6.2390561006772e-06
chr14	96781912	T	C	0	7	0	7	Unknown	0.000582750582750582	0.000582750582750582	0.000582750582750582	8	96781920	96782870	Known	0.000898446375021495
chr14	77928525	A	G	0	168	0	168	Unknown	3.28476394520683e-100	3.28476394520683e-100	3.28476394520683e-100	22	77926149	77928503	Known	1.34346845358959e-98
chr14	24614361	T	G	0	51	0	51	Unknown	5.00489409992406e-30	5.00489409992406e-30	5.00489409992406e-30	3	24614364	24614452	Known	5.34664619704574e-29
chr14	74766352	A	G	0	5	0	4	Unknown	0.0285714285714286	0.0476190476190476	0.0285714285714286	26	74766378	74766853	Known	0.0297887836853605
chr14	21967916	A	G	0	27	0	27	Unknown	1.02725332573417e-15	1.02725332573417e-15	1.02725332573417e-15	8	21967744	21967908	Known	5.81230488453941e-15
chr14	55255673	C	T	0	8	0	8	Unknown	0.000155400155400155	0.000155400155400155	0.000155400155400155	39	55251338	55255634	Known	0.000266573184488104
chr14	100331876	T	C	0	28	0	28	Unknown	2.61482664732333e-16	2.61482664732333e-16	2.61482664732333e-16	25	100317372	100331851	Known	1.53093020271712e-15
chr14	105416649	G	A	0	5	0	5	Unknown	0.00396825396825396	0.00396825396825396	0.00396825396825396	3	105414665	105416646	Novel	0.00500710053376426
chr14	105349388	A	C	0	18	0	18	Unknown	2.20382389230053e-10	2.20382389230053e-10	2.20382389230053e-10	16	105349169	105349372	Known	7.986769371717e-10
chr14	103188738	C	T	0	17	0	17	Unknown	4.28521312391768e-10	4.28521312391768e-10	4.28521312391768e-10	15	103188753	103192805	Known	1.48890354050684e-09
chr14	23374862	C	T	0	9	0	9	Unknown	4.11353352529823e-05	4.11353352529823e-05	4.11353352529823e-05	6	23374868	23375404	Known	7.59809450511538e-05
chr14	61509924	T	C	0	20	0	6	Unknown	0.00216450216450216	0.0201960201960202	0.00216450216450216	6	61509930	61512064	Known	0.00300823771697558
chr14	58937416	T	C	0	7	0	7	Unknown	0.000582750582750582	0.000582750582750582	0.000582750582750582	25	58937441	58938917	Known	0.000898446375021495
chr14	96771959	A	G	0	9	0	9	Unknown	4.11353352529823e-05	4.11353352529823e-05	4.11353352529823e-05	33	96770940	96771926	Known	7.59809450511538e-05
chr14	105412755	T	A	0	4	0	4	Unknown	0.0285714285714286	0.0285714285714286	0.0285714285714286	11	105412766	105414252	Novel	0.0297887836853605
chr14	61449328	T	A	0	41	0	41	Unknown	4.70826882652773e-24	4.70826882652773e-24	4.70826882652773e-24	28	61449356	61451448	Known	4.01183739593717e-23
chr14	90745422	T	C	0	7	0	7	Unknown	0.000582750582750582	0.000582750582750582	0.000582750582750582	16	90744805	90745406	Known	0.000898446375021495
chr14	95923670	A	C	0	6	0	5	Unknown	0.00396825396825396	0.00757575757575756	0.00396825396825396	5	95923675	95932268	Known	0.00500710053376426
chr14	24615435	T	C	0	111	0	101	Unknown	5.54937388092493e-60	7.01894781844048e-52	5.54937388092493e-60	18	24614981	24615417	Known	1.32398811842401e-58
chr14	61445967	A	G	0	21	0	21	Unknown	3.71569111196148e-12	3.71569111196148e-12	3.71569111196148e-12	18	61444356	61445949	Known	1.59490609498437e-11
chr14	64882380	A	G	0	24	0	24	Unknown	6.20201122431976e-14	6.20201122431976e-14	6.20201122431976e-14	23	64882212	64882357	Known	3.11515055003991e-13
chr14	20916958	T	C	0	19	0	16	Unknown	3.32734195504201e-09	8.71403879577206e-08	3.32734195504201e-09	12	20916970	20917123	Known	1.07518961820376e-08
chr14	74759006	C	T	0	11	0	11	Unknown	2.83514215402761e-06	2.83514215402761e-06	2.83514215402761e-06	16	74757202	74758990	Known	6.2390561006772e-06
chr14	105916420	C	T	0	15	0	10	Unknown	1.08250882244691e-05	0.000199900049975012	1.08250882244691e-05	25	105911848	105916395	Known	2.21373054190393e-05
chr14	105935824	G	A	0	25	0	25	Unknown	1.58214572048971e-14	1.58214572048971e-14	1.58214572048971e-14	11	105935835	105936178	Known	6.2390561006772e-06
chr14	23312594	G	A	0	55	0	55	Unknown	2.02989593113221e-32	2.02989593113221e-32	2.02989593113221e-32	33	23312627	23312919	Known	2.4835863465092e-31
chr14	51111485	T	C	0	40	0	39	Unknown	7.34834444413446e-23	7.62739549897498e-22	7.34834444413446e-23	23	51107611	51111462	Known	6.01094575530199e-22
chr14	96797724	G	A	0	13	0	13	Unknown	1.92296598273177e-07	1.92296598273177e-07	1.92296598273177e-07	11	96795971	96797713	Known	5.01864321655519e-07
chr14	93107590	C	T	0	14	0	13	Unknown	1.92296598273177e-07	7.47820104395691e-07	1.92296598273177e-07	7	93081824	93107583	Known	5.01864321655519e-07
chr14	23374435	G	A	0	15	0	15	Unknown	1.28934500757877e-08	1.28934500757877e-08	1.28934500757877e-08	20	23374455	23374545	Known	3.88977318935514e-08
chr14	50458475	C	T	0	6	0	6	Unknown	0.00216450216450216	0.00216450216450216	0.00216450216450216	7	50458482	50458974	Known	0.00300823771697558
chr14	105413223	A	G	0	32	0	31	Unknown	2.14855840432988e-18	3.60139313487677e-17	2.14855840432988e-18	0	105411737	105413223	Novel	1.40121246277823e-17
chr14	105411735	G	A	0	31	0	31	Unknown	2.14855840432988e-18	2.14855840432988e-18	2.14855840432988e-18	2	105411737	105413223	Novel	1.40121246277823e-17
chr14	24910973	T	G	0	5	0	4	Unknown	0.0285714285714286	0.0476190476190476	0.0285714285714286	28	24911001	24911384	Known	0.0297887836853605
chr14	24910974	T	A	0	5	0	4	Unknown	0.0285714285714286	0.0476190476190476	0.0285714285714286	27	24911001	24911384	Known	0.0297887836853605
chr14	74253818	C	T	0	4	0	4	Unknown	0.0285714285714286	0.0285714285714286	0.0285714285714286	13	74206958	74253805	Known	0.0297887836853605
chr14	105415242	C	T	0	6	0	6	Unknown	0.00216450216450216	0.00216450216450216	0.00216450216450216	0	105414746	105415242	Novel	0.00300823771697558
chr14	105415250	G	C	0	6	0	6	Unknown	0.00216450216450216	0.00216450216450216	0.00216450216450216	8	105414746	105415242	Novel	0.00300823771697558
chr14	24771285	G	A	0	4	0	4	Unknown	0.0285714285714286	0.0285714285714286	0.0285714285714286	27	24771312	24771438	Known	0.0297887836853605
chr14	39777676	G	C	0	9	0	9	Unknown	4.11353352529823e-05	4.11353352529823e-05	4.11353352529823e-05	23	39773585	39777653	Known	7.59809450511538e-05
chr14	21829129	C	G	0	16	0	16	Unknown	3.32734195504201e-09	3.32734195504201e-09	3.32734195504201e-09	2	21829131	21829237	Known	1.07518961820376e-08
chr14	74196686	T	C	0	9	0	8	Unknown	0.000155400155400155	0.000411353352529824	0.000155400155400155	2	74196688	74203701	Known	0.000266573184488104
chr14	20925154	T	G	0	98	0	98	Unknown	3.49858769517213e-58	3.49858769517213e-58	3.49858769517213e-58	4	20925019	20925150	Known	7.94956870736335e-57
chr14	77745193	A	C	0	5	0	5	Unknown	0.00396825396825396	0.00396825396825396	0.00396825396825396	19	77745212	77746166	Known	0.00500710053376426
chr14	58953746	C	G	0	10	0	9	Unknown	4.11353352529823e-05	0.00011907597046916	4.11353352529823e-05	21	58949430	58953725	Known	7.59809450511538e-05
chr14	105418145	G	A	3	7	0	7	Unknown	0.000582750582750582	0.00309597523219814	0.000582750582750582	14	105417140	105418131	Novel	0.000898446375021495
chr14	51237701	A	G	0	12	0	12	Unknown	7.3960230105068e-07	7.3960230105068e-07	7.3960230105068e-07	9	51237710	51238050	Known	1.77641056032558e-06
chr14	59797235	A	G	0	14	0	14	Unknown	2.49273368131895e-08	2.49273368131895e-08	2.49273368131895e-08	16	59793709	59797219	Known	7.09413173918107e-08
chr14	68234539	T	C	0	19	0	19	Unknown	5.65846675050138e-11	5.65846675050138e-11	5.65846675050138e-11	18	68234557	68235234	Known	2.18921490630885e-10
chr14	31819913	A	G	0	5	0	5	Unknown	0.00396825396825396	0.00396825396825396	0.00396825396825396	10	31819923	31827843	Known	0.00500710053376426
chr14	53345378	G	A	0	53	0	53	Unknown	1.59425429257871e-31	1.59425429257871e-31	1.59425429257871e-31	29	53345407	53347754	Known	1.79698820458774e-30
chr14	58917454	G	A	0	6	0	6	Unknown	0.00216450216450216	0.00216450216450216	0.00216450216450216	10	58917464	58920068	Known	0.00300823771697558
chr14	57099859	G	A	0	5	0	5	Unknown	0.00396825396825396	0.00396825396825396	0.00396825396825396	30	57099889	57101617	Known	0.00500710053376426
chr14	105179194	T	C	0	12	0	12	Unknown	7.3960230105068e-07	7.3960230105068e-07	7.3960230105068e-07	29	105178890	105179165	Known	1.77641056032558e-06
chr14	23299135	G	T	0	37	0	25	Unknown	1.58214572048971e-14	1.05677933506773e-10	1.58214572048971e-14	14	23299149	23299259	Known	8.28095648585384e-14
chr14	23299286	T	C	0	17	0	17	Unknown	4.28521312391768e-10	4.28521312391768e-10	4.28521312391768e-10	27	23299149	23299259	Known	1.48890354050684e-09
chr14	102894593	G	A	0	20	0	20	Unknown	7.25444455192477e-12	7.25444455192477e-12	7.25444455192477e-12	6	102891628	102894587	Known	2.96706782173723e-11
chr14	96846092	G	A	0	21	0	21	Unknown	3.71569111196148e-12	3.71569111196148e-12	3.71569111196148e-12	33	96846125	96848584	Known	1.59490609498437e-11
chr14	24615435	T	C	0	111	0	9	Unknown	4.11353352529823e-05	0.00164998945143216	4.11353352529823e-05	18	24615105	24615417	Known	1.32398811842401e-58
chr14	50298962	T	A	0	6	0	5	Unknown	0.00396825396825396	0.00757575757575756	0.00396825396825396	33	50298995	50300141	Known	0.00500710053376426
chr14	24736961	T	C	0	14	0	14	Unknown	2.49273368131895e-08	2.49273368131895e-08	2.49273368131895e-08	21	24736982	24737076	Known	7.09413173918107e-08
chr14	105350868	C	T	0	9	0	9	Unknown	4.11353352529823e-05	4.11353352529823e-05	4.11353352529823e-05	18	105350886	105351706	Known	7.59809450511538e-05
chr14	20824181	T	C	0	11	0	11	Unknown	2.83514215402761e-06	2.83514215402761e-06	2.83514215402761e-06	9	20824190	20824466	Known	6.2390561006772e-06
chr14	52496387	C	A	0	32	0	32	Unknown	1.09133125299295e-18	1.09133125299295e-18	1.09133125299295e-18	21	52496408	52505465	Known	7.35172088780898e-18
chr14	52496407	C	T	0	47	0	47	Unknown	1.23023841859113e-27	1.23023841859113e-27	1.23023841859113e-27	1	52496408	52505465	Known	1.2229765945925e-26
chr14	93178191	A	G	0	8	0	8	Unknown	0.000155400155400155	0.000155400155400155	0.000155400155400155	9	93178093	93178182	Known	0.000266573184488104
chr14	78197365	C	T	0	38	0	33	Unknown	2.77030241144367e-19	2.79312629857986e-16	2.77030241144367e-19	34	78189620	78197331	Known	1.95354083841459e-18
chr14	45696037	T	G	0	11	0	11	Unknown	2.83514215402761e-06	2.83514215402761e-06	2.83514215402761e-06	2	45696039	45696866	Known	6.2390561006772e-06
chr14	21924207	A	G	0	12	0	12	Unknown	7.3960230105068e-07	7.3960230105068e-07	7.3960230105068e-07	16	21900017	21924191	Known	1.77641056032558e-06
chr14	105414738	G	A	10	11	4	11	Unknown	4.99750124937529e-05	1.09988172605172e-06	4.99750124937529e-05	8	105414746	105416232	Novel	9.18346988251698e-05
chr14	105416260	T	G	14	5	11	4	Unknown	0.0498084291187739	5.01057230756894e-07	0.0498084291187739	28	105414746	105416232	Novel	0.0498084291187739
chr14	105416232	C	T	14	5	11	4	Unknown	0.0498084291187739	5.01057230756894e-07	0.0498084291187739	0	105414746	105416232	Novel	0.0498084291187739
chr14	75359670	G	A	0	27	0	27	Unknown	1.02725332573417e-15	1.02725332573417e-15	1.02725332573417e-15	19	75359689	75360051	Known	5.81230488453941e-15
chr14	52182081	T	A	0	31	0	31	Unknown	2.14855840432988e-18	2.14855840432988e-18	2.14855840432988e-18	38	52179269	52182043	Known	1.40121246277823e-17
chr14	74759477	C	T	0	5	0	5	Unknown	0.00396825396825396	0.00396825396825396	0.00396825396825396	26	74759345	74759451	Known	0.00500710053376426
chr14	24615435	T	C	0	240	0	239	Unknown	7.02575654118453e-143	4.24185551505387e-141	7.02575654118453e-143	14	24615449	24615743	Known	1.32398811842401e-58
chr14	103598002	T	G	47	6	47	6	Unknown	0.0134576564452562	1.59425429257871e-31	0.0134576564452562	26	103597487	103597976	Known	0.0160338203923298
chr14	58893791	T	G	0	22	0	18	Unknown	2.20382389230053e-10	7.10517910886125e-09	2.20382389230053e-10	19	58890813	58893772	Known	7.986769371717e-10
chr14	31858209	C	T	0	4	0	4	Unknown	0.0285714285714286	0.0285714285714286	0.0285714285714286	2	31858211	31863258	Known	0.0297887836853605
chr14	39517925	T	C	0	74	0	71	Unknown	5.36709544691826e-42	6.26223504146437e-39	5.36709544691826e-42	8	39517933	39524347	Known	8.88207760955317e-41
chr14	74991855	A	G	0	5	0	5	Unknown	0.00396825396825396	0.00396825396825396	0.00396825396825396	28	74989621	74991827	Known	0.00500710053376426
chr14	77793237	G	A	0	11	0	11	Unknown	2.83514215402761e-06	2.83514215402761e-06	2.83514215402761e-06	11	77793248	77793815	Known	6.2390561006772e-06
chr14	73440864	C	T	0	4	0	4	Unknown	0.0285714285714286	0.0285714285714286	0.0285714285714286	37	73440901	73441487	Known	0.0297887836853605
chr14	93170993	C	T	0	5	0	5	Unknown	0.00396825396825396	0.00396825396825396	0.00396825396825396	8	93170706	93170985	Known	0.00500710053376426
chr14	102974999	T	C	0	8	0	8	Unknown	0.000155400155400155	0.000155400155400155	0.000155400155400155	21	102974886	102974978	Known	0.000266573184488104
chr14	105935824	G	A	0	12	0	11	Unknown	2.83514215402761e-06	9.61482991365885e-06	2.83514215402761e-06	20	105933079	105935804	Known	6.2390561006772e-06
chr14	61509924	T	C	0	20	0	14	Unknown	2.49273368131895e-08	3.34038153837931e-06	2.49273368131895e-08	6	61509930	61510168	Known	0.00300823771697558
chr14	21551069	T	C	0	8	0	7	Unknown	0.000582750582750582	0.0013986013986014	0.000582750582750582	7	21551076	21551994	Known	0.000898446375021495
chr14	21945415	A	G	0	13	0	13	Unknown	1.92296598273177e-07	1.92296598273177e-07	1.92296598273177e-07	28	21945443	21945655	Known	5.01864321655519e-07
chr14	76045963	C	G	0	10	0	8	Unknown	0.000155400155400155	0.000357227911407478	0.000155400155400155	21	76045984	76088422	Known	0.000266573184488104
chr12	108154752	G	A	0	6	0	6	Unknown	0.00216450216450216	0.00216450216450216	0.00216450216450216	18	108154548	108154734	Known	0.00300823771697558
chr12	6619284	C	G	0	23	0	23	Unknown	1.21456053142928e-13	1.21456053142928e-13	1.21456053142928e-13	15	6619299	6619795	Known	5.81486087204352e-13
chr12	104350851	T	A	0	10	0	10	Unknown	1.08250882244691e-05	1.08250882244691e-05	1.08250882244691e-05	4	104350526	104350847	Known	2.21373054190393e-05
chr12	6450945	T	C	28	19	28	19	Unknown	3.87072784185059e-07	1.23023841859113e-27	3.87072784185059e-07	3	6443410	6450942	Known	9.92112248094741e-07
chr12	26732987	G	A	0	4	0	4	Unknown	0.0285714285714286	0.0285714285714286	0.0285714285714286	27	26731766	26732960	Known	0.0297887836853605
chr12	42503467	T	C	0	14	0	14	Unknown	2.49273368131895e-08	2.49273368131895e-08	2.49273368131895e-08	26	42503493	42512802	Known	7.09413173918107e-08
chr12	998365	G	T	16	6	16	6	Unknown	0.0211396657794842	9.50525633292485e-13	0.0211396657794842	24	998389	999619	Known	0.0242966130576729
chr12	124821696	C	T	6	13	6	12	Unknown	2.96625880608083e-05	1.13169335010028e-09	2.96625880608083e-05	30	124821726	124824552	Known	5.86896956586691e-05
chr12	53294381	T	C	0	4	0	4	Unknown	0.0285714285714286	0.0285714285714286	0.0285714285714286	9	53293849	53294372	Known	0.0297887836853605
chr12	48181849	C	T	11	9	11	9	Unknown	0.00122850122850123	7.25444455192477e-12	0.00122850122850123	21	48181592	48181828	Known	0.00185604169773035
chr12	57535266	C	T	32	27	32	27	Unknown	3.04223942497983e-10	8.21129308980856e-35	3.04223942497983e-10	28	57535294	57537462	Known	1.09558886461852e-09
chr12	49953751	C	T	0	11	0	11	Unknown	2.83514215402761e-06	2.83514215402761e-06	2.83514215402761e-06	29	49953604	49953722	Known	6.2390561006772e-06
chr12	27064232	C	T	27	20	27	20	Unknown	1.44507172762421e-07	1.23023841859113e-27	1.44507172762421e-07	18	27064250	27066390	Known	3.94398508692861e-07
chr12	57108203	A	G	1	347	1	347	Unknown	7.02261719182453e-206	2.01221122974949e-208	7.02261719182453e-206	20	57108223	57108386	Known	1.18269135412904e-203
chr12	132401524	A	G	11	6	11	6	Unknown	0.0184042875922742	4.28521312391768e-10	0.0184042875922742	26	132401136	132401498	Known	0.0215242954970103
chr12	6946247	G	T	21	18	21	18	Unknown	2.93363021761051e-07	7.34834444413446e-23	2.93363021761051e-07	3	6946250	6946587	Known	7.55304254767887e-07
chr12	51402905	T	G	0	8	0	8	Unknown	0.000155400155400155	0.000155400155400155	0.000155400155400155	5	51402407	51402900	Known	0.000266573184488104
chr12	49334762	G	C	0	32	0	32	Unknown	1.09133125299295e-18	1.09133125299295e-18	1.09133125299295e-18	31	49333890	49334731	Known	7.35172088780898e-18
chr12	123471094	G	A	10	8	10	8	Unknown	0.0014460511679644	2.20382389230053e-10	0.0014460511679644	17	123471111	123471193	Known	0.00216869800622424
chr12	56548909	C	T	1	4	0	4	Unknown	0.0285714285714286	0.0476190476190476	0.0285714285714286	0	56548909	56553407	Novel	0.0297887836853605
chr12	122353796	A	G	13	6	13	6	Unknown	0.0196560196560196	5.65846675050138e-11	0.0196560196560196	34	122341013	122353762	Known	0.0227374481919936
chr12	53682326	G	A	0	11	0	11	Unknown	2.83514215402761e-06	2.83514215402761e-06	2.83514215402761e-06	4	53682125	53682322	Known	6.2390561006772e-06
chr12	21654407	G	A	0	14	0	11	Unknown	2.83514215402761e-06	3.39011780659378e-05	2.83514215402761e-06	10	21654149	21654397	Known	6.2390561006772e-06
chr12	117383320	G	A	0	16	0	13	Unknown	1.92296598273177e-07	3.22419435443569e-06	1.92296598273177e-07	13	117383333	117387423	Known	5.01864321655519e-07
chr12	53427597	C	G	127	72	127	72	Unknown	1.58235344634595e-25	7.75114736359146e-119	1.58235344634595e-25	7	53421972	53427590	Known	1.45201215284886e-24
chr12	53662624	C	A	0	8	0	8	Unknown	0.000155400155400155	0.000155400155400155	0.000155400155400155	7	53662631	53662808	Known	0.000266573184488104
chr12	28605426	G	A	0	39	0	38	Unknown	1.45082697999576e-22	2.93933777765368e-21	1.45082697999576e-22	15	28603351	28605411	Known	1.16025632506365e-21
chr12	29521193	A	G	13	7	13	7	Unknown	0.00415800415800414	7.25444455192477e-12	0.00415800415800414	27	29521220	29523047	Known	0.00522121311594994
chr12	125434580	C	T	0	12	0	12	Unknown	7.3960230105068e-07	7.3960230105068e-07	7.3960230105068e-07	25	125434605	125434695	Known	1.77641056032558e-06
chr12	121666646	A	G	5	8	5	8	Unknown	0.00164759725400458	1.92296598273177e-07	0.00164759725400458	23	121666669	121666766	Known	0.00245042646141044
chr12	9070366	T	A	0	4	0	4	Unknown	0.0285714285714286	0.0285714285714286	0.0285714285714286	21	9070387	9072352	Known	0.0297887836853605
chr12	30894023	A	G	11	5	11	5	Unknown	0.0433815350389321	3.32734195504201e-09	0.0433815350389321	17	30894040	30904005	Known	0.0441997632798799
chr12	53454193	G	A	3	5	3	5	Unknown	0.0128205128205128	0.000155400155400155	0.0128205128205128	4	53454042	53454189	Known	0.0152938034188034
chr12	124826598	T	C	15	5	15	5	Unknown	0.0235620235620235	7.25444455192477e-12	0.0235620235620235	22	124826620	124827551	Known	0.0269616600551852
chr12	56531154	T	C	58	41	58	41	Unknown	4.70044030751168e-15	4.3954337794676e-59	4.70044030751168e-15	3	56531157	56531283	Known	2.55843357422166e-14
chr12	105550565	C	T	8	4	8	4	Unknown	0.046583850931677	7.3960230105068e-07	0.046583850931677	5	105550570	105551014	Known	0.0471937598079941
chr12	56649601	A	G	17	12	17	12	Unknown	0.000116385373900665	6.65175199757689e-17	0.000116385373900665	33	56648736	56649568	Known	0.000210095413289788
chr12	27113563	T	A	0	4	0	4	Unknown	0.0285714285714286	0.0285714285714286	0.0285714285714286	3	27113566	27116279	Novel	0.0297887836853605
chr12	6948468	T	C	27	7	27	7	Unknown	0.0110983543819365	7.02912552157359e-20	0.0110983543819365	7	6948304	6948461	Known	0.0133731433482677
chr12	57589784	A	C	0	218	0	218	Unknown	2.95123702794143e-130	2.95123702794143e-130	2.95123702794143e-130	2	57589786	57589870	Known	1.8776425802214e-128
chr12	125438516	T	C	0	9	0	9	Unknown	4.11353352529823e-05	4.11353352529823e-05	4.11353352529823e-05	26	125438542	125438633	Known	7.59809450511538e-05
chr12	125438523	C	T	0	17	0	17	Unknown	4.28521312391768e-10	4.28521312391768e-10	4.28521312391768e-10	19	125438542	125438633	Known	1.48890354050684e-09
chr12	6643991	C	G	855	410	855	410	Unknown	1.98267804063635e-141	0	1.98267804063635e-141	36	6644027	6645660	Known	1.53416411630862e-139
chr12	65146532	C	T	50	32	50	31	Unknown	2.6262446767033e-11	1.14112361205447e-46	2.6262446767033e-11	5	65146537	65152865	Known	1.05603068952269e-10
chr12	123345736	C	G	0	18	0	18	Unknown	2.20382389230053e-10	2.20382389230053e-10	2.20382389230053e-10	3	123345739	123345855	Known	7.986769371717e-10
chr12	54799450	A	G	0	300	0	300	Unknown	1.48029787920067e-179	1.48029787920067e-179	1.48029787920067e-179	2	54799158	54799448	Known	2.01813944197692e-177
chr12	57585144	C	T	0	16	0	16	Unknown	3.32734195504201e-09	3.32734195504201e-09	3.32734195504201e-09	41	57584792	57585103	Known	1.07518961820376e-08
chr12	114282496	C	T	15	5	13	5	Unknown	0.0454545454545455	3.35155338298926e-09	0.0454545454545455	23	114261126	114282473	Known	0.0462296140804134
chr12	56335107	A	G	0	17	0	16	Unknown	3.32734195504201e-09	1.54267672461038e-08	3.32734195504201e-09	2	56335109	56335294	Known	1.07518961820376e-08
chr12	108923950	A	G	0	8	0	8	Unknown	0.000155400155400155	0.000155400155400155	0.000155400155400155	31	108920330	108923919	Known	0.000266573184488104
chr12	6643991	C	G	2316	1740	6	6	Unknown	0.0137299771167048	0.000484320043477051	0.0137299771167048	15	6643827	6643976	Known	1.53416411630862e-139
chr12	102455729	G	A	18	5	16	5	Unknown	0.047842401500938	3.64368159428779e-11	0.047842401500938	39	102455124	102455690	Known	0.0480100930589504
chr12	6715593	A	G	5	5	4	5	Unknown	0.0294117647058823	0.00011907597046916	0.0294117647058823	24	6715617	6716466	Known	0.0305425761164095
chr12	132396603	C	T	0	10	0	10	Unknown	1.08250882244691e-05	1.08250882244691e-05	1.08250882244691e-05	31	132396634	132397743	Known	2.21373054190393e-05
chr12	101683929	C	T	0	6	0	6	Unknown	0.00216450216450216	0.00216450216450216	0.00216450216450216	14	101682819	101683915	Known	0.00300823771697558
chr12	13366504	G	A	204	139	204	139	Unknown	5.8437043931618e-50	2.04565898181748e-205	5.8437043931618e-50	5	13366509	13366615	Known	1.15382935707739e-48
chr12	44194265	A	G	39	35	39	35	Unknown	2.83084822784911e-13	4.28040672690646e-44	2.83084822784911e-13	27	44193305	44194238	Known	1.34406608231045e-12
chr12	69082805	G	A	8	7	8	7	Unknown	0.00632183908045977	1.28934500757877e-08	0.00632183908045977	28	69082833	69083313	Known	0.00781157759488836
chr12	40758652	T	C	0	4	0	4	Unknown	0.0285714285714286	0.0285714285714286	0.0285714285714286	8	40757356	40758644	Known	0.0297887836853605
chr12	7521563	T	A	0	14	0	13	Unknown	1.92296598273177e-07	7.47820104395691e-07	1.92296598273177e-07	34	7520793	7521529	Known	5.01864321655519e-07
chr12	32854366	A	C	9	14	8	14	Unknown	2.78167762111917e-06	5.82989055086053e-12	2.78167762111917e-06	17	32832399	32854349	Known	6.2390561006772e-06
chr12	72312268	G	A	0	5	0	5	Unknown	0.00396825396825396	0.00396825396825396	0.00396825396825396	37	72311577	72312231	Known	0.00500710053376426
chr12	7585971	A	G	0	42	0	42	Unknown	1.19124873924197e-24	1.19124873924197e-24	1.19124873924197e-24	1	7585332	7585970	Known	1.03663986031907e-23
chr12	26733062	T	C	0	4	0	4	Unknown	0.0285714285714286	0.0285714285714286	0.0285714285714286	26	26733088	26748398	Known	0.0297887836853605
chr12	64875787	T	A	0	22	0	22	Unknown	9.50525633292485e-13	9.50525633292485e-13	9.50525633292485e-13	14	64875801	64878083	Known	4.34027892841529e-12
chr12	27800746	G	T	0	11	0	10	Unknown	1.08250882244691e-05	1.70108529241656e-05	1.08250882244691e-05	29	27800775	27802943	Known	2.21373054190393e-05
chr12	9458834	T	A	4	4	4	4	Unknown	0.0384615384615384	0.000155400155400155	0.0384615384615384	1	9458719	9458833	Known	0.0393831847694508
chr12	88547277	T	C	0	5	0	5	Unknown	0.00396825396825396	0.00396825396825396	0.00396825396825396	9	88547286	88548065	Known	0.00500710053376426
chr12	7507726	T	G	42	22	42	22	Unknown	2.68453776065737e-08	8.35033111358804e-38	2.68453776065737e-08	0	7507726	7509976	Known	7.62483294520044e-08
chr12	6711147	C	A	43	28	43	28	Unknown	2.04653731969104e-09	1.35115689572767e-42	2.656875503548e-10	21	6710932	6711126	Known	9.60433657406305e-10
chr12	120067561	T	C	0	14	0	14	Unknown	2.49273368131895e-08	2.49273368131895e-08	2.49273368131895e-08	20	120031839	120067541	Known	7.09413173918107e-08
chr12	53433486	C	T	7	16	7	16	Unknown	4.94520465976739e-07	1.21456053142928e-13	4.94520465976739e-07	0	53433486	53433927	Known	1.2573819663334e-06
chr12	78530979	G	A	0	8	0	8	Unknown	0.000155400155400155	0.000155400155400155	0.000155400155400155	22	78522646	78530957	Known	0.000266573184488104
chr12	40619082	G	A	0	5	0	5	Unknown	0.00396825396825396	0.00396825396825396	0.00396825396825396	2	40619084	40619357	Known	0.00500710053376426
chr12	51203371	C	T	0	24	0	24	Unknown	6.20201122431976e-14	6.20201122431976e-14	6.20201122431976e-14	1	51203372	51207793	Known	3.11515055003991e-13
chr12	27089540	A	G	10	5	10	5	Unknown	0.0210727969348659	1.28934500757877e-08	0.0210727969348659	28	27087563	27089512	Known	0.0242489620677335
chr12	122405912	G	T	0	7	0	7	Unknown	0.000582750582750582	0.000582750582750582	0.000582750582750582	0	122404975	122405912	Known	0.000898446375021495
chr12	56531660	C	T	28	8	28	8	Unknown	0.00252822279857954	4.51964592630269e-21	0.00252822279857954	38	56531698	56531810	Known	0.00348497923559616
chr12	123799974	A	G	21	11	21	11	Unknown	0.00034702854199498	1.09133125299295e-18	0.00034702854199498	17	123799991	123800095	Known	0.000583750126751837
chr12	125453115	C	T	0	9	0	9	Unknown	4.11353352529823e-05	4.11353352529823e-05	4.11353352529823e-05	35	125451764	125453080	Known	7.59809450511538e-05
chr12	50529736	G	A	11	9	11	9	Unknown	0.0036255767963085	3.71569111196148e-12	0.00122850122850123	12	50529621	50529724	Known	0.00185604169773035
chr12	121691096	G	A	2	10	2	10	Unknown	6.73038093956117e-05	7.3960230105068e-07	6.73038093956117e-05	20	121690517	121691076	Known	0.000122967968283112
chr12	62778065	A	G	0	15	0	15	Unknown	1.28934500757877e-08	1.28934500757877e-08	1.28934500757877e-08	18	62778083	62783211	Known	3.88977318935514e-08
chr12	104520076	A	G	0	5	0	5	Unknown	0.00396825396825396	0.00396825396825396	0.00396825396825396	0	104332237	104520076	SemiNovel	0.00500710053376426
chr12	104520078	A	T	0	5	0	5	Unknown	0.00396825396825396	0.00396825396825396	0.00396825396825396	2	104332237	104520076	SemiNovel	0.00500710053376426
chr12	125399167	T	C	0	685	0	680	Unknown	0	0	0	34	125398320	125399133	Known	0
chr12	104341103	C	T	1	624	1	624	Unknown	0	0	0	14	104340719	104341089	Known	0
chr12	56236531	A	G	0	7	0	7	Unknown	0.000582750582750582	0.000582750582750582	0.000582750582750582	3	56236222	56236528	Known	0.000898446375021495
chr12	107395106	A	G	0	4	0	4	Unknown	0.0285714285714286	0.0285714285714286	0.0285714285714286	40	107395146	107395542	Known	0.0297887836853605
chr12	1017197	C	T	0	78	0	78	Unknown	3.43296115876455e-46	3.43296115876455e-46	3.43296115876455e-46	3	1017200	1017641	Known	6.34101148228574e-45
chr12	62894636	T	A	0	6	0	6	Unknown	0.00216450216450216	0.00216450216450216	0.00216450216450216	24	62894660	62895353	Known	0.00300823771697558
chr12	133253995	G	A	1	4	1	4	Unknown	0.0476190476190476	0.00396825396825396	0.0476190476190476	34	133254029	133254164	Known	0.0480046948356807
chr12	6637845	T	C	1	42	1	42	Unknown	1.32578977332102e-23	3.01315857572968e-25	1.32578977332102e-23	0	6637494	6637845	Known	1.12299885237221e-22
chr12	27731160	G	A	21	14	17	13	Unknown	2.31784431073359e-05	1.17306325302161e-14	2.31784431073359e-05	12	27731172	27786295	Known	4.63083619094925e-05
chr12	123849272	C	G	0	11	0	10	Unknown	1.08250882244691e-05	1.70108529241656e-05	1.08250882244691e-05	24	123834988	123849248	Known	2.21373054190393e-05
chr12	40631791	T	C	0	4	0	4	Unknown	0.0285714285714286	0.0285714285714286	0.0285714285714286	20	40629516	40631771	Known	0.0297887836853605
chr12	118682751	C	T	11	6	11	6	Unknown	0.0184042875922742	4.28521312391768e-10	0.0184042875922742	19	118682770	118693253	Known	0.0215242954970103
chr12	57106660	A	T	0	123	0	123	Unknown	3.48032586702995e-73	3.48032586702995e-73	3.48032586702995e-73	32	57106692	57106846	Known	1.02723432549554e-71
chr12	104709559	C	T	92	69	92	69	Unknown	1.44344588807814e-25	5.26861484039638e-96	1.44344588807814e-25	4	104707095	104709555	Known	1.32880565195103e-24
chr12	93202801	C	T	0	17	0	17	Unknown	4.28521312391768e-10	4.28521312391768e-10	4.28521312391768e-10	8	93196510	93202793	Known	1.48890354050684e-09
chr12	57649840	C	T	8	6	8	6	Unknown	0.0159420289855072	2.49273368131895e-08	0.0159420289855072	17	57649857	57650197	Known	0.0188136970261777
chr12	939302	A	G	0	38	0	38	Unknown	1.45082697999576e-22	1.45082697999576e-22	1.45082697999576e-22	24	939326	966327	Known	1.16025632506365e-21
chr12	127650890	G	C	0	52	0	52	Unknown	6.31685663097201e-31	6.31685663097201e-31	6.31685663097201e-31	19	127650712	127650871	Novel	6.90273302842475e-30
chr12	127650883	G	T	0	54	0	54	Unknown	8.04576932703302e-32	8.04576932703302e-32	8.04576932703302e-32	12	127650712	127650871	Novel	9.40205615644715e-31
chr12	56510637	A	G	15	9	13	9	Unknown	0.00140329692229862	1.00782682395193e-11	0.00140329692229862	10	56510647	56510973	SemiNovel	0.00210899689687189
chr12	96131895	A	G	0	10	0	10	Unknown	1.08250882244691e-05	1.08250882244691e-05	1.08250882244691e-05	27	96131922	96180717	Known	2.21373054190393e-05
chr12	118465820	T	C	0	7	0	7	Unknown	0.000582750582750582	0.000582750582750582	0.000582750582750582	15	118465835	118467576	Known	0.000898446375021495
chr12	124229429	T	C	0	15	0	15	Unknown	1.28934500757877e-08	1.28934500757877e-08	1.28934500757877e-08	0	124229331	124229429	Known	3.88977318935514e-08
chr12	22814023	A	G	3	7	3	7	Unknown	0.00309597523219814	1.08250882244691e-05	0.00309597523219814	26	22812088	22813997	Known	0.0042390134336601
chr12	132682481	T	G	0	4	0	4	Unknown	0.0285714285714286	0.0285714285714286	0.0285714285714286	23	132682504	132683719	Known	0.0297887836853605
chr12	132682484	A	G	0	4	0	4	Unknown	0.0285714285714286	0.0285714285714286	0.0285714285714286	20	132682504	132683719	Known	0.0297887836853605
chr12	52565322	G	T	0	13	0	13	Unknown	1.92296598273177e-07	1.92296598273177e-07	1.92296598273177e-07	19	52565341	52565442	Known	5.01864321655519e-07
chr12	80201093	C	T	0	6	0	6	Unknown	0.00216450216450216	0.00216450216450216	0.00216450216450216	17	80201110	80202263	Known	0.00300823771697558
chr12	113825679	C	T	6	8	5	8	Unknown	0.00164759725400458	7.47820104395691e-07	0.00164759725400458	32	113825711	113826264	Known	0.00245042646141044
chr12	9451120	G	A	6	9	6	9	Unknown	0.000349825087456271	1.28934500757877e-08	0.000349825087456271	4	9451124	9451376	Known	0.000587074575256332
chr12	9451109	C	T	5	7	5	7	Unknown	0.0022883295194508	7.3960230105068e-07	0.0022883295194508	15	9451124	9451376	Known	0.00316496976530804
chr12	32860302	G	A	17	29	17	28	Unknown	1.42473444955477e-11	2.28824345857943e-25	1.42473444955477e-11	1	32854496	32860301	Known	5.78583649514226e-11
chr12	56814656	A	G	10	5	10	5	Unknown	0.0210727969348659	1.28934500757877e-08	0.0210727969348659	9	56814665	56814747	Known	0.0242489620677335
chr12	56814653	G	A	5	9	5	9	Unknown	0.000579710144927534	2.49273368131895e-08	0.000579710144927534	12	56814665	56814747	Known	0.000898446375021495
chr12	6643991	C	G	2316	1740	2310	1734	Unknown	0	0	0	15	6643735	6643976	Known	1.53416411630862e-139
chr12	123810873	G	A	27	17	27	17	Unknown	2.23875548304875e-06	7.61948145586816e-26	2.23875548304875e-06	8	123810881	123811973	Known	5.25804507626626e-06
chr12	100732327	C	T	0	5	0	5	Unknown	0.00396825396825396	0.00396825396825396	0.00396825396825396	21	100731284	100732306	Known	0.00500710053376426
chr12	21791373	A	C	143	17	143	17	Unknown	9.7457437894899e-06	1.05045053650147e-95	9.7457437894899e-06	31	21791404	21794886	Known	2.08691581670229e-05
chr12	90674744	A	G	0	6	0	6	Unknown	0.00216450216450216	0.00216450216450216	0.00216450216450216	21	90674765	90676238	SemiNovel	0.00300823771697558
chr12	26749831	G	A	0	8	0	8	Unknown	0.000155400155400155	0.000155400155400155	0.000155400155400155	15	26748523	26749816	Known	0.000266573184488104
chr12	132626668	T	C	0	7	0	7	Unknown	0.000582750582750582	0.000582750582750582	0.000582750582750582	4	132626501	132626664	Known	0.000898446375021495
chr12	9578197	A	T	1	4	1	4	Unknown	0.0476190476190476	0.00396825396825396	0.0476190476190476	1	9578198	9578312	Known	0.0480046948356807
chr12	80184246	C	T	1	7	1	7	Unknown	0.0013986013986014	0.000155400155400155	0.0013986013986014	17	80184263	80187643	Known	0.00210747147589253
chr12	3046802	A	G	0	12	0	9	Unknown	4.11353352529823e-05	0.000336519046978058	4.11353352529823e-05	5	3043727	3046797	Known	7.59809450511538e-05
chr12	94972290	C	T	0	8	0	8	Unknown	0.000155400155400155	0.000155400155400155	0.000155400155400155	15	94972305	94975398	Known	0.000266573184488104
chr12	51089734	T	A	4	6	4	5	Unknown	0.0294117647058823	0.00011907597046916	0.0294117647058823	16	51089750	51090844	Known	0.0305425761164095
chr12	132271113	T	C	0	6	0	6	Unknown	0.00216450216450216	0.00216450216450216	0.00216450216450216	20	132271133	132281723	Known	0.00300823771697558
chr12	21797029	A	G	0	259	0	259	Unknown	3.325804111726e-155	3.325804111726e-155	3.325804111726e-155	13	21797042	21799833	Known	2.97555536620985e-153
chr12	10763236	G	C	0	62	0	62	Unknown	6.57547154901795e-37	6.57547154901795e-37	6.57547154901795e-37	15	10762540	10763221	Known	9.00745217456382e-36
chr12	29521193	A	G	17	13	17	13	Unknown	2.31784431073359e-05	1.69112338921449e-17	2.31784431073359e-05	19	29519880	29521174	Known	0.00522121311594994
chr12	62696599	C	T	7	8	7	8	Unknown	0.00219890054972514	1.28934500757877e-08	0.00219890054972514	28	62688087	62696571	Known	0.00305160071442708
chr12	122812503	G	C	0	103	0	103	Unknown	3.50244635305767e-61	3.50244635305767e-61	3.50244635305767e-61	9	122803895	122812494	Known	8.71956861635139e-60
chr12	120661977	T	C	20	16	19	15	Unknown	8.36693384832906e-06	1.58865554309536e-18	8.36693384832906e-06	23	120661636	120661954	Known	1.80244782601701e-05
chr12	4388084	C	G	0	9	0	6	Unknown	0.00216450216450216	0.0090497737556561	0.00216450216450216	1	4388085	4398008	Known	0.00300823771697558
chr12	124209332	T	C	0	6	0	6	Unknown	0.00216450216450216	0.00216450216450216	0.00216450216450216	6	124209338	124210744	Known	0.00300823771697558
chr22	24459438	T	C	4	4	4	4	Unknown	0.0384615384615384	0.000155400155400155	0.0384615384615384	16	24458488	24459422	Known	0.0393831847694508
chr22	31838085	G	A	5	6	5	6	Unknown	0.0123839009287926	2.83514215402761e-06	0.0123839009287926	19	31838104	31838948	Known	0.0148409829883353
chr22	46677607	T	C	0	5	0	4	Unknown	0.0285714285714286	0.0476190476190476	0.0285714285714286	8	46677615	46679870	Known	0.0297887836853605
chr22	36629466	T	A	19	11	18	11	Unknown	0.000303895142962845	5.24248250656493e-16	0.000303895142962845	18	36629287	36629448	Known	0.000513304893393878
chr22	38877461	T	G	3	10	3	10	Unknown	0.000107686095032979	1.92296598273177e-07	0.000107686095032979	8	38877469	38878501	Known	0.000194883242780922
chr22	19906511	G	A	7	10	7	10	Unknown	0.000296625880608082	4.28521312391768e-10	0.000296625880608082	16	19906527	19907066	Known	0.000501618367502031
chr22	20402341	A	G	0	7	0	5	Unknown	0.00396825396825396	0.020979020979021	0.00396825396825396	1	20398694	20402340	Known	0.00500710053376426
chr22	41911525	C	T	31	30	31	30	Unknown	7.77515180493494e-12	5.21795484212409e-36	7.77515180493494e-12	14	41911539	41911771	Known	3.17097715349412e-11
chr22	44368204	A	G	12	7	12	7	Unknown	0.00798525798525798	5.65846675050138e-11	0.00798525798525798	18	44368222	44368751	Known	0.00975332491970717
chr22	19420109	T	C	9	4	9	4	Unknown	0.0478260869565217	1.92296598273177e-07	0.0478260869565217	21	19420130	19420788	Known	0.0480100930589504
chr22	50943232	G	A	32	30	32	30	Unknown	1.7268896615534e-11	6.57547154901795e-37	1.7268896615534e-11	1	50943156	50943231	Known	6.98317104664886e-11
chr22	41783659	C	T	14	7	14	7	Unknown	0.00431012626134578	3.71569111196148e-12	0.00431012626134578	13	41783672	41790100	Known	0.00539802777175546
chr22	26862212	T	C	0	7	0	7	Unknown	0.000582750582750582	0.000582750582750582	0.000582750582750582	16	26862228	26864517	Known	0.000898446375021495
chr22	42276742	G	C	26	20	25	20	Unknown	1.24355621862654e-07	2.28824345857943e-25	1.24355621862654e-07	22	42274127	42276720	Known	3.4135200900554e-07
chr22	41645757	C	G	0	63	0	63	Unknown	3.31403766070507e-37	3.31403766070507e-37	3.31403766070507e-37	24	41645455	41645733	Known	4.69707416960328e-36
chr22	32887150	C	T	32	30	32	30	Unknown	1.7268896615534e-11	6.57547154901795e-37	1.7268896615534e-11	18	32887168	32889092	Known	6.98317104664886e-11
chr22	28249653	T	G	0	5	0	5	Unknown	0.00396825396825396	0.00396825396825396	0.00396825396825396	0	28249653	28250846	Novel	0.00500710053376426
chr22	28249652	C	A	0	5	0	5	Unknown	0.00396825396825396	0.00396825396825396	0.00396825396825396	1	28249653	28250846	Novel	0.00500710053376426
chr22	21354970	C	G	2	4	2	4	Unknown	0.0303030303030303	0.00216450216450216	0.0303030303030303	34	21354721	21354936	Known	0.0313770617568086
chr22	18304821	G	A	19	13	19	13	Unknown	5.28853365884948e-05	1.09133125299295e-18	5.28853365884948e-05	25	18304275	18304796	Known	9.7058152982603e-05
chr22	41548008	A	G	20	15	20	15	Unknown	4.50177419013353e-06	1.78274922648608e-20	4.50177419013353e-06	8	41548016	41548210	Known	9.81613062174585e-06
chr22	24761467	G	A	0	9	0	8	Unknown	0.000155400155400155	0.000411353352529824	0.000155400155400155	23	24759312	24761444	Known	0.000266573184488104
chr22	19868218	A	G	0	12	0	5	Unknown	0.00396825396825396	0.0186335403726708	0.00396825396825396	22	19868240	19870848	Known	0.00500710053376426
chr22	23655084	C	T	11	10	10	10	Unknown	0.000435919790758503	4.08726022315762e-11	0.000435919790758503	10	23654023	23655074	Known	0.0007222444218412
chr22	24964128	T	C	0	181	0	181	Unknown	5.08025738492577e-108	5.08025738492577e-108	5.08025738492577e-108	16	24964144	24967884	Known	2.30869474492738e-106
chr22	26936766	G	A	11	10	10	10	Unknown	0.000435919790758503	4.08726022315762e-11	0.000435919790758503	11	26932452	26936755	Known	0.0007222444218412
chr22	50722408	T	C	25	22	25	22	Unknown	1.87789772823433e-08	1.23023841859113e-27	1.87789772823433e-08	11	50722419	50722561	Known	5.60043874576551e-08
chr22	41652733	G	A	59	50	59	50	Unknown	1.10962179563665e-18	8.79583691857754e-65	1.10962179563665e-18	18	41652294	41652715	Known	7.45738779555807e-18
chr22	22661173	T	C	23	20	23	20	Unknown	1.05015904774541e-07	3.01315857572968e-25	1.05015904774541e-07	18	22658479	22661155	Known	2.89374913733889e-07
chr22	22661155	A	G	25	27	25	27	Unknown	1.46606419158956e-10	6.31685663097201e-31	1.46606419158956e-10	0	22658479	22661155	Known	5.5447051261835e-10
chr22	21838301	C	T	0	6	0	6	Unknown	0.00216450216450216	0.00216450216450216	0.00216450216450216	7	21837379	21838294	Known	0.00300823771697558
chr22	36701087	C	T	437	201	436	201	Unknown	2.05769130552772e-69	0	2.05769130552772e-69	8	36700201	36701079	Known	5.7756570663979e-68
chr22	43203137	C	T	0	9	0	9	Unknown	4.11353352529823e-05	4.11353352529823e-05	4.11353352529823e-05	32	43203169	43204773	Known	7.59809450511538e-05
chr22	44489868	T	C	4	4	4	4	Unknown	0.0384615384615384	0.000155400155400155	0.0384615384615384	29	44489897	44495933	Known	0.0393831847694508
chr22	44489896	T	C	7	12	7	12	Unknown	3.72213942847982e-05	5.65846675050138e-11	3.72213942847982e-05	1	44489897	44495933	Known	7.29896245461487e-05
chr22	43289473	G	A	0	7	0	7	Unknown	0.000582750582750582	0.000582750582750582	0.000582750582750582	10	43287188	43289463	Known	0.000898446375021495
chr22	41903813	A	C	40	34	39	34	Unknown	7.36521574325348e-13	6.42061009036004e-42	7.36521574325348e-13	18	41895866	41903795	Known	3.46819287383795e-12
chr22	41726053	G	A	22	13	22	13	Unknown	6.22063342636628e-05	1.78274922648608e-20	6.22063342636628e-05	26	41723368	41726027	Known	0.000113727161556109
chr22	44379822	T	C	24	13	24	13	Unknown	6.80793534195497e-05	1.14538972104931e-21	6.80793534195497e-05	9	44377341	44379813	Known	0.00012430560512766
chr22	44379838	A	G	0	25	0	25	Unknown	1.58214572048971e-14	1.58214572048971e-14	1.58214572048971e-14	25	44377341	44379813	Known	8.28095648585384e-14
chr22	19951271	G	A	115	88	110	87	Unknown	2.85009698192871e-32	1.64630712256537e-110	2.85009698192871e-32	11	19951282	19951691	Known	3.47226708904762e-31
chr22	19907118	G	A	6	11	6	11	Unknown	8.6515881844024e-05	4.28521312391768e-10	8.6515881844024e-05	4	19907122	19918553	Known	0.000157067197031985
chr22	43195147	A	G	0	20	0	20	Unknown	7.25444455192477e-12	7.25444455192477e-12	7.25444455192477e-12	19	43195166	43203079	Known	2.96706782173723e-11
chr22	41610024	G	A	5	7	5	7	Unknown	0.0022883295194508	7.3960230105068e-07	0.0022883295194508	6	41610030	41612143	Known	0.00316496976530804
chr22	50901009	C	T	27	16	27	16	Unknown	5.48652752183785e-06	3.01315857572968e-25	5.48652752183785e-06	21	50900902	50900988	Known	1.18999456780468e-05
chr22	45577231	T	C	33	19	33	18	Unknown	6.1576944288591e-07	3.34793401441515e-29	6.1576944288591e-07	17	45577248	45579283	Known	1.5615127679206e-06
chr22	42341308	A	G	4	6	4	6	Unknown	0.0108359133126935	1.08250882244691e-05	0.0108359133126935	0	42341308	42341917	Known	0.0130679106209947
chr22	37622815	A	G	23	15	23	15	Unknown	1.08926965471278e-05	1.45082697999576e-22	1.08926965471278e-05	28	37622843	37627271	Known	2.22279331535473e-05
chr22	50943010	G	A	12	7	11	6	Unknown	0.0184042875922742	1.18827801760528e-08	0.0184042875922742	22	50942880	50942988	Known	0.0215242954970103
chr22	50943004	C	A	14	8	13	7	Unknown	0.00415800415800414	1.31172537394362e-10	0.00415800415800414	16	50942880	50942988	Known	0.00522121311594994
chr22	37453452	C	T	0	17	0	17	Unknown	4.28521312391768e-10	4.28521312391768e-10	4.28521312391768e-10	14	37452451	37453438	Known	1.48890354050684e-09
chr22	21064270	C	T	22	11	22	10	Unknown	0.000425898665175655	4.70951409945406e-18	0.000425898665175655	15	21064285	21064987	Known	0.000707278351738921
chr22	47158733	A	C	13	13	13	13	Unknown	3.27570957903684e-05	4.03292046399341e-15	3.27570957903684e-05	12	47158745	47188417	Known	6.45892322643421e-05
chr22	31491295	G	C	0	64	0	64	Unknown	8.35033111358804e-38	8.35033111358804e-38	8.35033111358804e-38	6	31487833	31491289	Known	1.21974479480625e-36
chr22	38164106	C	T	12	6	12	6	Unknown	0.0190615835777126	2.20382389230053e-10	0.0190615835777126	25	38161824	38164081	Known	0.0221572528554573
chr22	17589209	C	T	23	24	23	24	Unknown	1.10205265741451e-09	1.23023841859113e-27	1.10205265741451e-09	12	17588658	17589197	Known	3.78318556136421e-09
chr22	29196306	G	A	8	9	8	9	Unknown	0.000463477938450128	4.28521312391768e-10	0.000463477938450128	20	29195141	29196286	Known	0.000765688019493777
chr22	44386281	C	T	17	14	17	14	Unknown	9.11938745206658e-06	2.14855840432988e-18	9.11938745206658e-06	5	44386286	44392218	Known	1.95718187970514e-05
chr22	26854441	G	A	0	5	0	5	Unknown	0.00396825396825396	0.00396825396825396	0.00396825396825396	30	26853933	26854411	Known	0.00500710053376426
chr22	26853905	C	A	0	5	0	5	Unknown	0.00396825396825396	0.00396825396825396	0.00396825396825396	28	26853933	26854411	Known	0.00500710053376426
chr22	18165995	T	G	14	13	10	11	Unknown	0.000164798945286751	5.68876455738372e-10	0.000164798945286751	15	18138598	18165980	Known	0.000282188624614813
chr22	29727886	T	C	0	8	0	8	Unknown	0.000155400155400155	0.000155400155400155	0.000155400155400155	19	29727905	29730254	Known	0.000266573184488104
chr22	37637653	G	C	34	22	32	21	Unknown	7.98535962688388e-08	1.66460975775217e-28	7.98535962688388e-08	26	37628958	37637627	Known	2.21961986522025e-07
chr22	50877166	G	C	0	13	0	10	Unknown	1.08250882244691e-05	0.000107686095032979	1.08250882244691e-05	25	50877191	50878130	Known	2.21373054190393e-05
chr22	50942121	C	T	16	13	16	13	Unknown	4.30119860067668e-05	6.65175199757689e-17	4.30119860067668e-05	7	50942128	50942237	Known	7.93449200627406e-05
chr22	19868218	A	G	0	12	0	7	Unknown	0.000582750582750582	0.0022883295194508	0.000582750582750582	22	19868240	19868604	Known	0.00500710053376426
chr22	23627369	A	G	0	7	0	7	Unknown	0.000582750582750582	0.000582750582750582	0.000582750582750582	19	23627388	23629346	Known	0.000898446375021495
chr22	43206950	A	C	0	30	0	30	Unknown	1.69112338921449e-17	1.69112338921449e-17	1.69112338921449e-17	0	43206950	43213148	Known	1.05713673871639e-16
chr22	30823196	T	C	2	5	2	5	Unknown	0.020979020979021	0.000582750582750582	0.020979020979021	38	30822832	30823158	Known	0.0242091644751862
chr22	39382079	C	A	0	11	0	11	Unknown	2.83514215402761e-06	2.83514215402761e-06	2.83514215402761e-06	17	39382096	39382303	Known	6.2390561006772e-06
chr22	30700607	T	G	8	5	8	5	Unknown	0.0195652173913043	1.92296598273177e-07	0.0195652173913043	12	30700619	30722662	Known	0.0226598775854791
chr22	21167787	G	A	13	14	13	14	Unknown	1.23611682227805e-05	1.02725332573417e-15	1.23611682227805e-05	7	21167794	21172771	Known	2.51349606689066e-05
chr22	19122665	C	T	4	4	4	4	Unknown	0.0384615384615384	0.000155400155400155	0.0384615384615384	23	19122688	19124836	Known	0.0393831847694508
chr22	44324730	C	T	17	9	17	9	Unknown	0.00169855176112998	4.03292046399341e-15	0.00169855176112998	26	44323047	44324704	Known	0.00251966512544826
chr22	44324727	C	G	17	9	17	9	Unknown	0.00169855176112998	4.03292046399341e-15	0.00169855176112998	23	44323047	44324704	Known	0.00251966512544826
chr22	31354653	G	A	9	4	9	4	Unknown	0.0478260869565217	1.92296598273177e-07	0.0478260869565217	26	31352783	31354627	Known	0.0480100930589504
chr22	20387160	G	A	6	5	6	5	Unknown	0.0350877192982457	2.83514215402761e-06	0.0350877192982457	1	20386675	20387159	Novel	0.0360704274150368
chr22	18761991	T	G	0	5	0	5	Unknown	0.00396825396825396	0.00396825396825396	0.00396825396825396	10	18761899	18761981	Known	0.00500710053376426
chr21	47635627	C	G	0	43	0	41	Unknown	4.70826882652773e-24	2.98302698997232e-22	4.70826882652773e-24	28	47635212	47635599	Known	4.01183739593717e-23
chr21	40584598	C	T	0	4	0	4	Unknown	0.0285714285714286	0.0285714285714286	0.0285714285714286	6	40582855	40584592	Known	0.0297887836853605
chr21	40191431	T	G	49	30	49	30	Unknown	6.12045660225024e-11	8.63706788351565e-47	6.12045660225024e-11	4	40190570	40191427	Known	2.36475941325809e-10
chr21	45506819	T	C	4	8	3	7	Unknown	0.00309597523219814	6.73038093956117e-05	0.00309597523219814	22	45506841	45507580	Known	0.0042390134336601
chr21	9968544	C	G	42	10	42	10	Unknown	0.00121221658116589	6.31685663097201e-31	0.00121221658116589	28	9966380	9968516	Known	0.00183822885163027
chr21	9968517	T	C	0	72	0	72	Unknown	1.35115689572767e-42	1.35115689572767e-42	1.35115689572767e-42	1	9966380	9968516	Known	2.30259654313591e-41
chr21	34640788	A	G	12	9	10	9	Unknown	0.000566695727986052	4.70034925663127e-10	0.000566695727986052	34	34640822	34648901	Known	0.000898446375021495
chr21	32716454	G	C	0	11	0	11	Unknown	2.83514215402761e-06	2.83514215402761e-06	2.83514215402761e-06	1	32711737	32716453	Known	6.2390561006772e-06
chr21	35201947	C	T	21	7	15	5	Unknown	0.0235620235620235	7.91255433890646e-09	0.0235620235620235	19	35199167	35201928	Known	0.0269616600551852
chr21	19651357	A	G	0	18	0	17	Unknown	4.28521312391768e-10	2.09363269768552e-09	4.28521312391768e-10	19	19651376	19653357	Known	1.48890354050684e-09
chr21	40584598	C	T	0	4	0	4	Unknown	0.0285714285714286	0.0285714285714286	0.0285714285714286	35	40584633	40585407	Known	0.0297887836853605
chr21	45110495	A	C	0	4	0	4	Unknown	0.0285714285714286	0.0285714285714286	0.0285714285714286	2	45110497	45196085	SemiNovel	0.0297887836853605
chr21	45110494	C	T	0	4	0	4	Unknown	0.0285714285714286	0.0285714285714286	0.0285714285714286	3	45110497	45196085	SemiNovel	0.0297887836853605
chr21	45110496	C	A	0	4	0	4	Unknown	0.0285714285714286	0.0285714285714286	0.0285714285714286	1	45110497	45196085	SemiNovel	0.0297887836853605
chr21	48063476	C	G	0	14	0	14	Unknown	2.49273368131895e-08	2.49273368131895e-08	2.49273368131895e-08	29	48056902	48063447	Known	7.09413173918107e-08
chr21	35281393	A	G	118	101	118	101	Unknown	1.99100679135034e-37	7.39497607687716e-131	1.99100679135034e-37	7	35279757	35281386	Known	2.87891537557374e-36
chr21	38568009	G	C	11	4	11	4	Unknown	0.0498084291187739	1.28934500757877e-08	0.0498084291187739	33	38564514	38567976	Known	0.0498084291187739
chr21	47706297	C	A	0	5	0	5	Unknown	0.00396825396825396	0.00396825396825396	0.00396825396825396	32	47706329	47706784	Known	0.00500710053376426
chr21	45168884	G	A	75	35	75	35	Unknown	2.31115143586589e-12	2.20900013936896e-65	2.31115143586589e-12	8	45166006	45168876	Known	1.03549711437935e-11
chr21	26965148	G	A	0	10	0	10	Unknown	1.08250882244691e-05	1.08250882244691e-05	1.08250882244691e-05	24	26961194	26965124	Known	2.21373054190393e-05
chr21	28302355	A	G	3	8	3	8	Unknown	0.00103199174406605	2.83514215402761e-06	0.00103199174406605	25	28302380	28304323	Known	0.00156742300438254
chr21	30408670	A	T	15	19	6	9	Unknown	0.000349825087456271	8.36693384832906e-06	0.000349825087456271	25	30408695	30409597	Known	0.003682396283739
chr21	45219524	T	C	11	9	11	9	Unknown	0.00122850122850123	7.25444455192477e-12	0.00122850122850123	6	45219530	45220398	Known	0.00185604169773035
chr21	34897113	C	T	0	14	0	14	Unknown	2.49273368131895e-08	2.49273368131895e-08	2.49273368131895e-08	37	34894589	34897076	Known	7.09413173918107e-08
chr21	18000092	C	T	0	5	0	5	Unknown	0.00396825396825396	0.00396825396825396	0.00396825396825396	12	18000104	18000203	Novel	0.00500710053376426
chr21	26978950	A	G	0	24	0	24	Unknown	6.20201122431976e-14	6.20201122431976e-14	6.20201122431976e-14	17	26978967	26979715	Known	3.11515055003991e-13
chr21	44430325	T	C	0	17	0	17	Unknown	4.28521312391768e-10	4.28521312391768e-10	4.28521312391768e-10	9	44430334	44433178	Known	1.48890354050684e-09
chr21	45538647	T	C	0	11	0	11	Unknown	2.83514215402761e-06	2.83514215402761e-06	2.83514215402761e-06	3	45537844	45538644	Known	6.2390561006772e-06
chr21	38568308	C	T	14	7	14	7	Unknown	0.00431012626134578	3.71569111196148e-12	0.00431012626134578	29	38568337	38569871	Known	0.00539802777175546
chr21	45217559	T	C	27	21	27	21	Unknown	5.70423050377988e-08	3.10797074170391e-28	5.70423050377988e-08	17	45217576	45217788	Known	1.59953104136355e-07
chr21	44324365	G	A	0	11	0	10	Unknown	1.08250882244691e-05	1.70108529241656e-05	1.08250882244691e-05	21	44324386	44328974	Known	2.21373054190393e-05
chr21	30408670	A	T	15	19	9	8	Unknown	0.00267787253326741	1.03827698698423e-06	0.00267787253326741	25	30408695	30409600	Known	0.003682396283739
chr21	44273858	G	A	0	5	0	5	Unknown	0.00396825396825396	0.00396825396825396	0.00396825396825396	4	44273862	44274672	Known	0.00500710053376426
chr21	47536288	C	A	0	127	0	127	Unknown	1.38138694692942e-75	1.38138694692942e-75	1.38138694692942e-75	29	47536317	47536565	Known	4.11969878026972e-74
chr21	45096206	G	A	41	16	41	16	Unknown	8.97989344875645e-06	1.29144299851988e-33	8.97989344875645e-06	11	45096217	45096614	Known	1.93304022133757e-05
chr21	38512956	A	G	17	16	17	16	Unknown	2.72802188737033e-06	2.77030241144367e-19	2.72802188737033e-06	17	38512973	38516825	Known	6.2390561006772e-06
chr21	47641794	C	T	22	11	21	11	Unknown	0.00034702854199498	4.70951409945406e-18	0.00034702854199498	26	47639486	47641768	Known	0.000583750126751837
chr21	28305212	C	T	4	11	4	11	Unknown	4.99750124937529e-05	1.28934500757877e-08	4.99750124937529e-05	32	28304498	28305180	Known	9.18346988251698e-05
chr21	40549466	T	C	16	5	15	5	Unknown	0.0235620235620235	4.08726022315762e-11	0.0235620235620235	31	40549497	40550375	Known	0.0269616600551852
chr21	33694224	C	G	0	6	0	6	Unknown	0.00216450216450216	0.00216450216450216	0.00216450216450216	30	33694254	33694788	Known	0.00300823771697558
chr21	47811272	C	T	0	8	0	8	Unknown	0.000155400155400155	0.000155400155400155	0.000155400155400155	19	47811291	47817179	Known	0.000266573184488104
chr21	47538960	G	A	1	145	1	145	Unknown	7.91975574297514e-85	2.69379447039951e-87	7.91975574297514e-85	16	47538590	47538944	Known	2.73183863760697e-83
chr21	15281913	T	G	0	6	0	5	Unknown	0.00396825396825396	0.00757575757575756	0.00396825396825396	18	15280057	15281895	Novel	0.00500710053376426
chr21	45544594	T	C	0	17	0	17	Unknown	4.28521312391768e-10	4.28521312391768e-10	4.28521312391768e-10	14	45544608	45545892	Known	1.48890354050684e-09
chr21	26969703	T	C	0	16	0	16	Unknown	3.32734195504201e-09	3.32734195504201e-09	3.32734195504201e-09	23	26969726	26972111	Known	1.07518961820376e-08
chr21	47410931	T	C	33	20	33	20	Unknown	2.08103311488487e-07	1.59425429257871e-31	2.08103311488487e-07	38	47410740	47410893	Known	5.40653158613011e-07
chr21	40871810	T	C	0	7	0	7	Unknown	0.000582750582750582	0.000582750582750582	0.000582750582750582	31	40871841	40880925	Known	0.000898446375021495
chr21	45389034	C	T	4	7	4	7	Unknown	0.00386996904024767	2.83514215402761e-06	0.00386996904024767	35	45387996	45388999	Known	0.00500710053376426
chr21	47581835	C	T	6	10	6	10	Unknown	0.000124131482645773	3.32734195504201e-09	0.000124131482645773	5	47581619	47581830	Known	0.000223233941466614
chr21	34634878	G	A	8	5	8	5	Unknown	0.0195652173913043	1.92296598273177e-07	0.0195652173913043	12	34633032	34634866	Known	0.0226598775854791
chr21	47410931	T	C	68	68	68	68	Unknown	7.96804174158371e-26	5.45273927757137e-81	7.96804174158371e-26	24	47410955	47411924	Known	5.40653158613011e-07
chr21	38563725	G	A	21	36	20	36	Unknown	2.7906848280193e-15	7.49036939141543e-32	2.7906848280193e-15	0	38563725	38564413	Known	1.56354807487657e-14
chr2	235626316	C	G	0	11	0	11	Unknown	2.83514215402761e-06	2.83514215402761e-06	2.83514215402761e-06	37	235604392	235626279	Known	6.2390561006772e-06
chr2	231333763	A	G	36	22	35	22	Unknown	3.83587114296468e-08	1.92144258301532e-32	3.83587114296468e-08	5	231331930	231333758	Known	1.08304724677592e-07
chr2	219144815	T	C	0	18	0	18	Unknown	2.20382389230053e-10	2.20382389230053e-10	2.20382389230053e-10	34	219144849	219146663	Known	7.986769371717e-10
chr2	23926233	C	T	20	9	19	9	Unknown	0.00182337085777706	1.99552559927311e-15	0.00182337085777706	16	23926249	23926589	Known	0.00270342349343124
chr2	202260049	G	A	0	38	0	36	Unknown	4.51964592630269e-21	1.13164504439669e-19	4.51964592630269e-21	12	202259595	202260037	Known	3.43229344482881e-20
chr2	24483979	C	G	11	9	11	9	Unknown	0.00122850122850123	7.25444455192477e-12	0.00122850122850123	4	24480962	24483975	Known	0.00185604169773035
chr2	42515388	A	G	0	32	0	32	Unknown	1.09133125299295e-18	1.09133125299295e-18	1.09133125299295e-18	21	42513519	42515367	Known	7.35172088780898e-18
chr2	238443226	A	G	7	27	7	27	Unknown	1.58028378228484e-12	7.02912552157359e-20	1.58028378228484e-12	19	238436159	238443207	Known	7.13620263198973e-12
chr2	39583446	A	G	0	5	0	5	Unknown	0.00396825396825396	0.00396825396825396	0.00396825396825396	56	39570593	39583390	Known	6.2390561006772e-06
chr2	23919375	C	T	16	12	14	12	Unknown	9.35917022581958e-05	5.68724795792817e-14	9.35917022581958e-05	8	23919383	23926056	Known	0.000169697937660047
chr2	202625615	C	T	0	20	0	20	Unknown	7.25444455192477e-12	7.25444455192477e-12	7.25444455192477e-12	11	202622482	202625604	Known	2.96706782173723e-11
chr2	99225168	C	T	32	24	30	16	Unknown	6.28926537613787e-06	1.08031708421529e-21	6.28926537613787e-06	21	99225189	99226219	Known	1.36101033801079e-05
chr2	61450202	G	C	10	13	10	13	Unknown	2.24841971864093e-05	1.21456053142928e-13	2.24841971864093e-05	7	61449798	61450195	Known	4.50786110256931e-05
chr2	183799558	G	C	16	22	16	22	Unknown	6.12101687718862e-09	1.45082697999576e-22	6.12101687718862e-09	2	183799560	183800021	Known	1.94500236619212e-08
chr2	128774113	C	T	13	7	12	7	Unknown	0.00798525798525798	1.52343335590421e-10	0.00798525798525798	8	128774121	128775254	Known	0.00975332491970717
chr2	71376999	G	A	21	10	21	10	Unknown	0.000825011250780518	2.14855840432988e-18	0.000825011250780518	3	71376583	71376996	Known	0.00125906567749713
chr2	61372298	C	G	1	5	1	5	Unknown	0.00757575757575756	0.00216450216450216	0.00757575757575756	33	61372331	61389977	Known	0.00928087032066491
chr2	102038849	T	A	0	7	0	7	Unknown	0.000582750582750582	0.000582750582750582	0.000582750582750582	25	102038239	102038824	Known	0.000898446375021495
chr2	234761225	C	T	26	20	23	17	Unknown	8.74298715951849e-07	4.95587768259123e-20	8.74298715951849e-07	14	234758505	234761211	Known	2.08941337543418e-06
chr2	183593697	C	T	21	22	21	22	Unknown	1.23864913323818e-08	3.01315857572968e-25	1.23864913323818e-08	24	183593721	183594575	Known	3.88977318935514e-08
chr2	39507417	T	A	9	4	9	4	Unknown	0.0478260869565217	1.92296598273177e-07	0.0478260869565217	4	39505627	39507413	Known	0.0480100930589504
chr2	71305456	C	T	37	46	37	46	Unknown	4.25962178883596e-18	1.72897516977953e-49	4.25962178883596e-18	8	71304766	71305448	Known	2.74668855437778e-17
chr2	86433240	C	T	30	12	30	12	Unknown	0.000195731193660835	1.19124873924197e-24	0.000195731193660835	11	86426656	86433229	Known	0.000334155281723894
chr2	87414330	T	C	0	11	0	11	Unknown	2.83514215402761e-06	2.83514215402761e-06	2.83514215402761e-06	35	87414365	87415983	Known	6.2390561006772e-06
chr2	176844577	C	T	11	4	11	4	Unknown	0.0498084291187739	1.28934500757877e-08	0.0498084291187739	19	176844596	176856959	Known	0.0498084291187739
chr2	232035429	G	A	22	33	22	33	Unknown	1.03255338636713e-13	2.02989593113221e-32	1.03255338636713e-13	6	232035435	232037249	Known	5.14121799159843e-13
chr2	29356669	A	G	8	12	8	12	Unknown	4.5095150768121e-05	7.25444455192477e-12	4.5095150768121e-05	13	29356682	29358414	Known	8.30807056944211e-05
chr2	75113657	C	T	26	6	26	6	Unknown	0.0241733814948597	1.09133125299295e-18	0.0241733814948597	40	75113520	75113617	Known	0.0276281002873386
chr2	75113789	C	G	115	60	115	60	Unknown	3.75222885811224e-21	2.04614159435954e-104	3.75222885811224e-21	11	75113800	75115030	Known	2.88780409160628e-20
chr2	20240668	C	A	0	227	0	227	Unknown	6.59125198196358e-134	2.87827597465655e-136	5.74392793187931e-136	16	20237375	20240652	Known	4.01094284609036e-134
chr2	219146882	G	C	78	23	73	22	Unknown	6.03027629477946e-08	1.00290816511411e-50	6.03027629477946e-08	22	219146904	219157189	Known	1.6876521047853e-07
chr2	42515437	A	G	11	5	11	5	Unknown	0.0433815350389321	3.32734195504201e-09	0.0433815350389321	25	42515462	42522265	Known	0.0441997632798799
chr2	99804642	T	C	25	17	25	16	Unknown	4.93924805456259e-06	5.12236957874056e-23	4.93924805456259e-06	2	99802717	99804640	Known	1.07454917782771e-05
chr2	201676441	G	A	0	12	0	12	Unknown	7.3960230105068e-07	7.3960230105068e-07	7.3960230105068e-07	9	201676450	201677931	Known	1.77641056032558e-06
chr2	242618050	A	G	39	14	36	14	Unknown	2.12244975432817e-05	8.83854579805665e-27	2.12244975432817e-05	14	242618064	242619644	Known	4.26127184196462e-05
chr2	111966222	A	G	11	10	6	5	Unknown	0.0350877192982457	0.000164798945286751	0.0350877192982457	16	111966238	111966333	SemiNovel	0.0360704274150368
chr2	189974958	G	T	0	47	0	47	Unknown	1.23023841859113e-27	1.23023841859113e-27	1.23023841859113e-27	7	189969003	189974951	Known	1.2229765945925e-26
chr2	44177711	C	T	0	23	0	23	Unknown	1.21456053142928e-13	1.21456053142928e-13	1.21456053142928e-13	28	44177739	44184524	Known	5.81486087204352e-13
chr2	206592643	C	T	26	15	26	15	Unknown	1.27280622944498e-05	4.70826882652773e-24	1.27280622944498e-05	28	206590806	206592615	Known	2.58442853539077e-05
chr2	242630048	G	A	0	12	0	12	Unknown	7.3960230105068e-07	7.3960230105068e-07	7.3960230105068e-07	20	242630068	242633530	Known	1.77641056032558e-06
chr2	10537018	A	G	13	5	12	5	Unknown	0.0444770283479961	2.09363269768552e-09	0.0444770283479961	28	10537046	10559860	Known	0.0452836885349618
chr2	219555262	G	A	0	6	0	6	Unknown	0.00216450216450216	0.00216450216450216	0.00216450216450216	16	219555278	219556866	Known	0.00300823771697558
chr2	224862842	A	G	71	64	71	63	Unknown	1.38893379241895e-23	1.4776923442219e-78	1.38893379241895e-23	10	224856717	224862832	Known	1.17301399637034e-22
chr2	238277795	A	G	0	112	0	112	Unknown	1.3930914175596e-66	1.3930914175596e-66	1.3930914175596e-66	25	238277820	238280375	Known	3.76266106459729e-65
chr2	238243285	G	A	0	127	0	127	Unknown	1.38138694692942e-75	1.38138694692942e-75	1.38138694692942e-75	16	238242191	238243269	Known	4.11969878026972e-74
chr2	24431184	C	T	0	9	0	9	Unknown	4.11353352529823e-05	4.11353352529823e-05	4.11353352529823e-05	4	24431188	24431969	Known	7.59809450511538e-05
chr2	192160839	A	T	0	24	0	23	Unknown	1.21456053142928e-13	1.55050280607993e-12	1.21456053142928e-13	2	192141756	192160837	Known	5.81486087204352e-13
chr2	203167485	T	A	0	6	0	6	Unknown	0.00216450216450216	0.00216450216450216	0.00216450216450216	1	203167486	203167644	SemiNovel	0.00300823771697558
chr2	203167484	G	A	0	6	0	6	Unknown	0.00216450216450216	0.00216450216450216	0.00216450216450216	2	203167486	203167644	SemiNovel	0.00300823771697558
chr2	183584755	G	A	16	13	16	13	Unknown	4.30119860067668e-05	6.65175199757689e-17	4.30119860067668e-05	21	183583017	183584734	Known	7.93449200627406e-05
chr2	3597974	T	C	32	12	32	12	Unknown	0.000205390162424762	7.61948145586816e-26	0.000205390162424762	11	3596702	3597963	Known	0.000349602874567238
chr2	220330804	T	C	0	7	0	7	Unknown	0.000582750582750582	0.000582750582750582	0.000582750582750582	25	220329330	220330779	Known	0.000898446375021495
chr2	272203	C	T	0	24	0	8	Unknown	0.000155400155400155	0.00389809439905381	0.000155400155400155	11	272065	272192	Known	1.07518961820376e-08
chr2	3481531	T	C	2	8	2	8	Unknown	0.000357227911407478	1.08250882244691e-05	0.000357227911407478	35	3481566	3482617	Known	0.000598795966252699
chr2	272203	C	T	0	24	0	16	Unknown	3.32734195504201e-09	6.52346146607621e-07	3.32734195504201e-09	11	271939	272192	Known	1.07518961820376e-08
chr2	11752635	T	C	0	12	0	12	Unknown	7.3960230105068e-07	7.3960230105068e-07	7.3960230105068e-07	14	11752502	11752621	Known	1.77641056032558e-06
chr2	74185876	A	T	20	7	20	7	Unknown	0.0100285397177739	1.02725332573417e-15	0.0100285397177739	39	74185372	74185837	Known	0.0121453930676762
chr2	201253956	A	G	35	25	27	20	Unknown	1.44507172762421e-07	8.92934137636281e-22	1.44507172762421e-07	10	201194203	201253946	Known	3.94398508692861e-07
chr2	241538074	A	G	0	6	0	6	Unknown	0.00216450216450216	0.00216450216450216	0.00216450216450216	6	241537814	241538068	Known	0.00300823771697558
chr2	219523439	T	C	4	6	4	6	Unknown	0.0108359133126935	1.08250882244691e-05	0.0108359133126935	15	219521186	219523424	Known	0.0130679106209947
chr2	231738263	C	T	0	74	0	72	Unknown	1.35115689572767e-42	2.43983183433674e-40	1.35115689572767e-42	9	231738272	231740335	Known	2.30259654313591e-41
chr2	231738269	G	A	0	74	0	72	Unknown	1.35115689572767e-42	2.43983183433674e-40	1.35115689572767e-42	3	231738272	231740335	Known	2.30259654313591e-41
chr2	242255378	G	A	0	46	0	42	Unknown	1.19124873924197e-24	1.12123929470395e-21	1.19124873924197e-24	19	242255397	242263631	Known	1.03663986031907e-23
chr2	238427251	G	A	7	5	7	5	Unknown	0.0186335403726708	7.3960230105068e-07	0.0186335403726708	40	238427291	238428553	Known	0.0217214275598357
chr2	99149946	G	A	7	5	7	5	Unknown	0.0186335403726708	7.3960230105068e-07	0.0186335403726708	12	99149958	99152192	Known	0.0217214275598357
chr2	197021372	T	A	0	12	0	12	Unknown	7.3960230105068e-07	7.3960230105068e-07	7.3960230105068e-07	3	197021375	197027986	Known	1.77641056032558e-06
chr2	238427194	T	C	13	49	13	48	Unknown	5.46091951942869e-22	8.28509415176301e-35	5.46091951942869e-22	12	238419744	238427182	Known	4.33091761333085e-21
chr2	54844790	C	T	14	9	14	9	Unknown	0.00148348531785855	1.21456053142928e-13	0.00148348531785855	35	54844825	54845215	Known	0.00222367458902043
chr2	231258150	C	T	0	4	0	4	Unknown	0.0285714285714286	0.0285714285714286	0.0285714285714286	26	231258176	231261472	Known	0.0297887836853605
chr2	30379495	T	G	106	15	73	15	Unknown	3.18305413848575e-05	2.4279990353525e-38	3.18305413848575e-05	1	30369928	30379494	Known	6.2892229113076e-05
chr2	102091108	A	G	2	4	0	4	Unknown	0.0285714285714286	0.0303030303030303	0.0285714285714286	10	102083362	102091098	Known	0.0297887836853605
chr2	33572555	G	A	98	53	97	51	Unknown	4.75148000327366e-18	3.19373383263829e-84	4.75148000327366e-18	22	33572577	33585664	Known	3.05696342682528e-17
chr2	277003	A	G	0	52	0	51	Unknown	5.00489409992406e-30	3.34793401441515e-29	5.00489409992406e-30	23	275201	276980	Known	5.34664619704574e-29
chr2	10045024	G	A	0	5	0	5	Unknown	0.00396825396825396	0.00396825396825396	0.00396825396825396	36	10022934	10044988	Known	0.00500710053376426
chr2	10045014	C	T	0	12	0	12	Unknown	7.3960230105068e-07	7.3960230105068e-07	7.3960230105068e-07	26	10022934	10044988	Known	1.77641056032558e-06
chr2	216298084	G	A	117	18	117	18	Unknown	4.16028942610387e-06	2.17307697679689e-80	4.16028942610387e-06	37	216296687	216298047	Known	9.09229666178274e-06
chr2	183622547	T	G	56	22	55	22	Unknown	8.27708873799443e-08	1.35601965771193e-44	8.27708873799443e-08	5	183622552	183623564	Known	2.29847769707838e-07
chr2	209214770	A	G	0	5	0	5	Unknown	0.00396825396825396	0.00396825396825396	0.00396825396825396	22	209212747	209214748	Known	0.00500710053376426
chr2	113498566	A	G	8	5	8	5	Unknown	0.0195652173913043	1.92296598273177e-07	0.0195652173913043	18	113498584	113500283	Known	0.0226598775854791
chr2	15674686	T	C	8	4	8	4	Unknown	0.046583850931677	7.3960230105068e-07	0.046583850931677	19	15651474	15674667	Known	0.0471937598079941
chr2	231149108	G	A	7	5	7	5	Unknown	0.0186335403726708	7.3960230105068e-07	0.0186335403726708	18	231149126	231150467	Known	0.0217214275598357
chr2	219529247	A	C	25	12	25	12	Unknown	0.000168836796480483	1.14538972104931e-21	0.000168836796480483	11	219529258	219529462	Known	0.000288929915315973
chr2	238257013	G	A	0	211	0	210	Unknown	1.8983439777435e-125	1.00851214741596e-123	1.8983439777435e-125	14	238257027	238257256	Known	1.10917526699584e-123
chr2	202575821	G	A	0	14	0	14	Unknown	2.49273368131895e-08	2.49273368131895e-08	2.49273368131895e-08	10	202575831	202580395	Known	7.09413173918107e-08
chr2	39050141	A	C	6	7	6	7	Unknown	0.00521739130434783	1.92296598273177e-07	0.00521739130434783	6	39046286	39050135	Known	0.0064945179584121
chr2	207008763	C	A	0	46	0	46	Unknown	2.43430155168019e-27	2.43430155168019e-27	2.43430155168019e-27	21	207007555	207008742	Known	2.38678265152753e-26
chr2	37105041	G	A	9	15	9	15	Unknown	2.39193587089461e-06	6.20201122431976e-14	2.39193587089461e-06	7	37096872	37105034	Known	5.60401996593394e-06
chr2	114220055	T	C	0	34	0	34	Unknown	7.02912552157359e-20	7.02912552157359e-20	7.02912552157359e-20	16	114220071	114222706	Known	5.06911495422297e-19
chr2	158067894	T	C	0	5	0	5	Unknown	0.00396825396825396	0.00396825396825396	0.00396825396825396	3	158067753	158067891	Novel	0.00500710053376426
chr2	11927238	G	A	9	5	9	5	Unknown	0.0407407407407408	2.49273368131895e-08	0.0407407407407408	38	11925202	11927200	Known	0.0416128222407209
chr2	204322298	T	C	17	14	17	14	Unknown	9.11938745206658e-06	2.14855840432988e-18	9.11938745206658e-06	20	204322318	204324630	Known	1.95718187970514e-05
chr2	99992822	A	C	34	32	34	32	Unknown	3.0775481248401e-12	5.29956217487612e-39	3.0775481248401e-12	12	99988193	99992810	Known	1.37457414686696e-11
chr2	48573875	A	G	8	6	7	6	Unknown	0.0149068322981366	7.47820104395691e-07	0.0149068322981366	15	48573890	48586186	Known	0.0176502319559823
chr2	172650165	C	T	8	7	8	7	Unknown	0.00632183908045977	1.28934500757877e-08	0.00632183908045977	28	172648099	172650137	Known	0.00781157759488836
chr2	109389463	G	A	0	6	0	6	Unknown	0.00216450216450216	0.00216450216450216	0.00216450216450216	39	109389502	109392188	Known	0.00300823771697558
chr2	216272907	A	T	440	443	440	443	Unknown	1.73295787088405e-164	0	1.55509448877757e-166	13	216272920	216273021	Known	1.93575457450878e-164
chr2	216272900	T	G	0	709	0	709	Unknown	0	0	0	20	216272920	216273021	Known	0
chr2	24583198	T	A	0	5	0	5	Unknown	0.00396825396825396	0.00396825396825396	0.00396825396825396	25	24550984	24583173	Known	0.00500710053376426
chr2	85622059	T	C	0	118	0	118	Unknown	3.49081646164202e-70	3.49081646164202e-70	3.49081646164202e-70	22	85622081	85622661	Known	9.99420752968109e-69
chr2	113258916	C	T	0	9	0	9	Unknown	4.11353352529823e-05	4.11353352529823e-05	4.11353352529823e-05	2	113258918	113260489	Known	7.59809450511538e-05
chr2	234750831	T	C	26	14	26	14	Unknown	3.07753148015055e-05	1.86034036560366e-23	3.07753148015055e-05	20	234750851	234752851	Known	6.0849258478391e-05
chr2	180047908	T	C	0	6	0	6	Unknown	0.00216450216450216	0.00216450216450216	0.00216450216450216	7	180047915	180056514	Known	0.00300823771697558
chr2	177497817	A	C	0	7	0	7	Unknown	0.000582750582750582	0.000582750582750582	0.000582750582750582	36	177497853	177502190	Known	0.000898446375021495
chr2	231738168	G	A	0	7	0	7	Unknown	0.000582750582750582	0.000582750582750582	0.000582750582750582	36	231729860	231738132	Known	0.000898446375021495
chr2	176046415	G	A	0	55	0	54	Unknown	8.04576932703302e-32	1.13674172143401e-30	8.04576932703302e-32	31	176046194	176046384	Known	9.40205615644715e-31
chr2	25359422	G	A	3	5	3	5	Unknown	0.0128205128205128	0.000155400155400155	0.0128205128205128	30	25358508	25359392	Known	0.0152938034188034
chr2	148716428	T	C	6	8	6	7	Unknown	0.00521739130434783	7.47820104395691e-07	0.00521739130434783	7	148716435	148730308	Known	0.0064945179584121
chr2	211341349	C	T	0	22	0	22	Unknown	9.50525633292485e-13	9.50525633292485e-13	9.50525633292485e-13	5	211341136	211341344	Known	4.34027892841529e-12
chr2	86380682	C	G	0	22	0	22	Unknown	9.50525633292485e-13	9.50525633292485e-13	9.50525633292485e-13	15	86380697	86385715	Known	4.34027892841529e-12
chr2	34286117	A	C	0	5	0	4	Unknown	0.0285714285714286	0.0476190476190476	0.0285714285714286	31	34169620	34286086	Novel	0.0297887836853605
chr2	231258150	C	T	0	15	0	15	Unknown	1.28934500757877e-08	1.28934500757877e-08	1.28934500757877e-08	21	231256944	231258129	Known	0.0297887836853605
chr2	188343497	T	C	0	6	0	6	Unknown	0.00216450216450216	0.00216450216450216	0.00216450216450216	33	188343530	188348851	Known	0.00300823771697558
chr2	24524958	C	T	0	9	0	9	Unknown	4.11353352529823e-05	4.11353352529823e-05	4.11353352529823e-05	13	24524971	24526668	Known	7.59809450511538e-05
chr2	10933249	C	T	0	161	0	161	Unknown	5.26861484039638e-96	5.26861484039638e-96	5.26861484039638e-96	27	10932051	10933222	Known	2.06630743671984e-94
chr2	73461483	C	A	39	85	37	81	Unknown	2.59287928650843e-34	5.20966095724737e-64	2.59287928650843e-34	29	73461512	73466771	Known	3.40523550333653e-33
chr2	99995804	T	C	24	24	24	24	Unknown	1.23545903173313e-09	3.10797074170391e-28	1.23545903173313e-09	23	99995589	99995781	Known	4.22090597595699e-09
chr2	160239298	A	G	8	5	8	5	Unknown	0.0195652173913043	1.92296598273177e-07	0.0195652173913043	15	160239313	160240117	Known	0.0226598775854791
chr2	191461570	A	T	0	4	0	4	Unknown	0.0285714285714286	0.0285714285714286	0.0285714285714286	0	191458811	191461570	Novel	0.0297887836853605
chr2	191461580	T	A	0	4	0	4	Unknown	0.0285714285714286	0.0285714285714286	0.0285714285714286	10	191458811	191461570	Novel	0.0297887836853605
chr2	191458809	G	C	0	4	0	4	Unknown	0.0285714285714286	0.0285714285714286	0.0285714285714286	2	191458811	191461570	Novel	0.0297887836853605
chr2	191461582	T	C	0	4	0	4	Unknown	0.0285714285714286	0.0285714285714286	0.0285714285714286	12	191458811	191461570	Novel	0.0297887836853605
chr2	128878014	G	A	10	11	10	11	Unknown	0.000164798945286751	3.71569111196148e-12	0.000164798945286751	16	128878030	128878773	Known	0.000282188624614813
chr2	153378459	T	C	0	44	0	42	Unknown	1.19124873924197e-24	7.88616330682312e-23	1.19124873924197e-24	2	153192234	153378457	Known	1.03663986031907e-23
chr2	71633389	C	T	9	12	8	12	Unknown	4.5095150768121e-05	4.08726022315762e-11	4.5095150768121e-05	3	71633392	71635252	Known	8.30807056944211e-05
chr2	113253685	C	T	0	4	0	4	Unknown	0.0285714285714286	0.0285714285714286	0.0285714285714286	21	113251952	113253664	SemiNovel	0.0297887836853605
chr2	64069732	G	A	0	9	0	9	Unknown	4.11353352529823e-05	4.11353352529823e-05	4.11353352529823e-05	1	64069733	64083440	Known	7.59809450511538e-05
chr2	207006676	T	C	0	48	0	48	Unknown	3.10797074170391e-28	3.10797074170391e-28	3.10797074170391e-28	11	207003338	207006665	Known	3.14421209664251e-27
chr2	29152456	A	G	0	54	0	53	Unknown	1.59425429257871e-31	4.42517312986824e-30	1.59425429257871e-31	11	29150566	29152445	Known	1.79698820458774e-30
chr2	232087474	A	G	0	4	0	4	Unknown	0.0285714285714286	0.0285714285714286	0.0285714285714286	33	232081506	232087441	Known	0.0297887836853605
chr2	232087475	T	A	0	4	0	4	Unknown	0.0285714285714286	0.0285714285714286	0.0285714285714286	34	232081506	232087441	Known	0.0297887836853605
chr2	219266423	C	A	10	10	7	5	Unknown	0.0186335403726708	4.5095150768121e-05	0.0186335403726708	12	219266435	219266837	Known	0.0217214275598357
chr2	187532417	G	A	0	94	0	94	Unknown	8.77217305067343e-56	8.77217305067343e-56	8.77217305067343e-56	19	187531957	187532398	Known	1.93190241877523e-54
chr2	219267781	C	T	9	12	9	11	Unknown	0.000145306596919501	4.08726022315762e-11	0.000145306596919501	23	219267128	219267758	Known	0.000260170598486886
chr2	61522123	T	C	0	4	0	4	Unknown	0.0285714285714286	0.0285714285714286	0.0285714285714286	39	61520685	61522084	Known	0.0297887836853605
chr2	233785015	G	A	0	6	0	6	Unknown	0.00216450216450216	0.00216450216450216	0.00216450216450216	21	233759626	233784994	Known	0.00300823771697558
chr2	69741854	T	G	0	6	0	6	Unknown	0.00216450216450216	0.00216450216450216	0.00216450216450216	27	69741881	69746086	Known	0.00300823771697558
chr2	105709023	T	C	0	16	0	16	Unknown	3.32734195504201e-09	3.32734195504201e-09	3.32734195504201e-09	4	105709027	105709988	Known	1.07518961820376e-08
chr2	39583446	A	G	0	12	0	11	Unknown	2.83514215402761e-06	9.61482991365885e-06	2.83514215402761e-06	34	39583480	39605207	Known	6.2390561006772e-06
chr2	99225168	C	T	32	24	2	8	Unknown	0.000357227911407478	0.00125833302529335	0.0413711411064476	21	99225189	99226106	SemiNovel	1.36101033801079e-05
chr2	9491017	C	T	0	49	0	49	Unknown	7.85002919296318e-29	7.85002919296318e-29	7.85002919296318e-29	7	9491024	9496176	Known	8.17259402889221e-28
chr2	54870254	C	A	43	33	43	33	Unknown	2.6534279297557e-12	5.42208950250415e-45	2.6534279297557e-12	12	54870266	54871460	Known	1.18699440045165e-11
chr2	238903399	G	A	0	43	0	43	Unknown	3.01315857572968e-25	3.01315857572968e-25	3.01315857572968e-25	13	238896634	238903386	Known	2.70428620762196e-24
chr2	20824498	C	T	0	18	0	18	Unknown	2.20382389230053e-10	2.20382389230053e-10	2.20382389230053e-10	6	20823791	20824492	Known	7.986769371717e-10
chr2	113396703	G	C	0	6	0	4	Unknown	0.0285714285714286	0.0303030303030303	0.0285714285714286	6	113396709	113400125	Novel	0.0297887836853605
chr2	71633275	T	C	5	5	5	5	Unknown	0.0325077399380805	1.08250882244691e-05	0.0325077399380805	17	71632772	71633258	Known	0.0335265343813849
chr2	150432976	C	T	0	114	0	113	Unknown	3.49820733742704e-67	1.0101651584508e-65	3.49820733742704e-67	25	150432355	150432951	Known	9.53844534005106e-66
chr2	238267717	C	T	1	120	1	120	Unknown	6.7382504225561e-70	5.52315608406274e-72	6.7382504225561e-70	14	238267731	238267849	Known	1.91006049106714e-68
chr2	29135468	C	G	51	25	51	25	Unknown	5.58529917809096e-09	5.42208950250415e-45	5.58529917809096e-09	12	29129447	29135456	Known	1.78268802083327e-08
chr2	220462640	G	T	4	4	4	4	Unknown	0.0384615384615384	0.000155400155400155	0.0384615384615384	5	220462645	220462816	Known	0.0393831847694508
chr2	71221822	A	G	0	27	0	27	Unknown	1.02725332573417e-15	1.02725332573417e-15	1.02725332573417e-15	4	71220905	71221818	Known	5.81230488453941e-15
chr2	73957124	A	G	8	8	8	8	Unknown	0.00244716351501669	3.32734195504201e-09	0.00244716351501669	32	73957156	73957687	Known	0.0033748695296208
chr2	203271913	A	T	0	4	0	4	Unknown	0.0285714285714286	0.0285714285714286	0.0285714285714286	16	203092161	203271897	Novel	0.0297887836853605
chr2	203271917	T	G	0	4	0	4	Unknown	0.0285714285714286	0.0285714285714286	0.0285714285714286	20	203092161	203271897	Novel	0.0297887836853605
chr2	153549584	T	G	0	12	0	12	Unknown	7.3960230105068e-07	7.3960230105068e-07	7.3960230105068e-07	32	153547492	153549552	Known	1.77641056032558e-06
chr2	106013147	C	T	18	7	15	5	Unknown	0.0235620235620235	1.12732629022053e-09	0.0235620235620235	7	106013154	106015299	Known	0.0269616600551852
chr2	128870808	T	C	9	10	9	10	Unknown	0.000390824639990381	5.65846675050138e-11	0.000390824639990381	24	128870832	128872698	Known	0.000650163244795155
chr2	88913273	G	C	0	7	0	7	Unknown	0.000582750582750582	0.000582750582750582	0.000582750582750582	31	88895181	88913242	Known	0.000898446375021495
chr2	111966222	A	G	11	10	2	4	Unknown	0.0303030303030303	0.0206886060544597	0.0303030303030303	16	111966238	112101638	SemiNovel	0.0360704274150368
chr2	33484679	T	A	0	10	0	10	Unknown	1.08250882244691e-05	1.08250882244691e-05	1.08250882244691e-05	24	33482578	33484655	Known	2.21373054190393e-05
chr2	216249587	C	T	0	476	0	476	Unknown	2.03220064168643e-285	2.03220064168643e-285	2.03220064168643e-285	4	216248907	216249583	Known	5.28926403377113e-283
chr2	29001691	A	G	32	26	32	26	Unknown	3.91145068925981e-10	3.25668234409353e-34	3.91145068925981e-10	16	28999848	29001675	Known	1.40507946340663e-09
chr2	230451481	T	C	0	21	0	21	Unknown	3.71569111196148e-12	3.71569111196148e-12	3.71569111196148e-12	14	230450740	230451467	SemiNovel	1.59490609498437e-11
chr2	230451482	C	T	0	21	0	21	Unknown	3.71569111196148e-12	3.71569111196148e-12	3.71569111196148e-12	15	230450740	230451467	SemiNovel	1.59490609498437e-11
chr2	112605302	C	T	0	18	0	18	Unknown	2.20382389230053e-10	2.20382389230053e-10	2.20382389230053e-10	0	112604775	112605302	Known	7.986769371717e-10
chr2	37831453	T	C	0	4	0	4	Unknown	0.0285714285714286	0.0285714285714286	0.0285714285714286	1	37798335	37831452	Novel	0.0297887836853605
chr2	238434434	C	T	11	20	11	20	Unknown	1.83940722393095e-08	2.14855840432988e-18	1.83940722393095e-08	14	238434448	238436020	Known	5.49136901158947e-08
chr2	114023079	C	T	0	24	0	24	Unknown	6.20201122431976e-14	6.20201122431976e-14	6.20201122431976e-14	26	114021031	114023053	Known	3.11515055003991e-13
chr2	74128433	C	T	0	4	0	4	Unknown	0.0285714285714286	0.0285714285714286	0.0285714285714286	30	74120178	74128403	Known	0.0297887836853605
chr2	183627504	A	G	24	33	24	33	Unknown	2.97741052697761e-13	1.29144299851988e-33	2.97741052697761e-13	24	183627528	183640043	Known	1.4089795601218e-12
chr2	26607992	T	C	0	7	0	7	Unknown	0.000582750582750582	0.000582750582750582	0.000582750582750582	15	26608007	26609222	Known	0.000898446375021495
chr2	180835792	T	A	0	12	0	12	Unknown	7.3960230105068e-07	7.3960230105068e-07	7.3960230105068e-07	11	180835803	180837920	Known	1.77641056032558e-06
chr2	17954027	G	A	0	7	0	7	Unknown	0.000582750582750582	0.000582750582750582	0.000582750582750582	24	17954051	17954363	Known	0.000898446375021495
chr2	232196597	G	A	20	9	20	9	Unknown	0.00188095099012792	6.65175199757689e-17	0.00188095099012792	12	232196609	232209687	Known	0.0027830298112332
chr2	9983686	G	T	7	7	7	7	Unknown	0.00579710144927535	2.49273368131895e-08	0.00579710144927535	2	9983688	9985349	Known	0.00720047785218018
chr2	236708166	C	T	23	28	23	28	Unknown	4.12862916565205e-11	5.00489409992406e-30	4.12862916565205e-11	0	236708166	236715883	Known	1.65549934191342e-10
chr2	100343557	C	T	0	4	0	4	Unknown	0.0285714285714286	0.0285714285714286	0.0285714285714286	18	100289051	100343539	Known	0.0297887836853605
chr2	44209389	T	G	49	6	49	6	Unknown	0.0270697321198908	2.02989593113221e-32	0.0270697321198908	12	44207087	44209377	Known	0.0297887836853605
chr2	86317037	G	C	11	8	11	8	Unknown	0.00309106760719664	5.65846675050138e-11	0.00309106760719664	15	86317052	86325734	Known	0.0042390134336601
chr2	189932831	T	C	0	24	0	24	Unknown	6.20201122431976e-14	6.20201122431976e-14	6.20201122431976e-14	8	189932839	189932952	Known	3.11515055003991e-13
chr2	33447202	C	T	30	50	30	49	Unknown	5.25525122659561e-20	1.7600062856975e-45	5.25525122659561e-20	16	33447218	33468729	Known	3.86781086420135e-19
chr2	85769711	C	G	44	34	44	34	Unknown	1.12615442180021e-12	3.43296115876455e-46	1.12615442180021e-12	23	85769496	85769688	Known	5.11774620573651e-12
chr2	238277795	A	G	0	8	0	8	Unknown	0.000155400155400155	0.000155400155400155	0.000155400155400155	22	238277817	238280375	SemiNovel	3.76266106459729e-65
chr2	240961728	T	C	0	5	0	5	Unknown	0.00396825396825396	0.00396825396825396	0.00396825396825396	29	240961757	240964644	Known	0.00500710053376426
chr2	238267717	C	T	0	66	0	66	Unknown	5.29956217487612e-39	5.29956217487612e-39	5.29956217487612e-39	39	238267226	238267678	Known	1.91006049106714e-68
chr2	170402752	T	C	3	6	3	6	Unknown	0.0090497737556561	4.11353352529823e-05	0.0090497737556561	24	170401345	170402728	Known	0.0110019117887233
chr2	37438993	G	A	52	26	52	26	Unknown	2.4305413248113e-09	3.43296115876455e-46	2.4305413248113e-09	7	37438225	37438986	Known	8.21563142022994e-09
chr2	234449316	G	A	0	5	0	5	Unknown	0.00396825396825396	0.00396825396825396	0.00396825396825396	8	234442425	234449308	Known	0.00500710053376426
chr2	242610738	T	C	8	4	8	4	Unknown	0.046583850931677	7.3960230105068e-07	0.046583850931677	11	242610197	242610727	Known	0.0471937598079941
chr2	206911228	G	A	1	5	1	5	Unknown	0.00757575757575756	0.00216450216450216	0.00757575757575756	0	206893059	206911228	Known	0.00928087032066491
chr2	61647901	A	G	5	13	5	13	Unknown	7.41564701520208e-06	2.20382389230053e-10	7.41564701520208e-06	20	61633263	61647881	Known	1.59992444645995e-05
chr2	220250147	A	G	0	40	0	40	Unknown	1.86034036560366e-23	1.86034036560366e-23	1.86034036560366e-23	1	220249165	220250146	Known	1.5438128889053e-22
chr2	198283305	T	C	40	29	36	28	Unknown	1.65103129402137e-10	1.36376347006506e-33	1.65103129402137e-10	7	198283312	198285152	Known	6.21960867734629e-10
chr2	162929979	A	G	0	13	0	13	Unknown	1.92296598273177e-07	1.92296598273177e-07	1.92296598273177e-07	17	162929996	162930486	Known	5.01864321655519e-07
chr2	198288565	G	A	31	8	31	8	Unknown	0.00262396295581709	7.34834444413446e-23	0.00262396295581709	33	198285857	198288532	Known	0.00361520978946311
chr2	219529881	G	A	24	15	24	15	Unknown	1.15115997600328e-05	7.34834444413446e-23	1.15115997600328e-05	3	219529596	219529878	Known	2.34574449202661e-05
chr2	62081012	A	C	0	7	0	5	Unknown	0.00396825396825396	0.020979020979021	0.00396825396825396	18	62069495	62080994	Known	0.00500710053376426
chr2	61175312	T	C	0	5	0	5	Unknown	0.00396825396825396	0.00396825396825396	0.00396825396825396	8	61175320	61180132	Known	0.00500710053376426
chr2	238257013	G	A	1	102	1	102	Unknown	3.64254420717965e-59	3.50244635305767e-61	3.64254420717965e-59	21	238256512	238256992	Known	1.10917526699584e-123
chr2	219266423	C	A	10	10	3	5	Unknown	0.0128205128205128	0.00327600327600327	0.0128205128205128	12	219266435	219266834	Known	0.0217214275598357
chr2	208110035	G	C	14	10	13	9	Unknown	0.00140329692229862	1.00782682395193e-11	0.00140329692229862	22	208104879	208110013	Known	0.00210899689687189
chr5	96513471	G	C	8	6	8	6	Unknown	0.0159420289855072	2.49273368131895e-08	0.0159420289855072	35	96512995	96513436	Known	0.0188136970261777
chr5	43492978	G	A	0	9	0	9	Unknown	4.11353352529823e-05	4.11353352529823e-05	4.11353352529823e-05	14	43492992	43493645	Known	7.59809450511538e-05
chr5	16794916	G	A	10	6	10	6	Unknown	0.0176739587195649	3.32734195504201e-09	0.0176739587195649	26	16794942	16818118	Known	0.0207464304280912
chr5	131066725	C	A	0	19	0	19	Unknown	5.65846675050138e-11	5.65846675050138e-11	5.65846675050138e-11	6	131066731	131080257	Known	2.18921490630885e-10
chr5	145887453	G	A	7	7	7	7	Unknown	0.00579710144927535	2.49273368131895e-08	0.00579710144927535	17	145886770	145887436	Known	0.00720047785218018
chr5	150410219	C	A	4	6	4	6	Unknown	0.0108359133126935	1.08250882244691e-05	0.0108359133126935	15	150410234	150411848	Known	0.0130679106209947
chr5	139554866	G	C	37	26	0	6	Unknown	0.00216450216450216	0.0275912114493046	0.00755931856821274	4	139554870	139622890	Known	0.00928087032066491
chr5	68419054	A	T	10	7	10	7	Unknown	0.00723025583982201	4.28521312391768e-10	0.00723025583982201	28	68417722	68419026	Known	0.00890715252556386
chr5	154346259	A	G	30	28	29	28	Unknown	8.73160693785523e-11	1.92144258301532e-32	8.73160693785523e-11	13	154339609	154346246	Known	3.35101751515811e-10
chr5	150436503	G	C	33	28	31	28	Unknown	1.06979847911377e-10	1.0190665806669e-32	1.06979847911377e-10	15	150436518	150439879	Known	4.07833960812612e-10
chr5	50057729	G	A	0	17	0	17	Unknown	4.28521312391768e-10	4.28521312391768e-10	4.28521312391768e-10	3	50057732	50058982	Known	1.48890354050684e-09
chr5	179264731	T	C	0	13	0	11	Unknown	2.83514215402761e-06	1.00955714093418e-05	2.83514215402761e-06	14	179263565	179264717	Novel	6.2390561006772e-06
chr5	52157374	T	C	11	7	11	7	Unknown	0.00762463343108505	2.20382389230053e-10	0.00762463343108505	19	52157393	52160597	Known	0.00932877158683611
chr5	55155402	C	T	0	58	0	16	Unknown	3.32734195504201e-09	9.20299639158275e-06	3.32734195504201e-09	25	55155427	55162439	Known	1.07518961820376e-08
chr5	70837295	A	C	0	4	0	4	Unknown	0.0285714285714286	0.0285714285714286	0.0285714285714286	14	70835476	70837281	Known	0.0297887836853605
chr5	68531253	C	T	20	9	20	9	Unknown	0.00188095099012792	6.65175199757689e-17	0.00188095099012792	32	68530868	68531221	Known	0.0027830298112332
chr5	10254817	A	G	1	174	1	174	Unknown	1.80060460303619e-102	2.04614159435954e-104	1.80060460303619e-102	31	10254317	10254786	Known	7.58107496837149e-101
chr5	156747669	A	G	11	11	11	11	Unknown	0.000183961613343348	9.50525633292485e-13	0.000183961613343348	6	156746936	156747663	Known	0.000314249462411698
chr5	33462034	G	A	58	47	58	47	Unknown	1.74279213904036e-17	2.21012841084698e-62	1.74279213904036e-17	23	33461849	33462011	Known	1.08706185056047e-16
chr5	231111	T	C	36	27	36	27	Unknown	4.19361948681432e-10	3.31403766070507e-37	4.19361948681432e-10	4	231115	233592	Known	1.48890354050684e-09
chr5	154268902	C	T	0	7	0	7	Unknown	0.000582750582750582	0.000582750582750582	0.000582750582750582	21	154267937	154268881	Known	0.000898446375021495
chr5	159835658	A	G	0	42	0	42	Unknown	1.19124873924197e-24	1.19124873924197e-24	1.19124873924197e-24	1	159835467	159835657	Known	1.03663986031907e-23
chr5	14498727	G	A	34	23	34	23	Unknown	1.45929880438872e-08	1.29144299851988e-33	1.45929880438872e-08	22	14498749	14502688	Known	4.3748402900156e-08
chr5	16673975	C	G	0	15	0	15	Unknown	1.28934500757877e-08	1.28934500757877e-08	1.28934500757877e-08	23	16673998	16674962	Known	3.88977318935514e-08
chr5	43297144	A	G	6	6	6	6	Unknown	0.0137299771167048	7.3960230105068e-07	0.0137299771167048	40	43296019	43297104	Known	0.0162972323736011
chr5	52942083	A	C	0	85	0	78	Unknown	6.90965430681305e-45	5.21005387857797e-41	3.43296115876455e-46	20	52899360	52942063	Known	6.34101148228574e-45
chr5	56526783	G	A	0	33	0	33	Unknown	2.77030241144367e-19	2.77030241144367e-19	2.77030241144367e-19	13	56526796	56526925	Known	1.95354083841459e-18
chr5	167835539	C	T	10	14	10	13	Unknown	2.24841971864093e-05	1.55050280607993e-12	2.24841971864093e-05	27	167833332	167835512	Known	4.50786110256931e-05
chr5	150489390	A	G	0	85	0	20	Unknown	7.25444455192477e-12	2.68895825502882e-07	7.25444455192477e-12	17	150489407	150496688	Known	2.96706782173723e-11
chr5	73148481	G	A	12	11	12	11	Unknown	0.000202698444332023	1.21456053142928e-13	0.000202698444332023	6	73144912	73148475	Known	0.000345226440287081
chr5	176402401	G	A	16	6	16	6	Unknown	0.0211396657794842	9.50525633292485e-13	0.0211396657794842	4	176397867	176402397	Known	0.0242966130576729
chr5	171533656	C	T	0	11	0	11	Unknown	2.83514215402761e-06	2.83514215402761e-06	2.83514215402761e-06	32	171532741	171533624	Known	6.2390561006772e-06
chr5	171533629	A	G	0	24	0	24	Unknown	6.20201122431976e-14	6.20201122431976e-14	6.20201122431976e-14	5	171532741	171533624	Known	3.11515055003991e-13
chr5	39394493	G	C	34	20	31	20	Unknown	9.32662839482966e-08	2.35419210508982e-27	9.32662839482966e-08	30	39394523	39424906	Known	2.58491162578871e-07
chr5	150489390	A	G	0	85	0	65	Unknown	2.10376559063265e-38	3.45073290538268e-29	2.10376559063265e-38	17	150489407	150490188	Known	2.96706782173723e-11
chr5	162890953	G	A	0	11	0	11	Unknown	2.83514215402761e-06	2.83514215402761e-06	2.83514215402761e-06	7	162890960	162891729	Known	6.2390561006772e-06
chr5	226160	A	C	31	32	31	32	Unknown	1.10520938339419e-12	3.31403766070507e-37	1.10520938339419e-12	2	226162	228300	Known	5.03855806474133e-12
chr5	150518988	G	A	17	29	17	29	Unknown	4.93177309461259e-12	2.43430155168019e-27	4.93177309461259e-12	20	150519008	150519714	Known	2.10427218627062e-11
chr5	179126090	C	T	175	120	174	120	Unknown	3.05514362899942e-43	4.44932604962656e-174	3.05514362899942e-43	13	179126103	179132680	Known	5.43284236635115e-42
chr5	142593652	C	T	0	5	0	4	Unknown	0.0285714285714286	0.0476190476190476	0.0285714285714286	1	142593653	142601923	Known	0.0297887836853605
chr5	73207372	T	A	0	4	0	4	Unknown	0.0285714285714286	0.0285714285714286	0.0285714285714286	28	73207400	73236669	Known	0.0297887836853605
chr5	118811533	G	A	31	14	31	14	Unknown	3.69240741437773e-05	9.63136700882183e-27	3.69240741437773e-05	14	118811422	118811519	Known	7.24562195158564e-05
chr5	73090261	T	C	0	6	0	6	Unknown	0.00216450216450216	0.00216450216450216	0.00216450216450216	18	73090279	73091156	Known	0.00300823771697558
chr5	80168937	G	A	0	16	0	16	Unknown	3.32734195504201e-09	3.32734195504201e-09	3.32734195504201e-09	2	80160761	80168935	Known	1.07518961820376e-08
chr5	89703641	C	G	0	13	0	13	Unknown	1.92296598273177e-07	1.92296598273177e-07	1.92296598273177e-07	10	89703651	89705462	Known	5.01864321655519e-07
chr5	94278129	T	C	41	31	40	31	Unknown	6.81775662662325e-12	9.86344533881223e-41	6.81775662662325e-12	2	94278131	94288923	Known	2.89173884770702e-11
chr5	68665736	T	C	0	6	0	6	Unknown	0.00216450216450216	0.00216450216450216	0.00216450216450216	24	68665760	68666862	Known	0.00300823771697558
chr5	61772535	G	T	0	5	0	5	Unknown	0.00396825396825396	0.00396825396825396	0.00396825396825396	25	61770291	61772510	Known	0.00500710053376426
chr5	73076511	C	A	0	11	0	11	Unknown	2.83514215402761e-06	2.83514215402761e-06	2.83514215402761e-06	10	73072521	73076501	Known	6.2390561006772e-06
chr5	118860938	T	C	16	10	16	9	Unknown	0.00163083541184905	5.44444262639107e-14	0.00163083541184905	27	118850741	118860911	Known	0.00243054751906498
chr5	131563501	C	G	155	93	97	82	Unknown	2.09923095102158e-30	2.00256618654295e-77	2.09923095102158e-30	18	131554337	131563483	Known	2.28520844592197e-29
chr5	73142296	C	T	15	7	15	7	Unknown	0.00890091190715128	9.50525633292485e-13	0.00890091190715128	4	73142300	73144801	Known	0.0108485784547357
chr5	137894339	G	A	352	221	351	218	Unknown	1.28730668191128e-77	0	1.28730668191128e-77	7	137894346	137895553	Known	4.00604242425218e-76
chr5	68531253	C	T	29	13	23	12	Unknown	0.000156868147273585	1.02328962390147e-16	0.000156868147273585	27	68531280	68548245	Known	0.0027830298112332
chr5	64023981	C	T	8	7	8	7	Unknown	0.00632183908045977	1.28934500757877e-08	0.00632183908045977	25	64024006	64036884	Known	0.00781157759488836
chr5	65317181	C	T	0	9	0	9	Unknown	4.11353352529823e-05	4.11353352529823e-05	4.11353352529823e-05	32	65317213	65319118	Known	8.28095648585384e-14
chr5	176733116	A	G	2	144	2	142	Unknown	9.06181684664423e-82	2.93030962490056e-83	9.06181684664423e-82	17	176732985	176733099	Known	2.98206685424626e-80
chr5	176940384	G	A	15	12	15	12	Unknown	5.06807897134001e-05	1.02725332573417e-15	5.06807897134001e-05	30	176940083	176940354	Known	9.30719056763723e-05
chr5	148622082	C	A	4	5	4	5	Unknown	0.0294117647058823	4.11353352529823e-05	0.0294117647058823	19	148622101	148624444	Known	0.0305425761164095
chr5	148622085	G	A	5	5	5	5	Unknown	0.0325077399380805	1.08250882244691e-05	0.0325077399380805	16	148622101	148624444	Known	0.0335265343813849
chr5	38955796	G	A	3	6	3	6	Unknown	0.0090497737556561	4.11353352529823e-05	0.0090497737556561	10	38955806	38957754	Known	0.0110019117887233
chr5	179260213	G	A	221	142	220	140	Unknown	6.39315368153074e-50	7.75577194438979e-211	6.39315368153074e-50	33	179260246	179260587	Known	1.25367116371387e-48
chr5	167913510	G	A	0	10	0	9	Unknown	4.11353352529823e-05	0.00011907597046916	4.11353352529823e-05	38	167913548	167915607	Known	7.59809450511538e-05
chr5	132437531	C	T	15	11	15	11	Unknown	0.000255817319505735	4.03292046399341e-15	0.000255817319505735	39	132437570	132439557	Known	0.000433889209564526
chr5	127469859	A	G	11	5	11	5	Unknown	0.0433815350389321	3.32734195504201e-09	0.0433815350389321	2	127466898	127469857	Known	0.0441997632798799
chr5	82875800	C	T	0	62	0	62	Unknown	6.57547154901795e-37	6.57547154901795e-37	6.57547154901795e-37	1	82868379	82875799	Known	9.00745217456382e-36
chr5	156917340	A	C	5	5	5	5	Unknown	0.0325077399380805	1.08250882244691e-05	0.0325077399380805	22	156916194	156917318	Known	0.0335265343813849
chr5	74063154	C	G	18	8	18	8	Unknown	0.00415201541609551	4.03292046399341e-15	0.00415201541609551	34	74063188	74064756	Known	0.00522056220302216
chr5	153785632	T	C	0	4	0	4	Unknown	0.0285714285714286	0.0285714285714286	0.0285714285714286	3	153783771	153785629	Known	0.0297887836853605
chr5	14397238	T	C	17	30	17	30	Unknown	1.69695418309254e-12	1.23023841859113e-27	1.69695418309254e-12	25	14397263	14398989	Known	7.65099185227393e-12
chr5	112929013	T	A	0	5	0	5	Unknown	0.00396825396825396	0.00396825396825396	0.00396825396825396	13	112927875	112929000	Known	0.00500710053376426
chr5	14368975	C	T	7	18	7	18	Unknown	5.32527466618466e-08	1.58214572048971e-14	5.32527466618466e-08	33	14369008	14369483	Known	1.49619836793785e-07
chr5	93897345	A	T	0	7	0	7	Unknown	0.000582750582750582	0.000582750582750582	0.000582750582750582	5	93897350	93905572	Novel	0.000898446375021495
chr5	93905589	T	C	0	11	0	7	Unknown	0.000582750582750582	0.00386996904024767	0.000582750582750582	17	93897350	93905572	Novel	0.000898446375021495
chr5	93905592	T	C	0	11	0	7	Unknown	0.000582750582750582	0.00386996904024767	0.000582750582750582	20	93897350	93905572	Novel	0.000898446375021495
chr5	156918850	C	T	2	5	2	5	Unknown	0.020979020979021	0.000582750582750582	0.020979020979021	7	156918731	156918843	Known	0.0242091644751862
chr5	251469	G	A	29	15	29	15	Unknown	1.44912547030842e-05	7.61948145586816e-26	1.44912547030842e-05	16	251218	251453	Known	2.93619690126893e-05
chr5	176894756	C	T	0	15	0	15	Unknown	1.28934500757877e-08	1.28934500757877e-08	1.28934500757877e-08	12	176894628	176894744	Known	3.88977318935514e-08
chr5	52942083	A	C	0	85	0	6	Unknown	0.00216450216450216	0.0285573356556897	0.00216450216450216	20	52900725	52942063	Known	6.34101148228574e-45
chr5	233734	C	G	22	20	22	20	Unknown	9.57137966593135e-08	1.19124873924197e-24	9.57137966593135e-08	26	233760	235259	Known	2.64506370497697e-07
chr5	94040908	G	C	0	19	0	19	Unknown	5.65846675050138e-11	5.65846675050138e-11	5.65846675050138e-11	0	94040908	94044217	Known	2.18921490630885e-10
chr5	149767466	T	G	43	5	39	5	Unknown	0.0277214334009465	8.41405379047734e-23	0.0277214334009465	1	149759295	149767465	Known	0.0297887836853605
chr5	140038340	A	G	43	45	43	45	Unknown	2.62844219557892e-17	3.47683373988868e-52	2.62844219557892e-17	21	140038361	140038524	Known	1.63591956650923e-16
chr5	179358897	A	G	0	4	0	4	Unknown	0.0285714285714286	0.0285714285714286	0.0285714285714286	5	179251082	179358892	Novel	0.0297887836853605
chr5	179358895	T	A	0	4	0	4	Unknown	0.0285714285714286	0.0285714285714286	0.0285714285714286	3	179251082	179358892	Novel	0.0297887836853605
chr5	179358898	A	G	0	4	0	4	Unknown	0.0285714285714286	0.0285714285714286	0.0285714285714286	6	179251082	179358892	Novel	0.0297887836853605
chr5	77477344	C	G	27	15	27	15	Unknown	6.6622119908031e-06	1.19124873924197e-24	6.6622119908031e-06	13	77473260	77477331	Known	1.43954059846561e-05
chr5	37333727	A	G	8	4	8	4	Unknown	0.046583850931677	7.3960230105068e-07	0.046583850931677	8	37333735	37337920	Known	0.0471937598079941
chr5	153835463	G	A	36	20	36	20	Unknown	1.20403733098613e-07	5.12045820465751e-33	1.20403733098613e-07	3	153833060	153835460	Known	3.31139181422986e-07
chr5	128430757	T	C	0	10	0	10	Unknown	1.08250882244691e-05	1.08250882244691e-05	1.08250882244691e-05	11	128430768	128440649	Known	2.21373054190393e-05
chr5	139936760	G	T	24	8	22	8	Unknown	0.00457506239069196	3.06118416464519e-16	0.00457506239069196	28	139931769	139936732	Known	0.00572482675898212
chr5	137717265	G	A	0	10	0	9	Unknown	4.11353352529823e-05	0.00011907597046916	4.11353352529823e-05	14	137717279	137721711	Known	7.59809450511538e-05
chr5	55155402	C	T	0	58	0	18	Unknown	2.20382389230053e-10	1.60076361477834e-06	2.20382389230053e-10	25	55155427	55168098	SemiNovel	1.07518961820376e-08
chr5	65321311	C	T	15	8	15	8	Unknown	0.00375816280524164	1.21456053142928e-13	0.00375816280524164	3	65320278	65321308	Known	0.00500710053376426
chr5	73072354	T	C	0	12	0	12	Unknown	7.3960230105068e-07	7.3960230105068e-07	7.3960230105068e-07	13	73069863	73072341	Known	1.77641056032558e-06
chr5	145890028	A	G	0	13	0	10	Unknown	1.08250882244691e-05	0.000107686095032979	1.08250882244691e-05	24	145888808	145890004	Known	2.21373054190393e-05
chr5	131563501	C	G	155	93	48	6	Unknown	0.0269939206968514	2.17008286434804e-18	2.57674023289312e-05	18	131562914	131563483	Known	2.28520844592197e-29
chr5	131562900	C	T	55	13	53	11	Unknown	0.000611147683753562	1.72931872823875e-34	0.000611147683753562	14	131562914	131563483	Known	0.000940201944431191
chr5	254599	A	T	34	38	34	38	Unknown	8.56714713730232e-15	1.35115689572767e-42	8.56714713730232e-15	22	254621	256449	Known	4.63662424463072e-14
chr5	256472	G	A	41	32	41	30	Unknown	1.86241156629707e-11	9.43829683282947e-40	1.86241156629707e-11	23	254621	256449	Known	7.5205702599556e-11
chr5	31409252	A	G	4	6	4	6	Unknown	0.0108359133126935	1.08250882244691e-05	0.0108359133126935	14	31409266	31409357	Known	0.0130679106209947
chr5	34807928	C	T	7	7	7	7	Unknown	0.00579710144927535	2.49273368131895e-08	0.00579710144927535	34	34807962	34808689	Known	1.62575629218449e-08
chr5	70945075	A	G	0	14	0	14	Unknown	2.49273368131895e-08	2.49273368131895e-08	2.49273368131895e-08	5	70945080	70945896	Known	7.09413173918107e-08
chr5	112164561	G	A	8	9	8	8	Unknown	0.00244716351501669	1.54267672461038e-08	0.00244716351501669	8	112163703	112164553	Known	0.0033748695296208
chr5	149772280	C	G	6	7	6	7	Unknown	0.00521739130434783	1.92296598273177e-07	0.00521739130434783	12	149771739	149772268	Known	0.0064945179584121
chr5	56242774	T	C	5	5	5	5	Unknown	0.0325077399380805	1.08250882244691e-05	0.0325077399380805	21	56234844	56242753	Known	0.0335265343813849
chr5	224633	A	G	41	44	41	44	Unknown	5.50514011303407e-17	2.18702524753309e-50	5.50514011303407e-17	3	224636	225534	Known	3.39681382405529e-16
chr5	55155402	C	T	0	58	0	23	Unknown	1.21456053142928e-13	1.55102615780744e-08	1.21456053142928e-13	25	55155427	55164619	Known	1.07518961820376e-08
chr5	112312676	T	C	0	8	0	4	Unknown	0.0285714285714286	0.0384615384615384	0.0285714285714286	7	112312683	112321532	Known	0.0297887836853605
chr5	173953424	C	T	0	5	0	5	Unknown	0.00396825396825396	0.00396825396825396	0.00396825396825396	27	173953451	173953867	Known	0.00500710053376426
chr5	65108215	A	G	18	12	18	12	Unknown	0.000123618363239124	1.69112338921449e-17	0.000123618363239124	3	65108218	65118609	Known	0.00022287114228817
chr5	174253244	A	G	4	6	3	5	Unknown	0.0128205128205128	0.000357227911407478	0.0128205128205128	16	174253135	174253228	Novel	0.0152938034188034
chr5	96129512	A	G	0	19	0	19	Unknown	5.65846675050138e-11	5.65846675050138e-11	5.65846675050138e-11	6	96129216	96129506	Known	2.18921490630885e-10
chr5	118861713	A	G	0	54	0	54	Unknown	8.04576932703302e-32	8.04576932703302e-32	8.04576932703302e-32	5	118861718	118862828	Known	9.40205615644715e-31
chr5	112384802	G	A	0	6	0	6	Unknown	0.00216450216450216	0.00216450216450216	0.00216450216450216	12	112379327	112384790	Known	0.00300823771697558
chr5	150844647	C	G	3	7	3	7	Unknown	0.00309597523219814	1.08250882244691e-05	0.00309597523219814	12	150844163	150844635	Known	0.0042390134336601
chr5	154271948	G	A	0	7	0	7	Unknown	0.000582750582750582	0.000582750582750582	0.000582750582750582	1	154271302	154271947	Known	0.000898446375021495
chr5	154173258	A	C	33	7	31	7	Unknown	0.0115454370055952	1.60175305478473e-20	0.0115454370055952	25	154173283	154173360	Known	0.0139001623831031
chr5	126746277	C	T	0	5	0	5	Unknown	0.00396825396825396	0.00396825396825396	0.00396825396825396	16	126746293	126753330	Known	0.00500710053376426
chr5	149406271	C	T	0	26	0	26	Unknown	4.03292046399341e-15	4.03292046399341e-15	4.03292046399341e-15	2	149404243	149406269	Known	2.19928595969774e-14
chr5	77684726	G	A	41	15	41	15	Unknown	2.07087338716221e-05	5.12045820465751e-33	2.07087338716221e-05	12	77684738	77711344	Known	4.16356074961053e-05
chr5	74069863	A	G	45	52	45	52	Unknown	3.26132812608177e-20	6.96147551590286e-58	3.26132812608177e-20	22	74069885	74072429	Known	2.4127086369437e-19
chr5	75003678	T	C	0	5	0	4	Unknown	0.0285714285714286	0.0476190476190476	0.0285714285714286	22	75003700	75008679	Known	0.0297887836853605
chr5	34811137	T	G	23	30	23	30	Unknown	5.43994134170508e-12	1.59425429257871e-31	5.43994134170508e-12	20	34808759	34811117	Known	2.31764167578894e-11
chr5	179280379	T	C	0	5	0	4	Unknown	0.0285714285714286	0.0476190476190476	0.0285714285714286	1	179275066	179280378	Known	0.0297887836853605
chr5	73163831	C	T	14	11	14	11	Unknown	0.000238658840758397	1.58214572048971e-14	0.000238658840758397	14	73163845	73163925	Known	0.000405748373569651
chr5	179044053	G	A	112	6	1	6	Unknown	0.00466200466200466	0.0071292783556504	1.49233828196261e-09	1	179043219	179044052	SemiNovel	5.08638631102256e-09
chr5	156898690	A	G	0	5	0	5	Unknown	0.00396825396825396	0.00396825396825396	0.00396825396825396	25	156895820	156898665	Known	0.00500710053376426
chr5	34807928	C	T	32	24	32	24	Unknown	5.07658444014298e-09	5.12045820465751e-33	5.07658444014298e-09	23	34803881	34807905	Known	1.62575629218449e-08
chr5	76128521	G	A	0	6	0	6	Unknown	0.00216450216450216	0.00216450216450216	0.00216450216450216	6	76115089	76128515	Known	0.00300823771697558
chr5	69503556	C	A	12	8	12	8	Unknown	0.00327600327600327	7.25444455192477e-12	0.00327600327600327	16	69503572	69515745	Novel	0.00447267400057099
chr5	95152313	A	G	96	42	92	40	Unknown	5.53412015309138e-14	3.82538701959923e-72	5.53412015309138e-14	17	95152330	95158160	Known	2.87032355041678e-13
chr5	68471247	G	A	70	54	70	54	Unknown	6.43616595761444e-20	4.3680203189448e-74	6.43616595761444e-20	23	68470940	68471224	Known	4.7248059324744e-19
chr5	162868910	T	G	56	53	56	53	Unknown	4.64724959989911e-20	8.79583691857754e-65	4.64724959989911e-20	18	162868337	162868892	Known	3.42914319703896e-19
chr5	176863519	G	C	0	11	0	11	Unknown	2.83514215402761e-06	2.83514215402761e-06	2.83514215402761e-06	12	176863531	176867701	Known	6.2390561006772e-06
chr5	54960687	C	T	3	5	3	5	Unknown	0.0128205128205128	0.000155400155400155	0.0128205128205128	4	54960691	54965056	Known	0.0152938034188034
chr5	54960673	C	G	2	4	2	4	Unknown	0.0303030303030303	0.00216450216450216	0.0303030303030303	18	54960691	54965056	Known	0.0313770617568086
chr5	70806958	G	A	0	13	0	13	Unknown	1.92296598273177e-07	1.92296598273177e-07	1.92296598273177e-07	20	70806978	70808068	Known	5.01864321655519e-07
chr5	64858955	A	C	0	4	0	4	Unknown	0.0285714285714286	0.0285714285714286	0.0285714285714286	30	64857391	64858925	Known	0.0297887836853605
chr5	90609009	T	C	0	7	0	7	Unknown	0.000582750582750582	0.000582750582750582	0.000582750582750582	37	90609046	90609455	Known	0.000898446375021495
chr5	78135201	C	T	14	7	13	7	Unknown	0.00415800415800414	4.08726022315762e-11	0.00415800415800414	22	78077797	78135179	Known	0.00522121311594994
chr5	140038340	A	G	33	32	33	32	Unknown	1.38458579273107e-12	2.10376559063265e-38	1.38458579273107e-12	18	140037247	140038322	Known	1.63591956650923e-16
chr5	65317181	C	T	0	25	0	25	Unknown	1.58214572048971e-14	1.58214572048971e-14	1.58214572048971e-14	31	65310553	65317150	Known	8.28095648585384e-14
chr5	135394903	G	A	791	1168	791	1168	Unknown	0	0	0	0	135394903	135396523	Known	0
chr5	154282235	T	C	4	8	4	8	Unknown	0.00134607618791224	7.3960230105068e-07	0.00134607618791224	1	154282236	154282640	Known	0.00203046160484338
chr5	146780273	G	A	3	29	3	29	Unknown	3.57138152541931e-15	1.09133125299295e-18	3.57138152541931e-15	18	146778815	146780255	Known	1.99315113202251e-14
chr5	72184098	C	T	0	42	0	42	Unknown	1.19124873924197e-24	1.19124873924197e-24	1.19124873924197e-24	32	72184130	72185613	Known	1.03663986031907e-23
chr5	139574050	G	A	30	8	29	8	Unknown	0.00512332347940775	1.13164504439671e-20	0.00512332347940775	19	139554870	139574031	Known	0.00639968373540331
chr5	139554866	G	C	37	26	37	20	Unknown	2.51750642130615e-07	3.97278456878147e-29	2.51750642130615e-07	4	139554870	139574031	Known	0.00928087032066491
chr5	74055209	T	C	9	11	9	11	Unknown	0.000145306596919501	7.25444455192477e-12	0.000145306596919501	15	74054771	74055194	Known	0.000260170598486886
chr5	140048209	T	C	22	13	22	13	Unknown	6.22063342636628e-05	1.78274922648608e-20	6.22063342636628e-05	12	140048087	140048197	Known	0.000113727161556109
chr5	69362949	A	G	0	30	0	30	Unknown	1.69112338921449e-17	1.69112338921449e-17	1.69112338921449e-17	12	69362961	69363121	Known	1.05713673871639e-16
chr5	122165317	C	T	48	26	48	26	Unknown	2.05870838315064e-09	4.28040672690646e-44	2.05870838315064e-09	24	122163341	122165293	Known	7.0084210475152e-09
chr5	5460569	C	T	17	18	17	18	Unknown	3.91234806689706e-07	1.78274922648608e-20	3.91234806689706e-07	20	5457854	5460549	Known	1.00009397460056e-06
chr5	179996111	C	T	0	9	0	9	Unknown	4.11353352529823e-05	4.11353352529823e-05	4.11353352529823e-05	1	179995003	179996110	Known	7.59809450511538e-05
chr1	24137247	G	A	9	5	9	5	Unknown	0.0407407407407408	2.49273368131895e-08	0.0407407407407408	21	24134813	24137226	Known	0.0416128222407209
chr1	151316161	G	A	0	18	0	18	Unknown	2.20382389230053e-10	2.20382389230053e-10	2.20382389230053e-10	4	151315918	151316157	Known	7.986769371717e-10
chr1	144952581	G	C	19	5	19	5	Unknown	0.0248226950354609	6.20201122431976e-14	0.0248226950354609	15	144952376	144952566	Known	0.0283249804250796
chr1	146019922	G	A	0	7	0	7	Unknown	0.000582750582750582	0.000582750582750582	0.000582750582750582	1	146019923	146020854	Known	0.000898446375021495
chr1	149906413	T	C	0	4	0	4	Unknown	0.0285714285714286	0.0285714285714286	0.0285714285714286	6	149906419	149906879	Known	0.0297887836853605
chr1	179876988	C	G	0	6	0	6	Unknown	0.00216450216450216	0.00216450216450216	0.00216450216450216	30	179873157	179876958	Known	2.18921490630885e-10
chr1	184677464	G	A	0	17	0	17	Unknown	4.28521312391768e-10	4.28521312391768e-10	4.28521312391768e-10	14	184677478	184679528	Known	1.48890354050684e-09
chr1	155880573	C	G	0	19	0	16	Unknown	3.32734195504201e-09	8.71403879577206e-08	3.32734195504201e-09	22	155880595	155881034	Known	1.07518961820376e-08
chr1	1650807	T	C	5	10	5	10	Unknown	0.000199900049975012	1.28934500757877e-08	0.000199900049975012	10	1647917	1650797	Known	0.000340865898200393
chr1	1650797	A	G	10	5	10	5	Unknown	0.0210727969348659	1.28934500757877e-08	0.0210727969348659	0	1647917	1650797	Known	0.0242489620677335
chr1	1650801	T	C	10	5	10	5	Unknown	0.0210727969348659	1.28934500757877e-08	0.0210727969348659	4	1647917	1650797	Known	0.0242489620677335
chr1	23435538	G	A	9	10	9	10	Unknown	0.000390824639990381	5.65846675050138e-11	0.000390824639990381	23	23420873	23435515	Known	0.000650163244795155
chr1	32164206	T	G	1	4	1	4	Unknown	0.0476190476190476	0.00396825396825396	0.0476190476190476	1	32164207	32165414	Known	0.0480046948356807
chr1	55638075	G	A	0	16	0	16	Unknown	3.32734195504201e-09	3.32734195504201e-09	3.32734195504201e-09	25	55637351	55638050	Known	1.07518961820376e-08
chr1	46095272	T	C	12	6	12	6	Unknown	0.0190615835777126	2.20382389230053e-10	0.0190615835777126	24	46094080	46095248	Known	0.0221572528554573
chr1	1166887	T	C	0	22	0	22	Unknown	9.50525633292485e-13	9.50525633292485e-13	9.50525633292485e-13	0	1164326	1166887	SemiNovel	4.34027892841529e-12
chr1	17301780	A	G	36	15	36	15	Unknown	1.82824879828268e-05	5.00489409992406e-30	1.82824879828268e-05	16	17301518	17301764	Known	3.69130910400798e-05
chr1	225600169	C	T	0	55	0	55	Unknown	2.02989593113221e-32	2.02989593113221e-32	2.02989593113221e-32	13	225599142	225600156	Known	2.4835863465092e-31
chr1	10460485	T	C	13	8	13	8	Unknown	0.00344810100907661	3.71569111196148e-12	0.00344810100907661	35	10459761	10460450	Known	0.00469867357876551
chr1	104076462	C	T	0	12	0	12	Unknown	7.3960230105068e-07	7.3960230105068e-07	7.3960230105068e-07	17	104076479	104077396	Known	1.77641056032558e-06
chr1	109884775	T	G	0	36	0	35	Unknown	1.78274922648608e-20	8.36134496365981e-20	1.78274922648608e-20	5	109884780	109888373	Known	1.32571715205965e-19
chr1	219383905	A	G	0	7	0	7	Unknown	0.000582750582750582	0.000582750582750582	0.000582750582750582	31	219366593	219383874	Known	0.000898446375021495
chr1	10003320	G	A	0	28	0	27	Unknown	1.02725332573417e-15	7.58299727723766e-15	1.02725332573417e-15	13	10002840	10003307	Known	5.81230488453941e-15
chr1	183094547	T	C	0	157	0	156	Unknown	5.31075878034716e-93	2.1044517940143e-91	5.31075878034716e-93	15	183094011	183094532	Known	1.94932081899153e-91
chr1	99225627	G	A	0	107	0	7	Unknown	0.000582750582750582	0.0141208369516858	0.000582750582750582	17	99167459	99225610	Known	5.22618335919904e-58
chr1	94930345	G	A	0	8	0	7	Unknown	0.000582750582750582	0.0013986013986014	0.000582750582750582	14	94924199	94930331	Known	0.000898446375021495
chr1	148016449	C	T	6	12	6	11	Unknown	8.6515881844024e-05	2.09363269768552e-09	8.6515881844024e-05	11	148016460	148017502	Known	0.000157067197031985
chr1	100598866	G	A	0	15	0	15	Unknown	1.28934500757877e-08	1.28934500757877e-08	1.28934500757877e-08	5	100598871	100602438	Known	3.88977318935514e-08
chr1	100598867	C	T	0	15	0	15	Unknown	1.28934500757877e-08	1.28934500757877e-08	1.28934500757877e-08	4	100598871	100602438	Known	3.88977318935514e-08
chr1	143188623	C	G	0	8	0	8	Unknown	0.000155400155400155	0.000155400155400155	0.000155400155400155	5	143188628	143194122	Known	0.000266573184488104
chr1	143188627	A	G	0	8	0	8	Unknown	0.000155400155400155	0.000155400155400155	0.000155400155400155	1	143188628	143194122	Known	0.000266573184488104
chr1	65858145	G	A	0	6	0	6	Unknown	0.00216450216450216	0.00216450216450216	0.00216450216450216	31	65855310	65858114	Known	0.00300823771697558
chr1	160264358	A	C	78	22	78	22	Unknown	1.30310753141608e-07	2.20876069319974e-59	1.30310753141608e-07	25	160264383	160264558	Known	3.57014053822416e-07
chr1	202733238	C	T	0	13	0	9	Unknown	4.11353352529823e-05	0.00045766590389016	4.11353352529823e-05	35	202733273	202736054	Known	7.59809450511538e-05
chr1	110170896	T	C	23	9	22	9	Unknown	0.00198752710415306	3.60139313487677e-17	0.00198752710415306	3	110170899	110170986	Known	0.00293616620185254
chr1	22159008	C	A	0	9	0	9	Unknown	4.11353352529823e-05	4.11353352529823e-05	4.11353352529823e-05	20	22158289	22158988	Known	7.59809450511538e-05
chr1	144912153	A	G	78	11	78	11	Unknown	0.000703078520913312	8.74119217090677e-53	0.000703078520913312	23	144911963	144912130	Known	0.00107642449485284
chr1	1387746	G	A	0	9	0	9	Unknown	4.11353352529823e-05	4.11353352529823e-05	4.11353352529823e-05	1	1387502	1387745	Known	7.59809450511538e-05
chr1	38449910	T	C	11	7	11	7	Unknown	0.00762463343108505	2.20382389230053e-10	0.00762463343108505	22	38449932	38450379	Known	0.00932877158683611
chr1	1231656	G	A	6	7	6	7	Unknown	0.00521739130434783	1.92296598273177e-07	0.00521739130434783	4	1231660	1231805	Known	0.0064945179584121
chr1	19950062	T	C	0	314	0	313	Unknown	1.12653129181062e-187	8.88558294043219e-186	1.12653129181062e-187	15	19950077	19952881	Known	1.6126295442269e-185
chr1	144014068	T	C	0	25	0	25	Unknown	1.58214572048971e-14	1.58214572048971e-14	1.58214572048971e-14	25	144014093	144053506	Known	8.28095648585384e-14
chr1	85742012	G	C	0	4	0	4	Unknown	0.0285714285714286	0.0285714285714286	0.0285714285714286	33	85736589	85741979	Known	0.0297887836853605
chr1	156303074	C	A	0	7	0	7	Unknown	0.000582750582750582	0.000582750582750582	0.000582750582750582	1	156303075	156303338	Known	0.000898446375021495
chr1	1599888	A	G	2	7	0	7	Unknown	0.000582750582750582	0.00113122171945701	0.000582750582750582	23	1599911	1601103	Known	0.000898446375021495
chr1	209849002	T	C	0	88	0	88	Unknown	3.47683373988868e-52	3.47683373988868e-52	3.47683373988868e-52	4	209848894	209848998	Known	7.11012499807234e-51
chr1	52264064	A	G	47	25	47	25	Unknown	2.37807176192145e-09	1.35115689572767e-42	2.37807176192145e-09	19	52264083	52266228	Known	8.04777713283819e-09
chr1	52266242	G	A	66	32	66	32	Unknown	2.24119011565623e-11	3.49858769517213e-58	2.24119011565623e-11	14	52264083	52266228	Known	9.037362395949e-11
chr1	26609259	C	T	0	10	0	10	Unknown	1.08250882244691e-05	1.08250882244691e-05	1.08250882244691e-05	21	26609280	26609355	Known	2.21373054190393e-05
chr1	144852476	T	C	26	8	22	7	Unknown	0.0103818723481087	4.04706822292455e-14	0.0103818723481087	23	144852499	144854165	Known	0.0125679917685561
chr1	171556165	G	C	0	24	0	18	Unknown	2.20382389230053e-10	3.6825992147204e-08	2.20382389230053e-10	23	171553665	171556142	Known	0.00300823771697558
chr1	156011444	T	C	0	17	0	16	Unknown	3.32734195504201e-09	1.54267672461038e-08	3.32734195504201e-09	18	156011462	156011663	Known	1.07518961820376e-08
chr1	155230131	C	T	0	57	0	54	Unknown	8.04576932703302e-32	4.41931794093502e-29	8.04576932703302e-32	10	155228745	155230121	Known	9.40205615644715e-31
chr1	161976234	A	G	0	6	0	6	Unknown	0.00216450216450216	0.00216450216450216	0.00216450216450216	29	161976263	161987190	Known	0.00300823771697558
chr1	46125880	T	C	22	12	22	12	Unknown	0.000150604809269921	7.02912552157359e-20	0.000150604809269921	24	46124814	46125856	Known	0.000266573184488104
chr1	227963491	G	T	0	6	0	6	Unknown	0.00216450216450216	0.00216450216450216	0.00216450216450216	1	227954784	227963490	Known	0.00300823771697558
chr1	17319011	G	A	0	10	0	10	Unknown	1.08250882244691e-05	1.08250882244691e-05	1.08250882244691e-05	30	17318897	17318981	Known	2.21373054190393e-05
chr1	183105705	G	A	0	156	0	156	Unknown	5.31075878034716e-93	5.31075878034716e-93	5.31075878034716e-93	15	183105720	183106804	Known	1.94932081899153e-91
chr1	236700807	T	A	0	45	0	45	Unknown	9.63136700882183e-27	9.63136700882183e-27	9.63136700882183e-27	10	236689415	236700797	Known	9.22227550042036e-26
chr1	236700823	T	C	0	23	0	23	Unknown	1.21456053142928e-13	1.21456053142928e-13	1.21456053142928e-13	26	236689415	236700797	Known	5.81486087204352e-13
chr1	150199123	G	T	0	79	0	79	Unknown	8.63706788351565e-47	8.63706788351565e-47	8.63706788351565e-47	4	150199127	150201405	Known	1.63761095036459e-45
chr1	26146514	G	C	30	18	28	17	Unknown	2.36093475499686e-06	6.47234906959798e-24	2.36093475499686e-06	6	26146520	26149510	Known	5.54045590455411e-06
chr1	46476587	T	G	21	16	21	16	Unknown	1.91431802335603e-06	1.14538972104931e-21	1.91431802335603e-06	24	46476611	46485268	Known	4.51085802540603e-06
chr1	214564340	T	C	0	25	0	25	Unknown	1.58214572048971e-14	1.58214572048971e-14	1.58214572048971e-14	9	214560265	214564331	Known	8.28095648585384e-14
chr1	7880683	T	G	6	9	6	9	Unknown	0.000349825087456271	1.28934500757877e-08	0.000349825087456271	17	7880700	7886540	Known	0.000587074575256332
chr1	224164610	G	A	0	4	0	4	Unknown	0.0285714285714286	0.0285714285714286	0.0285714285714286	28	224161748	224164582	Known	0.0297887836853605
chr1	16890671	T	C	5	9	5	9	Unknown	0.000579710144927534	2.49273368131895e-08	0.000579710144927534	10	16890681	16891302	Known	0.000898446375021495
chr1	16890672	G	A	5	9	5	9	Unknown	0.000579710144927534	2.49273368131895e-08	0.000579710144927534	9	16890681	16891302	Known	0.000898446375021495
chr1	173808677	G	A	0	8	0	8	Unknown	0.000155400155400155	0.000155400155400155	0.000155400155400155	7	173808684	173810004	Known	0.000266573184488104
chr1	70904800	G	T	19	8	19	8	Unknown	0.004267463709691	1.02725332573417e-15	0.004267463709691	16	70904509	70904784	Known	0.0053516200616931
chr1	10435324	C	A	5	6	5	5	Unknown	0.0325077399380805	1.70108529241656e-05	0.0325077399380805	11	10435104	10435313	Known	0.0335265343813849
chr1	220156704	T	C	0	11	0	11	Unknown	2.83514215402761e-06	2.83514215402761e-06	2.83514215402761e-06	36	220156740	220157548	Known	6.2390561006772e-06
chr1	220156729	C	T	0	41	0	41	Unknown	4.70826882652773e-24	4.70826882652773e-24	4.70826882652773e-24	11	220156740	220157548	Known	4.01183739593717e-23
chr1	242012033	G	A	0	8	0	7	Unknown	0.000582750582750582	0.0013986013986014	0.000582750582750582	0	242011655	242012033	Known	0.000898446375021495
chr1	17991052	T	C	0	9	0	9	Unknown	4.11353352529823e-05	4.11353352529823e-05	4.11353352529823e-05	38	17991090	18014068	Known	7.59809450511538e-05
chr1	214542819	T	C	0	23	0	23	Unknown	1.21456053142928e-13	1.21456053142928e-13	1.21456053142928e-13	19	214538018	214542800	Known	5.81486087204352e-13
chr1	108313258	C	T	11	11	11	11	Unknown	0.000183961613343348	9.50525633292485e-13	0.000183961613343348	0	108311131	108313258	Known	0.000314249462411698
chr1	1277533	T	C	0	46	0	46	Unknown	2.43430155168019e-27	2.43430155168019e-27	2.43430155168019e-27	3	1277536	1277743	Known	2.38678265152753e-26
chr1	236702374	G	A	0	48	0	48	Unknown	3.10797074170391e-28	3.10797074170391e-28	3.10797074170391e-28	15	236702389	236703864	Known	3.14421209664251e-27
chr1	155185354	T	C	2	8	1	8	Unknown	0.000411353352529824	0.00011907597046916	0.000411353352529824	0	155184953	155185354	Known	0.000683519819090473
chr1	183105534	T	C	0	218	0	218	Unknown	2.95123702794143e-130	2.95123702794143e-130	2.95123702794143e-130	13	183104291	183105521	Known	1.8776425802214e-128
chr1	236744712	C	A	0	45	0	45	Unknown	9.63136700882183e-27	9.63136700882183e-27	9.63136700882183e-27	2	236744714	236746036	Known	9.22227550042036e-26
chr1	145112485	C	T	0	78	0	73	Unknown	3.40118804786627e-43	9.96739537361859e-39	3.40118804786627e-43	34	145112519	145115735	Known	5.97398857732584e-42
chr1	117487711	T	A	0	63	0	63	Unknown	3.31403766070507e-37	3.31403766070507e-37	3.31403766070507e-37	3	117487714	117491814	Known	4.69707416960328e-36
chr1	117487710	A	G	0	63	0	63	Unknown	3.31403766070507e-37	3.31403766070507e-37	3.31403766070507e-37	4	117487714	117491814	Known	4.69707416960328e-36
chr1	23885498	T	C	0	52	0	52	Unknown	6.31685663097201e-31	6.31685663097201e-31	6.31685663097201e-31	12	23885510	23885618	Known	6.90273302842475e-30
chr1	109338861	G	C	0	55	0	55	Unknown	2.02989593113221e-32	2.02989593113221e-32	2.02989593113221e-32	5	109337529	109338856	Known	2.4835863465092e-31
chr1	246021941	T	C	0	7	0	7	Unknown	0.000582750582750582	0.000582750582750582	0.000582750582750582	31	246021972	246027101	Known	0.000898446375021495
chr1	223905532	G	A	0	483	0	482	Unknown	4.99258260532706e-289	6.04728508193095e-287	4.99258260532706e-289	1	223905533	223931802	Known	1.42937639990514e-286
chr1	40881041	C	G	0	7	0	7	Unknown	0.000582750582750582	0.000582750582750582	0.000582750582750582	12	40881053	40881848	Known	0.000898446375021495
chr1	203787700	T	C	0	26	0	26	Unknown	4.03292046399341e-15	4.03292046399341e-15	4.03292046399341e-15	2	203786252	203787698	Known	2.19928595969774e-14
chr1	236706862	G	C	0	28	0	6	Unknown	0.00216450216450216	0.0232065381898899	0.00216450216450216	2	236706087	236706860	Known	0.00300823771697558
chr1	1684472	C	T	6	5	6	5	Unknown	0.0350877192982457	2.83514215402761e-06	0.0350877192982457	27	1684499	1685006	Known	0.0360704274150368
chr1	236700857	C	T	0	14	0	14	Unknown	2.49273368131895e-08	2.49273368131895e-08	2.49273368131895e-08	28	236700885	236702179	Known	7.09413173918107e-08
chr1	236702210	A	G	0	14	0	14	Unknown	2.49273368131895e-08	2.49273368131895e-08	2.49273368131895e-08	31	236700885	236702179	Known	7.09413173918107e-08
chr1	236702209	C	T	0	14	0	14	Unknown	2.49273368131895e-08	2.49273368131895e-08	2.49273368131895e-08	30	236700885	236702179	Known	7.09413173918107e-08
chr1	206566048	G	C	45	19	45	17	Unknown	4.28472910847693e-06	1.7911460238646e-34	4.28472910847693e-06	2	206557431	206566046	Known	9.35711627579669e-06
chr1	26140573	C	A	0	59	0	59	Unknown	8.21129308980856e-35	8.21129308980856e-35	8.21129308980856e-35	5	26140484	26140568	Known	1.0883764868575e-33
chr1	64097432	C	T	0	59	0	59	Unknown	8.21129308980856e-35	8.21129308980856e-35	8.21129308980856e-35	21	64097453	64100500	Known	1.0883764868575e-33
chr1	55182300	T	A	12	6	12	6	Unknown	0.0190615835777126	2.20382389230053e-10	0.0190615835777126	27	55181692	55182273	Known	0.0221572528554573
chr1	144301507	A	G	16	5	16	5	Unknown	0.047842401500938	3.71569111196148e-12	0.047842401500938	29	144301536	144340526	Known	0.0480100930589504
chr1	224492746	C	T	0	8	0	8	Unknown	0.000155400155400155	0.000155400155400155	0.000155400155400155	10	224492514	224492736	Known	0.000266573184488104
chr1	1647893	C	T	14	13	9	9	Unknown	0.000516446845701573	9.67089974755231e-08	0.000516446845701573	24	1647917	1650767	Known	0.000848787209669118
chr1	1650797	A	G	11	5	11	4	Unknown	0.0498084291187739	5.65648132357139e-08	0.0498084291187739	30	1647917	1650767	Known	0.0242489620677335
chr1	1650787	T	C	11	14	11	13	Unknown	2.58763971487688e-05	4.11357887327323e-13	2.58763971487688e-05	20	1647917	1650767	Known	5.15188630298506e-05
chr1	65886398	T	C	0	16	0	16	Unknown	3.32734195504201e-09	3.32734195504201e-09	3.32734195504201e-09	25	65886423	65890986	Known	1.07518961820376e-08
chr1	46078854	A	G	40	13	36	11	Unknown	0.000504534968178567	1.43666142674505e-23	0.000504534968178567	13	46072263	46078841	Known	0.000830640376017962
chr1	171556165	G	C	0	24	0	6	Unknown	0.00216450216450216	0.0219363351476167	0.00216450216450216	23	171553680	171556142	SemiNovel	0.00300823771697558
chr1	65860687	A	C	0	7	0	7	Unknown	0.000582750582750582	0.000582750582750582	0.000582750582750582	28	65860715	65864496	Known	0.000898446375021495
chr1	28834674	T	A	5	9	5	9	Unknown	0.000579710144927534	2.49273368131895e-08	0.000579710144927534	34	28832596	28834640	Known	0.000898446375021495
chr1	142700046	G	T	15	9	0	6	Unknown	0.00216450216450216	0.0219363351476167	1.6841396151741e-06	9	142697873	142700037	SemiNovel	3.98486918863095e-06
chr1	142700052	T	G	15	8	0	6	Unknown	0.00216450216450216	0.0215541690300624	2.10517451896763e-06	15	142697873	142700037	SemiNovel	4.95243602942015e-06
chr1	236755837	C	T	0	16	0	16	Unknown	3.32734195504201e-09	3.32734195504201e-09	3.32734195504201e-09	14	236755410	236755823	Known	1.07518961820376e-08
chr1	220154768	C	T	0	19	0	19	Unknown	5.65846675050138e-11	5.65846675050138e-11	5.65846675050138e-11	31	220154799	220156114	Known	2.18921490630885e-10
chr1	16910172	G	A	6	7	6	7	Unknown	0.00521739130434783	1.92296598273177e-07	0.00521739130434783	19	16910191	16911984	Known	0.0064945179584121
chr1	159862153	T	C	0	14	0	13	Unknown	1.92296598273177e-07	7.47820104395691e-07	1.92296598273177e-07	16	159860187	159862137	Novel	5.01864321655519e-07
chr1	18023365	C	T	0	13	0	13	Unknown	1.92296598273177e-07	1.92296598273177e-07	1.92296598273177e-07	22	18021775	18023343	Known	5.01864321655519e-07
chr1	76257892	A	T	18	8	18	8	Unknown	0.00415201541609551	4.03292046399341e-15	0.00415201541609551	26	76257256	76257866	Known	0.00171631573015656
chr1	10596341	C	T	14	15	14	11	Unknown	0.000238658840758397	2.72189691740849e-12	0.000238658840758397	13	10596354	10659295	Known	0.000405748373569651
chr1	17314633	C	T	16	27	16	27	Unknown	1.65291045592582e-11	3.01315857572968e-25	1.65291045592582e-11	0	17313764	17314633	Known	6.70294990837907e-11
chr1	145109549	G	T	0	55	0	53	Unknown	1.59425429257871e-31	3.23971390608685e-29	1.59425429257871e-31	25	145104017	145109524	Known	1.79698820458774e-30
chr1	28861636	G	A	19	10	19	10	Unknown	0.000383867549005698	6.65175199757689e-17	0.000383867549005698	22	28861658	28861770	Known	0.000640077340013577
chr1	110561709	A	C	25	9	25	9	Unknown	0.00106435037925128	7.02912552157359e-20	0.00106435037925128	32	110561741	110562170	Known	0.00161571322152514
chr1	1647814	T	C	14	17	13	16	Unknown	1.69744271767367e-06	2.26887767497232e-15	1.69744271767367e-06	29	1643839	1647785	Known	4.01302931519382e-06
chr1	142699234	G	A	11	9	8	9	Unknown	0.000463477938450128	1.28476213014588e-08	0.000463477938450128	15	142697873	142699219	Known	0.000765688019493777
chr1	150738200	A	G	0	7	0	7	Unknown	0.000582750582750582	0.000582750582750582	0.000582750582750582	26	150737240	150738174	Known	0.000898446375021495
chr1	155032806	A	C	5	5	5	5	Unknown	0.0325077399380805	1.08250882244691e-05	0.0325077399380805	13	155032819	155033239	Known	0.0335265343813849
chr1	162625020	G	A	0	43	0	40	Unknown	1.86034036560366e-23	2.28698735897871e-21	1.86034036560366e-23	19	162602421	162625001	Known	1.5438128889053e-22
chr1	186946912	G	A	0	6	0	6	Unknown	0.00216450216450216	0.00216450216450216	0.00216450216450216	8	186946920	186948447	Known	0.00300823771697558
chr1	209807972	G	A	0	52	0	52	Unknown	6.31685663097201e-31	6.31685663097201e-31	6.31685663097201e-31	11	209807983	209811253	Known	6.90273302842475e-30
chr1	887801	A	G	0	37	0	37	Unknown	1.14538972104931e-21	1.14538972104931e-21	1.14538972104931e-21	9	887519	887792	Known	8.86283992260588e-21
chr1	151239051	T	C	0	104	0	104	Unknown	8.79841595937236e-62	8.79841595937236e-62	8.79841595937236e-62	12	151239063	151239649	Known	1.07518961820376e-08
chr1	6704635	A	G	0	33	0	32	Unknown	1.09133125299295e-18	4.70951409945406e-18	1.09133125299295e-18	17	6700117	6704618	Known	7.35172088780898e-18
chr1	180356045	T	C	0	5	0	5	Unknown	0.00396825396825396	0.00396825396825396	0.00396825396825396	6	180356051	180366651	SemiNovel	0.00500710053376426
chr1	180356042	G	C	0	5	0	5	Unknown	0.00396825396825396	0.00396825396825396	0.00396825396825396	9	180356051	180366651	SemiNovel	0.00500710053376426
chr1	180356044	A	T	0	5	0	5	Unknown	0.00396825396825396	0.00396825396825396	0.00396825396825396	7	180356051	180366651	SemiNovel	0.00500710053376426
chr1	180356050	A	T	0	5	0	5	Unknown	0.00396825396825396	0.00396825396825396	0.00396825396825396	1	180356051	180366651	SemiNovel	0.00500710053376426
chr1	144158189	G	A	28	13	28	13	Unknown	7.89947993195226e-05	4.70826882652773e-24	7.89947993195226e-05	11	144157135	144158178	Known	0.000143869027004957
chr1	214492286	G	A	0	11	0	11	Unknown	2.83514215402761e-06	2.83514215402761e-06	2.83514215402761e-06	40	214492326	214497984	Known	6.2390561006772e-06
chr1	209811886	T	G	0	70	0	70	Unknown	2.13171960004365e-41	2.13171960004365e-41	2.13171960004365e-41	7	209811326	209811879	Known	3.48749326567141e-40
chr1	11301714	A	G	0	12	0	12	Unknown	7.3960230105068e-07	7.3960230105068e-07	7.3960230105068e-07	24	11301738	11303171	Known	1.77641056032558e-06
chr1	186291512	T	C	0	5	0	5	Unknown	0.00396825396825396	0.00396825396825396	0.00396825396825396	32	186291544	186291650	Known	0.00500710053376426
chr1	36614713	C	G	0	4	0	4	Unknown	0.0285714285714286	0.0285714285714286	0.0285714285714286	20	36605767	36614693	Known	0.0297887836853605
chr1	144916748	C	G	86	10	86	10	Unknown	0.00152614660331746	5.54047329719291e-57	0.00152614660331746	1	144916749	144917499	Known	0.00228403435718656
chr1	202715284	G	A	0	25	0	25	Unknown	1.58214572048971e-14	1.58214572048971e-14	1.58214572048971e-14	14	202715110	202715270	Known	8.28095648585384e-14
chr1	1423267	A	G	4	4	4	4	Unknown	0.0384615384615384	0.000155400155400155	0.0384615384615384	24	1422048	1423243	Known	0.0393831847694508
chr1	237058828	C	T	0	6	0	6	Unknown	0.00216450216450216	0.00216450216450216	0.00216450216450216	22	237058850	237060306	Known	0.00300823771697558
chr1	206603535	G	A	0	16	0	16	Unknown	3.32734195504201e-09	3.32734195504201e-09	3.32734195504201e-09	23	206594625	206603512	Known	1.07518961820376e-08
chr1	32158374	T	C	0	6	0	6	Unknown	0.00216450216450216	0.00216450216450216	0.00216450216450216	6	32158243	32158368	Known	0.00300823771697558
chr1	24785393	C	T	59	29	59	29	Unknown	2.33459321286501e-10	3.47683373988868e-52	2.33459321286501e-10	15	24782763	24785378	Known	8.44998782355566e-10
chr1	15541407	C	T	0	4	0	4	Unknown	0.0285714285714286	0.0285714285714286	0.0285714285714286	16	15537058	15541391	Known	0.0297887836853605
chr1	143467599	C	G	34	15	34	15	Unknown	1.72467189339391e-05	7.85002919296318e-29	1.72467189339391e-05	28	143465438	143467571	Known	3.48464052984246e-05
chr1	46032543	G	A	34	11	34	11	Unknown	0.00048795435481547	9.63136700882183e-27	0.00048795435481547	2	46032360	46032541	Known	0.000803805131091306
chr1	36927733	G	A	0	28	0	28	Unknown	2.61482664732333e-16	2.61482664732333e-16	2.61482664732333e-16	31	36927764	36929407	Known	1.53093020271712e-15
chr1	12024235	C	T	72	38	72	38	Unknown	1.5031544442106e-13	2.20900013936896e-65	1.5031544442106e-13	3	12023693	12024232	Known	7.17255195629159e-13
chr1	180145088	A	G	0	10	0	10	Unknown	1.08250882244691e-05	1.08250882244691e-05	1.08250882244691e-05	22	180144501	180145066	Known	2.21373054190393e-05
chr1	144930596	C	A	23	10	23	10	Unknown	0.000877436714876937	2.77030241144367e-19	0.000877436714876937	12	144923821	144930584	Known	0.00133835978406642
chr1	203596318	A	G	0	55	0	52	Unknown	6.31685663097201e-31	3.13172344255059e-28	6.31685663097201e-31	29	203596347	203651870	Known	6.90273302842475e-30
chr1	1158631	A	G	0	140	0	140	Unknown	2.16101571966915e-83	2.16101571966915e-83	2.16101571966915e-83	7	1154307	1158624	Known	7.19417209931718e-82
chr1	236711323	T	C	0	20	0	20	Unknown	7.25444455192477e-12	7.25444455192477e-12	7.25444455192477e-12	11	236708215	236711312	Known	2.96706782173723e-11
chr1	55319902	A	G	0	45	0	45	Unknown	9.63136700882183e-27	9.63136700882183e-27	9.63136700882183e-27	5	55319907	55330976	Known	9.22227550042036e-26
chr1	990773	C	T	0	5	0	4	Unknown	0.0285714285714286	0.0476190476190476	0.0285714285714286	16	990595	990757	Novel	0.0297887836853605
chr1	201112981	A	G	0	5	0	5	Unknown	0.00396825396825396	0.00396825396825396	0.00396825396825396	33	201104943	201112948	Known	0.00500710053376426
chr1	223934720	G	A	1	395	1	394	Unknown	4.28587525350127e-234	1.07553253833159e-234	4.28587525350127e-234	21	223933141	223934699	Known	9.43881603905702e-232
chr1	11884555	A	G	0	8	0	8	Unknown	0.000155400155400155	0.000155400155400155	0.000155400155400155	12	11883890	11884543	Known	0.000266573184488104
chr1	33133968	T	C	0	36	0	36	Unknown	4.51964592630269e-21	4.51964592630269e-21	4.51964592630269e-21	31	33133999	33134340	Known	3.43229344482881e-20
chr1	3755675	T	C	0	5	0	5	Unknown	0.00396825396825396	0.00396825396825396	0.00396825396825396	8	3755683	3756172	Known	0.00500710053376426
chr1	214826196	G	A	1	24	1	24	Unknown	4.11357887327323e-13	1.58214572048971e-14	4.11357887327323e-13	25	214825229	214826171	Known	1.94342843468338e-12
chr1	236718620	T	C	0	24	0	24	Unknown	6.20201122431976e-14	6.20201122431976e-14	6.20201122431976e-14	24	236718052	236718596	Known	3.11515055003991e-13
chr1	121116688	A	G	56	20	56	20	Unknown	4.52283777468982e-07	5.42208950250415e-45	4.52283777468982e-07	1	121116047	121116687	Known	1.15203599189831e-06
chr1	151209063	C	T	0	8	0	8	Unknown	0.000155400155400155	0.000155400155400155	0.000155400155400155	29	151206972	151209034	Known	0.000266573184488104
chr1	204978704	G	A	0	10	0	7	Unknown	0.000582750582750582	0.00309597523219814	0.000582750582750582	19	204971876	204978685	Known	0.000898446375021495
chr1	44401384	A	G	0	12	0	4	Unknown	0.0285714285714286	0.046583850931677	0.0285714285714286	4	44401388	44401765	Known	0.0297887836853605
chr1	15708540	A	G	4	7	4	7	Unknown	0.00386996904024767	2.83514215402761e-06	0.00386996904024767	16	15707947	15708524	Known	0.00500710053376426
chr1	26131654	G	A	0	25	0	23	Unknown	1.21456053142928e-13	2.77666573945943e-12	1.21456053142928e-13	21	26127651	26131633	Known	5.81486087204352e-13
chr1	186301447	T	C	0	9	0	9	Unknown	4.11353352529823e-05	4.11353352529823e-05	4.11353352529823e-05	28	186301475	186302254	Known	7.59809450511538e-05
chr1	17314942	G	A	0	23	0	23	Unknown	1.21456053142928e-13	1.21456053142928e-13	1.21456053142928e-13	27	17314969	17316186	Known	5.81486087204352e-13
chr1	151239051	T	C	0	16	0	16	Unknown	3.32734195504201e-09	3.32734195504201e-09	3.32734195504201e-09	55	151238915	151238996	Known	1.07518961820376e-08
chr1	233398713	C	T	0	4	0	4	Unknown	0.0285714285714286	0.0285714285714286	0.0285714285714286	9	233397911	233398704	Known	0.0297887836853605
chr1	6705875	T	G	32	7	31	7	Unknown	0.0115454370055952	2.93933777765368e-21	0.0115454370055952	26	6705186	6705849	Known	0.0139001623831031
chr1	168013850	T	C	0	22	0	22	Unknown	9.50525633292485e-13	9.50525633292485e-13	9.50525633292485e-13	27	168012378	168013823	Known	4.34027892841529e-12
chr1	59127086	G	A	0	18	0	17	Unknown	4.28521312391768e-10	2.09363269768552e-09	4.28521312391768e-10	8	59126899	59127078	Known	1.48890354050684e-09
chr1	3761479	C	T	0	5	0	5	Unknown	0.00396825396825396	0.00396825396825396	0.00396825396825396	8	3756340	3761471	Known	0.00500710053376426
chr1	6659505	G	A	73	58	72	58	Unknown	1.76580342672131e-21	7.23385916363976e-76	1.76580342672131e-21	7	6659512	6661857	Known	1.36266717269625e-20
chr1	180124288	G	C	0	16	0	16	Unknown	3.32734195504201e-09	3.32734195504201e-09	3.32734195504201e-09	19	180124307	180135626	Known	1.07518961820376e-08
chr1	11132217	G	A	0	40	0	40	Unknown	1.86034036560366e-23	1.86034036560366e-23	1.86034036560366e-23	11	11132228	11133991	Known	1.5438128889053e-22
chr1	227069737	C	T	0	32	0	32	Unknown	1.09133125299295e-18	1.09133125299295e-18	1.09133125299295e-18	12	227069749	227071406	Known	7.35172088780898e-18
chr1	16464673	G	A	16	15	16	15	Unknown	6.45956611188042e-06	2.14855840432988e-18	6.45956611188042e-06	7	16464680	16464770	Known	1.39680798929861e-05
chr1	888659	T	C	0	26	0	26	Unknown	4.03292046399341e-15	4.03292046399341e-15	4.03292046399341e-15	9	888668	889162	Known	2.19928595969774e-14
chr1	888639	T	C	0	11	0	11	Unknown	2.83514215402761e-06	2.83514215402761e-06	2.83514215402761e-06	29	888668	889162	Known	6.2390561006772e-06
chr1	16952993	C	G	1	5	1	5	Unknown	0.00757575757575756	0.00216450216450216	0.00757575757575756	1	16952994	16953640	Known	0.00928087032066491
chr1	206566904	T	C	61	15	61	15	Unknown	2.84004190290301e-05	5.42208950250415e-45	2.84004190290301e-05	2	206566261	206566902	Known	5.64655553334119e-05
chr1	144915624	G	A	63	9	62	9	Unknown	0.00149121268290539	9.86344533881223e-41	0.00149121268290539	15	144915639	144916570	Known	0.00223408786559819
chr1	53792651	A	C	0	4	0	4	Unknown	0.0285714285714286	0.0285714285714286	0.0285714285714286	13	53792664	53793461	Known	0.0297887836853605
chr1	144814702	G	A	8	6	8	6	Unknown	0.0159420289855072	2.49273368131895e-08	0.0159420289855072	22	144813844	144814680	Known	0.0188136970261777
chr1	144813824	G	C	15	5	15	5	Unknown	0.0235620235620235	7.25444455192477e-12	0.0235620235620235	20	144813844	144814680	Known	0.0269616600551852
chr1	144677254	G	C	78	27	78	27	Unknown	2.18571874688781e-09	2.21012841084698e-62	2.18571874688781e-09	15	144677049	144677239	Known	7.40557724537255e-09
chr1	110466810	C	A	18	16	18	16	Unknown	2.99946685128777e-06	7.02912552157359e-20	2.99946685128777e-06	2	110466812	110467398	Known	6.58043953658e-06
chr1	12638964	T	C	0	10	0	10	Unknown	1.08250882244691e-05	1.08250882244691e-05	1.08250882244691e-05	20	12638984	12639321	Known	2.21373054190393e-05
chr1	77634948	G	A	0	48	0	48	Unknown	3.10797074170391e-28	3.10797074170391e-28	3.10797074170391e-28	3	77632515	77634945	Known	3.14421209664251e-27
chr1	200558363	T	C	0	6	0	6	Unknown	0.00216450216450216	0.00216450216450216	0.00216450216450216	18	200555355	200558345	Known	0.00300823771697558
chr1	99225627	G	A	0	107	0	100	Unknown	2.20876069319974e-59	5.73748811206881e-53	2.20876069319974e-59	17	99203945	99225610	Known	5.22618335919904e-58
chr1	236706862	G	C	0	28	0	22	Unknown	9.50525633292485e-13	3.51669081729177e-10	9.50525633292485e-13	2	236706340	236706860	Known	0.00300823771697558
chr1	225607144	C	T	0	39	0	39	Unknown	7.34834444413446e-23	7.34834444413446e-23	7.34834444413446e-23	10	225607154	225607417	Known	6.01094575530199e-22
chr1	236717926	T	C	1	17	1	17	Unknown	2.09363269768552e-09	2.20382389230053e-10	2.09363269768552e-09	28	236717039	236717898	Known	7.11040381194975e-09
chr1	144868170	C	T	52	6	52	6	Unknown	0.0272818027723761	3.25668234409353e-34	0.0272818027723761	2	144868172	144873877	Known	0.0297887836853605
chr1	226019633	T	C	0	31	0	31	Unknown	2.14855840432988e-18	2.14855840432988e-18	2.14855840432988e-18	27	226019660	226026355	Known	1.40121246277823e-17
chr1	46498375	A	G	52	34	52	33	Unknown	4.82492506635215e-12	4.78459733977827e-49	4.82492506635215e-12	15	46498390	46499474	Known	2.06175529327854e-11
chr1	246714587	G	A	0	6	0	5	Unknown	0.00396825396825396	0.00757575757575756	0.00396825396825396	17	246714604	246719875	Known	0.00500710053376426
chr1	44401384	A	G	0	12	0	5	Unknown	0.00396825396825396	0.0186335403726708	0.00396825396825396	4	44401388	44401741	Known	0.0297887836853605
chr1	76257892	A	T	2	7	2	7	Unknown	0.00113122171945701	4.11353352529823e-05	0.00113122171945701	10	76257256	76257882	SemiNovel	0.00171631573015656
chr1	99164434	G	A	57	15	57	15	Unknown	1.35421030903148e-05	1.35115689572767e-42	1.35421030903148e-05	27	99164461	99167373	Known	2.74777045695049e-05
chr1	144955288	A	G	119	53	109	51	Unknown	3.80752452517664e-18	1.41476092436569e-84	3.80752452517664e-18	4	144955292	144994591	Known	2.46070941660964e-17
chr1	47059934	T	C	0	11	0	10	Unknown	1.08250882244691e-05	1.70108529241656e-05	1.08250882244691e-05	18	47059952	47069857	Known	2.21373054190393e-05
chr1	236719135	T	C	0	10	0	10	Unknown	1.08250882244691e-05	1.08250882244691e-05	1.08250882244691e-05	30	236718955	236719105	Known	2.21373054190393e-05
chr1	38435268	T	G	43	7	42	7	Unknown	0.0124183921726498	5.0549430409232e-28	0.0124183921726498	25	38435136	38435243	Known	0.014876090707237
chr1	212274413	A	C	0	16	0	16	Unknown	3.32734195504201e-09	3.32734195504201e-09	3.32734195504201e-09	13	212274426	212276184	Known	1.07518961820376e-08
chr1	234603386	G	T	0	4	0	4	Unknown	0.0285714285714286	0.0285714285714286	0.0285714285714286	10	234603396	234606934	Known	0.0297887836853605
chr1	20982631	G	A	54	9	54	9	Unknown	0.00143732881179078	3.31403766070507e-37	0.00143732881179078	37	20982272	20982594	Known	0.00215900964751154
chr1	12009955	C	T	85	44	85	44	Unknown	1.3397486835723e-15	8.70125172339151e-77	1.3397486835723e-15	8	12009963	12010414	Known	7.56548418356509e-15
chr1	144606838	A	G	0	12	0	12	Unknown	7.3960230105068e-07	7.3960230105068e-07	7.3960230105068e-07	0	144606510	144606838	Known	1.77641056032558e-06
chr1	205275421	A	G	0	4	0	4	Unknown	0.0285714285714286	0.0285714285714286	0.0285714285714286	14	205275435	205277293	Known	0.0297887836853605
chr1	1558792	T	C	0	4	0	4	Unknown	0.0285714285714286	0.0285714285714286	0.0285714285714286	23	1551994	1558769	Known	0.0297887836853605
chr1	156450740	G	A	0	21	0	21	Unknown	3.71569111196148e-12	3.71569111196148e-12	3.71569111196148e-12	23	156450763	156452229	Known	1.59490609498437e-11
chr1	222833538	C	G	0	11	0	11	Unknown	2.83514215402761e-06	2.83514215402761e-06	2.83514215402761e-06	19	222833348	222833519	Known	6.2390561006772e-06
chr1	55541174	A	G	0	16	0	16	Unknown	3.32734195504201e-09	3.32734195504201e-09	3.32734195504201e-09	22	55541196	55542908	Known	1.07518961820376e-08
chr1	220197625	G	T	0	51	0	51	Unknown	5.00489409992406e-30	5.00489409992406e-30	5.00489409992406e-30	19	220195860	220197606	Known	5.34664619704574e-29
chr1	19583636	C	T	0	45	0	44	Unknown	7.61948145586816e-26	8.86085764811603e-25	7.61948145586816e-26	3	19583639	19583948	Known	7.08265435329563e-25
chr1	41107612	C	G	1	5	1	5	Unknown	0.00757575757575756	0.00216450216450216	0.00757575757575756	16	41107628	41113340	Known	0.00928087032066491
chr1	237048500	A	G	0	5	0	5	Unknown	0.00396825396825396	0.00396825396825396	0.00396825396825396	19	237048519	237049592	Known	0.00500710053376426
chr1	11288758	G	A	0	6	0	5	Unknown	0.00396825396825396	0.00757575757575756	0.00396825396825396	33	11276291	11288725	Known	0.00500710053376426
chr1	167906239	A	C	0	14	0	14	Unknown	2.49273368131895e-08	2.49273368131895e-08	2.49273368131895e-08	7	167906246	167921038	Known	7.09413173918107e-08
chr1	85816134	T	C	0	11	0	11	Unknown	2.83514215402761e-06	2.83514215402761e-06	2.83514215402761e-06	36	85790566	85816098	Known	6.2390561006772e-06
chr1	46078884	C	T	7	8	7	8	Unknown	0.00219890054972514	1.28934500757877e-08	0.00219890054972514	36	46078920	46079768	Known	0.00305160071442708
chr1	150970577	G	T	0	6	0	6	Unknown	0.00216450216450216	0.00216450216450216	0.00216450216450216	19	150970255	150970558	Known	0.00300823771697558
chr1	197091537	A	T	0	9	0	9	Unknown	4.11353352529823e-05	4.11353352529823e-05	4.11353352529823e-05	19	197091431	197091518	Known	7.59809450511538e-05
chr1	179876988	C	G	0	19	0	19	Unknown	5.65846675050138e-11	5.65846675050138e-11	5.65846675050138e-11	11	179876999	179877740	Known	2.18921490630885e-10
chr1	236748505	T	C	0	30	0	29	Unknown	6.65175199757689e-17	5.24248250656493e-16	6.65175199757689e-17	11	236748516	236749120	Known	4.01771433946469e-16
chr1	46496709	A	G	17	8	17	8	Unknown	0.00402912278221532	1.58214572048971e-14	0.00402912278221532	30	46496433	46496679	Known	0.00507719125241305
chr1	205130413	A	G	0	14	0	14	Unknown	2.49273368131895e-08	2.49273368131895e-08	2.49273368131895e-08	27	205129398	205130386	Known	7.09413173918107e-08
chr1	154317153	C	T	0	9	0	9	Unknown	4.11353352529823e-05	4.11353352529823e-05	4.11353352529823e-05	36	154316976	154317117	Known	7.59809450511538e-05
chr1	165619079	C	T	0	58	0	55	Unknown	2.02989593113221e-32	1.17207997563926e-29	2.02989593113221e-32	1	165600530	165619078	Known	2.4835863465092e-31
chr1	46655158	T	C	0	8	0	7	Unknown	0.000582750582750582	0.0013986013986014	0.000582750582750582	28	46655029	46655130	Known	0.000898446375021495
chr1	220263059	G	A	0	4	0	4	Unknown	0.0285714285714286	0.0285714285714286	0.0285714285714286	31	220253196	220263028	Known	0.0297887836853605
chr1	45224998	A	C	26	20	26	20	Unknown	1.34341914404456e-07	2.43430155168019e-27	1.34341914404456e-07	22	45225020	45225952	Known	3.67706406252351e-07
chr1	17739586	G	A	0	52	0	51	Unknown	5.00489409992406e-30	3.34793401441515e-29	5.00489409992406e-30	17	17738690	17739569	Known	5.34664619704574e-29
chr1	1653046	T	A	19	24	19	24	Unknown	1.29025951378983e-09	3.01315857572968e-25	1.29025951378983e-09	11	1650894	1653035	Known	4.40287602858198e-09
chr1	145298186	C	G	6	6	6	6	Unknown	0.0137299771167048	7.3960230105068e-07	0.0137299771167048	31	145297691	145298155	Known	0.0162972323736011
chr1	206773659	A	G	0	19	0	16	Unknown	3.32734195504201e-09	8.71403879577206e-08	3.32734195504201e-09	3	206773662	206775690	Known	1.07518961820376e-08
chr1	29542637	A	G	0	15	0	15	Unknown	1.28934500757877e-08	1.28934500757877e-08	1.28934500757877e-08	11	29542648	29543100	Known	3.88977318935514e-08
chr1	147076702	A	G	0	13	0	13	Unknown	1.92296598273177e-07	1.92296598273177e-07	1.92296598273177e-07	2	147076704	147078577	Known	5.01864321655519e-07
chr9	115941046	T	C	4	4	4	4	Unknown	0.0384615384615384	0.000155400155400155	0.0384615384615384	35	115941081	115945046	Known	0.0393831847694508
chr9	75766838	A	G	1118	1104	2	4	Unknown	0.0303030303030303	0.0155723078161258	0.0303030303030303	2	75766840	75773611	SemiNovel	0.0393831847694508
chr9	134334588	A	G	3	7	3	7	Unknown	0.00309597523219814	1.08250882244691e-05	0.00309597523219814	37	134330553	134334551	Known	0.0042390134336601
chr9	131193551	G	C	4	7	4	7	Unknown	0.00386996904024767	2.83514215402761e-06	0.00386996904024767	31	131193582	131196381	Known	0.00500710053376426
chr9	37782111	C	T	10	9	10	9	Unknown	0.000566695727986052	5.65846675050138e-11	0.000566695727986052	23	37782134	37783911	Known	0.000898446375021495
chr9	136643994	T	C	1	4	1	4	Unknown	0.0476190476190476	0.00396825396825396	0.0476190476190476	17	136644011	136645040	Known	0.0480046948356807
chr9	138838140	T	C	0	16	0	16	Unknown	3.32734195504201e-09	3.32734195504201e-09	3.32734195504201e-09	25	138837843	138838115	Known	1.07518961820376e-08
chr9	139913239	T	G	0	5	0	5	Unknown	0.00396825396825396	0.00396825396825396	0.00396825396825396	28	139913267	139913355	Known	0.00500710053376426
chr9	130984755	C	T	4	5	4	5	Unknown	0.0294117647058823	4.11353352529823e-05	0.0294117647058823	15	130984618	130984740	Known	0.0305425761164095
chr9	35713015	A	C	57	30	57	30	Unknown	8.98506194122865e-11	6.91415800546015e-52	8.98506194122865e-11	25	35713040	35713193	Known	3.44367233436916e-10
chr9	2828765	C	G	0	26	0	26	Unknown	4.03292046399341e-15	4.03292046399341e-15	4.03292046399341e-15	13	2828778	2829774	Known	2.19928595969774e-14
chr9	75766838	A	G	1118	1104	22	22	Unknown	1.38814127000826e-08	9.17040209494079e-14	1.38814127000826e-08	2	75766840	75769377	SemiNovel	0.0393831847694508
chr9	131235321	A	G	0	11	0	11	Unknown	2.83514215402761e-06	2.83514215402761e-06	2.83514215402761e-06	0	131235321	131235889	Known	6.2390561006772e-06
chr9	123291036	C	G	0	9	0	9	Unknown	4.11353352529823e-05	4.11353352529823e-05	4.11353352529823e-05	14	123290203	123291022	Known	7.59809450511538e-05
chr9	85627408	G	A	0	8	0	8	Unknown	0.000155400155400155	0.000155400155400155	0.000155400155400155	18	85627426	85630720	Known	0.000266573184488104
chr9	79986057	A	G	14	10	14	10	Unknown	0.000599706830623666	6.20201122431976e-14	0.000599706830623666	8	79986065	79996892	Known	0.000923345712512815
chr9	4564432	G	A	7	5	7	5	Unknown	0.0186335403726708	7.3960230105068e-07	0.0186335403726708	26	4564458	4566047	Known	0.0217214275598357
chr9	37948724	T	C	8	9	8	9	Unknown	0.000463477938450128	4.28521312391768e-10	0.000463477938450128	27	37948751	37955880	Known	0.000765688019493777
chr9	101597549	T	G	14	10	14	10	Unknown	0.000599706830623666	6.20201122431976e-14	0.000599706830623666	18	101594239	101597531	Known	0.000923345712512815
chr9	75769485	G	T	16	18	16	18	Unknown	3.46092328994742e-07	7.02912552157359e-20	3.46092328994742e-07	12	75769497	75773438	SemiNovel	8.88665773912059e-07
chr9	131860901	G	T	0	8	0	8	Unknown	0.000155400155400155	0.000155400155400155	0.000155400155400155	28	131860929	131862145	Known	0.000266573184488104
chr9	42251403	C	T	14	8	11	5	Unknown	0.0433815350389321	3.58101027086605e-07	0.0433815350389321	27	42237181	42251376	Novel	0.0441997632798799
chr9	75766838	A	G	1118	1104	1088	1073	Unknown	0	0	0	2	75766840	75773438	Known	0.0393831847694508
chr9	117797597	T	C	530	429	530	429	Unknown	1.0214506895997e-156	0	1.0214506895997e-156	16	117797613	117798377	Known	1.12477435550921e-154
chr9	2844054	G	T	12	12	12	12	Unknown	3.88145957231531e-05	6.20201122431976e-14	3.88145957231531e-05	9	2838517	2844045	Known	7.59577495252135e-05
chr9	86595070	C	T	116	73	116	72	Unknown	4.42674744716988e-26	1.50500625712537e-110	4.42674744716988e-26	2	86593367	86595068	Known	4.18276499711134e-25
chr9	86593314	G	C	211	93	209	92	Unknown	1.06127591903653e-31	2.77965775008563e-175	1.06127591903653e-31	26	86593194	86593288	Known	1.23513534804943e-30
chr9	130494957	T	C	0	11	0	11	Unknown	2.83514215402761e-06	2.83514215402761e-06	2.83514215402761e-06	13	130494970	130495664	Known	6.2390561006772e-06
chr9	37429814	A	G	0	19	0	19	Unknown	5.65846675050138e-11	5.65846675050138e-11	5.65846675050138e-11	19	37429833	37430508	Known	2.18921490630885e-10
chr9	69082137	G	A	0	5	0	5	Unknown	0.00396825396825396	0.00396825396825396	0.00396825396825396	27	69067928	69082110	Known	0.00500710053376426
chr9	69067917	C	T	6	6	0	5	Unknown	0.00396825396825396	0.0186335403726708	0.00396825396825396	11	69067928	69082110	Known	0.00500710053376426
chr9	68743132	G	A	9	6	4	6	Unknown	0.0108359133126935	0.000199900049975012	0.0108359133126935	27	68728906	68743105	Novel	0.0130679106209947
chr9	68728895	C	T	12	25	3	24	Unknown	2.08532425124035e-12	5.9309044315025e-12	2.08532425124035e-12	11	68728906	68743105	Novel	9.35781086410836e-12
chr9	32552462	C	G	8	10	8	10	Unknown	0.000344297897134382	2.20382389230053e-10	0.000344297897134382	15	32552477	32552799	Known	0.000579838164409257
chr9	132872686	A	G	0	4	0	4	Unknown	0.0285714285714286	0.0285714285714286	0.0285714285714286	19	132872705	132887194	Known	0.0297887836853605
chr9	134386744	T	C	0	4	0	4	Unknown	0.0285714285714286	0.0285714285714286	0.0285714285714286	20	134385802	134386724	Known	0.0297887836853605
chr9	96238578	C	T	8	6	8	6	Unknown	0.0159420289855072	2.49273368131895e-08	0.0159420289855072	40	96233669	96238538	Known	0.0188136970261777
chr9	140110555	G	A	9	4	9	4	Unknown	0.0478260869565217	1.92296598273177e-07	0.0478260869565217	9	140110469	140110546	Known	0.0480100930589504
chr9	86595801	G	T	4	7	1	5	Unknown	0.00757575757575756	0.0123839009287926	0.00757575757575756	5	86595806	86614624	Known	0.00928087032066491
chr9	107586753	T	C	20	20	20	20	Unknown	3.89912877024183e-08	1.86034036560366e-23	3.89912877024183e-08	7	107584948	107586746	Known	1.09982321864063e-07
chr9	140006202	G	A	47	23	36	21	Unknown	9.90933378599196e-08	1.12758531799143e-26	9.90933378599196e-08	4	140006206	140006325	Known	2.7358170327189e-07
chr9	127101924	C	T	0	9	0	9	Unknown	4.11353352529823e-05	4.11353352529823e-05	4.11353352529823e-05	20	127101944	127109988	Known	7.59809450511538e-05
chr9	136662928	A	G	6	6	6	6	Unknown	0.0137299771167048	7.3960230105068e-07	0.0137299771167048	3	136662931	136671203	Known	0.0162972323736011
chr9	74975136	T	C	0	58	0	58	Unknown	3.25668234409353e-34	3.25668234409353e-34	3.25668234409353e-34	1	74975137	74975544	Known	4.21895092811755e-33
chr9	111868885	G	A	0	28	0	28	Unknown	2.61482664732333e-16	2.61482664732333e-16	2.61482664732333e-16	4	111868889	111870733	Known	1.53093020271712e-15
chr9	131346218	A	C	0	35	0	35	Unknown	1.78274922648608e-20	1.78274922648608e-20	1.78274922648608e-20	30	131346248	131346561	Known	1.32571715205965e-19
chr9	71843023	C	A	44	34	44	34	Unknown	1.12615442180021e-12	3.43296115876455e-46	1.12615442180021e-12	7	71843030	71844100	Known	5.11774620573651e-12
chr9	116931737	C	T	0	4	0	4	Unknown	0.0285714285714286	0.0285714285714286	0.0285714285714286	6	116931743	116940571	Known	0.0297887836853605
chr9	100845137	T	C	51	16	49	16	Unknown	5.33303176959925e-06	3.13156308936615e-36	5.33303176959925e-06	9	100843364	100845128	Known	1.15757922337852e-05
chr9	131418828	A	C	0	9	0	9	Unknown	4.11353352529823e-05	4.11353352529823e-05	4.11353352529823e-05	8	131403218	131418820	Known	7.59809450511538e-05
chr9	107568705	C	T	21	9	21	9	Unknown	0.00193560331913891	1.69112338921449e-17	0.00193560331913891	6	107568711	107571747	Known	0.00286093562348719
chr9	130287426	A	C	201	49	201	48	Unknown	5.78288636249708e-16	4.29999522126724e-147	5.78288636249708e-16	16	130287442	130289473	Known	3.37197630464952e-15
chr9	95887320	G	T	33	20	33	20	Unknown	2.08103311488487e-07	1.59425429257871e-31	2.08103311488487e-07	24	95887344	95888692	Known	5.40653158613011e-07
chr9	130938661	C	T	5	6	5	6	Unknown	0.0123839009287926	2.83514215402761e-06	0.0123839009287926	31	130932386	130938630	Known	0.0148409829883353
chr9	36674842	C	T	0	29	0	29	Unknown	6.65175199757689e-17	6.65175199757689e-17	6.65175199757689e-17	11	36671163	36674831	Known	4.01771433946469e-16
chr9	95068046	C	T	0	8	0	8	Unknown	0.000155400155400155	0.000155400155400155	0.000155400155400155	11	95064104	95068035	Known	0.000266573184488104
chr9	117033022	T	C	3	5	0	4	Unknown	0.0285714285714286	0.0384615384615384	0.0285714285714286	14	117029837	117033008	SemiNovel	0.0297887836853605
chr9	113132221	G	A	4	5	4	5	Unknown	0.0294117647058823	4.11353352529823e-05	0.0294117647058823	18	113128840	113132203	Known	0.0305425761164095
chr9	139732331	G	C	0	27	0	27	Unknown	1.02725332573417e-15	1.02725332573417e-15	1.02725332573417e-15	17	139732114	139732314	Known	5.81230488453941e-15
chr9	114174415	T	C	22	26	22	26	Unknown	2.66812748637198e-10	3.10797074170391e-28	2.66812748637198e-10	13	114174428	114176175	Known	9.62071661647732e-10
chr9	139306467	C	T	22	23	22	23	Unknown	5.22502612868278e-09	9.63136700882183e-27	5.22502612868278e-09	18	139305191	139306449	Known	1.66955913018067e-08
chr9	127674200	A	C	0	11	0	11	Unknown	2.83514215402761e-06	2.83514215402761e-06	2.83514215402761e-06	20	127670751	127674180	Known	6.2390561006772e-06
chr9	68452945	G	A	5	5	0	5	Unknown	0.00396825396825396	0.0325077399380805	0.00396825396825396	11	68438683	68452934	Known	0.00500710053376426
chr9	138905136	C	T	0	9	0	9	Unknown	4.11353352529823e-05	4.11353352529823e-05	4.11353352529823e-05	6	138905142	138905710	Known	7.59809450511538e-05
chr9	107562804	T	C	0	32	0	32	Unknown	1.09133125299295e-18	1.09133125299295e-18	1.09133125299295e-18	13	107562269	107562791	Known	7.35172088780898e-18
chr9	82187750	A	G	0	12	0	12	Unknown	7.3960230105068e-07	7.3960230105068e-07	7.3960230105068e-07	0	82187750	82188604	Known	1.77641056032558e-06
chr9	139324740	C	T	4	5	4	4	Unknown	0.0384615384615384	0.000411353352529824	0.0384615384615384	11	139324259	139324729	Known	0.0393831847694508
chr9	123904538	T	C	9	5	9	5	Unknown	0.0407407407407408	2.49273368131895e-08	0.0407407407407408	10	123904548	123906181	Known	0.0416128222407209
chr9	75766838	A	G	1118	1104	4	4	Unknown	0.0384615384615384	0.00388168521871184	0.0384615384615384	2	75766840	75769114	Known	0.0393831847694508
chr9	134401335	C	T	0	29	0	29	Unknown	6.65175199757689e-17	6.65175199757689e-17	6.65175199757689e-17	19	134400608	134401316	Known	4.01771433946469e-16
chr9	2116037	G	A	8	9	8	9	Unknown	0.000463477938450128	4.28521312391768e-10	0.000463477938450128	12	2116049	2119458	Known	0.000765688019493777
chr9	95884501	A	G	0	44	0	43	Unknown	3.01315857572968e-25	3.42876665514056e-24	3.01315857572968e-25	11	95884512	95887181	Known	2.70428620762196e-24
chr9	100823084	T	C	18	17	18	16	Unknown	2.99946685128777e-06	6.41789721534974e-19	2.99946685128777e-06	20	100819222	100823064	Known	6.58043953658e-06
chr9	131483749	T	A	0	14	0	14	Unknown	2.49273368131895e-08	2.49273368131895e-08	2.49273368131895e-08	32	131483781	131483930	Known	7.09413173918107e-08
chr9	90374097	A	C	0	4	0	4	Unknown	0.0285714285714286	0.0285714285714286	0.0285714285714286	0	90345413	90374097	SemiNovel	0.0297887836853605
chr9	116153900	A	G	4	11	3	11	Unknown	3.39011780659378e-05	2.06295201212604e-07	3.39011780659378e-05	3	116153903	116154399	Known	6.67072665311203e-05
chr9	117044751	T	C	0	4	0	4	Unknown	0.0285714285714286	0.0285714285714286	0.0285714285714286	14	117044610	117044737	Known	0.0297887836853605
chr9	111727670	C	G	30	21	30	21	Unknown	7.05184098145666e-08	5.00489409992406e-30	7.05184098145666e-08	12	111718107	111727658	Known	1.96969958340589e-07
chr9	129854199	G	A	10	8	10	8	Unknown	0.0014460511679644	2.20382389230053e-10	0.0014460511679644	20	129854219	129856012	Known	0.00216869800622424
chr9	131360750	C	T	14	8	14	8	Unknown	0.00360847780019646	9.50525633292485e-13	0.00360847780019646	33	131360783	131361242	Known	0.00491020529560954
chr17	27075423	C	T	16	8	16	8	Unknown	0.00389809439905381	6.20201122431976e-14	0.00389809439905381	18	27075441	27075529	Known	0.00500710053376426
chr17	27000391	A	G	0	13	0	9	Unknown	4.11353352529823e-05	0.00045766590389016	4.11353352529823e-05	2	26989360	27000389	Known	7.59809450511538e-05
chr17	79244802	T	C	0	8	0	8	Unknown	0.000155400155400155	0.000155400155400155	0.000155400155400155	22	79244824	79246316	Known	0.000266573184488104
chr17	60766224	A	G	0	21	0	21	Unknown	3.71569111196148e-12	3.71569111196148e-12	3.71569111196148e-12	11	60766025	60766213	Known	1.59490609498437e-11
chr17	43342141	G	C	5	6	5	6	Unknown	0.0123839009287926	2.83514215402761e-06	0.0123839009287926	26	43342167	43342530	Known	0.0148409829883353
chr17	29585519	A	T	1	8	1	8	Unknown	0.000411353352529824	4.11353352529823e-05	0.000411353352529824	1	29585520	29586050	Known	0.000683519819090473
chr17	41116234	G	A	0	9	0	7	Unknown	0.000582750582750582	0.00113122171945701	0.000582750582750582	20	41116254	41116419	Known	0.000898446375021495
chr17	78354661	C	T	0	10	0	10	Unknown	1.08250882244691e-05	1.08250882244691e-05	1.08250882244691e-05	30	78353514	78354631	Known	2.21373054190393e-05
chr17	79255998	G	A	8	7	8	7	Unknown	0.00632183908045977	1.28934500757877e-08	0.00632183908045977	9	79254533	79255989	Known	0.00781157759488836
chr17	18702220	T	C	0	6	0	6	Unknown	0.00216450216450216	0.00216450216450216	0.00216450216450216	36	18702256	18707451	Known	0.00300823771697558
chr17	7154534	G	A	57	27	57	27	Unknown	1.22900346290219e-09	8.69664157254332e-50	1.22900346290219e-09	20	7150662	7154514	Known	4.2088958304892e-09
chr17	17948475	G	A	0	11	0	11	Unknown	2.83514215402761e-06	2.83514215402761e-06	2.83514215402761e-06	14	17943216	17948461	Known	6.2390561006772e-06
chr17	7217463	T	C	27	7	27	7	Unknown	0.0110983543819365	7.02912552157359e-20	0.0110983543819365	15	7217478	7217610	Known	0.0133731433482677
chr17	75190962	C	T	17	8	17	8	Unknown	0.00402912278221532	1.58214572048971e-14	0.00402912278221532	31	75190993	75192284	Known	0.00507719125241305
chr17	79258688	G	A	8	6	8	6	Unknown	0.0159420289855072	2.49273368131895e-08	0.0159420289855072	7	79258695	79263491	Known	0.0188136970261777
chr17	49350802	A	C	0	24	0	24	Unknown	6.20201122431976e-14	6.20201122431976e-14	6.20201122431976e-14	9	49350811	49353227	Known	3.11515055003991e-13
chr17	8108339	G	A	0	21	0	21	Unknown	3.71569111196148e-12	3.71569111196148e-12	3.71569111196148e-12	23	8108362	8108534	Known	1.59490609498437e-11
chr17	8108331	A	G	0	17	0	17	Unknown	4.28521312391768e-10	4.28521312391768e-10	4.28521312391768e-10	31	8108362	8108534	Known	1.48890354050684e-09
chr17	9395231	G	A	0	18	0	17	Unknown	4.28521312391768e-10	2.09363269768552e-09	4.28521312391768e-10	7	9395238	9408355	Known	1.48890354050684e-09
chr17	36358140	T	C	11	6	11	6	Unknown	0.0184042875922742	4.28521312391768e-10	0.0184042875922742	18	36358158	36358299	Known	0.0215242954970103
chr17	39983849	G	C	47	8	43	8	Unknown	0.00580736315628308	9.23858415552459e-27	0.00580736315628308	29	39983878	39985042	Known	0.00721009571398025
chr17	77040185	G	C	13	9	13	9	Unknown	0.00140329692229862	9.50525633292485e-13	0.00140329692229862	20	77040205	77042637	Known	0.00210899689687189
chr17	5485367	A	T	0	8	0	8	Unknown	0.000155400155400155	0.000155400155400155	0.000155400155400155	15	5485382	5485990	Known	0.000266573184488104
chr17	74056413	C	T	15	21	15	21	Unknown	1.44116830199893e-08	4.51964592630269e-21	1.44116830199893e-08	24	74053624	74056389	Known	4.3295538810314e-08
chr17	35696804	G	A	0	4	0	4	Unknown	0.0285714285714286	0.0285714285714286	0.0285714285714286	24	35687275	35696780	Novel	0.000898446375021495
chr17	70943990	T	C	0	5	0	4	Unknown	0.0285714285714286	0.0476190476190476	0.0285714285714286	24	70944014	71027695	Known	0.0297887836853605
chr17	27438469	G	A	0	11	0	11	Unknown	2.83514215402761e-06	2.83514215402761e-06	2.83514215402761e-06	27	27437640	27438442	Known	6.2390561006772e-06
chr17	73262293	T	C	0	15	0	9	Unknown	4.11353352529823e-05	0.000349825087456271	4.11353352529823e-05	19	73262047	73262274	Known	0.00300823771697558
chr17	73262293	T	C	0	15	0	6	Unknown	0.00216450216450216	0.0168582375478927	0.00216450216450216	19	73262045	73262274	Known	0.00300823771697558
chr17	80899281	G	A	21	16	21	16	Unknown	1.91431802335603e-06	1.14538972104931e-21	1.91431802335603e-06	6	80897352	80899275	Known	4.51085802540603e-06
chr17	75085260	C	G	0	5	0	5	Unknown	0.00396825396825396	0.00396825396825396	0.00396825396825396	25	75085031	75085235	Known	0.00500710053376426
chr17	42402119	T	C	0	4	0	4	Unknown	0.0285714285714286	0.0285714285714286	0.0285714285714286	40	42400945	42402079	Known	0.0297887836853605
chr17	7530271	C	T	14	12	14	12	Unknown	9.35917022581958e-05	4.03292046399341e-15	9.35917022581958e-05	10	7530111	7530261	Known	0.000169697937660047
chr17	80193860	T	G	39	5	39	5	Unknown	0.0277214334009465	7.61948145586816e-26	0.0277214334009465	1	80186982	80193859	Known	0.0297887836853605
chr17	80039481	G	A	57	31	56	30	Unknown	8.60544831026165e-11	1.39247191282533e-48	8.60544831026165e-11	4	80039228	80039477	Known	3.3070333573529e-10
chr17	4875566	T	C	0	5	0	5	Unknown	0.00396825396825396	0.00396825396825396	0.00396825396825396	39	4873831	4875527	Known	0.00500710053376426
chr17	36358140	T	C	9	5	9	5	Unknown	0.0407407407407408	2.49273368131895e-08	0.0407407407407408	15	36357272	36358125	Known	0.0215242954970103
chr17	35771468	C	T	0	12	0	10	Unknown	1.08250882244691e-05	6.73038093956117e-05	1.08250882244691e-05	9	35771477	35783609	Known	2.21373054190393e-05
chr17	73816026	A	G	0	8	0	8	Unknown	0.000155400155400155	0.000155400155400155	0.000155400155400155	25	73815866	73816001	Known	0.000266573184488104
chr17	80887244	T	C	13	15	13	15	Unknown	4.60734451939997e-06	2.61482664732333e-16	4.60734451939997e-06	6	80887147	80887238	Known	1.00310474213248e-05
chr17	76817090	C	T	0	17	0	17	Unknown	4.28521312391768e-10	4.28521312391768e-10	4.28521312391768e-10	17	76816094	76817073	Known	1.48890354050684e-09
chr17	75186900	T	G	39	6	39	6	Unknown	0.026164049502017	9.63136700882183e-27	0.026164049502017	15	75139741	75186885	Known	0.0297887836853605
chr17	27441077	C	G	0	6	0	6	Unknown	0.00216450216450216	0.00216450216450216	0.00216450216450216	38	27441115	27441925	Known	0.00300823771697558
chr17	78865546	T	C	0	7	0	6	Unknown	0.00216450216450216	0.00466200466200466	0.00216450216450216	26	78858948	78865520	Known	0.00300823771697558
chr17	45904420	C	T	28	21	28	21	Unknown	3.07263962703607e-08	7.85002919296318e-29	3.07263962703607e-08	14	45904147	45904406	Known	8.70986856653889e-08
chr17	30183857	T	C	0	21	0	20	Unknown	7.25444455192477e-12	4.08726022315762e-11	7.25444455192477e-12	27	30183884	30186120	Known	2.96706782173723e-11
chr17	40722029	A	G	20	17	20	17	Unknown	1.38623029277507e-06	1.14538972104931e-21	1.38623029277507e-06	29	40721624	40722000	Known	3.29359114374691e-06
chr17	40689455	T	C	0	7	0	7	Unknown	0.000582750582750582	0.000582750582750582	0.000582750582750582	39	40688673	40689416	Known	0.000898446375021495
chr17	47888852	A	G	0	15	0	12	Unknown	7.3960230105068e-07	1.05210552618427e-05	7.3960230105068e-07	14	47886570	47888838	Known	1.77641056032558e-06
chr17	7297452	A	G	0	9	0	6	Unknown	0.00216450216450216	0.0090497737556561	0.00216450216450216	29	7297155	7297423	Known	0.00300823771697558
chr17	9471711	T	G	0	15	0	4	Unknown	0.0285714285714286	0.0498084291187739	0.0285714285714286	23	9408479	9471688	Known	0.0297887836853605
chr17	40065774	T	G	65	52	65	52	Unknown	2.8102850116082e-19	1.39040994658611e-69	2.8102850116082e-19	11	40065321	40065763	Known	1.9768663361755e-18
chr17	40266939	G	A	2	5	2	5	Unknown	0.020979020979021	0.000582750582750582	0.020979020979021	29	40266622	40266910	Known	0.0242091644751862
chr17	80895933	A	G	0	13	0	13	Unknown	1.92296598273177e-07	1.92296598273177e-07	1.92296598273177e-07	8	80895236	80895925	Known	5.01864321655519e-07
chr17	79596811	C	T	19	8	19	8	Unknown	0.004267463709691	1.02725332573417e-15	0.004267463709691	20	79596831	79603942	Known	0.0053516200616931
chr17	74555106	T	C	0	41	0	41	Unknown	4.70826882652773e-24	4.70826882652773e-24	4.70826882652773e-24	19	74555125	74557370	Known	4.01183739593717e-23
chr17	2595964	G	A	0	29	0	29	Unknown	6.65175199757689e-17	6.65175199757689e-17	6.65175199757689e-17	26	2595990	2596074	Known	4.01771433946469e-16
chr17	39670912	G	C	0	11	0	11	Unknown	2.83514215402761e-06	2.83514215402761e-06	2.83514215402761e-06	11	39670372	39670901	Known	6.2390561006772e-06
chr17	3568012	A	G	0	10	0	9	Unknown	4.11353352529823e-05	0.00011907597046916	4.11353352529823e-05	39	3567566	3567973	Known	7.59809450511538e-05
chr17	36646386	A	G	0	10	0	10	Unknown	1.08250882244691e-05	1.08250882244691e-05	1.08250882244691e-05	30	36646416	36646703	Known	2.21373054190393e-05
chr17	505129	A	C	11	7	11	6	Unknown	0.0184042875922742	2.09363269768552e-09	0.0184042875922742	7	505136	526773	Known	0.0215242954970103
chr17	37054772	C	T	40	41	40	41	Unknown	9.35362070803003e-16	5.46585803011667e-48	9.35362070803003e-16	0	37054772	37070578	Known	5.42093443058501e-15
chr17	41133071	T	C	0	4	0	4	Unknown	0.0285714285714286	0.0285714285714286	0.0285714285714286	20	41133091	41139273	Known	0.0297887836853605
chr17	53038654	A	C	0	4	0	4	Unknown	0.0285714285714286	0.0285714285714286	0.0285714285714286	19	53038673	53040667	Known	0.0297887836853605
chr17	57656854	C	T	24	11	24	11	Unknown	0.000385634195380899	1.78274922648608e-20	0.000385634195380899	21	57654726	57656833	Known	0.000642648836656294
chr17	902802	G	A	18	20	18	19	Unknown	1.65027415806556e-07	1.13164504439671e-20	1.65027415806556e-07	22	902824	904252	Known	4.49546614133368e-07
chr17	36635721	C	T	0	9	0	9	Unknown	4.11353352529823e-05	4.11353352529823e-05	4.11353352529823e-05	17	36635738	36635994	Known	7.59809450511538e-05
chr17	4797910	G	A	18	8	18	8	Unknown	0.00415201541609551	4.03292046399341e-15	0.00415201541609551	18	4797928	4798370	Known	0.00522056220302216
chr17	29646032	G	A	28	19	25	19	Unknown	3.16218581307891e-07	1.20563365021925e-23	3.16218581307891e-07	9	29646041	29648513	Known	8.13417608521556e-07
chr17	57759019	G	A	187	189	187	189	Unknown	2.79528898103467e-71	1.45129767417463e-225	2.79528898103467e-71	11	57758839	57759008	Known	8.0837498512144e-70
chr17	46023694	G	A	17	8	16	7	Unknown	0.00916052183777647	2.77666573945943e-12	0.00916052183777647	5	46023355	46023689	Known	0.011127099712157
chr17	9471711	T	G	0	15	0	11	Unknown	2.83514215402761e-06	4.99750124937529e-05	2.83514215402761e-06	23	9460845	9471688	Known	0.0297887836853605
chr17	7215142	G	A	526	522	525	522	Unknown	7.71627360463658e-196	0	7.71627360463658e-196	1	7214970	7215141	Known	1.16272059631971e-193
chr17	62782820	C	A	0	8	0	6	Unknown	0.00216450216450216	0.00699300699300699	0.00216450216450216	22	62782842	62783366	Known	0.00300823771697558
chr17	48158680	A	G	558	438	558	438	Unknown	2.22761966330405e-159	0	2.22761966330405e-159	6	48157739	48158674	Known	2.5510700384158e-157
chr17	80213428	G	A	23	22	23	22	Unknown	1.54479033369754e-08	9.63136700882183e-27	1.54479033369754e-08	25	80213453	80223562	Known	4.61663332502719e-08
chr17	80006957	A	C	0	4	0	4	Unknown	0.0285714285714286	0.0285714285714286	0.0285714285714286	35	80006992	80007553	Known	0.0297887836853605
chr17	64783081	G	A	0	52	0	52	Unknown	6.31685663097201e-31	6.31685663097201e-31	6.31685663097201e-31	11	64783092	64784957	Known	6.90273302842475e-30
chr17	76802252	G	A	7	5	7	5	Unknown	0.0186335403726708	7.3960230105068e-07	0.0186335403726708	14	76800060	76802238	Known	0.0217214275598357
chr17	33998802	G	C	36	21	15	7	Unknown	0.00890091190715128	3.83587114296468e-08	0.00890091190715128	29	33997917	33998773	Known	4.79018053662337e-05
chr17	5440248	T	C	1	5	1	5	Unknown	0.00757575757575756	0.00216450216450216	0.00757575757575756	12	5440260	5442735	Known	0.00928087032066491
chr17	62818395	A	T	0	9	0	9	Unknown	4.11353352529823e-05	4.11353352529823e-05	4.11353352529823e-05	23	62818170	62818372	Known	7.59809450511538e-05
chr17	39987130	T	C	0	66	0	66	Unknown	5.29956217487612e-39	5.29956217487612e-39	5.29956217487612e-39	12	39987142	39988644	Known	7.94379398254991e-38
chr17	41165878	C	T	0	5	0	5	Unknown	0.00396825396825396	0.00396825396825396	0.00396825396825396	21	41165899	41166125	Known	0.00500710053376426
chr17	65989048	T	C	0	4	0	4	Unknown	0.0285714285714286	0.0285714285714286	0.0285714285714286	31	65988219	65989017	Known	0.0297887836853605
chr17	19505884	A	T	0	5	0	5	Unknown	0.00396825396825396	0.00396825396825396	0.00396825396825396	13	19501465	19505871	Novel	0.00500710053376426
chr17	27422053	C	T	0	14	0	14	Unknown	2.49273368131895e-08	2.49273368131895e-08	2.49273368131895e-08	24	27422077	27423779	Known	7.09413173918107e-08
chr17	6515454	C	T	0	4	0	4	Unknown	0.0285714285714286	0.0285714285714286	0.0285714285714286	14	6515468	6524108	Known	0.0297887836853605
chr17	73221439	C	T	0	16	0	16	Unknown	3.32734195504201e-09	3.32734195504201e-09	3.32734195504201e-09	2	73221332	73221437	Known	1.07518961820376e-08
chr17	2187013	G	A	5	5	4	5	Unknown	0.0294117647058823	0.00011907597046916	0.0294117647058823	16	2187029	2195846	Known	0.0305425761164095
chr17	17587395	A	G	0	4	0	4	Unknown	0.0285714285714286	0.0285714285714286	0.0285714285714286	16	17587017	17587379	Novel	0.0297887836853605
chr17	65362552	T	A	21	30	21	29	Unknown	1.0849773856381e-11	2.60254493196044e-28	1.0849773856381e-11	24	65353694	65362528	Known	4.41234411233221e-11
chr17	14095309	A	G	7	7	7	6	Unknown	0.0149068322981366	7.47820104395691e-07	0.0149068322981366	3	14063264	14095306	Known	0.0176502319559823
chr17	8168224	T	C	0	11	0	11	Unknown	2.83514215402761e-06	2.83514215402761e-06	2.83514215402761e-06	11	8167919	8168213	Known	6.2390561006772e-06
chr17	3775916	T	C	0	16	0	16	Unknown	3.32734195504201e-09	3.32734195504201e-09	3.32734195504201e-09	5	3775921	3776703	Known	1.07518961820376e-08
chr17	73949540	G	C	0	14	0	14	Unknown	2.49273368131895e-08	2.49273368131895e-08	2.49273368131895e-08	8	73947658	73949532	Known	7.09413173918107e-08
chr17	14005439	G	A	0	6	0	5	Unknown	0.00396825396825396	0.00757575757575756	0.00396825396825396	4	13980373	14005435	Known	0.00500710053376426
chr17	36894839	G	A	26	6	26	6	Unknown	0.0241733814948597	1.09133125299295e-18	0.0241733814948597	9	36894848	36895006	Known	0.0276281002873386
chr17	40842762	C	A	10	9	10	9	Unknown	0.000566695727986052	5.65846675050138e-11	0.000566695727986052	5	40842225	40842757	Known	0.000898446375021495
chr17	64685078	G	A	48	54	48	54	Unknown	6.67386698338288e-21	1.39417767451805e-60	6.67386698338288e-21	9	64684554	64685069	Known	5.05483628926592e-20
chr17	54978794	G	A	0	49	0	49	Unknown	7.85002919296318e-29	7.85002919296318e-29	7.85002919296318e-29	14	54976541	54978780	Known	8.17259402889221e-28
chr17	80043739	A	G	70	62	70	62	Unknown	3.2875847200004e-23	1.37525839612935e-78	3.2875847200004e-23	8	80043747	80044130	Known	2.72033383045119e-22
chr17	20924523	G	A	31	29	30	27	Unknown	1.26608300598898e-10	4.11023520868957e-31	1.26608300598898e-10	16	20924539	20931855	Known	4.80742128136133e-10
chr17	35984410	T	C	0	12	0	12	Unknown	7.3960230105068e-07	7.3960230105068e-07	7.3960230105068e-07	20	35981565	35984390	Known	1.77641056032558e-06
chr17	62782689	T	C	0	12	0	12	Unknown	7.3960230105068e-07	7.3960230105068e-07	7.3960230105068e-07	4	62781485	62782685	Known	1.77641056032558e-06
chr17	48265495	T	C	0	21	0	21	Unknown	3.71569111196148e-12	3.71569111196148e-12	3.71569111196148e-12	38	48265344	48265457	Known	1.32571715205965e-19
chr17	42287519	C	T	36	19	36	19	Unknown	2.90539442911872e-07	2.02989593113221e-32	2.90539442911872e-07	27	42287101	42287492	Known	7.50058092927584e-07
chr17	7099811	G	A	17	8	17	8	Unknown	0.00402912278221532	1.58214572048971e-14	0.00402912278221532	19	7099653	7099792	Known	0.00507719125241305
chr17	40818353	C	T	13	6	13	6	Unknown	0.0196560196560196	5.65846675050138e-11	0.0196560196560196	12	40818257	40818341	Known	0.0227374481919936
chr17	73230856	C	T	0	8	0	8	Unknown	0.000155400155400155	0.000155400155400155	0.000155400155400155	27	73230883	73231195	Known	0.000266573184488104
chr17	44632540	T	C	0	4	0	4	Unknown	0.0285714285714286	0.0285714285714286	0.0285714285714286	22	44630815	44632518	Known	0.0297887836853605
chr17	12915009	G	A	13	8	13	8	Unknown	0.00344810100907661	3.71569111196148e-12	0.00344810100907661	29	12913988	12914980	Known	0.00469867357876551
chr17	41165493	A	G	0	7	0	5	Unknown	0.00396825396825396	0.020979020979021	0.00396825396825396	0	41165390	41165493	Known	0.00500710053376426
chr17	48265495	T	C	1	35	0	35	Unknown	1.78274922648608e-20	8.36134496365981e-20	1.78274922648608e-20	15	48265510	48265891	Known	1.32571715205965e-19
chr17	3966064	A	G	0	4	0	4	Unknown	0.0285714285714286	0.0285714285714286	0.0285714285714286	17	3962584	3966047	Known	0.0297887836853605
chr17	27185827	C	T	23	9	23	9	Unknown	0.00101845332976787	1.09133125299295e-18	0.00101845332976787	15	27185842	27185982	Known	0.0015501498581209
chr17	76970879	A	G	0	56	0	56	Unknown	5.12045820465751e-33	5.12045820465751e-33	5.12045820465751e-33	22	76970901	76972047	Known	6.48666895572321e-32
chr17	29508775	G	A	0	4	0	4	Unknown	0.0285714285714286	0.0285714285714286	0.0285714285714286	28	29508803	29509526	Known	0.0297887836853605
chr17	76395430	C	T	15	7	15	7	Unknown	0.00890091190715128	9.50525633292485e-13	0.00890091190715128	1	76394432	76395429	Known	0.0108485784547357
chr17	80923536	C	T	2	11	2	11	Unknown	1.00955714093418e-05	1.92296598273177e-07	1.00955714093418e-05	9	80919057	80923527	Known	2.16021083295557e-05
chr17	30183857	T	C	0	17	0	17	Unknown	4.28521312391768e-10	4.28521312391768e-10	4.28521312391768e-10	39	30180049	30183818	Known	2.96706782173723e-11
chr17	46970259	T	C	0	7	0	7	Unknown	0.000582750582750582	0.000582750582750582	0.000582750582750582	13	46970272	46970771	Known	0.000898446375021495
chr17	17425631	C	T	0	5	0	5	Unknown	0.00396825396825396	0.00396825396825396	0.00396825396825396	37	17415968	17425594	Known	0.00500710053376426
chr17	7311357	T	C	0	5	0	5	Unknown	0.00396825396825396	0.00396825396825396	0.00396825396825396	26	7308929	7311331	Known	0.00500710053376426
chr17	33998802	G	C	36	21	21	14	Unknown	2.40094623473787e-05	2.5363126711291e-14	2.40094623473787e-05	29	33984810	33998773	Known	4.79018053662337e-05
chr17	1733399	A	G	0	11	0	11	Unknown	2.83514215402761e-06	2.83514215402761e-06	2.83514215402761e-06	21	1733420	1746097	Known	6.2390561006772e-06
chr17	35696804	G	A	0	9	0	7	Unknown	0.000582750582750582	0.00113122171945701	0.000582750582750582	6	35696810	35715942	Novel	0.000898446375021495
chr17	2227655	G	T	33	31	33	31	Unknown	7.29026805152279e-12	8.35033111358804e-38	7.29026805152279e-12	13	2227668	2227798	Known	2.97746611005845e-11
chr17	45008570	G	A	31	14	31	14	Unknown	3.69240741437773e-05	9.63136700882183e-27	3.69240741437773e-05	3	45008573	45009433	Known	7.24562195158564e-05
chr17	27835138	C	T	12	8	12	8	Unknown	0.00327600327600327	7.25444455192477e-12	0.00327600327600327	12	27835150	27837882	Known	0.00447267400057099
chr17	37814080	G	A	0	13	0	12	Unknown	7.3960230105068e-07	1.34607618791224e-06	7.3960230105068e-07	25	37814105	37814226	Known	1.77641056032558e-06
chr17	27009749	C	T	32	23	32	23	Unknown	1.28068380194516e-08	2.02989593113221e-32	1.28068380194516e-08	4	27008998	27009745	Known	3.88977318935514e-08
chr17	46970175	C	G	18	8	18	8	Unknown	0.00415201541609551	4.03292046399341e-15	0.00415201541609551	27	46970202	46970771	Known	0.00522056220302216
chr17	1373612	C	T	0	76	0	76	Unknown	5.42208950250415e-45	5.42208950250415e-45	5.42208950250415e-45	16	1373628	1373729	Known	9.95092451645473e-44
chr17	25628820	T	C	9	6	8	6	Unknown	0.0159420289855072	2.06295201212604e-07	0.0159420289855072	6	25621461	25628814	Known	0.0188136970261777
chr17	78311508	G	A	7	6	7	6	Unknown	0.0149068322981366	1.92296598273177e-07	0.0149068322981366	18	78311526	78311633	Known	0.0176502319559823
chr17	46022065	G	A	9	7	9	7	Unknown	0.00679767643060191	3.32734195504201e-09	0.00679767643060191	16	46022081	46022925	Known	0.00839592218326715
chr17	6511781	A	G	0	4	0	4	Unknown	0.0285714285714286	0.0285714285714286	0.0285714285714286	3	6511784	6513314	Known	0.0297887836853605
chr17	39670912	G	C	0	5	0	5	Unknown	0.00396825396825396	0.00396825396825396	0.00396825396825396	14	39670926	39671724	Known	6.2390561006772e-06
chr17	59955426	T	G	0	8	0	8	Unknown	0.000155400155400155	0.000155400155400155	0.000155400155400155	23	59955449	59958368	Known	0.000266573184488104
chr17	46127970	T	G	106	11	71	11	Unknown	0.000682291558810892	4.44468033144031e-35	0.000682291558810892	1	46126226	46127969	Known	0.00104571773708543
chr17	15611495	T	C	0	8	0	8	Unknown	0.000155400155400155	0.000155400155400155	0.000155400155400155	26	15609815	15611469	Known	0.000266573184488104
chr17	26676135	C	T	23	23	23	23	Unknown	3.77216881023591e-08	1.23023841859113e-27	5.85662269368848e-09	26	26675257	26676109	Known	1.86305675244779e-08
chr17	36926767	G	A	0	15	0	15	Unknown	1.28934500757877e-08	1.28934500757877e-08	1.28934500757877e-08	25	36926792	36927267	Known	3.88977318935514e-08
chr17	27014483	C	A	37	32	37	32	Unknown	4.12025309213058e-12	8.46597212588787e-41	4.12025309213058e-12	6	27014489	27015109	Known	1.76591086867812e-11
chr17	63106862	C	A	0	9	0	8	Unknown	0.000155400155400155	0.000411353352529824	0.000155400155400155	28	63097414	63106834	Known	0.000266573184488104
chr17	63097399	A	C	0	12	0	12	Unknown	7.3960230105068e-07	7.3960230105068e-07	7.3960230105068e-07	15	63097414	63106834	Known	1.77641056032558e-06
chr17	66449122	G	A	0	58	0	58	Unknown	3.25668234409353e-34	3.25668234409353e-34	3.25668234409353e-34	11	66449133	66453483	Known	4.21895092811755e-33
chr17	8161149	C	T	0	4	0	4	Unknown	0.0285714285714286	0.0285714285714286	0.0285714285714286	24	8160281	8161125	Known	0.0297887836853605
chr17	21536106	T	C	0	4	0	4	Unknown	0.0285714285714286	0.0285714285714286	0.0285714285714286	11	21536117	21544414	Known	0.0297887836853605
chr17	36909061	A	G	0	38	0	38	Unknown	1.45082697999576e-22	1.45082697999576e-22	1.45082697999576e-22	21	36909082	36909403	Known	1.16025632506365e-21
chr17	7402600	T	C	0	136	0	136	Unknown	5.45273927757137e-81	5.45273927757137e-81	5.45273927757137e-81	0	7402482	7402600	Known	1.73457695018743e-79
chr17	56584205	A	C	13	12	13	11	Unknown	0.000110472310904359	4.11357887327323e-13	0.000110472310904359	27	56584232	56584484	Known	0.000199547145816517
chr17	6919093	T	C	0	19	0	19	Unknown	5.65846675050138e-11	5.65846675050138e-11	5.65846675050138e-11	0	6918475	6919093	Known	2.18921490630885e-10
chr6	31239802	C	G	0	41	0	41	Unknown	4.70826882652773e-24	4.70826882652773e-24	4.70826882652773e-24	26	31239645	31239776	Known	4.01183739593717e-23
chr6	31239622	C	A	0	66	0	66	Unknown	5.29956217487612e-39	5.29956217487612e-39	5.29956217487612e-39	23	31239645	31239776	Known	7.94379398254991e-38
chr6	147635413	A	G	0	19	0	19	Unknown	5.65846675050138e-11	5.65846675050138e-11	5.65846675050138e-11	13	147635167	147635400	Known	2.18921490630885e-10
chr6	138642258	C	T	0	7	0	7	Unknown	0.000582750582750582	0.000582750582750582	0.000582750582750582	10	138641016	138642248	Known	0.000898446375021495
chr6	3015790	A	G	0	4	0	4	Unknown	0.0285714285714286	0.0285714285714286	0.0285714285714286	26	3012908	3015764	Known	0.0297887836853605
chr6	133135886	A	G	204	96	204	95	Unknown	6.74463702321584e-33	2.22784830819759e-177	6.74463702321584e-33	35	133135921	133136111	Known	9.68660949624679e-264
chr6	90431142	G	A	0	4	0	4	Unknown	0.0285714285714286	0.0285714285714286	0.0285714285714286	9	90431151	90431191	Novel	0.0297887836853605
chr6	90431135	G	A	0	4	0	4	Unknown	0.0285714285714286	0.0285714285714286	0.0285714285714286	16	90431151	90431191	Novel	0.0297887836853605
chr6	90431202	T	C	0	4	0	4	Unknown	0.0285714285714286	0.0285714285714286	0.0285714285714286	11	90431151	90431191	Novel	0.0297887836853605
chr6	166736362	C	T	11	15	11	15	Unknown	1.72405767317729e-06	4.03292046399341e-15	1.72405767317729e-06	12	166736374	166738025	Known	0.00469867357876551
chr6	32800224	C	A	0	17	0	17	Unknown	4.28521312391768e-10	4.28521312391768e-10	4.28521312391768e-10	14	32800238	32800404	Known	1.48890354050684e-09
chr6	57467100	G	C	0	4	0	4	Unknown	0.0285714285714286	0.0285714285714286	0.0285714285714286	20	57398317	57467080	Known	0.0297887836853605
chr6	29857504	G	A	0	5	0	5	Unknown	0.00396825396825396	0.00396825396825396	0.00396825396825396	20	29857381	29857484	Known	0.00500710053376426
chr6	29857502	A	C	0	5	0	5	Unknown	0.00396825396825396	0.00396825396825396	0.00396825396825396	18	29857381	29857484	Known	0.00500710053376426
chr6	29857484	A	G	2	4	2	4	Unknown	0.0303030303030303	0.00216450216450216	0.0303030303030303	0	29857381	29857484	Known	0.0313770617568086
chr6	57512476	G	A	0	10	0	10	Unknown	1.08250882244691e-05	1.08250882244691e-05	1.08250882244691e-05	4	57499035	57512472	Novel	2.21373054190393e-05
chr6	30890483	G	T	0	7	0	6	Unknown	0.00216450216450216	0.00466200466200466	0.00216450216450216	0	30890331	30890483	Known	0.00300823771697558
chr6	29910378	C	T	1	74	1	73	Unknown	2.90750439105916e-37	6.9096543068121e-45	6.42061009036004e-42	25	29910403	29910534	Known	1.05644866027016e-40
chr6	29910538	C	T	41	228	4	227	Unknown	5.60666124449187e-130	3.67814442161265e-112	8.20517339571858e-141	4	29910403	29910534	Known	6.02343882870315e-139
chr6	161557662	G	A	0	7	0	7	Unknown	0.000582750582750582	0.000582750582750582	0.000582750582750582	4	161557666	161560454	Known	0.000898446375021495
chr6	4998963	A	G	0	4	0	4	Unknown	0.0285714285714286	0.0285714285714286	0.0285714285714286	13	4996654	4998950	Known	0.0297887836853605
chr6	99825348	T	C	0	5	0	5	Unknown	0.00396825396825396	0.00396825396825396	0.00396825396825396	13	99825361	99828065	Known	0.00500710053376426
chr6	33235755	G	A	0	4	0	4	Unknown	0.0285714285714286	0.0285714285714286	0.0285714285714286	19	33235774	33235885	Known	0.0297887836853605
chr6	148792617	A	G	6	6	6	6	Unknown	0.0137299771167048	7.3960230105068e-07	0.0137299771167048	22	148792639	148795246	Known	0.0162972323736011
chr6	29911901	C	G	192	175	52	174	Unknown	4.28809215018631e-78	6.01325650994752e-91	2.11688641089898e-103	2	29911320	29911899	Known	9.18279665818756e-102
chr6	29911906	C	A	175	192	174	52	Unknown	1.60544326904823e-17	6.01325650994752e-91	2.80565453146995e-24	7	29911320	29911899	Known	2.80328629009567e-127
chr6	29911317	A	G	184	52	174	52	Unknown	1.60544326904823e-17	8.3029824812649e-124	1.60544326904823e-17	3	29911320	29911899	Known	1.02141868428557e-16
chr6	29911912	A	G	192	175	52	174	Unknown	4.28809215018631e-78	6.01325650994752e-91	2.11688641089898e-103	13	29911320	29911899	Known	9.18279665818756e-102
chr6	29911909	G	A	192	175	52	174	Unknown	4.28809215018631e-78	6.01325650994752e-91	2.11688641089898e-103	10	29911320	29911899	Known	9.18279665818756e-102
chr6	29911916	A	G	175	184	174	44	Unknown	1.01584184679502e-14	2.83086992212934e-87	1.27878384986478e-20	17	29911320	29911899	Known	3.71809903938793e-126
chr6	29911921	C	T	168	174	28	173	Unknown	3.3981620293959e-84	1.52361112960125e-79	1.00914086515468e-112	22	29911320	29911899	Known	5.06871981918923e-111
chr6	31324100	G	T	0	6	0	6	Unknown	0.00216450216450216	0.00216450216450216	0.00216450216450216	4	31275727	31324096	Novel	0.00300823771697558
chr6	31275721	T	G	0	6	0	6	Unknown	0.00216450216450216	0.00216450216450216	0.00216450216450216	6	31275727	31324096	Novel	0.00300823771697558
chr6	158510873	C	A	21	13	21	13	Unknown	5.91661750703265e-05	7.02912552157359e-20	5.91661750703265e-05	2	158509804	158510871	Known	0.000108446068646828
chr6	29857589	A	G	1	44	1	44	Unknown	8.86085764811603e-25	9.63136700882183e-27	8.86085764811603e-25	11	29857600	29858041	Known	7.90300169674648e-24
chr6	29857578	A	G	1	25	1	25	Unknown	5.44444262639107e-14	4.03292046399341e-15	5.44444262639107e-14	22	29857600	29858041	Known	2.82893634108124e-13
chr6	31304560	T	C	0	32	0	32	Unknown	1.09133125299295e-18	1.09133125299295e-18	1.09133125299295e-18	8	31299341	31304552	Novel	7.35172088780898e-18
chr6	35027927	T	C	0	8	0	8	Unknown	0.000155400155400155	0.000155400155400155	0.000155400155400155	3	35021942	35027924	Known	0.000266573184488104
chr6	29911207	G	A	0	28	0	28	Unknown	2.61482664732333e-16	2.61482664732333e-16	2.61482664732333e-16	43	29911250	29975301	Novel	1.53093020271712e-15
chr6	29911228	A	T	0	34	0	34	Unknown	7.02912552157359e-20	7.02912552157359e-20	7.02912552157359e-20	22	29911250	29975301	Novel	5.06911495422297e-19
chr6	31239114	G	T	146	70	87	70	Unknown	1.37890454656352e-24	5.44467862087757e-69	0.0175528861793341	11	31239125	31239376	Known	0.0206636155968066
chr6	31239378	T	G	0	157	0	156	Unknown	8.31325479393452e-90	1.34037488457585e-92	5.31075878034716e-93	2	31239125	31239376	Known	1.94932081899153e-91
chr6	31239116	G	A	147	70	88	70	Unknown	8.23861921571654e-26	5.44467862087757e-69	0.0230138798091386	9	31239125	31239376	Known	0.0264294977511286
chr6	31239407	G	T	1	27	1	27	Unknown	7.58299727723766e-15	2.61482664732333e-16	7.58299727723766e-15	31	31239125	31239376	Known	4.11956759103063e-14
chr6	31239101	G	T	0	73	0	54	Unknown	8.04576932703302e-32	7.78004827463031e-24	8.04576932703302e-32	24	31239125	31239376	Known	2.18921490630885e-10
chr6	29977134	G	A	0	59	0	59	Unknown	8.21129308980856e-35	8.21129308980856e-35	8.21129308980856e-35	10	29977144	29977312	Known	1.0883764868575e-33
chr6	17665479	G	C	0	4	0	4	Unknown	0.0285714285714286	0.0285714285714286	0.0285714285714286	9	17662301	17665470	Known	0.0297887836853605
chr6	29894282	C	A	0	32	0	32	Unknown	1.09133125299295e-18	1.09133125299295e-18	1.09133125299295e-18	25	29894307	29910534	SemiNovel	7.35172088780898e-18
chr6	29894306	G	C	0	37	0	37	Unknown	1.14538972104931e-21	1.14538972104931e-21	1.14538972104931e-21	1	29894307	29910534	SemiNovel	8.86283992260588e-21
chr6	29894275	T	G	0	15	0	15	Unknown	1.28934500757877e-08	1.28934500757877e-08	1.28934500757877e-08	32	29894307	29910534	SemiNovel	3.88977318935514e-08
chr6	29894283	C	G	0	32	0	32	Unknown	1.09133125299295e-18	1.09133125299295e-18	1.09133125299295e-18	24	29894307	29910534	SemiNovel	7.35172088780898e-18
chr6	43594658	C	A	0	79	0	63	Unknown	5.42771522383214e-36	7.19486315580347e-30	3.31403766070507e-37	27	43594685	43596714	Known	4.69707416960328e-36
chr6	29796331	C	G	0	11	0	11	Unknown	2.83514215402761e-06	2.83514215402761e-06	2.83514215402761e-06	11	29796093	29796320	Known	6.2390561006772e-06
chr6	29796337	T	A	0	11	0	11	Unknown	2.83514215402761e-06	2.83514215402761e-06	2.83514215402761e-06	17	29796093	29796320	Known	6.2390561006772e-06
chr6	29796093	A	G	0	11	0	11	Unknown	2.83514215402761e-06	2.83514215402761e-06	2.83514215402761e-06	0	29796093	29796320	Known	6.2390561006772e-06
chr6	29911063	T	G	0	163	0	163	Unknown	3.3132422832945e-97	3.3132422832945e-97	3.3132422832945e-97	18	29910803	29911045	Known	1.3360299517003e-95
chr6	29911064	A	G	0	162	0	162	Unknown	5.43371734460194e-95	3.3132422832945e-97	1.32123158536285e-96	19	29910803	29911045	Known	5.2537305956859e-95
chr6	29911056	A	G	0	237	0	236	Unknown	4.46820416223007e-141	2.66420215618137e-139	4.46820416223007e-141	11	29910803	29911045	Known	3.36643908328018e-139
chr6	158499302	G	T	0	23	0	23	Unknown	1.21456053142928e-13	1.21456053142928e-13	1.21456053142928e-13	11	158499313	158502141	Known	5.81486087204352e-13
chr6	29912856	A	T	0	67	0	67	Unknown	1.33485212675445e-39	1.33485212675445e-39	1.33485212675445e-39	12	29912868	29913011	Known	2.12315646605444e-38
chr6	29912852	T	C	0	67	0	67	Unknown	1.33485212675445e-39	1.33485212675445e-39	1.33485212675445e-39	16	29912868	29913011	Known	2.12315646605444e-38
chr6	105821449	A	G	19	11	19	11	Unknown	0.000318805252564056	1.69112338921449e-17	0.000318805252564056	4	105821453	105824000	Known	0.000538171838496989
chr6	36882353	A	G	0	11	0	11	Unknown	2.83514215402761e-06	2.83514215402761e-06	2.83514215402761e-06	23	36882211	36882330	Known	6.2390561006772e-06
chr6	133135886	A	G	1246	755	1246	755	Unknown	4.06005288001961e-266	0	4.06005288001961e-266	15	133135752	133135871	Known	9.68660949624679e-264
chr6	43594658	C	A	0	79	0	12	Unknown	7.3960230105068e-07	0.000312938831079462	7.3960230105068e-07	27	43594685	43595016	Known	4.69707416960328e-36
chr6	31239101	G	T	0	73	0	19	Unknown	5.65846675050138e-11	9.92988012286013e-07	5.65846675050138e-11	24	31239125	31324465	SemiNovel	2.18921490630885e-10
chr6	31324496	G	T	5	42	0	37	Unknown	1.14538972104931e-21	5.31254100871591e-17	1.14538972104931e-21	31	31239125	31324465	SemiNovel	8.86283992260588e-21
chr6	29912280	T	C	0	294	0	280	Unknown	1.57246235518986e-167	1.76346295110931e-152	1.57246235518986e-167	3	29912174	29912277	Known	5.01864321655519e-07
chr6	29912147	C	T	0	31	0	31	Unknown	2.14855840432988e-18	2.14855840432988e-18	2.14855840432988e-18	27	29912174	29912277	Known	1.40121246277823e-17
chr6	56569104	A	G	27	25	27	25	Unknown	6.43439284086528e-10	6.31685663097201e-31	6.43439284086528e-10	26	56566763	56569078	Known	2.2168070641874e-09
chr6	29902017	G	C	0	51	0	35	Unknown	1.78274922648608e-20	5.62443940703537e-15	1.78274922648608e-20	13	29902030	29911287	Novel	1.07518961820376e-08
chr6	29902005	G	T	0	34	0	34	Unknown	7.02912552157359e-20	7.02912552157359e-20	7.02912552157359e-20	25	29902030	29911287	Novel	5.06911495422297e-19
chr6	29902004	A	C	0	34	0	34	Unknown	7.02912552157359e-20	7.02912552157359e-20	7.02912552157359e-20	26	29902030	29911287	Novel	5.06911495422297e-19
chr6	7590624	C	T	0	7	0	7	Unknown	0.000582750582750582	0.000582750582750582	0.000582750582750582	22	7590646	7593967	Known	0.000898446375021495
chr6	31237991	G	T	0	92	0	92	Unknown	1.38857619166355e-54	1.38857619166355e-54	1.38857619166355e-54	4	31237862	31237987	Known	3.01173760358541e-53
chr6	31237833	T	C	0	88	0	38	Unknown	1.45082697999576e-22	2.13178270348718e-14	1.45082697999576e-22	29	31237862	31237987	Known	2.09424816238524e-28
chr6	31237862	T	C	1	142	0	92	Unknown	1.38857619166355e-54	7.5868020900382e-38	1.38857619166355e-54	0	31237862	31237987	Known	2.68024681302257e-27
chr6	31238010	T	G	0	62	0	62	Unknown	6.57547154901795e-37	6.57547154901795e-37	6.57547154901795e-37	23	31237862	31237987	Known	9.00745217456382e-36
chr6	90408589	A	G	9	5	9	5	Unknown	0.0407407407407408	2.49273368131895e-08	0.0407407407407408	5	90406293	90408584	Known	0.0416128222407209
chr6	160113872	A	G	26	64	26	62	Unknown	1.18223432332988e-26	9.19876183929297e-50	1.18223432332988e-26	23	160113895	160114177	Known	1.12824562256448e-25
chr6	79656570	G	A	0	15	0	15	Unknown	1.28934500757877e-08	1.28934500757877e-08	1.28934500757877e-08	21	79656591	79657340	Known	3.88977318935514e-08
chr6	79656562	A	T	0	11	0	11	Unknown	2.83514215402761e-06	2.83514215402761e-06	2.83514215402761e-06	29	79656591	79657340	Known	6.2390561006772e-06
chr6	29796554	A	G	0	21	0	21	Unknown	3.71569111196148e-12	3.71569111196148e-12	3.71569111196148e-12	7	29796561	29856486	Novel	1.59490609498437e-11
chr6	31324208	G	T	15	124	15	124	Unknown	1.15452304081862e-46	1.05874742351797e-92	2.11645297281929e-62	11	31324219	31324465	Known	5.45892329836184e-61
chr6	31324200	G	C	0	153	0	153	Unknown	3.36609826014826e-91	3.36609826014826e-91	3.36609826014826e-91	19	31324219	31324465	Known	1.21989105301322e-89
chr6	31324210	G	A	31	124	31	124	Unknown	4.12304210983607e-57	1.05874742351797e-92	4.12304210983607e-57	9	31324219	31324465	Known	9.29470044130762e-56
chr6	31324218	C	A	139	16	139	16	Unknown	2.0300501810944e-05	1.05874742351797e-92	2.0300501810944e-05	1	31324219	31324465	Known	4.0843525428484e-05
chr6	31324194	G	A	115	21	115	21	Unknown	4.1339723606778e-07	5.45273927757137e-81	4.1339723606778e-07	25	31324219	31324465	Known	1.05580400255313e-06
chr6	139695061	G	T	0	46	0	46	Unknown	2.43430155168019e-27	2.43430155168019e-27	2.43430155168019e-27	28	139695089	139695550	Known	2.38678265152753e-26
chr6	139695565	T	A	0	102	0	102	Unknown	1.39417767451805e-60	1.39417767451805e-60	1.39417767451805e-60	15	139695089	139695550	Known	3.38265312046202e-59
chr6	108197775	G	A	40	19	39	18	Unknown	1.54923472080379e-06	1.50266663543494e-31	1.54923472080379e-06	7	108194116	108197768	Known	3.66870058367349e-06
chr6	32946133	T	C	0	10	0	10	Unknown	1.08250882244691e-05	1.08250882244691e-05	1.08250882244691e-05	32	32946165	32947605	Known	2.21373054190393e-05
chr6	33382288	G	A	0	5	0	5	Unknown	0.00396825396825396	0.00396825396825396	0.00396825396825396	33	33382321	33382502	Known	0.0297887836853605
chr6	74533192	T	G	0	22	0	22	Unknown	9.50525633292485e-13	9.50525633292485e-13	9.50525633292485e-13	10	74530287	74533182	Known	4.34027892841529e-12
chr6	17834198	T	G	0	22	0	22	Unknown	9.50525633292485e-13	9.50525633292485e-13	9.50525633292485e-13	6	17831466	17834192	Known	4.34027892841529e-12
chr6	17834213	T	C	0	13	0	13	Unknown	1.92296598273177e-07	1.92296598273177e-07	1.92296598273177e-07	21	17831466	17834192	Known	5.01864321655519e-07
chr6	160196343	A	G	0	12	0	12	Unknown	7.3960230105068e-07	7.3960230105068e-07	7.3960230105068e-07	2	160196345	160197182	Known	1.77641056032558e-06
chr6	3003915	T	C	0	4	0	4	Unknown	0.0285714285714286	0.0285714285714286	0.0285714285714286	12	3002520	3003903	Known	0.0297887836853605
chr6	3003914	T	C	0	4	0	4	Unknown	0.0285714285714286	0.0285714285714286	0.0285714285714286	11	3002520	3003903	Known	0.0297887836853605
chr6	3003917	T	C	0	4	0	4	Unknown	0.0285714285714286	0.0285714285714286	0.0285714285714286	14	3002520	3003903	Known	0.0297887836853605
chr6	86387888	G	T	33	83	28	81	Unknown	1.00161184759534e-35	1.96665770389072e-58	1.00161184759534e-35	34	86387750	86387854	Known	1.35905910884619e-34
chr6	166736362	C	T	13	8	13	8	Unknown	0.00344810100907661	3.71569111196148e-12	0.00344810100907661	17	166733744	166736345	Known	0.00469867357876551
chr6	31237162	C	G	0	160	0	159	Unknown	8.37734302859907e-95	3.3824507275341e-93	8.37734302859907e-95	0	31237162	31237270	Known	3.19791107878389e-93
chr6	31237124	T	C	0	23	0	23	Unknown	1.21456053142928e-13	1.21456053142928e-13	1.21456053142928e-13	38	31237162	31237270	Known	1.09976475509082e-120
chr6	10723449	A	C	0	45	0	39	Unknown	7.34834444413446e-23	3.46911437781399e-19	7.34834444413446e-23	25	10723474	10724803	Known	6.01094575530199e-22
chr6	56327849	C	T	33	29	33	29	Unknown	4.97134902568404e-11	6.57547154901795e-37	4.97134902568404e-11	5	56325052	56327844	Known	1.99062549098369e-10
chr6	31506624	T	C	0	46	0	45	Unknown	9.63136700882183e-27	2.28824345857943e-25	9.63136700882183e-27	8	31506632	31506924	Known	9.22227550042036e-26
chr6	29902017	G	C	0	51	0	16	Unknown	3.32734195504201e-09	7.56516744116982e-06	3.32734195504201e-09	13	29902030	29975337	Novel	1.07518961820376e-08
chr6	21201493	G	A	0	4	0	4	Unknown	0.0285714285714286	0.0285714285714286	0.0285714285714286	12	21201505	21231079	Known	0.0297887836853605
chr6	29912830	T	C	0	4	0	4	Unknown	0.0285714285714286	0.0285714285714286	0.0285714285714286	12	29912393	29912818	SemiNovel	0.0297887836853605
chr6	79675701	A	G	0	4	0	4	Unknown	0.0285714285714286	0.0285714285714286	0.0285714285714286	39	79675481	79675662	Known	0.0297887836853605
chr6	86199233	A	G	149	154	149	154	Unknown	1.27903584254496e-58	2.32449190553384e-181	1.27903584254496e-58	21	86197207	86199212	Known	2.92950369376498e-57
chr6	3727811	C	G	0	6	0	5	Unknown	0.00396825396825396	0.00757575757575756	0.00396825396825396	26	3723970	3727785	Known	0.00500710053376426
chr6	152694184	T	C	10	6	10	6	Unknown	0.0176739587195649	3.32734195504201e-09	0.0176739587195649	12	152690749	152694172	Known	0.0207464304280912
chr6	79708000	A	C	0	4	0	4	Unknown	0.0285714285714286	0.0285714285714286	0.0285714285714286	29	79707314	79707971	Known	0.0297887836853605
chr6	122775027	A	C	72	12	72	12	Unknown	0.000320150447006903	8.69664157254332e-50	0.000320150447006903	25	122775052	122775296	Known	0.000540124177831916
chr6	133789728	G	A	19	8	19	8	Unknown	0.004267463709691	1.02725332573417e-15	0.004267463709691	24	133785996	133789704	Known	0.0053516200616931
chr6	86387888	G	T	28	134	26	127	Unknown	2.32151401367851e-60	3.67448846583604e-82	2.32151401367851e-60	18	86387906	86388412	Known	1.35905910884619e-34
chr6	15513482	G	A	0	5	0	5	Unknown	0.00396825396825396	0.00396825396825396	0.00396825396825396	12	15513276	15513470	Known	0.00500710053376426
chr6	34393591	T	G	0	12	0	12	Unknown	7.3960230105068e-07	7.3960230105068e-07	7.3960230105068e-07	18	34392998	34393573	Known	1.77641056032558e-06
chr6	160517472	C	T	93	73	92	72	Unknown	1.74309373818648e-26	7.3286368381513e-95	1.74309373818648e-26	1	160511135	160517471	Known	1.6579659044611e-25
chr6	38650628	T	G	0	29	0	29	Unknown	6.65175199757689e-17	6.65175199757689e-17	6.65175199757689e-17	23	38650651	38652150	Known	4.01771433946469e-16
chr6	26466317	G	T	3	8	3	8	Unknown	0.00103199174406605	2.83514215402761e-06	0.00103199174406605	27	26466201	26466290	Known	0.00156742300438254
chr6	31238246	G	A	107	150	106	150	Unknown	2.24046158412008e-59	2.73517211974596e-151	2.24046158412008e-59	16	31238262	31238850	Known	5.25773894699654e-58
chr6	31238259	G	T	155	106	155	105	Unknown	2.26326563580795e-36	2.74916495863677e-154	8.39798729617625e-38	3	31238262	31238850	Known	1.22047906745952e-36
chr6	31238851	T	C	0	261	0	261	Unknown	4.17326001615633e-156	4.17326001615633e-156	4.17326001615633e-156	1	31238262	31238850	Known	4.12001497457088e-154
chr6	31238230	G	C	1	16	1	16	Unknown	0.000365097745126435	2.61482664732333e-16	1.54267672461038e-08	32	31238262	31238850	Known	4.61663332502719e-08
chr6	31238868	C	T	156	87	156	87	Unknown	5.14266206727019e-31	2.7672830212496e-145	5.14266206727019e-31	18	31238262	31238850	Known	5.77389862689983e-30
chr6	31238261	T	G	106	156	105	156	Unknown	3.54695050942477e-62	2.74916495863677e-154	3.54695050942477e-62	1	31238262	31238850	Known	9.06689223971706e-61
chr6	31238234	G	A	82	71	82	71	Unknown	1.8802563998733e-26	3.36609826014826e-91	1.8802563998733e-26	28	31238262	31238850	Known	1.78250797113817e-25
chr6	86387888	G	T	28	134	2	6	Unknown	0.00699300699300699	0.00715097976102031	0.00699300699300699	18	86387906	86388416	SemiNovel	1.35905910884619e-34
chr6	31237862	T	C	1	142	1	50	Unknown	2.60254493196044e-28	1.89604039854605e-18	2.60254493196044e-28	0	31237862	31323094	SemiNovel	2.68024681302257e-27
chr6	31237833	T	C	0	88	0	50	Unknown	1.98233060428362e-29	8.50171579308706e-20	1.98233060428362e-29	29	31237862	31323094	SemiNovel	2.09424816238524e-28
chr6	31323945	A	C	0	13	0	13	Unknown	1.92296598273177e-07	1.92296598273177e-07	1.92296598273177e-07	1	31323369	31323944	Known	5.01864321655519e-07
chr6	31323960	G	C	0	13	0	13	Unknown	1.92296598273177e-07	1.92296598273177e-07	1.92296598273177e-07	16	31323369	31323944	Known	5.01864321655519e-07
chr6	31323953	C	G	0	13	0	13	Unknown	1.92296598273177e-07	1.92296598273177e-07	1.92296598273177e-07	9	31323369	31323944	Known	5.01864321655519e-07
chr6	31323958	T	G	0	13	0	13	Unknown	1.92296598273177e-07	1.92296598273177e-07	1.92296598273177e-07	14	31323369	31323944	Known	5.01864321655519e-07
chr6	106992464	A	G	0	26	0	26	Unknown	4.03292046399341e-15	4.03292046399341e-15	4.03292046399341e-15	18	106991472	106992446	Known	2.19928595969774e-14
chr6	17543302	A	G	0	9	0	9	Unknown	4.11353352529823e-05	4.11353352529823e-05	4.11353352529823e-05	10	17543191	17543292	Known	7.59809450511538e-05
chr6	96999725	C	T	0	11	0	11	Unknown	2.83514215402761e-06	2.83514215402761e-06	2.83514215402761e-06	11	96999389	96999714	Known	6.2390561006772e-06
chr6	29913042	C	T	0	260	0	260	Unknown	1.09339412423313e-153	4.17326001615633e-156	1.66610610606705e-155	16	29913058	29913228	Known	1.59002059388999e-153
chr6	3287118	T	C	0	6	0	6	Unknown	0.00216450216450216	0.00216450216450216	0.00216450216450216	25	3285345	3287093	Known	0.00300823771697558
chr6	33382288	G	A	0	4	0	4	Unknown	0.0285714285714286	0.0285714285714286	0.0285714285714286	34	33382143	33382254	Known	0.0297887836853605
chr6	30521137	G	A	0	33	0	31	Unknown	2.14855840432988e-18	1.64832993480896e-16	2.14855840432988e-18	10	30520956	30521127	Known	1.40121246277823e-17
chr6	30313268	G	A	0	9	0	9	Unknown	4.11353352529823e-05	4.11353352529823e-05	4.11353352529823e-05	0	30313175	30313268	Known	7.59809450511538e-05
chr6	44269193	C	T	2	6	2	6	Unknown	0.00699300699300699	0.000155400155400155	0.00699300699300699	8	44269201	44269797	Known	0.00862229931997373
chr6	49529429	A	G	0	15	0	15	Unknown	1.28934500757877e-08	1.28934500757877e-08	1.28934500757877e-08	12	49522870	49529417	Known	3.88977318935514e-08
chr6	49522865	G	T	15	6	11	4	Unknown	0.0498084291187739	1.09988172605172e-06	0.0498084291187739	5	49522870	49529417	Known	0.0498084291187739
chr6	29864848	T	A	0	9	0	9	Unknown	4.11353352529823e-05	4.11353352529823e-05	4.11353352529823e-05	20	29857381	29864828	SemiNovel	7.59809450511538e-05
chr6	29864847	A	C	0	9	0	9	Unknown	4.11353352529823e-05	4.11353352529823e-05	4.11353352529823e-05	19	29857381	29864828	SemiNovel	7.59809450511538e-05
chr6	29857359	C	A	0	8	0	7	Unknown	0.000582750582750582	0.0013986013986014	0.000582750582750582	22	29857381	29864828	SemiNovel	0.000898446375021495
chr6	168343838	T	C	4	8	4	8	Unknown	0.00134607618791224	7.3960230105068e-07	0.00134607618791224	29	168325771	168343809	Known	0.00203046160484338
chr6	168311805	G	A	6	12	6	12	Unknown	2.96625880608083e-05	2.20382389230053e-10	2.96625880608083e-05	37	168311842	168311964	Known	0.00781157759488836
chr6	25420344	C	G	0	4	0	4	Unknown	0.0285714285714286	0.0285714285714286	0.0285714285714286	2	25285137	25420342	Known	0.0297887836853605
chr6	31237124	T	C	0	205	0	205	Unknown	1.92065098688583e-122	1.92065098688583e-122	1.92065098688583e-122	9	31236950	31237115	Known	1.09976475509082e-120
chr6	145051594	G	A	9	6	9	6	Unknown	0.0168582375478927	1.28934500757877e-08	0.0168582375478927	28	145051622	145069382	Known	0.0198540247221789
chr6	33163451	G	A	0	4	0	4	Unknown	0.0285714285714286	0.0285714285714286	0.0285714285714286	28	33163479	33163684	Known	0.0297887836853605
chr6	17633061	C	T	0	5	0	4	Unknown	0.0285714285714286	0.0476190476190476	0.0285714285714286	14	17633075	17637384	Known	0.0297887836853605
chr6	160505199	C	G	0	145	0	145	Unknown	7.91975574297478e-85	2.69379447039951e-87	2.14765531749686e-86	17	160505216	160506027	Known	7.49845996828478e-85
chr6	31324705	A	C	0	45	0	45	Unknown	9.63136700882183e-27	9.63136700882183e-27	9.63136700882183e-27	29	31324734	31324863	Known	9.22227550042036e-26
chr6	31324702	C	T	3	42	3	42	Unknown	1.66584123784578e-22	9.63136700882183e-27	1.66584123784578e-22	32	31324734	31324863	Known	1.32849678661629e-21
chr6	29912368	C	T	0	50	0	11	Unknown	2.83514215402761e-06	0.000527484153409624	2.83514215402761e-06	25	29912393	29976922	SemiNovel	8.86283992260588e-21
chr6	86257229	T	G	12	16	12	16	Unknown	1.46086533541949e-06	2.61482664732333e-16	1.46086533541949e-06	5	86257115	86257224	Known	3.46516773430489e-06
chr6	109768295	G	A	18	14	18	14	Unknown	1.97023802976745e-05	1.09133125299295e-18	1.97023802976745e-05	19	109767975	109768276	Known	3.96680132153602e-05
chr6	29976448	A	G	0	89	0	89	Unknown	8.74119217090677e-53	8.74119217090677e-53	8.74119217090677e-53	30	29976478	29976922	Known	1.82671775075227e-51
chr6	29976467	A	G	0	195	0	195	Unknown	1.96427514955695e-116	1.96427514955695e-116	1.96427514955695e-116	11	29976478	29976922	Known	1.04142958392251e-114
chr6	44217777	T	G	290	58	290	58	Unknown	5.1931399164034e-19	2.01221122974949e-208	5.1931399164034e-19	19	44217571	44217758	Known	3.63519794148238e-18
chr6	31322910	G	A	407	31	0	9	Unknown	4.11353352529823e-05	0.00374781905615646	5.52326509522901e-19	26	31237302	31322884	SemiNovel	3.85685560186358e-18
chr6	31322888	A	G	0	567	0	9	Unknown	4.11353352529823e-05	0.00378328149615824	4.11353352529823e-05	4	31237302	31322884	SemiNovel	0
chr6	33256471	T	C	0	27	0	27	Unknown	1.02725332573417e-15	1.02725332573417e-15	1.02725332573417e-15	0	33256471	33256581	Known	5.81230488453941e-15
chr6	57398157	A	G	0	4	0	4	Unknown	0.0285714285714286	0.0285714285714286	0.0285714285714286	25	57393184	57398132	Novel	0.0297887836853605
chr6	57398154	T	C	0	4	0	4	Unknown	0.0285714285714286	0.0285714285714286	0.0285714285714286	22	57393184	57398132	Novel	0.0297887836853605
chr6	20649581	C	G	0	4	0	4	Unknown	0.0285714285714286	0.0285714285714286	0.0285714285714286	27	20649608	20739750	Known	0.0297887836853605
chr6	168311805	G	A	8	7	8	7	Unknown	0.00632183908045977	1.28934500757877e-08	0.00632183908045977	24	168307969	168311781	Known	0.00781157759488836
chr6	29913042	C	T	0	90	0	90	Unknown	2.19750641168034e-53	2.19750641168034e-53	2.19750641168034e-53	31	29858073	29913011	SemiNovel	1.59002059388999e-153
chr6	108233929	G	A	30	15	30	15	Unknown	1.50611355060145e-05	9.63136700882183e-27	1.50611355060145e-05	9	108232600	108233920	Known	3.04950713958413e-05
chr6	90039670	G	C	40	31	38	29	Unknown	7.56743604160422e-11	6.52343616095707e-36	7.56743604160422e-11	6	90039676	90042805	Known	2.91203889611732e-10
chr6	158571501	G	A	0	12	0	10	Unknown	1.08250882244691e-05	6.73038093956117e-05	1.08250882244691e-05	16	158569986	158571485	Known	2.21373054190393e-05
chr6	31322888	A	G	0	567	0	556	Unknown	0	1.98129612416482e-317	0	4	31322442	31322884	Known	0
chr6	43590408	G	A	14	8	14	8	Unknown	0.00360847780019646	9.50525633292485e-13	0.00360847780019646	38	43589904	43590370	Known	0.00491020529560954
chr6	70407465	A	T	0	9	0	9	Unknown	4.11353352529823e-05	4.11353352529823e-05	4.11353352529823e-05	10	70386433	70407455	Known	7.59809450511538e-05
chr6	7211818	G	A	0	5	0	5	Unknown	0.00396825396825396	0.00396825396825396	0.00396825396825396	12	7211181	7211806	Known	0.00500710053376426
chr6	31237284	C	T	86	15	77	15	Unknown	3.28262850850765e-05	1.28837881068418e-47	3.28262850850765e-05	18	31237302	31237743	Known	6.46811109418954e-05
chr6	29857123	A	G	0	22	0	20	Unknown	7.25444455192477e-12	1.31172537394362e-10	7.25444455192477e-12	18	29856519	29857105	Known	2.96706782173723e-11
chr6	29857113	C	A	0	23	0	21	Unknown	3.71569111196148e-12	3.64368159428779e-11	3.71569111196148e-12	8	29856519	29857105	Known	1.59490609498437e-11
chr6	30229374	T	C	3	16	3	16	Unknown	8.71403879577206e-08	5.65846675050138e-11	8.71403879577206e-08	10	30229256	30229364	Known	2.41747025894335e-07
chr6	30229364	A	G	5	15	5	15	Unknown	7.70857278087532e-07	7.25444455192477e-12	7.70857278087532e-07	0	30229256	30229364	Known	1.84528794913428e-06
chr6	30229368	G	A	5	15	5	15	Unknown	7.70857278087532e-07	7.25444455192477e-12	7.70857278087532e-07	4	30229256	30229364	Known	1.84528794913428e-06
chr6	29912368	C	T	0	50	0	37	Unknown	1.14538972104931e-21	2.07518978226389e-16	1.14538972104931e-21	25	29912393	29912836	Known	8.86283992260588e-21
chr6	29912852	T	C	0	52	0	52	Unknown	6.31685663097201e-31	6.31685663097201e-31	6.31685663097201e-31	16	29912393	29912836	Known	2.12315646605444e-38
chr6	29912856	A	T	0	42	0	42	Unknown	1.32578977332107e-23	3.01315857572968e-25	1.19124873924197e-24	20	29912393	29912836	Known	2.12315646605444e-38
chr6	33648228	C	T	0	32	0	32	Unknown	1.09133125299295e-18	1.09133125299295e-18	1.09133125299295e-18	3	33648231	33648332	Known	7.35172088780898e-18
chr6	29855761	A	G	0	7	0	7	Unknown	0.000582750582750582	0.000582750582750582	0.000582750582750582	29	29795694	29855732	SemiNovel	0.000898446375021495
chr6	29795693	G	C	1	7	0	7	Unknown	0.000582750582750582	0.0013986013986014	0.000582750582750582	1	29795694	29855732	SemiNovel	0.000898446375021495
chr6	29896077	G	T	0	8	0	8	Unknown	0.000155400155400155	0.000155400155400155	0.000155400155400155	28	29896105	29912277	SemiNovel	0.000266573184488104
chr6	29912280	T	C	0	294	0	13	Unknown	1.92296598273177e-07	0.000213193357124109	1.92296598273177e-07	3	29896105	29912277	SemiNovel	5.01864321655519e-07
chr6	106999822	G	A	9	5	9	5	Unknown	0.0407407407407408	2.49273368131895e-08	0.0407407407407408	31	106999853	107000059	Known	0.0416128222407209
chr6	36887476	C	T	0	12	0	12	Unknown	7.3960230105068e-07	7.3960230105068e-07	7.3960230105068e-07	1	36887477	36891123	Known	1.77641056032558e-06
chr6	83074365	C	T	0	15	0	12	Unknown	7.3960230105068e-07	1.05210552618427e-05	7.3960230105068e-07	25	83073625	83074340	Known	1.77641056032558e-06
chr6	29693329	A	G	2	48	0	48	Unknown	3.10797074170391e-28	1.31428519064e-26	3.10797074170391e-28	11	29693340	29858041	SemiNovel	3.14421209664251e-27
chr6	29911916	A	G	175	184	0	140	Unknown	2.16101571966915e-83	6.02268506547908e-50	6.10376021135985e-128	17	29856519	29911899	SemiNovel	3.71809903938793e-126
chr6	29911906	C	A	175	192	0	140	Unknown	2.16101571966915e-83	9.59759527557093e-50	4.50405760895566e-129	7	29856519	29911899	SemiNovel	2.80328629009567e-127
chr6	152466674	T	C	12	8	12	8	Unknown	0.00327600327600327	7.25444455192477e-12	0.00327600327600327	16	152466690	152469180	Known	0.00447267400057099
chr6	152469188	C	G	26	14	16	12	Unknown	0.000108963697883809	3.83935941229597e-12	0.000108963697883809	8	152466690	152469180	Known	0.000197070794088026
chr3	179137273	A	G	8	16	8	16	Unknown	6.52346146607621e-07	6.20201122431976e-14	6.52346146607621e-07	20	179137293	179138677	Known	1.65134130657614e-06
chr3	81698130	T	C	0	255	0	255	Unknown	1.68962420677087e-152	1.68962420677087e-152	1.68962420677087e-152	12	81698142	81698947	Known	1.4227629717603e-150
chr3	101504217	T	C	0	6	0	6	Unknown	0.00216450216450216	0.00216450216450216	0.00216450216450216	14	101501624	101504203	SemiNovel	0.00300823771697558
chr3	33174156	T	G	0	27	0	27	Unknown	1.02725332573417e-15	1.02725332573417e-15	1.02725332573417e-15	36	33174192	33175674	Known	5.81230488453941e-15
chr3	33174168	G	A	0	55	0	54	Unknown	8.04576932703302e-32	1.13674172143401e-30	8.04576932703302e-32	24	33174192	33175674	Known	9.40205615644715e-31
chr3	128890350	G	A	0	131	0	53	Unknown	1.59425429257871e-31	2.87862002475961e-19	1.59425429257871e-31	31	128890381	128890498	Known	5.81230488453941e-15
chr3	195391111	T	C	12	6	12	6	Unknown	0.0190615835777126	2.20382389230053e-10	0.0190615835777126	10	195391121	195392937	Known	0.0221572528554573
chr3	9422210	T	C	6	12	6	12	Unknown	2.96625880608083e-05	2.20382389230053e-10	2.96625880608083e-05	23	9419572	9422187	Known	5.86896956586691e-05
chr3	24006477	T	A	0	25	0	25	Unknown	1.58214572048971e-14	1.58214572048971e-14	1.58214572048971e-14	9	24004096	24006468	Known	8.28095648585384e-14
chr3	129324193	A	G	0	4	0	4	Unknown	0.0285714285714286	0.0285714285714286	0.0285714285714286	21	129308370	129324172	Known	0.0297887836853605
chr3	128890350	G	A	0	131	0	74	Unknown	4.28040672690646e-44	4.30291236563696e-29	4.28040672690646e-44	31	128890381	128890477	Known	5.81230488453941e-15
chr3	183699516	T	C	8	11	8	11	Unknown	0.000125622205711194	5.65846675050138e-11	0.000125622205711194	1	183696439	183699515	Known	0.000225772991180884
chr3	149093238	A	G	233	127	233	127	Unknown	1.4802216940742e-44	1.21986030962272e-215	1.4802216940742e-44	8	149089654	149093230	Known	2.6992832548627e-43
chr3	183861243	A	G	36	28	36	28	Unknown	1.65103129402137e-10	8.35033111358804e-38	1.65103129402137e-10	13	183860930	183861230	Known	6.21960867734629e-10
chr3	197701913	G	T	0	11	0	11	Unknown	2.83514215402761e-06	2.83514215402761e-06	2.83514215402761e-06	0	197701345	197701913	Known	6.2390561006772e-06
chr3	179298999	C	T	0	43	0	43	Unknown	3.01315857572968e-25	3.01315857572968e-25	3.01315857572968e-25	9	179299008	179301141	Known	2.70428620762196e-24
chr3	195398006	C	T	21	9	21	9	Unknown	0.00193560331913891	1.69112338921449e-17	0.00193560331913891	3	195395512	195398003	Known	0.00286093562348719
chr3	16305674	C	G	0	69	0	69	Unknown	8.46597212588787e-41	8.46597212588787e-41	8.46597212588787e-41	12	16302336	16305662	Known	1.37716353388733e-39
chr3	58118555	G	A	59	44	50	33	Unknown	4.28577352149126e-12	1.76574753941636e-38	4.28577352149126e-12	20	58116635	58118535	Known	0.000898446375021495
chr3	42610374	A	G	21	9	16	9	Unknown	0.00163083541184905	5.48992768087475e-12	0.00163083541184905	17	42605178	42610357	Known	0.00243054751906498
chr3	37363353	G	T	22	6	22	6	Unknown	0.0232065381898899	2.61482664732333e-16	0.0232065381898899	24	37363377	37365079	Known	0.026640063687913
chr3	195408169	C	T	11	6	11	6	Unknown	0.0184042875922742	4.28521312391768e-10	0.0184042875922742	3	195408172	195408407	Known	0.0215242954970103
chr3	49714225	T	C	0	20	0	20	Unknown	7.25444455192477e-12	7.25444455192477e-12	7.25444455192477e-12	25	49714250	49714336	Known	2.96706782173723e-11
chr3	191100561	C	A	64	35	64	35	Unknown	1.48797598058759e-12	4.3954337794676e-59	1.48797598058759e-12	26	191098721	191100535	Known	6.72997667049333e-12
chr3	148872987	G	A	26	18	26	17	Unknown	2.11623204413744e-06	3.42876665514056e-24	2.11623204413744e-06	15	148873002	148875137	Known	4.97436152903571e-06
chr3	39186728	C	T	0	4	0	4	Unknown	0.0285714285714286	0.0285714285714286	0.0285714285714286	19	39186747	39187969	Known	0.0297887836853605
chr3	66419956	C	T	21	9	20	9	Unknown	0.00188095099012792	5.24248250656493e-16	0.00188095099012792	10	66419966	66420953	Known	0.0027830298112332
chr3	189713205	T	C	0	10	0	10	Unknown	1.08250882244691e-05	1.08250882244691e-05	1.08250882244691e-05	26	189713231	189838041	Known	2.21373054190393e-05
chr3	11643465	T	C	0	6	0	5	Unknown	0.00396825396825396	0.00757575757575756	0.00396825396825396	31	11643496	11684911	Known	0.00500710053376426
chr3	191097966	T	C	34	39	34	39	Unknown	3.16098187479778e-15	3.40118804786627e-43	3.16098187479778e-15	18	191087825	191097948	Known	1.76755685694259e-14
chr3	150285520	T	C	0	15	0	15	Unknown	1.28934500757877e-08	1.28934500757877e-08	1.28934500757877e-08	33	150285553	150285689	Known	3.88977318935514e-08
chr3	124746049	A	G	38	28	38	28	Unknown	1.91708379720636e-10	5.29956217487612e-39	1.91708379720636e-10	0	124739974	124746049	Known	7.21236650644126e-10
chr3	128525253	C	T	62	8	62	8	Unknown	0.00316181937277683	2.13171960004365e-41	0.00316181937277683	38	128516912	128525215	Known	0.00432709792746657
chr3	53224002	T	C	0	21	0	21	Unknown	3.71569111196148e-12	3.71569111196148e-12	3.71569111196148e-12	15	53224017	53226124	Known	1.59490609498437e-11
chr3	122186188	C	T	0	20	0	20	Unknown	7.25444455192477e-12	7.25444455192477e-12	7.25444455192477e-12	19	122182888	122186169	Known	2.96706782173723e-11
chr3	49714225	T	C	0	28	0	28	Unknown	2.61482664732333e-16	2.61482664732333e-16	2.61482664732333e-16	15	49714133	49714210	Known	2.96706782173723e-11
chr3	17208267	T	C	16	18	16	18	Unknown	3.46092328994742e-07	7.02912552157359e-20	3.46092328994742e-07	8	17202748	17208259	Known	8.88665773912059e-07
chr3	97664725	C	T	11	5	11	5	Unknown	0.0433815350389321	3.32734195504201e-09	0.0433815350389321	6	97664731	97666205	Known	0.0441997632798799
chr3	97673268	A	C	0	5	0	5	Unknown	0.00396825396825396	0.00396825396825396	0.00396825396825396	32	97669732	97673236	Known	0.00500710053376426
chr3	15736694	C	A	0	7	0	7	Unknown	0.000582750582750582	0.000582750582750582	0.000582750582750582	27	15736721	15737641	Known	0.000898446375021495
chr3	58118555	G	A	59	44	5	9	Unknown	0.000579710144927534	7.60571795437985e-05	0.000579710144927534	20	58117746	58118535	Known	0.000898446375021495
chr3	184700356	A	C	0	4	0	4	Unknown	0.0285714285714286	0.0285714285714286	0.0285714285714286	2	184689540	184700354	Known	0.0297887836853605
chr3	49760039	T	C	0	5	0	5	Unknown	0.00396825396825396	0.00396825396825396	0.00396825396825396	10	49759943	49760029	Known	0.00500710053376426
chr3	184529990	C	G	5	5	5	5	Unknown	0.0325077399380805	1.08250882244691e-05	0.0325077399380805	23	184530013	184542333	Known	0.0335265343813849
chr3	36422216	T	C	21	15	17	15	Unknown	3.54642845358143e-06	2.06525220602393e-16	3.54642845358143e-06	30	36422246	36484856	Known	7.76849629885511e-06
chr3	128890350	G	A	0	28	0	27	Unknown	1.02725332573417e-15	7.58299727723766e-15	1.02725332573417e-15	1	128890351	128890477	Known	5.81230488453941e-15
chr3	124746347	T	C	35	25	35	25	Unknown	2.48701134619345e-09	1.03503694409348e-35	2.48701134619345e-09	4	124746351	124748039	Known	8.3965960898017e-09
chr3	49141116	G	A	0	52	0	52	Unknown	6.31685663097201e-31	6.31685663097201e-31	6.31685663097201e-31	23	49141139	49141296	Known	6.90273302842475e-30
chr3	81643167	T	C	0	194	0	194	Unknown	7.83695418643766e-116	7.83695418643766e-116	7.83695418643766e-116	7	81643174	81691932	Known	4.0794908792311e-114
chr3	100467018	T	C	0	68	0	68	Unknown	3.36184980071499e-40	3.36184980071499e-40	3.36184980071499e-40	25	100463775	100466993	Known	5.43783953641074e-39
chr3	185998884	T	C	16	5	16	5	Unknown	0.047842401500938	3.71569111196148e-12	0.047842401500938	3	185998533	185998881	Known	0.0480100930589504
chr3	48691316	T	C	0	4	0	4	Unknown	0.0285714285714286	0.0285714285714286	0.0285714285714286	5	48691221	48691311	Known	0.0297887836853605
chr3	9425911	G	A	10	9	10	9	Unknown	0.000566695727986052	5.65846675050138e-11	0.000566695727986052	15	9424993	9425896	Known	0.000898446375021495
chr3	158320597	T	C	0	41	0	41	Unknown	4.70826882652773e-24	4.70826882652773e-24	4.70826882652773e-24	1	158317962	158320596	Known	4.01183739593717e-23
chr3	105422844	C	T	0	18	0	18	Unknown	2.20382389230053e-10	2.20382389230053e-10	2.20382389230053e-10	12	105421303	105422832	Known	7.986769371717e-10
chr3	125199103	A	G	13	13	13	13	Unknown	3.27570957903684e-05	4.03292046399341e-15	3.27570957903684e-05	12	125195600	125199091	Known	6.45892322643421e-05
chr3	50153356	T	C	0	53	0	53	Unknown	1.59425429257871e-31	1.59425429257871e-31	1.59425429257871e-31	17	50153040	50153339	Known	1.79698820458774e-30
chr3	141087623	T	C	15	9	15	9	Unknown	0.00155923775962153	6.20201122431976e-14	0.00155923775962153	23	141087646	141088714	Known	0.00233112151738718
chr3	149678534	C	T	17	9	16	9	Unknown	0.00163083541184905	5.44444262639107e-14	0.00163083541184905	7	149677923	149678527	Known	0.00243054751906498
chr3	46021218	G	T	4	7	4	7	Unknown	0.00386996904024767	2.83514215402761e-06	0.00386996904024767	21	46016837	46021197	Known	0.00500710053376426
chr3	182755209	T	G	6	5	6	5	Unknown	0.0350877192982457	2.83514215402761e-06	0.0350877192982457	13	182755222	182756814	Known	0.0360704274150368
chr3	183899832	C	T	191	120	189	120	Unknown	7.8715952920105e-43	8.77286243497723e-182	7.8715952920105e-43	3	183899835	183899939	Known	1.37416934884305e-41
chr3	195399388	G	A	8	5	8	5	Unknown	0.0195652173913043	1.92296598273177e-07	0.0195652173913043	33	195398171	195399355	Known	0.0226598775854791
chr3	10264480	C	G	0	6	0	6	Unknown	0.00216450216450216	0.00216450216450216	0.00216450216450216	35	10264515	10268055	Known	0.00300823771697558
chr3	9426224	G	A	20	14	20	14	Unknown	1.12953606952442e-05	7.02912552157359e-20	1.12953606952442e-05	16	9426019	9426208	Known	2.30332034690059e-05
chr3	98304467	T	C	0	16	0	16	Unknown	3.32734195504201e-09	3.32734195504201e-09	3.32734195504201e-09	36	98304503	98307557	Known	1.07518961820376e-08
chr3	197495334	G	A	0	11	0	11	Unknown	2.83514215402761e-06	2.83514215402761e-06	2.83514215402761e-06	24	197483428	197495310	Known	6.2390561006772e-06
chr3	57882601	C	T	19	17	19	17	Unknown	1.26810540567142e-06	4.51964592630269e-21	1.26810540567142e-06	1	57882318	57882600	Known	3.01794328880905e-06
chr3	158388780	T	C	0	10	0	10	Unknown	1.08250882244691e-05	1.08250882244691e-05	1.08250882244691e-05	28	158388808	158390139	Known	0.0297887836853605
chr3	45996761	G	A	9	10	9	10	Unknown	0.000390824639990381	5.65846675050138e-11	0.000390824639990381	20	45978035	45996741	Known	0.000650163244795155
chr3	46484964	G	A	0	4	0	4	Unknown	0.0285714285714286	0.0285714285714286	0.0285714285714286	32	46482974	46484932	Known	0.0297887836853605
chr3	4712413	G	A	19	16	19	16	Unknown	3.2740175928244e-06	1.78274922648608e-20	3.2740175928244e-06	0	4711457	4712413	Known	7.17726827584706e-06
chr3	183685534	A	G	7	5	7	5	Unknown	0.0186335403726708	7.3960230105068e-07	0.0186335403726708	20	183685554	183689351	Known	0.0217214275598357
chr3	123478679	G	A	0	13	0	12	Unknown	7.3960230105068e-07	1.34607618791224e-06	7.3960230105068e-07	5	123457627	123478674	Novel	1.77641056032558e-06
chr3	190030680	A	G	0	11	0	11	Unknown	2.83514215402761e-06	2.83514215402761e-06	2.83514215402761e-06	19	190028042	190030661	Known	6.2390561006772e-06
chr3	148863151	A	G	14	21	14	21	Unknown	1.20379940519909e-08	1.78274922648608e-20	1.20379940519909e-08	10	148859167	148863141	Known	3.80405926830574e-08
chr3	47449058	T	C	0	30	0	30	Unknown	1.69112338921449e-17	1.69112338921449e-17	1.69112338921449e-17	16	47449074	47449187	Known	1.05713673871639e-16
chr3	40498845	C	T	124	16	124	16	Unknown	1.93822659856788e-05	2.16101571966915e-83	1.93822659856788e-05	9	40498854	40499381	Known	3.91060095257211e-05
chr3	38401839	T	C	0	12	0	12	Unknown	7.3960230105068e-07	7.3960230105068e-07	7.3960230105068e-07	9	38390123	38401830	Known	1.77641056032558e-06
chr3	136573289	G	A	5	11	3	6	Unknown	0.0090497737556561	0.000815721171672227	0.0090497737556561	4	136538470	136573285	Known	0.0110019117887233
chr3	186509517	G	A	0	26	0	25	Unknown	1.58214572048971e-14	5.44444262639107e-14	1.58214572048971e-14	3	186508195	186509514	Known	8.28095648585384e-14
chr3	51978220	A	G	0	7	0	7	Unknown	0.000582750582750582	0.000582750582750582	0.000582750582750582	13	51978233	51978406	Known	0.000898446375021495
chr3	41925423	T	C	0	4	0	4	Unknown	0.0285714285714286	0.0285714285714286	0.0285714285714286	21	41925444	41937010	Known	0.0297887836853605
chr3	31659458	T	G	54	21	54	21	Unknown	1.87145802616842e-07	2.154567144416e-44	1.87145802616842e-07	26	31658567	31659432	Known	5.01864321655519e-07
chr3	20113830	G	A	3	5	3	5	Unknown	0.0128205128205128	0.000155400155400155	0.0128205128205128	5	20082272	20113825	Known	0.0152938034188034
chr3	123368008	C	T	0	14	0	14	Unknown	2.49273368131895e-08	2.49273368131895e-08	2.49273368131895e-08	33	123368041	123375973	Known	7.09413173918107e-08
chr3	183558402	C	G	26	9	11	4	Unknown	0.0498084291187739	4.50177419013353e-06	0.0498084291187739	26	183558428	183562019	Known	0.0498084291187739
chr3	41996275	A	G	0	8	0	8	Unknown	0.000155400155400155	0.000155400155400155	0.000155400155400155	24	41996299	42003508	Known	0.000266573184488104
chr3	98307696	T	G	19	12	19	12	Unknown	0.000130657890395105	2.14855840432988e-18	0.000130657890395105	2	98307698	98309476	Known	0.000234381917419289
chr3	108403086	T	C	0	10	0	10	Unknown	1.08250882244691e-05	1.08250882244691e-05	1.08250882244691e-05	23	108396445	108403063	Known	2.21373054190393e-05
chr3	87295049	T	C	0	107	0	106	Unknown	5.55150738269559e-63	7.5297205768107e-62	5.55150738269559e-63	9	87295058	87299025	Known	1.44490596696886e-61
chr3	62229553	C	T	0	18	0	18	Unknown	2.20382389230053e-10	2.20382389230053e-10	2.20382389230053e-10	19	62229572	62240799	Known	7.986769371717e-10
chr3	49362369	C	T	0	7	0	7	Unknown	0.000582750582750582	0.000582750582750582	0.000582750582750582	42	49362196	49362327	Known	0.000898446375021495
chr3	119118104	A	G	0	19	0	19	Unknown	5.65846675050138e-11	5.65846675050138e-11	5.65846675050138e-11	4	119118108	119120669	Known	2.18921490630885e-10
chr3	158388780	T	C	0	4	0	4	Unknown	0.0285714285714286	0.0285714285714286	0.0285714285714286	34	158387399	158388746	Known	0.0297887836853605
chr3	179424862	A	G	9	6	9	6	Unknown	0.0168582375478927	1.28934500757877e-08	0.0168582375478927	2	179424864	179426561	Known	0.0198540247221789
chr3	154022936	A	C	30	9	30	9	Unknown	0.00232408147515228	7.34834444413446e-23	0.00232408147515228	21	154022957	154024005	Known	0.00321131528154488
chr3	179143941	A	G	30	10	30	9	Unknown	0.00232408147515228	7.62739549897498e-22	0.00232408147515228	9	179138715	179143932	Known	0.00321131528154488
chr3	14197987	A	T	0	19	0	19	Unknown	5.65846675050138e-11	5.65846675050138e-11	5.65846675050138e-11	8	14197995	14199511	Known	2.18921490630885e-10
chr3	129152089	G	A	6	7	6	7	Unknown	0.00521739130434783	1.92296598273177e-07	0.00521739130434783	1	129152090	129152693	Known	0.0064945179584121
chr3	18427924	G	T	4	11	4	11	Unknown	4.99750124937529e-05	1.28934500757877e-08	4.99750124937529e-05	33	18419817	18427891	Known	9.18346988251698e-05
chr3	158320703	C	A	9	6	9	6	Unknown	0.0168582375478927	1.28934500757877e-08	0.0168582375478927	25	158320728	158322886	Known	0.0198540247221789
chr3	49343175	G	A	0	13	0	12	Unknown	7.3960230105068e-07	1.34607618791224e-06	7.3960230105068e-07	27	49339975	49343148	Known	1.77641056032558e-06
chr3	197712759	T	C	0	8	0	8	Unknown	0.000155400155400155	0.000155400155400155	0.000155400155400155	2	197712761	197717430	Known	0.000266573184488104
chr3	52492707	T	C	0	6	0	6	Unknown	0.00216450216450216	0.00216450216450216	0.00216450216450216	29	52491942	52492678	Known	0.00300823771697558
chr3	191075902	C	T	55	40	55	40	Unknown	9.60400281438639e-15	1.10232333308728e-56	9.60400281438639e-15	11	191075913	191078858	Known	5.18797359577136e-14
chr3	39180099	T	C	0	5	0	5	Unknown	0.00396825396825396	0.00396825396825396	0.00396825396825396	15	39180114	39180202	Known	0.00500710053376426
chr3	184550501	A	G	3	5	3	5	Unknown	0.0128205128205128	0.000155400155400155	0.0128205128205128	24	184544019	184550477	Known	0.0152938034188034
chr3	194387186	C	T	19	10	19	10	Unknown	0.000383867549005698	6.65175199757689e-17	0.000383867549005698	5	194387018	194387181	Known	0.000640077340013577
chr3	183901281	G	A	309	154	309	154	Unknown	1.8833200874448e-53	1.34504462335212e-277	1.8833200874448e-53	11	183900656	183901270	Known	4.02383985847348e-52
chr3	53222761	C	T	0	13	0	13	Unknown	1.92296598273177e-07	1.92296598273177e-07	1.92296598273177e-07	25	53221418	53222736	Known	5.01864321655519e-07
chr3	49159273	A	C	33	11	33	11	Unknown	0.000479243712324441	7.61948145586816e-26	0.000479243712324441	20	49159293	49159377	Known	0.000790193131909295
chr3	4856234	G	A	24	19	24	19	Unknown	2.93169400828931e-07	3.01315857572968e-25	2.93169400828931e-07	12	4856246	4856737	Known	7.55304254767887e-07
chr3	183976103	C	T	6	10	6	10	Unknown	0.000124131482645773	3.32734195504201e-09	0.000124131482645773	27	183975544	183976076	Known	0.000223233941466614
chr3	157155314	C	A	28	22	28	22	Unknown	2.42086758493749e-08	1.98233060428362e-29	2.42086758493749e-08	12	157154852	157155302	Known	7.09413173918107e-08
chr3	123411589	G	A	0	72	0	72	Unknown	1.35115689572767e-42	1.35115689572767e-42	1.35115689572767e-42	7	123401157	123411582	Known	2.30259654313591e-41
chr3	45779136	A	T	0	26	0	26	Unknown	4.03292046399341e-15	4.03292046399341e-15	4.03292046399341e-15	8	45779144	45779264	Known	2.19928595969774e-14
chr3	49156473	C	G	0	17	0	17	Unknown	4.28521312391768e-10	4.28521312391768e-10	4.28521312391768e-10	18	49155553	49156455	Known	1.48890354050684e-09
chr3	12962074	G	A	10	10	10	10	Unknown	0.000435919790758503	7.25444455192477e-12	0.000435919790758503	22	12962096	12963620	Known	0.0007222444218412
chr3	12613866	T	C	13	14	13	14	Unknown	1.23611682227805e-05	1.02725332573417e-15	1.23611682227805e-05	6	12613872	12616291	Known	2.51349606689066e-05
chr3	108298260	C	T	8	5	8	5	Unknown	0.0195652173913043	1.92296598273177e-07	0.0195652173913043	13	108298273	108298413	Known	0.0226598775854791
chr3	141100280	A	G	34	23	34	23	Unknown	1.45929880438872e-08	1.29144299851988e-33	1.45929880438872e-08	13	141088788	141100267	Known	4.3748402900156e-08
chr3	124738107	C	T	29	24	27	23	Unknown	4.34514694732365e-09	8.83854579805665e-27	4.34514694732365e-09	1	124733856	124738106	Known	1.39620153874159e-08
chr3	158537443	A	G	23	23	23	22	Unknown	1.54479033369754e-08	2.28824345857943e-25	1.54479033369754e-08	5	158531856	158537438	Known	4.61663332502719e-08
chr3	194387300	C	T	8	9	8	9	Unknown	0.000463477938450128	4.28521312391768e-10	0.000463477938450128	1	194387301	194390738	Known	0.000765688019493777
chr3	124731485	C	G	18	21	18	21	Unknown	2.28037883659969e-08	7.34834444413446e-23	2.28037883659969e-08	18	124729399	124731467	Known	6.77956864920551e-08
chr3	10276163	T	A	0	13	0	13	Unknown	1.92296598273177e-07	1.92296598273177e-07	1.92296598273177e-07	20	10268117	10276143	Known	5.01864321655519e-07
chr3	49054692	T	C	0	7	0	6	Unknown	0.00216450216450216	0.00466200466200466	0.00216450216450216	31	49054280	49054661	Known	0.00300823771697558
chr3	154018887	G	C	12	11	12	11	Unknown	0.000202698444332023	1.21456053142928e-13	0.000202698444332023	29	154018916	154021118	Known	0.000345226440287081
chr3	97607290	G	A	1	5	1	5	Unknown	0.00757575757575756	0.00216450216450216	0.00757575757575756	9	97607299	97608199	Known	0.00928087032066491
chr3	56703746	A	C	10	6	10	6	Unknown	0.0176739587195649	3.32734195504201e-09	0.0176739587195649	18	56702586	56703728	Known	0.0207464304280912
chr3	183558402	C	G	26	9	15	5	Unknown	0.0235620235620235	4.01266468399701e-08	0.0235620235620235	26	183558428	183560086	Known	0.0498084291187739
chr3	8810008	G	A	0	4	0	4	Unknown	0.0285714285714286	0.0285714285714286	0.0285714285714286	7	8810015	8810182	Known	0.0297887836853605
chr3	197597044	C	T	0	17	0	14	Unknown	2.49273368131895e-08	9.77028592253238e-07	2.49273368131895e-08	13	197593090	197597031	Known	7.09413173918107e-08
chr3	124802881	A	G	0	11	0	10	Unknown	1.08250882244691e-05	1.70108529241656e-05	1.08250882244691e-05	15	124802896	124807154	Known	2.21373054190393e-05
chr3	124802888	C	T	0	11	0	10	Unknown	1.08250882244691e-05	1.70108529241656e-05	1.08250882244691e-05	8	124802896	124807154	Known	2.21373054190393e-05
chr3	193334991	G	A	11	15	11	15	Unknown	1.72405767317729e-06	4.03292046399341e-15	1.72405767317729e-06	24	193333559	193334967	Known	4.06923093017854e-06
chr3	105264176	G	T	107	102	107	102	Unknown	2.52041140913024e-38	3.78764822225924e-125	2.52041140913024e-38	3	105264179	105265993	Known	3.70048095607173e-37
chr3	138289163	T	C	0	16	0	16	Unknown	3.32734195504201e-09	3.32734195504201e-09	3.32734195504201e-09	3	138256189	138289160	Known	1.07518961820376e-08
chr3	185826764	C	T	0	6	0	6	Unknown	0.00216450216450216	0.00216450216450216	0.00216450216450216	35	185823731	185826729	Known	0.00300823771697558
chr3	185826740	T	G	0	24	0	24	Unknown	6.20201122431976e-14	6.20201122431976e-14	6.20201122431976e-14	11	185823731	185826729	Known	3.11515055003991e-13
chr3	112289505	C	T	15	6	15	6	Unknown	0.0206886060544597	3.71569111196148e-12	0.0206886060544597	12	112289517	112292736	Known	0.0239125874581826
chr3	39453160	G	A	557	411	551	411	Unknown	1.24586757808551e-148	0	1.24586757808551e-148	20	39452490	39453140	Known	1.01911967887395e-146
chr3	58112488	C	T	90	130	86	130	Unknown	2.69329315190361e-52	1.8921337229789e-123	2.69329315190361e-52	1	58112489	58116468	Known	5.58760745934785e-51
chr3	184700426	C	T	5	6	5	6	Unknown	0.0123839009287926	2.83514215402761e-06	0.0123839009287926	9	184700435	184700800	Known	0.0148409829883353
chr3	58081888	T	C	0	152	0	152	Unknown	1.34203917561449e-90	1.34203917561449e-90	1.34203917561449e-90	20	58080681	58081868	Known	4.80282269973035e-89
chr3	64133350	A	G	0	5	0	5	Unknown	0.00396825396825396	0.00396825396825396	0.00396825396825396	28	64133378	64138858	Known	0.00500710053376426
chr3	16312564	C	T	0	11	0	11	Unknown	2.83514215402761e-06	2.83514215402761e-06	2.83514215402761e-06	14	16312578	16313166	Known	6.2390561006772e-06
chr3	54809426	G	A	0	8	0	8	Unknown	0.000155400155400155	0.000155400155400155	0.000155400155400155	0	54809426	54845490	Novel	0.000266573184488104
chr3	54845492	C	T	0	10	0	8	Unknown	0.000155400155400155	0.00103199174406605	0.000155400155400155	2	54809426	54845490	Novel	0.000266573184488104
chr3	54809424	C	T	0	8	0	8	Unknown	0.000155400155400155	0.000155400155400155	0.000155400155400155	2	54809426	54845490	Novel	0.000266573184488104
chr3	41756965	C	T	1	4	1	4	Unknown	0.0476190476190476	0.00396825396825396	0.0476190476190476	26	41756785	41756939	Known	0.0480046948356807
chr3	123451773	G	C	0	9	0	9	Unknown	4.11353352529823e-05	4.11353352529823e-05	4.11353352529823e-05	30	123444925	123451743	Known	7.59809450511538e-05
chr3	105260596	T	C	1	133	1	132	Unknown	4.62450096902189e-77	5.84557706758304e-78	4.62450096902189e-77	13	105260609	105264067	Known	1.42365013702255e-75
chr3	33434831	G	A	0	21	0	21	Unknown	3.71569111196148e-12	3.71569111196148e-12	3.71569111196148e-12	27	33434106	33434804	Known	1.59490609498437e-11
chr3	121526204	G	A	0	8	0	5	Unknown	0.00396825396825396	0.0128205128205128	0.00396825396825396	13	121518221	121526191	Known	0.00500710053376426
chr3	93673296	C	A	0	6	0	6	Unknown	0.00216450216450216	0.00216450216450216	0.00216450216450216	0	93673296	93692518	SemiNovel	0.00300823771697558
chr3	88190809	C	T	0	9	0	9	Unknown	4.11353352529823e-05	4.11353352529823e-05	4.11353352529823e-05	14	88190198	88190795	Known	7.59809450511538e-05
chr3	123457893	G	A	0	33	0	32	Unknown	1.09133125299295e-18	4.70951409945406e-18	1.09133125299295e-18	16	123457909	123458800	Known	7.35172088780898e-18
chr3	184049385	C	T	105	73	104	73	Unknown	8.40091374082367e-27	5.77157693868486e-104	8.40091374082367e-27	9	184049394	184049516	Known	8.20881093514613e-26
chr3	50103917	G	A	0	23	0	20	Unknown	7.25444455192477e-12	6.3157147634322e-10	7.25444455192477e-12	18	50103935	50106123	Known	2.96706782173723e-11
chr3	42236415	A	G	25	10	25	10	Unknown	0.000925522068914156	1.78274922648608e-20	0.000925522068914156	18	42236433	42240669	Known	0.00141020206668506
chr3	148786108	C	T	17	14	17	14	Unknown	9.11938745206658e-06	2.14855840432988e-18	9.11938745206658e-06	14	148786122	148789039	Known	1.95718187970514e-05
chr7	36455477	T	C	85	68	23	20	Unknown	1.05015904774541e-07	7.27649603900843e-15	1.05015904774541e-07	16	36455493	36458853	Known	6.02881018756228e-17
chr7	89984409	A	G	9	9	9	9	Unknown	0.000516446845701573	2.20382389230053e-10	0.000516446845701573	9	89983863	89984400	Known	0.000848787209669118
chr7	121036241	C	T	0	23	0	23	Unknown	1.21456053142928e-13	1.21456053142928e-13	1.21456053142928e-13	25	121023064	121036216	Known	5.81486087204352e-13
chr7	55266417	T	C	0	23	0	23	Unknown	1.21456053142928e-13	1.21456053142928e-13	1.21456053142928e-13	7	55260534	55266410	Known	5.81486087204352e-13
chr7	1938001	G	A	10	7	10	7	Unknown	0.00723025583982201	4.28521312391768e-10	0.00723025583982201	25	1938026	1976323	Known	0.00890715252556386
chr7	80378319	G	C	0	57	0	57	Unknown	1.29144299851988e-33	1.29144299851988e-33	1.29144299851988e-33	25	80378344	80380585	Known	1.65802749092485e-32
chr7	100175473	T	C	0	5	0	5	Unknown	0.00396825396825396	0.00396825396825396	0.00396825396825396	28	100175363	100175445	Known	0.00500710053376426
chr7	19153512	C	G	0	5	0	5	Unknown	0.00396825396825396	0.00396825396825396	0.00396825396825396	12	19152763	19153500	Known	0.00500710053376426
chr7	150915948	C	T	30	21	30	21	Unknown	7.05184098145666e-08	5.00489409992406e-30	7.05184098145666e-08	11	150915959	150916150	Known	1.96969958340589e-07
chr7	30113706	A	G	5	6	5	6	Unknown	0.0123839009287926	2.83514215402761e-06	0.0123839009287926	19	30102358	30113687	Known	0.0148409829883353
chr7	135095270	A	G	0	5	0	5	Unknown	0.00396825396825396	0.00396825396825396	0.00396825396825396	5	135082978	135095265	Known	0.00500710053376426
chr7	158715219	A	G	3	8	3	8	Unknown	0.00103199174406605	2.83514215402761e-06	0.00103199174406605	21	158715240	158716262	Known	0.00156742300438254
chr7	73122923	A	G	0	38	0	38	Unknown	1.45082697999576e-22	1.45082697999576e-22	1.45082697999576e-22	4	73119554	73122919	Known	1.16025632506365e-21
chr7	94043239	C	G	1	124	1	124	Unknown	2.76290441860943e-72	2.1927812846109e-74	2.76290441860943e-72	33	94043055	94043206	Known	3.09130260085611e-130
chr7	75172270	G	A	11	8	11	8	Unknown	0.00309106760719664	5.65846675050138e-11	0.00309106760719664	23	75172293	75173993	Known	0.0042390134336601
chr7	5643145	T	C	20	7	20	7	Unknown	0.0100285397177739	1.02725332573417e-15	0.0100285397177739	18	5643044	5643127	Known	0.0121453930676762
chr7	91713972	C	T	0	9	0	9	Unknown	4.11353352529823e-05	4.11353352529823e-05	4.11353352529823e-05	18	91712969	91713954	Known	7.59809450511538e-05
chr7	16655387	C	T	8	4	8	4	Unknown	0.046583850931677	7.3960230105068e-07	0.046583850931677	18	16650388	16655369	Known	0.0471937598079941
chr7	140082363	G	A	0	4	0	4	Unknown	0.0285714285714286	0.0285714285714286	0.0285714285714286	33	140082396	140098216	Known	0.0297887836853605
chr7	43647879	C	T	46	23	46	23	Unknown	2.629904191618e-08	8.46597212588787e-41	2.629904191618e-08	24	43635712	43647855	Known	7.47707616743033e-08
chr7	5800769	A	G	0	12	0	12	Unknown	7.3960230105068e-07	7.3960230105068e-07	7.3960230105068e-07	0	5800769	5821172	Known	1.77641056032558e-06
chr7	76990178	C	G	0	4	0	4	Unknown	0.0285714285714286	0.0285714285714286	0.0285714285714286	37	76984964	76990141	Known	0.0297887836853605
chr7	107002504	T	C	13	20	13	20	Unknown	2.81923234561069e-08	2.77030241144367e-19	2.81923234561069e-08	26	106964966	107002478	Known	7.99946700246125e-08
chr7	38796570	G	A	32	24	32	24	Unknown	5.07658444014298e-09	5.12045820465751e-33	5.07658444014298e-09	12	38796582	38797954	Known	1.62575629218449e-08
chr7	76111835	G	A	9	6	9	4	Unknown	0.0478260869565217	1.75350921030714e-06	0.0478260869565217	10	76110094	76111825	Known	0.0480100930589504
chr7	26709790	A	C	40	7	40	7	Unknown	0.00614422728413306	1.23023841859113e-27	0.00614422728413306	21	26709811	26724355	Known	0.0076217169473453
chr7	25163744	A	C	258	239	258	239	Unknown	5.28136448693021e-89	2.36073190602214e-298	5.28136448693021e-89	2	25163746	25164819	Known	1.86673413902237e-87
chr7	82453708	A	C	5	14	5	14	Unknown	2.4050747076331e-06	5.65846675050138e-11	2.4050747076331e-06	24	82453732	82455905	Known	5.6301953294796e-06
chr7	66025641	G	A	0	4	0	4	Unknown	0.0285714285714286	0.0285714285714286	0.0285714285714286	21	66025662	66038372	Novel	0.0297887836853605
chr7	1542814	T	C	8	4	8	4	Unknown	0.046583850931677	7.3960230105068e-07	0.046583850931677	13	1542827	1543539	Known	0.0471937598079941
chr7	150734380	T	C	0	4	0	4	Unknown	0.0285714285714286	0.0285714285714286	0.0285714285714286	9	150733736	150734371	Known	0.0297887836853605
chr7	43810764	G	A	0	31	0	31	Unknown	2.14855840432988e-18	2.14855840432988e-18	2.14855840432988e-18	5	43810769	43827503	Known	1.40121246277823e-17
chr7	75609677	A	G	18	10	18	10	Unknown	0.000368553684018768	2.61482664732333e-16	0.000368553684018768	20	75608897	75609657	Known	0.000615977348129441
chr7	139316360	C	T	151	47	151	47	Unknown	6.3879817308654e-16	3.0926688475837e-118	6.3879817308654e-16	12	139316030	139316348	Known	3.71723408444464e-15
chr7	34009946	C	T	1	4	1	4	Unknown	0.0476190476190476	0.00396825396825396	0.0476190476190476	5	34006173	34009941	Known	0.0480046948356807
chr7	44606098	C	T	0	20	0	20	Unknown	7.25444455192477e-12	7.25444455192477e-12	7.25444455192477e-12	25	44606123	44607717	Known	2.96706782173723e-11
chr7	131009184	C	T	0	12	0	12	Unknown	7.3960230105068e-07	7.3960230105068e-07	7.3960230105068e-07	0	131009184	131011565	Known	1.77641056032558e-06
chr7	925717	G	A	9	18	5	16	Unknown	2.44418161344828e-07	5.68876455738372e-10	2.44418161344828e-07	24	916437	925693	Known	6.33275290434609e-07
chr7	56140790	A	C	55	7	50	7	Unknown	0.0128508389854497	1.27007179308869e-29	0.0128508389854497	14	56140804	56141867	Known	0.0153235951750698
chr7	43846603	A	G	28	18	28	18	Unknown	9.5994050477894e-07	2.43430155168019e-27	9.5994050477894e-07	27	43843446	43846576	Known	2.29216819448049e-06
chr7	6683454	A	G	13	9	13	9	Unknown	0.00140329692229862	9.50525633292485e-13	0.00140329692229862	1	6682704	6683453	Known	0.00210899689687189
chr7	23015831	T	C	30	19	30	18	Unknown	1.06885477784619e-06	3.92501459648158e-27	1.06885477784619e-06	2	23004150	23015829	Known	2.54798603578156e-06
chr7	91691601	C	T	0	9	0	9	Unknown	4.11353352529823e-05	4.11353352529823e-05	4.11353352529823e-05	13	91690736	91691588	Known	7.59809450511538e-05
chr7	36459076	G	A	50	34	50	34	Unknown	1.71944207149647e-12	8.69664157254332e-50	1.71944207149647e-12	12	36459088	36459778	Known	7.74019284700376e-12
chr7	42951515	G	A	0	8	0	8	Unknown	0.000155400155400155	0.000155400155400155	0.000155400155400155	1	42950520	42951514	Known	0.000266573184488104
chr7	2309209	C	T	22	13	22	13	Unknown	6.22063342636628e-05	1.78274922648608e-20	6.22063342636628e-05	15	2304093	2309194	Known	0.000113727161556109
chr7	94043239	C	G	0	221	0	221	Unknown	4.64289248469482e-132	4.64289248469482e-132	4.64289248469482e-132	20	94043259	94043534	Known	3.09130260085611e-130
chr7	157396697	G	A	0	9	0	8	Unknown	0.000155400155400155	0.000411353352529824	0.000155400155400155	3	157388007	157396694	Known	0.000266573184488104
chr7	29980471	C	T	59	31	59	31	Unknown	4.06230861424883e-11	2.19750641168034e-53	4.06230861424883e-11	21	29980492	29983593	Known	1.6311906819908e-10
chr7	89982132	T	C	18	7	18	7	Unknown	0.00962512664640325	1.58214572048971e-14	0.00962512664640325	2	89976088	89982130	Known	0.0116765837240053
chr7	32613020	A	G	0	90	0	88	Unknown	3.47683373988868e-52	9.19876183929297e-50	3.47683373988868e-52	10	32613030	32615567	Known	7.11012499807234e-51
chr7	102952123	G	T	18	10	18	10	Unknown	0.000368553684018768	2.61482664732333e-16	0.000368553684018768	33	102950922	102952090	Known	0.000615977348129441
chr7	16816000	T	C	3	7	3	7	Unknown	0.00309597523219814	1.08250882244691e-05	0.00309597523219814	3	16816003	16816667	Known	0.0042390134336601
chr7	135614740	T	C	50	82	50	82	Unknown	1.33801949619838e-33	1.37525839612935e-78	1.33801949619838e-33	20	135614760	135635347	Known	1.71015616857856e-32
chr7	157414064	G	A	0	6	0	6	Unknown	0.00216450216450216	0.00216450216450216	0.00216450216450216	10	157396767	157414054	Known	0.00300823771697558
chr7	140051091	G	A	6	12	6	12	Unknown	2.96625880608083e-05	2.20382389230053e-10	2.96625880608083e-05	18	140048567	140051073	Known	5.86896956586691e-05
chr7	27686784	C	T	6	8	5	7	Unknown	0.0022883295194508	5.98256083516552e-06	0.0022883295194508	13	27672064	27686771	SemiNovel	0.00316496976530804
chr7	98650051	G	C	17	18	17	18	Unknown	3.91234806689706e-07	1.78274922648608e-20	3.91234806689706e-07	18	98650069	98652413	Known	1.00009397460056e-06
chr7	74300308	C	T	16	9	16	9	Unknown	0.00163083541184905	1.58214572048971e-14	0.00163083541184905	21	74300329	74300540	Known	0.00243054751906498
chr7	814788	G	A	19	16	19	15	Unknown	8.36693384832906e-06	6.41789721534974e-19	8.36693384832906e-06	11	814799	819590	Known	1.80244782601701e-05
chr7	1533513	A	G	6	6	6	6	Unknown	0.0137299771167048	7.3960230105068e-07	0.0137299771167048	34	1533547	1534452	Known	0.0162972323736011
chr7	129962360	A	G	0	275	0	274	Unknown	6.3714857553122e-164	4.40433304943647e-162	6.3714857553122e-164	31	129951962	129962329	Known	7.60065154894118e-162
chr7	156762248	G	A	8	4	8	4	Unknown	0.046583850931677	7.3960230105068e-07	0.046583850931677	25	156761890	156762223	Known	0.0471937598079941
chr7	156762224	G	C	11	6	11	6	Unknown	0.0184042875922742	4.28521312391768e-10	0.0184042875922742	1	156761890	156762223	Known	0.0215242954970103
chr7	76131645	A	G	0	7	0	7	Unknown	0.000582750582750582	0.000582750582750582	0.000582750582750582	30	76129837	76131615	Known	0.000898446375021495
chr7	155503920	A	T	0	7	0	7	Unknown	0.000582750582750582	0.000582750582750582	0.000582750582750582	23	155499762	155503897	Known	0.000898446375021495
chr7	138265310	A	G	14	21	14	21	Unknown	1.20379940519909e-08	1.78274922648608e-20	1.20379940519909e-08	3	138264277	138265307	Known	3.80405926830574e-08
chr7	22533397	T	C	0	7	0	7	Unknown	0.000582750582750582	0.000582750582750582	0.000582750582750582	1	22533398	22534391	Known	0.000898446375021495
chr7	150768786	G	A	1	77	1	76	Unknown	1.06421795921693e-43	1.35601965771193e-44	1.06421795921693e-43	10	150768692	150768776	Known	1.91626164606167e-42
chr7	22533452	C	T	0	29	0	29	Unknown	6.65175199757689e-17	6.65175199757689e-17	6.65175199757689e-17	3	22533455	22534391	Known	4.01771433946469e-16
chr7	2297006	A	G	0	56	0	56	Unknown	5.12045820465751e-33	5.12045820465751e-33	5.12045820465751e-33	6	2296658	2297000	Known	6.48666895572321e-32
chr7	103008378	T	G	51	8	51	8	Unknown	0.0060626228383058	8.21129308980856e-35	0.0060626228383058	34	103008256	103008344	Known	0.00752374910536173
chr7	55238866	A	G	0	5	0	5	Unknown	0.00396825396825396	0.00396825396825396	0.00396825396825396	40	55238906	55240676	Known	0.00500710053376426
chr7	140080087	C	G	14	23	12	16	Unknown	1.46086533541949e-06	6.30947279947045e-13	1.46086533541949e-06	5	140069482	140080082	Known	3.46516773430489e-06
chr7	99821685	C	T	0	4	0	4	Unknown	0.0285714285714286	0.0285714285714286	0.0285714285714286	13	99821698	99831227	Known	0.0297887836853605
chr7	150733025	T	A	0	8	0	8	Unknown	0.000155400155400155	0.000155400155400155	0.000155400155400155	29	150733054	150733160	Known	0.000266573184488104
chr7	6844574	C	G	8	8	8	8	Unknown	0.00244716351501669	3.32734195504201e-09	0.00244716351501669	5	6841154	6844569	Known	0.0033748695296208
chr7	43810764	G	A	0	18	0	17	Unknown	4.28521312391768e-10	2.09363269768552e-09	4.28521312391768e-10	27	43798333	43810737	Known	1.40121246277823e-17
chr7	99747130	G	A	33	11	15	5	Unknown	0.0235620235620235	5.72859748746178e-08	0.0235620235620235	8	99746676	99747122	Known	0.0269616600551852
chr7	5391702	C	G	30	14	30	14	Unknown	3.57450949342743e-05	7.61948145586816e-26	3.57450949342743e-05	23	5391725	5396547	Known	7.02872299428759e-05
[truncated: 711 more rows]
