# Supplementary material for: ISVASE: identification of sequence variant associated with splicing event using RNA-seq data
Source: BMC Bioinformatics. 2017 Jun 28;18:320. doi: 10.1186/s12859-017-1732-7 (PMC5490186; doi:10.1186/s12859-017-1732-7)
Supplement: Supplementary file 6 — ISVASE result for SRR388229. (XLS 391 kb) [file 12859_2017_1732_MOESM6_ESM.xls]

#CHROM	Position	Ref	Alt	RefAll	AltAll	RefTarget	AltTarget	Type	Pvalue(Variant)	Pvalue(TargetJun)	Pvalue(Association)	Distance2Jun	JunStart	JunEnd	JunType
chr14	21945415	A	G	0	18	0	18	Unknown	2.20382389230053e-10	2.20382389230053e-10	2.20382389230053e-10	28	21945443	21945655	Known	7.83168297553362e-10
chr14	105414252	C	T	8	4	0	4	Unknown	0.0285714285714286	0.046583850931677	0.0285714285714286	0	105411281	105414252	Novel	0.0302231341369582
chr14	105414280	T	G	2	4	0	4	Unknown	0.0285714285714286	0.0303030303030303	0.0285714285714286	28	105411281	105414252	Novel	0.0302231341369582
chr14	23374862	C	T	0	11	0	11	Unknown	2.83514215402761e-06	2.83514215402761e-06	2.83514215402761e-06	6	23374868	23375404	Known	6.38557246618145e-06
chr14	39777676	G	C	0	11	0	11	Unknown	2.83514215402761e-06	2.83514215402761e-06	2.83514215402761e-06	23	39773585	39777653	Known	6.38557246618145e-06
chr14	74766352	A	G	0	8	0	5	Unknown	0.00396825396825396	0.0128205128205128	0.00396825396825396	26	74766378	74766853	Known	0.00501737175556918
chr14	96846092	G	A	0	26	0	26	Unknown	4.03292046399341e-15	4.03292046399341e-15	4.03292046399341e-15	33	96846125	96848584	Known	2.12160422980796e-14
chr14	74759006	C	T	0	9	0	9	Unknown	4.11353352529823e-05	4.11353352529823e-05	4.11353352529823e-05	16	74757202	74758990	Known	7.94653755116629e-05
chr14	74991855	A	G	0	7	0	7	Unknown	0.000582750582750582	0.000582750582750582	0.000582750582750582	28	74989621	74991827	Known	0.000913182562118731
chr14	78197365	C	T	0	52	0	51	Unknown	5.00489409992406e-30	3.34793401441515e-29	5.00489409992406e-30	34	78189620	78197331	Known	5.62764046502911e-29
chr14	95923670	A	C	0	4	0	4	Unknown	0.0285714285714286	0.0285714285714286	0.0285714285714286	5	95923675	95932268	Known	0.0302231341369582
chr14	92549586	G	A	0	8	0	8	Unknown	0.000155400155400155	0.000155400155400155	0.000155400155400155	16	92549602	92555074	Known	0.00027169665151861
chr14	20824181	T	C	0	23	0	23	Unknown	1.21456053142928e-13	1.21456053142928e-13	1.21456053142928e-13	9	20824190	20824466	Known	5.77112149288815e-13
chr14	105416232	C	T	11	9	9	9	Unknown	0.000516446845701573	3.35155338298926e-09	0.000516446845701573	0	105414746	105416232	Novel	0.000862012695431634
chr14	105414738	G	A	9	10	9	9	Unknown	0.000516446845701573	1.13169335010028e-09	0.000516446845701573	8	105414746	105416232	Novel	0.000862012695431634
chr14	105416260	T	G	11	9	9	9	Unknown	0.000516446845701573	3.35155338298926e-09	0.000516446845701573	28	105414746	105416232	Novel	0.000862012695431634
chr14	105180565	T	C	0	9	0	9	Unknown	4.11353352529823e-05	4.11353352529823e-05	4.11353352529823e-05	25	105179943	105180540	Known	7.94653755116629e-05
chr14	58917454	G	A	0	8	0	8	Unknown	0.000155400155400155	0.000155400155400155	0.000155400155400155	10	58917464	58920068	Known	0.00027169665151861
chr14	24615435	T	C	0	132	0	8	Unknown	0.000155400155400155	0.00700446740242905	0.000155400155400155	18	24615105	24615417	Known	4.00445528622037e-71
chr14	102974999	T	C	0	7	0	7	Unknown	0.000582750582750582	0.000582750582750582	0.000582750582750582	21	102974886	102974978	Known	0.000913182562118731
chr14	105349388	A	C	0	9	0	9	Unknown	4.11353352529823e-05	4.11353352529823e-05	4.11353352529823e-05	16	105349169	105349372	Known	7.94653755116629e-05
chr14	52182081	T	A	0	42	0	42	Unknown	1.19124873924197e-24	1.19124873924197e-24	1.19124873924197e-24	38	52179269	52182043	Known	1.09669337056464e-23
chr14	61509924	T	C	0	31	0	6	Unknown	0.00216450216450216	0.0239540223161405	0.00216450216450216	6	61509930	61512064	Known	0.00304518785894144
chr14	53345378	G	A	0	62	0	62	Unknown	6.57547154901795e-37	6.57547154901795e-37	6.57547154901795e-37	29	53345407	53347754	Known	8.88593540523251e-36
chr14	105935824	G	A	0	19	0	19	Unknown	5.65846675050138e-11	5.65846675050138e-11	5.65846675050138e-11	11	105935835	105936178	Known	2.13442292534918e-10
chr14	93178191	A	G	0	11	0	11	Unknown	2.83514215402761e-06	2.83514215402761e-06	2.83514215402761e-06	9	93178093	93178182	Known	6.38557246618145e-06
chr14	100331876	T	C	0	30	0	30	Unknown	1.69112338921449e-17	1.69112338921449e-17	1.69112338921449e-17	25	100317372	100331851	Known	1.04664905559367e-16
chr14	105416649	G	A	2	4	0	4	Unknown	0.0285714285714286	0.0303030303030303	0.0285714285714286	3	105414665	105416646	Novel	0.0302231341369582
chr14	66028446	A	G	0	7	0	7	Unknown	0.000582750582750582	0.000582750582750582	0.000582750582750582	38	66028484	66082696	Known	0.000913182562118731
chr14	20916958	T	C	0	10	0	6	Unknown	0.00216450216450216	0.0108359133126935	0.00216450216450216	12	20916970	20917123	Known	0.00304518785894144
chr14	58953746	C	G	1	13	1	13	Unknown	7.47820104395691e-07	2.49273368131895e-08	7.47820104395691e-07	21	58949430	58953725	Known	1.82223161914781e-06
chr14	21546354	C	T	0	7	0	7	Unknown	0.000582750582750582	0.000582750582750582	0.000582750582750582	18	21545049	21546336	Known	0.000913182562118731
chr14	64882380	A	G	0	32	0	32	Unknown	1.09133125299295e-18	1.09133125299295e-18	1.09133125299295e-18	23	64882212	64882357	Known	7.35712098699596e-18
chr14	20925154	T	G	0	68	0	68	Unknown	3.36184980071499e-40	3.36184980071499e-40	3.36184980071499e-40	4	20925019	20925150	Known	4.97688920246551e-39
chr14	21924207	A	G	0	20	0	20	Unknown	7.25444455192477e-12	7.25444455192477e-12	7.25444455192477e-12	16	21900017	21924191	Known	2.9156335129564e-11
chr14	24615435	T	C	0	132	0	122	Unknown	1.38647128036143e-72	4.56741358440352e-64	1.38647128036143e-72	18	24614981	24615417	Known	4.00445528622037e-71
chr14	61509924	T	C	0	5	0	5	Unknown	0.00396825396825396	0.00396825396825396	0.00396825396825396	59	61504401	61509865	Known	0.00304518785894144
chr14	88862529	G	A	0	5	0	5	Unknown	0.00396825396825396	0.00396825396825396	0.00396825396825396	18	88862547	88883055	Known	0.00501737175556918
chr14	75359670	G	A	0	26	0	26	Unknown	4.03292046399341e-15	4.03292046399341e-15	4.03292046399341e-15	19	75359689	75360051	Known	2.12160422980796e-14
chr14	24736961	T	C	0	15	0	15	Unknown	1.28934500757877e-08	1.28934500757877e-08	1.28934500757877e-08	21	24736982	24737076	Known	3.84454493150513e-08
chr14	76045963	C	G	0	12	0	10	Unknown	1.08250882244691e-05	6.73038093956117e-05	1.08250882244691e-05	21	76045984	76088422	Known	2.26496519242087e-05
chr14	23312594	G	A	0	62	0	62	Unknown	6.57547154901795e-37	6.57547154901795e-37	6.57547154901795e-37	33	23312627	23312919	Known	8.88593540523251e-36
chr14	20764585	A	C	0	6	0	6	Unknown	0.00216450216450216	0.00216450216450216	0.00216450216450216	20	20764605	20766956	Known	0.00304518785894144
chr14	68234539	T	C	0	21	0	21	Unknown	3.71569111196148e-12	3.71569111196148e-12	3.71569111196148e-12	18	68234557	68235234	Known	1.57729481496232e-11
chr14	61449328	T	A	0	39	0	39	Unknown	7.34834444413446e-23	7.34834444413446e-23	7.34834444413446e-23	28	61449356	61451448	Known	6.3114351989563e-22
chr14	52496407	C	T	0	44	0	44	Unknown	7.61948145586816e-26	7.61948145586816e-26	7.61948145586816e-26	1	52496408	52505465	Known	7.38387906874593e-25
chr14	52496387	C	A	0	33	0	33	Unknown	2.77030241144367e-19	2.77030241144367e-19	2.77030241144367e-19	21	52496408	52505465	Known	1.94780689835634e-18
chr14	96771959	A	G	0	7	0	7	Unknown	0.000582750582750582	0.000582750582750582	0.000582750582750582	33	96770940	96771926	Known	0.000913182562118731
chr14	55255673	C	T	0	7	0	7	Unknown	0.000582750582750582	0.000582750582750582	0.000582750582750582	39	55251338	55255634	Known	0.000913182562118731
chr14	93107590	C	T	0	16	0	13	Unknown	1.92296598273177e-07	3.22419435443569e-06	1.92296598273177e-07	7	93081824	93107583	Known	5.01776597442673e-07
chr14	105935824	G	A	0	21	0	19	Unknown	5.65846675050138e-11	4.70034925663127e-10	5.65846675050138e-11	20	105933079	105935804	Known	2.13442292534918e-10
chr14	51111485	T	C	0	45	0	43	Unknown	3.01315857572968e-25	2.08230154730727e-23	3.01315857572968e-25	23	51107611	51111462	Known	2.82699527519097e-24
chr14	77928525	A	G	0	209	0	209	Unknown	3.78764822225924e-125	3.78764822225924e-125	3.78764822225924e-125	22	77926149	77928503	Known	2.18792385544622e-123
chr14	104167545	G	A	0	12	0	12	Unknown	7.3960230105068e-07	7.3960230105068e-07	7.3960230105068e-07	7	104167064	104167538	Known	1.80969134459743e-06
chr14	104167564	A	G	0	6	0	6	Unknown	0.00216450216450216	0.00216450216450216	0.00216450216450216	26	104167064	104167538	Known	0.00304518785894144
chr14	21967916	A	G	0	32	0	32	Unknown	1.09133125299295e-18	1.09133125299295e-18	1.09133125299295e-18	8	21967744	21967908	Known	7.35712098699596e-18
chr14	57099859	G	A	0	5	0	5	Unknown	0.00396825396825396	0.00396825396825396	0.00396825396825396	30	57099889	57101617	Known	0.00501737175556918
chr14	59797235	A	G	0	15	0	15	Unknown	1.28934500757877e-08	1.28934500757877e-08	1.28934500757877e-08	16	59793709	59797219	Known	3.84454493150513e-08
chr14	21829129	C	G	0	21	0	21	Unknown	3.71569111196148e-12	3.71569111196148e-12	3.71569111196148e-12	2	21829131	21829237	Known	1.57729481496232e-11
chr14	31582380	A	G	0	38	0	38	Unknown	1.45082697999576e-22	1.45082697999576e-22	1.45082697999576e-22	15	31582395	31582483	Known	1.22118179516214e-21
chr14	81251255	T	C	0	10	0	10	Unknown	1.08250882244691e-05	1.08250882244691e-05	1.08250882244691e-05	16	81244390	81251239	Known	2.26496519242087e-05
chr14	105179194	T	C	0	13	0	13	Unknown	1.92296598273177e-07	1.92296598273177e-07	1.92296598273177e-07	29	105178890	105179165	Known	5.01776597442673e-07
chr14	39517925	T	C	0	85	0	85	Unknown	2.18702524753309e-50	2.18702524753309e-50	2.18702524753309e-50	8	39517933	39524347	Known	4.21109567270098e-49
chr14	105418145	G	A	3	10	0	10	Unknown	1.08250882244691e-05	0.000107686095032979	1.08250882244691e-05	14	105417140	105418131	Novel	2.26496519242087e-05
chr14	45696037	T	G	0	16	0	16	Unknown	3.32734195504201e-09	3.32734195504201e-09	3.32734195504201e-09	2	45696039	45696866	Known	1.05515063504346e-08
chr14	21967916	A	G	0	5	0	5	Unknown	0.00396825396825396	0.00396825396825396	0.00396825396825396	30	21967946	21968637	Known	7.35712098699596e-18
chr14	58893791	T	G	0	20	0	19	Unknown	5.65846675050138e-11	1.52343335590421e-10	5.65846675050138e-11	19	58890813	58893772	Known	2.13442292534918e-10
chr14	103188738	C	T	0	14	0	14	Unknown	2.49273368131895e-08	2.49273368131895e-08	2.49273368131895e-08	15	103188753	103192805	Known	7.03409331912417e-08
chr14	45606287	C	T	0	4	0	4	Unknown	0.0285714285714286	0.0285714285714286	0.0285714285714286	15	45605742	45606272	Known	0.0302231341369582
chr14	105916420	C	T	0	21	0	7	Unknown	0.000582750582750582	0.00431012626134578	0.000582750582750582	25	105915746	105916395	Known	0.000913182562118731
chr14	61445967	A	G	0	27	0	27	Unknown	1.02725332573417e-15	1.02725332573417e-15	1.02725332573417e-15	18	61444356	61445949	Known	5.5528225644273e-15
chr14	21551069	T	C	0	9	0	8	Unknown	0.000155400155400155	0.000411353352529824	0.000155400155400155	7	21551076	21551994	Known	0.00027169665151861
chr14	103934488	T	C	0	27	0	27	Unknown	1.02725332573417e-15	1.02725332573417e-15	1.02725332573417e-15	35	103934523	103941330	Known	5.5528225644273e-15
chr14	31381351	T	C	0	7	0	6	Unknown	0.00216450216450216	0.00466200466200466	0.00216450216450216	37	31381388	31382730	Known	0.00304518785894144
chr14	74196686	T	C	0	13	0	13	Unknown	1.92296598273177e-07	1.92296598273177e-07	1.92296598273177e-07	2	74196688	74203701	Known	5.01776597442673e-07
chr14	24615435	T	C	0	247	0	247	Unknown	1.08982140897422e-147	1.08982140897422e-147	1.08982140897422e-147	14	24615449	24615743	Known	4.00445528622037e-71
chr14	105411735	G	A	0	25	0	25	Unknown	1.58214572048971e-14	1.58214572048971e-14	1.58214572048971e-14	2	105411737	105413223	Novel	8.02237743986695e-14
chr14	105413223	A	G	0	26	0	25	Unknown	1.58214572048971e-14	5.44444262639107e-14	1.58214572048971e-14	0	105411737	105413223	Novel	8.02237743986695e-14
chr14	61509924	T	C	0	31	0	25	Unknown	1.58214572048971e-14	9.98986840290322e-12	1.58214572048971e-14	6	61509930	61510168	Known	0.00304518785894144
chr14	105412755	T	A	0	5	0	5	Unknown	0.00396825396825396	0.00396825396825396	0.00396825396825396	11	105412766	105414252	Novel	0.00501737175556918
chr14	96797724	G	A	0	7	0	7	Unknown	0.000582750582750582	0.000582750582750582	0.000582750582750582	11	96795971	96797713	Known	0.000913182562118731
chr14	59357045	G	A	0	4	0	4	Unknown	0.0285714285714286	0.0285714285714286	0.0285714285714286	3	59355640	59357042	Known	0.0302231341369582
chr14	24910973	T	G	0	7	0	7	Unknown	0.000582750582750582	0.000582750582750582	0.000582750582750582	28	24911001	24911384	Known	0.000913182562118731
chr14	24910974	T	A	0	7	0	7	Unknown	0.000582750582750582	0.000582750582750582	0.000582750582750582	27	24911001	24911384	Known	0.000913182562118731
chr14	102894593	G	A	0	21	0	21	Unknown	3.71569111196148e-12	3.71569111196148e-12	3.71569111196148e-12	6	102891628	102894587	Known	1.57729481496232e-11
chr14	31858209	C	T	0	8	0	8	Unknown	0.000155400155400155	0.000155400155400155	0.000155400155400155	2	31858211	31863258	Known	0.00027169665151861
chr14	105350868	C	T	0	10	0	10	Unknown	1.08250882244691e-05	1.08250882244691e-05	1.08250882244691e-05	18	105350886	105351706	Known	2.26496519242087e-05
chr14	105916420	C	T	0	21	0	11	Unknown	2.83514215402761e-06	0.000164798945286751	2.83514215402761e-06	25	105911848	105916395	Known	0.000913182562118731
chr14	51237701	A	G	0	18	0	18	Unknown	2.20382389230053e-10	2.20382389230053e-10	2.20382389230053e-10	9	51237710	51238050	Known	7.83168297553362e-10
chr14	31819913	A	G	0	5	0	5	Unknown	0.00396825396825396	0.00396825396825396	0.00396825396825396	10	31819923	31827843	Known	0.00501737175556918
chr14	90745422	T	C	0	4	0	4	Unknown	0.0285714285714286	0.0285714285714286	0.0285714285714286	16	90744805	90745406	Known	0.0302231341369582
chr14	96781912	T	C	0	4	0	4	Unknown	0.0285714285714286	0.0285714285714286	0.0285714285714286	8	96781920	96782870	Known	0.0302231341369582
chr14	77793237	G	A	0	8	0	7	Unknown	0.000582750582750582	0.0013986013986014	0.000582750582750582	11	77793248	77793815	Known	0.000913182562118731
chr14	24614361	T	G	0	52	0	52	Unknown	6.31685663097201e-31	6.31685663097201e-31	6.31685663097201e-31	3	24614364	24614452	Known	7.29782730778178e-30
chr14	23374435	G	A	0	21	0	21	Unknown	3.71569111196148e-12	3.71569111196148e-12	3.71569111196148e-12	20	23374455	23374545	Known	1.57729481496232e-11
chr14	20764585	A	C	0	5	0	5	Unknown	0.00396825396825396	0.00396825396825396	0.00396825396825396	36	20764013	20764549	Known	0.00304518785894144
chr14	23299286	T	C	0	18	0	17	Unknown	4.28521312391768e-10	2.09363269768552e-09	4.28521312391768e-10	27	23299149	23299259	Known	6.38557246618145e-06
chr14	23299135	G	T	0	38	0	23	Unknown	1.21456053142928e-13	1.81363463027813e-09	1.21456053142928e-13	14	23299149	23299259	Known	3.84454493150513e-08
chr14	39556185	G	C	0	38	0	38	Unknown	1.45082697999576e-22	1.45082697999576e-22	1.45082697999576e-22	27	39556212	39560681	Known	1.22118179516214e-21
chr14	23299286	T	C	0	11	0	11	Unknown	2.83514215402761e-06	2.83514215402761e-06	2.83514215402761e-06	24	23299149	23299262	Known	6.38557246618145e-06
chr14	23299135	G	T	0	38	0	15	Unknown	1.28934500757877e-08	1.08926965471278e-05	1.28934500757877e-08	14	23299149	23299262	Known	3.84454493150513e-08
chr14	24567687	G	A	11	4	11	4	Unknown	0.0498084291187739	1.28934500757877e-08	0.0498084291187739	3	24567596	24567684	Known	0.0498084291187739
chr14	93170993	C	T	0	6	0	6	Unknown	0.00216450216450216	0.00216450216450216	0.00216450216450216	8	93170706	93170985	Known	0.00304518785894144
chr14	88883180	T	A	0	6	0	6	Unknown	0.00216450216450216	0.00216450216450216	0.00216450216450216	8	88883188	88892576	Known	0.00304518785894144
chr14	77745193	A	C	0	5	0	5	Unknown	0.00396825396825396	0.00396825396825396	0.00396825396825396	19	77745212	77746166	Known	0.00501737175556918
chr1	144922523	C	T	141	22	141	22	Unknown	2.23168067424358e-07	3.3132422832945e-97	2.23168067424358e-07	4	144922279	144922519	Known	5.8027636948999e-07
chr1	147076702	A	G	0	13	0	13	Unknown	1.92296598273177e-07	1.92296598273177e-07	1.92296598273177e-07	2	147076704	147078577	Known	5.01776597442673e-07
chr1	39934315	T	G	59	9	56	9	Unknown	0.0014519363468676	1.92146525359865e-35	0.0014519363468676	28	39929358	39934287	Known	0.00221512401754114
chr1	201112981	A	G	0	6	0	6	Unknown	0.00216450216450216	0.00216450216450216	0.00216450216450216	33	201104943	201112948	Known	0.00304518785894144
chr1	38449910	T	C	16	11	16	11	Unknown	0.000272409244709524	1.02725332573417e-15	0.000272409244709524	22	38449932	38450379	Known	0.000469583168469431
chr1	76257892	A	T	1	5	1	5	Unknown	0.00757575757575756	0.00216450216450216	0.00757575757575756	10	76257256	76257882	SemiNovel	0.000496044690376591
chr1	1158631	A	G	0	167	0	162	Unknown	1.32123158536285e-96	1.54973665410999e-90	1.32123158536285e-96	7	1154307	1158624	Known	4.8654353130987e-95
chr1	11301714	A	G	0	9	0	9	Unknown	4.11353352529823e-05	4.11353352529823e-05	4.11353352529823e-05	24	11301738	11303171	Known	7.94653755116629e-05
chr1	246021941	T	C	0	9	0	9	Unknown	4.11353352529823e-05	4.11353352529823e-05	4.11353352529823e-05	31	246021972	246027101	Known	7.94653755116629e-05
chr1	236718620	T	C	0	34	0	34	Unknown	7.02912552157359e-20	7.02912552157359e-20	7.02912552157359e-20	24	236718052	236718596	Known	5.20296577551654e-19
chr1	77634948	G	A	0	42	0	42	Unknown	1.19124873924197e-24	1.19124873924197e-24	1.19124873924197e-24	3	77632515	77634945	Known	1.09669337056464e-23
chr1	143906122	C	A	13	6	13	6	Unknown	0.0196560196560196	5.65846675050138e-11	0.0196560196560196	14	143906136	143910078	Known	0.0228428536120844
chr1	46125880	T	C	17	17	17	17	Unknown	1.03827698698423e-06	7.02912552157359e-20	1.03827698698423e-06	24	46124814	46125856	Known	2.5113004956121e-06
chr1	225600169	C	T	0	65	0	64	Unknown	8.35033111358804e-38	1.3884852898175e-36	8.35033111358804e-38	13	225599142	225600156	Known	1.16588035358438e-36
chr1	142700046	G	T	24	12	0	8	Unknown	0.000155400155400155	0.00252822279857954	5.64230196734601e-09	9	142697873	142700037	SemiNovel	1.77209185456304e-08
chr1	142700052	T	G	28	8	0	8	Unknown	0.000155400155400155	0.00252822279857954	5.64230196734601e-09	15	142697873	142700037	SemiNovel	1.77209185456304e-08
chr1	117487710	A	G	0	43	0	43	Unknown	3.01315857572968e-25	3.01315857572968e-25	3.01315857572968e-25	4	117487714	117491814	Known	2.82699527519097e-24
chr1	117487711	T	A	0	43	0	43	Unknown	3.01315857572968e-25	3.01315857572968e-25	3.01315857572968e-25	3	117487714	117491814	Known	2.82699527519097e-24
chr1	144014068	T	C	0	23	0	23	Unknown	1.21456053142928e-13	1.21456053142928e-13	1.21456053142928e-13	25	144014093	144053506	Known	5.77112149288815e-13
chr1	214542819	T	C	0	23	0	21	Unknown	3.71569111196148e-12	3.64368159428779e-11	3.71569111196148e-12	19	214538018	214542800	Known	1.57729481496232e-11
chr1	1599888	A	G	1	6	0	6	Unknown	0.00216450216450216	0.00466200466200466	0.00216450216450216	23	1599911	1601103	Known	0.00304518785894144
chr1	223905532	G	A	2	405	2	404	Unknown	2.17204969615621e-238	2.67164784274891e-241	2.17204969615621e-238	1	223905533	223931802	Known	4.92219877298168e-236
chr1	242030151	A	G	0	5	0	5	Unknown	0.00396825396825396	0.00396825396825396	0.00396825396825396	19	242024804	242030132	Known	0.00501737175556918
chr1	18023365	C	T	0	8	0	8	Unknown	0.000155400155400155	0.000155400155400155	0.000155400155400155	22	18021775	18023343	Known	0.00027169665151861
chr1	220154768	C	T	0	15	0	15	Unknown	1.28934500757877e-08	1.28934500757877e-08	1.28934500757877e-08	31	220154799	220156114	Known	3.84454493150513e-08
chr1	151316161	G	A	0	21	0	21	Unknown	3.71569111196148e-12	3.71569111196148e-12	3.71569111196148e-12	4	151315918	151316157	Known	1.57729481496232e-11
chr1	1277533	T	C	0	38	0	35	Unknown	1.78274922648608e-20	3.09316312135096e-18	1.78274922648608e-20	3	1277536	1277743	Known	1.38941249238836e-19
chr1	19950062	T	C	0	291	0	290	Unknown	1.52613742185198e-173	1.11599784001451e-171	1.52613742185198e-173	15	19950077	19952881	Known	1.8733336853233e-171
chr1	183094547	T	C	0	154	0	154	Unknown	8.44265687398738e-92	8.44265687398738e-92	8.44265687398738e-92	15	183094011	183094532	Known	2.85885829319159e-90
chr1	12009955	C	T	100	57	100	57	Unknown	1.34120252527941e-20	1.33193151519909e-93	1.34120252527941e-20	8	12009963	12010414	Known	1.05929829476492e-19
chr1	59127086	G	A	0	19	0	19	Unknown	5.65846675050138e-11	5.65846675050138e-11	5.65846675050138e-11	8	59126899	59127078	Known	2.13442292534918e-10
chr1	1647814	T	C	17	12	15	11	Unknown	0.000255817319505735	3.29926899079812e-13	0.000255817319505735	29	1643839	1647785	Known	0.000441757223484113
chr1	204978704	G	A	0	14	0	6	Unknown	0.00216450216450216	0.0159420289855072	0.00216450216450216	19	204971876	204978685	Known	0.00304518785894144
chr1	184677464	G	A	0	10	0	10	Unknown	1.08250882244691e-05	1.08250882244691e-05	1.08250882244691e-05	14	184677478	184679528	Known	2.26496519242087e-05
chr1	145109549	G	T	0	75	0	67	Unknown	1.33485212675445e-39	8.49830808906913e-34	1.33485212675445e-39	25	145104017	145109524	Known	1.94676948783099e-38
chr1	23885498	T	C	0	34	0	34	Unknown	7.02912552157359e-20	7.02912552157359e-20	7.02912552157359e-20	12	23885510	23885618	Known	5.20296577551654e-19
chr1	85816134	T	C	0	9	0	9	Unknown	4.11353352529823e-05	4.11353352529823e-05	4.11353352529823e-05	36	85790566	85816098	Known	7.94653755116629e-05
chr1	65886398	T	C	0	9	0	9	Unknown	4.11353352529823e-05	4.11353352529823e-05	4.11353352529823e-05	25	65886423	65890986	Known	7.94653755116629e-05
chr1	990773	C	T	0	11	0	11	Unknown	2.83514215402761e-06	2.83514215402761e-06	2.83514215402761e-06	16	990595	990757	Novel	6.38557246618145e-06
chr1	110466709	T	C	0	5	0	5	Unknown	0.00396825396825396	0.00396825396825396	0.00396825396825396	27	110464616	110466682	Known	0.00501737175556918
chr1	156450740	G	A	0	13	0	13	Unknown	1.92296598273177e-07	1.92296598273177e-07	1.92296598273177e-07	23	156450763	156452229	Known	5.01776597442673e-07
chr1	110466810	C	A	21	31	21	31	Unknown	1.37043187996582e-12	6.31685663097201e-31	1.37043187996582e-12	2	110466812	110467398	Known	6.17322984461669e-12
chr1	55638075	G	A	0	17	0	17	Unknown	4.28521312391768e-10	4.28521312391768e-10	4.28521312391768e-10	25	55637351	55638050	Known	1.46283173384258e-09
chr1	143467599	C	G	29	12	28	12	Unknown	0.000185466050576271	1.97747290714164e-22	0.000185466050576271	28	143465438	143467571	Known	0.000322349843656456
chr1	146019922	G	A	0	6	0	6	Unknown	0.00216450216450216	0.00216450216450216	0.00216450216450216	1	146019923	146020854	Known	0.00304518785894144
chr1	150970577	G	T	0	4	0	4	Unknown	0.0285714285714286	0.0285714285714286	0.0285714285714286	19	150970255	150970558	Known	0.0302231341369582
chr1	1653046	T	A	12	26	12	26	Unknown	3.52259778355907e-11	1.45082697999576e-22	3.52259778355907e-11	11	1650894	1653035	Known	1.39109558583982e-10
chr1	236711323	T	C	0	27	0	26	Unknown	4.03292046399341e-15	2.87630931205564e-14	4.03292046399341e-15	11	236708215	236711312	Known	2.12160422980796e-14
chr1	46496709	A	G	19	10	19	9	Unknown	0.00182337085777706	1.99552559927311e-15	0.00182337085777706	30	46496433	46496679	Known	0.00274483931886113
chr1	70904800	G	T	16	7	16	7	Unknown	0.00916052183777647	1.21456053142928e-13	0.00916052183777647	16	70904509	70904784	Known	0.0111839607683753
chr1	224148928	G	T	2	7	2	7	Unknown	0.00113122171945701	4.11353352529823e-05	0.00113122171945701	6	224148934	224149779	Known	0.00174025022742578
chr1	162625020	G	A	0	43	0	41	Unknown	4.70826882652773e-24	2.98302698997232e-22	4.70826882652773e-24	19	162602421	162625001	Known	4.22882925699717e-23
chr1	36614713	C	G	0	4	0	4	Unknown	0.0285714285714286	0.0285714285714286	0.0285714285714286	20	36605767	36614693	Known	0.0302231341369582
chr1	236755837	C	T	0	25	0	25	Unknown	1.58214572048971e-14	1.58214572048971e-14	1.58214572048971e-14	14	236755410	236755823	Known	8.02237743986695e-14
chr1	64097432	C	T	0	59	0	59	Unknown	8.21129308980856e-35	8.21129308980856e-35	8.21129308980856e-35	21	64097453	64100500	Known	1.0426926483869e-33
chr1	16890671	T	C	5	6	5	6	Unknown	0.0123839009287926	2.83514215402761e-06	0.0123839009287926	10	16890681	16891302	Known	0.0148365075787812
chr1	16890672	G	A	5	6	5	6	Unknown	0.0123839009287926	2.83514215402761e-06	0.0123839009287926	9	16890681	16891302	Known	0.0148365075787812
chr1	6704635	A	G	0	20	0	18	Unknown	2.20382389230053e-10	3.35155338298926e-09	2.20382389230053e-10	17	6700117	6704618	Known	7.83168297553362e-10
chr1	26140573	C	A	0	55	0	55	Unknown	2.02989593113221e-32	2.02989593113221e-32	2.02989593113221e-32	5	26140484	26140568	Known	2.44084629106755e-31
chr1	29542637	A	G	0	12	0	12	Unknown	7.3960230105068e-07	7.3960230105068e-07	7.3960230105068e-07	11	29542648	29543100	Known	1.80969134459743e-06
chr1	206566904	T	C	50	28	50	28	Unknown	3.84364674621319e-10	3.43296115876455e-46	3.84364674621319e-10	2	206566261	206566902	Known	1.35447168831867e-09
chr1	183105705	G	A	0	168	0	168	Unknown	3.28476394520683e-100	3.28476394520683e-100	3.28476394520683e-100	15	183105720	183106804	Known	1.29025527767724e-98
chr1	161976234	A	G	0	8	0	8	Unknown	0.000155400155400155	0.000155400155400155	0.000155400155400155	29	161976263	161987190	Known	0.00027169665151861
chr1	214826196	G	A	0	30	0	28	Unknown	2.61482664732333e-16	8.38797201050371e-15	2.61482664732333e-16	25	214825229	214826171	Known	1.4785564881026e-15
chr1	151239051	T	C	0	97	0	97	Unknown	6.96147551590286e-58	6.96147551590286e-58	6.96147551590286e-58	12	151239063	151239649	Known	1.58980673409689e-56
chr1	26146514	G	C	28	26	23	25	Unknown	8.2363935448876e-10	4.02802269180863e-24	8.2363935448876e-10	6	26146520	26149510	Known	2.78261644303198e-09
chr1	226019633	T	C	0	20	0	20	Unknown	7.25444455192477e-12	7.25444455192477e-12	7.25444455192477e-12	27	226019660	226026355	Known	2.9156335129564e-11
chr1	200558363	T	C	0	5	0	5	Unknown	0.00396825396825396	0.00396825396825396	0.00396825396825396	18	200555355	200558345	Known	0.00501737175556918
chr1	180124288	G	C	0	9	0	9	Unknown	4.11353352529823e-05	4.11353352529823e-05	4.11353352529823e-05	19	180124307	180135626	Known	7.94653755116629e-05
chr1	186291512	T	C	0	5	0	5	Unknown	0.00396825396825396	0.00396825396825396	0.00396825396825396	32	186291544	186291650	Known	0.00501737175556918
chr1	36927733	G	A	0	28	0	28	Unknown	2.61482664732333e-16	2.61482664732333e-16	2.61482664732333e-16	31	36927764	36929407	Known	1.4785564881026e-15
chr1	11132217	G	A	0	47	0	47	Unknown	1.23023841859113e-27	1.23023841859113e-27	1.23023841859113e-27	11	11132228	11133991	Known	1.25843138235051e-26
chr1	16464673	G	A	25	10	25	10	Unknown	0.000925522068914156	1.78274922648608e-20	0.000925522068914156	7	16464680	16464770	Known	0.00142977871789256
chr1	143188614	T	G	3	8	3	8	Unknown	0.00103199174406605	2.83514215402761e-06	0.00103199174406605	14	143188628	143194122	Known	0.0015909197687172
chr1	143194143	G	A	0	5	0	4	Unknown	0.0285714285714286	0.0476190476190476	0.0285714285714286	21	143188628	143194122	Known	0.0302231341369582
chr1	143188623	C	G	0	11	0	11	Unknown	2.83514215402761e-06	2.83514215402761e-06	2.83514215402761e-06	5	143188628	143194122	Known	6.38557246618145e-06
chr1	143188627	A	G	0	11	0	11	Unknown	2.83514215402761e-06	2.83514215402761e-06	2.83514215402761e-06	1	143188628	143194122	Known	6.38557246618145e-06
chr1	65860687	A	C	0	10	0	9	Unknown	4.11353352529823e-05	0.00011907597046916	4.11353352529823e-05	28	65860715	65864496	Known	7.94653755116629e-05
chr1	11259343	T	G	16	5	16	5	Unknown	0.047842401500938	3.71569111196148e-12	0.047842401500938	28	11227574	11259315	Known	0.0479890074299501
chr1	144930596	C	A	20	9	20	9	Unknown	0.00188095099012792	6.65175199757689e-17	0.00188095099012792	12	144923821	144930584	Known	0.00282718449842697
chr1	179876988	C	G	0	5	0	5	Unknown	0.00396825396825396	0.00396825396825396	0.00396825396825396	30	179873157	179876958	Known	5.01776597442673e-07
chr1	17314942	G	A	0	11	0	11	Unknown	2.83514215402761e-06	2.83514215402761e-06	2.83514215402761e-06	27	17314969	17316186	Known	6.38557246618145e-06
chr1	99225627	G	A	0	104	0	87	Unknown	6.91415800546015e-52	1.94410370628037e-41	6.91415800546015e-52	17	99203945	99225610	Known	1.46283173384258e-09
chr1	1026939	G	A	6	5	6	5	Unknown	0.0350877192982457	2.83514215402761e-06	0.0350877192982457	6	1026945	1027371	Known	0.0364743899268284
chr1	183113862	C	T	0	7	0	6	Unknown	0.00216450216450216	0.00466200466200466	0.00216450216450216	23	183113885	183114091	Novel	0.00304518785894144
chr1	224492746	C	T	0	7	0	7	Unknown	0.000582750582750582	0.000582750582750582	0.000582750582750582	10	224492514	224492736	Known	0.000913182562118731
chr1	150199123	G	T	0	81	0	79	Unknown	8.63706788351565e-47	1.86003148764876e-44	8.63706788351565e-47	4	150199127	150201405	Known	1.47934895260681e-45
chr1	150738200	A	G	0	4	0	4	Unknown	0.0285714285714286	0.0285714285714286	0.0285714285714286	26	150737240	150738174	Known	0.0302231341369582
chr1	28861636	G	A	15	12	15	12	Unknown	5.06807897134001e-05	1.02725332573417e-15	5.06807897134001e-05	22	28861658	28861770	Known	9.73309038433355e-05
chr1	20982631	G	A	49	9	49	9	Unknown	0.00833322706414343	8.21129308980856e-35	0.00279366064901082	37	20982272	20982594	Known	0.00388579993955895
chr1	236700823	T	C	0	20	0	18	Unknown	2.20382389230053e-10	3.35155338298926e-09	2.20382389230053e-10	26	236689415	236700797	Known	7.83168297553362e-10
chr1	236700807	T	A	0	44	0	41	Unknown	4.70826882652773e-24	1.23549891806898e-21	4.70826882652773e-24	10	236689415	236700797	Known	4.22882925699717e-23
chr1	145311114	G	A	4	7	4	6	Unknown	0.0108359133126935	1.70108529241656e-05	0.0108359133126935	11	145310063	145311103	Known	0.013105036018489
chr1	55541174	A	G	0	6	0	6	Unknown	0.00216450216450216	0.00216450216450216	0.00216450216450216	44	55539579	55541130	Known	2.13442292534918e-10
chr1	210334081	T	C	0	6	0	6	Unknown	0.00216450216450216	0.00216450216450216	0.00216450216450216	7	210329255	210334074	Known	0.00304518785894144
chr1	236744712	C	A	0	27	0	27	Unknown	1.02725332573417e-15	1.02725332573417e-15	1.02725332573417e-15	2	236744714	236746036	Known	5.5528225644273e-15
chr1	231057247	A	T	0	5	0	5	Unknown	0.00396825396825396	0.00396825396825396	0.00396825396825396	3	231057250	231059587	Known	0.00501737175556918
chr1	202715284	G	A	0	41	0	41	Unknown	4.70826882652773e-24	4.70826882652773e-24	4.70826882652773e-24	14	202715110	202715270	Known	4.22882925699717e-23
chr1	144606838	A	G	0	12	0	12	Unknown	7.3960230105068e-07	7.3960230105068e-07	7.3960230105068e-07	0	144606510	144606838	Known	1.80969134459743e-06
chr1	82421596	C	T	0	4	0	4	Unknown	0.0285714285714286	0.0285714285714286	0.0285714285714286	35	82417826	82421561	Known	0.0302231341369582
chr1	1647893	C	T	7	14	3	14	Unknown	9.77028592253238e-07	4.7003492566313e-08	9.77028592253238e-07	24	1647917	1650767	Known	2.36509961608713e-06
chr1	1650787	T	C	4	17	4	17	Unknown	4.7003492566313e-08	3.71569111196148e-12	4.7003492566313e-08	20	1647917	1650767	Known	1.31005003879241e-07
chr1	1650801	T	C	2	4	2	4	Unknown	0.0303030303030303	0.00216450216450216	0.0303030303030303	34	1647917	1650767	Known	0.0317470580628475
chr1	1650797	A	G	2	7	2	7	Unknown	0.00113122171945701	4.11353352529823e-05	0.00113122171945701	30	1647917	1650767	Known	0.00174025022742578
chr1	183105534	T	C	0	169	0	169	Unknown	4.11813877403552e-101	4.11813877403552e-101	4.11813877403552e-101	13	183104291	183105521	Known	1.63946443625792e-99
chr1	148016449	C	T	7	7	7	6	Unknown	0.0149068322981366	7.47820104395691e-07	0.0149068322981366	11	148016460	148017502	Known	0.0176509356713467
chr1	46655158	T	C	0	9	0	9	Unknown	4.11353352529823e-05	4.11353352529823e-05	4.11353352529823e-05	28	46655029	46655130	Known	7.94653755116629e-05
chr1	104076462	C	T	0	14	0	14	Unknown	2.49273368131895e-08	2.49273368131895e-08	2.49273368131895e-08	17	104076479	104077396	Known	7.03409331912417e-08
chr1	220197625	G	T	0	80	0	80	Unknown	2.17284726629336e-47	2.17284726629336e-47	2.17284726629336e-47	19	220195860	220197606	Known	3.83305871047918e-46
chr1	173808677	G	A	0	9	0	8	Unknown	0.000155400155400155	0.000411353352529824	0.000155400155400155	7	173808684	173810004	Known	0.00027169665151861
chr1	222833538	C	G	0	13	0	13	Unknown	1.92296598273177e-07	1.92296598273177e-07	1.92296598273177e-07	19	222833348	222833519	Known	5.01776597442673e-07
chr1	236748505	T	C	0	21	0	21	Unknown	3.71569111196148e-12	3.71569111196148e-12	3.71569111196148e-12	11	236748516	236749120	Known	1.57729481496232e-11
chr1	55541174	A	G	0	19	0	19	Unknown	5.65846675050138e-11	5.65846675050138e-11	5.65846675050138e-11	22	55541196	55542908	Known	2.13442292534918e-10
chr1	26131654	G	A	0	29	0	25	Unknown	1.58214572048971e-14	2.72189691740849e-12	1.58214572048971e-14	21	26127651	26131633	Known	8.02237743986695e-14
chr1	100598866	G	A	0	8	0	8	Unknown	0.000155400155400155	0.000155400155400155	0.000155400155400155	5	100598871	100602438	Known	0.00027169665151861
chr1	100598867	C	T	0	8	0	8	Unknown	0.000155400155400155	0.000155400155400155	0.000155400155400155	4	100598871	100602438	Known	0.00027169665151861
chr1	220156704	T	C	0	16	0	16	Unknown	3.32734195504201e-09	3.32734195504201e-09	3.32734195504201e-09	36	220156740	220157548	Known	1.05515063504346e-08
chr1	220156729	C	T	0	48	0	48	Unknown	3.10797074170391e-28	3.10797074170391e-28	3.10797074170391e-28	11	220156740	220157548	Known	3.25839210144474e-27
chr1	168013850	T	C	0	28	0	28	Unknown	2.61482664732333e-16	2.61482664732333e-16	2.61482664732333e-16	27	168012378	168013823	Known	1.4785564881026e-15
chr1	209849002	T	C	0	84	0	84	Unknown	8.69664157254332e-50	8.69664157254332e-50	8.69664157254332e-50	4	209848894	209848998	Known	1.64232731235337e-48
chr1	109742485	G	A	0	5	0	5	Unknown	0.00396825396825396	0.00396825396825396	0.00396825396825396	9	109741296	109742476	Known	0.00501737175556918
chr1	206603535	G	A	0	17	0	17	Unknown	4.28521312391768e-10	4.28521312391768e-10	4.28521312391768e-10	23	206594625	206603512	Known	1.46283173384258e-09
chr1	121116688	A	G	70	22	70	22	Unknown	1.14603214822919e-07	1.38857619166355e-54	1.14603214822919e-07	1	121116047	121116687	Known	3.13774229431524e-07
chr1	209807972	G	A	0	34	0	34	Unknown	7.02912552157359e-20	7.02912552157359e-20	7.02912552157359e-20	11	209807983	209811253	Known	5.20296577551654e-19
chr1	203596318	A	G	0	38	0	38	Unknown	1.45082697999576e-22	1.45082697999576e-22	1.45082697999576e-22	29	203596347	203651870	Known	1.22118179516214e-21
chr1	52266242	G	A	68	34	68	34	Unknown	4.24342971827172e-12	1.39417767451805e-60	4.24342971827172e-12	14	52264083	52266228	Known	1.79872574820554e-11
chr1	52264064	A	G	51	28	51	28	Unknown	4.02510028312695e-10	8.63706788351565e-47	4.02510028312695e-10	19	52264083	52266228	Known	1.41671988459881e-09
chr1	22159008	C	A	0	5	0	5	Unknown	0.00396825396825396	0.00396825396825396	0.00396825396825396	20	22158289	22158988	Known	0.00501737175556918
chr1	142839854	G	A	6	6	4	6	Unknown	0.0108359133126935	6.73038093956117e-05	0.0108359133126935	6	142834458	142839848	Novel	0.013105036018489
chr1	44401384	A	G	0	13	0	6	Unknown	0.00216450216450216	0.0149068322981366	0.00216450216450216	4	44401388	44401765	Known	0.00304518785894144
chr1	15708540	A	G	2	5	2	5	Unknown	0.020979020979021	0.000582750582750582	0.020979020979021	16	15707947	15708524	Known	0.0242464479420148
chr1	47059934	T	C	0	9	0	6	Unknown	0.00216450216450216	0.0090497737556561	0.00216450216450216	18	47059952	47069857	Known	0.00304518785894144
chr1	220263059	G	A	0	7	0	7	Unknown	0.000582750582750582	0.000582750582750582	0.000582750582750582	31	220253196	220263028	Known	0.000913182562118731
chr1	233398713	C	T	0	13	0	9	Unknown	4.11353352529823e-05	0.00045766590389016	4.11353352529823e-05	9	233397911	233398704	Known	7.94653755116629e-05
chr1	246714587	G	A	0	13	0	12	Unknown	7.3960230105068e-07	1.34607618791224e-06	7.3960230105068e-07	17	246714604	246719875	Known	1.80969134459743e-06
chr1	236706862	G	C	0	28	0	7	Unknown	0.000582750582750582	0.00510543840177578	0.000582750582750582	2	236706087	236706860	Known	1.57729481496232e-11
chr1	144828548	G	A	60	7	60	7	Unknown	0.00662566455193547	1.33485212675445e-39	0.00662566455193547	7	144827928	144828541	Known	0.00824290868665621
chr1	32148571	A	G	0	4	0	4	Unknown	0.0285714285714286	0.0285714285714286	0.0285714285714286	32	32148603	32148795	Known	0.0302231341369582
chr1	206773659	A	G	0	18	0	13	Unknown	1.92296598273177e-07	7.41564701520208e-06	1.92296598273177e-07	3	206773662	206775690	Known	5.01776597442673e-07
chr1	225607144	C	T	0	31	0	31	Unknown	2.14855840432988e-18	2.14855840432988e-18	2.14855840432988e-18	10	225607154	225607417	Known	1.40658956870129e-17
chr1	155880573	C	G	0	22	0	18	Unknown	2.20382389230053e-10	7.10517910886125e-09	2.20382389230053e-10	22	155880595	155881034	Known	7.83168297553362e-10
chr1	3761479	C	T	0	5	0	4	Unknown	0.0285714285714286	0.0476190476190476	0.0285714285714286	8	3756340	3761471	Known	0.0302231341369582
chr1	93580581	G	C	0	5	0	5	Unknown	0.00396825396825396	0.00396825396825396	0.00396825396825396	36	93580340	93580545	Known	0.00501737175556918
chr1	149906413	T	C	0	5	0	5	Unknown	0.00396825396825396	0.00396825396825396	0.00396825396825396	6	149906419	149906879	Known	0.00501737175556918
chr1	197094030	C	T	0	4	0	4	Unknown	0.0285714285714286	0.0285714285714286	0.0285714285714286	30	197093461	197094000	Known	0.0302231341369582
chr1	32148571	A	G	0	4	0	4	Unknown	0.0285714285714286	0.0285714285714286	0.0285714285714286	36	32146668	32148535	Known	0.0302231341369582
chr1	16910172	G	A	5	11	5	11	Unknown	3.38540407215746e-05	3.32734195504201e-09	3.38540407215746e-05	19	16910191	16911984	Known	6.90678697823814e-05
chr1	99164434	G	A	65	19	65	19	Unknown	1.21182385359966e-06	8.69664157254332e-50	1.21182385359966e-06	27	99164461	99167373	Known	2.92146732627217e-06
chr1	145112485	C	T	1	120	1	114	Unknown	2.55849690786671e-66	2.85512894220186e-62	2.55849690786671e-66	34	145112519	145115735	Known	6.85211990052302e-65
chr1	99225627	G	A	0	104	0	17	Unknown	4.28521312391768e-10	7.49395921632233e-06	4.28521312391768e-10	17	99167459	99225610	Known	1.46283173384258e-09
chr1	171556165	G	C	0	18	0	11	Unknown	2.83514215402761e-06	0.000105937814502887	2.83514215402761e-06	23	171553665	171556142	Known	0.00304518785894144
chr1	32158374	T	C	4	7	4	6	Unknown	0.0108359133126935	1.70108529241656e-05	0.0108359133126935	6	32158243	32158368	Known	0.013105036018489
chr1	24137247	G	A	5	7	4	7	Unknown	0.00386996904024767	9.61482991365885e-06	0.00386996904024767	21	24134813	24137226	Known	0.00501737175556918
chr1	214564340	T	C	0	16	0	15	Unknown	1.28934500757877e-08	5.65648132357139e-08	1.28934500757877e-08	9	214560265	214564331	Known	3.84454493150513e-08
chr1	46078854	A	G	49	24	45	22	Unknown	6.04130762601772e-08	9.45403361974849e-35	6.04130762601772e-08	13	46072263	46078841	Known	1.67271543855716e-07
chr1	159862153	T	C	0	10	0	9	Unknown	4.11353352529823e-05	0.00011907597046916	4.11353352529823e-05	16	159860187	159862137	Novel	7.94653755116629e-05
chr1	45224998	A	C	21	23	21	23	Unknown	4.62713756669436e-09	7.61948145586816e-26	4.62713756669436e-09	22	45225020	45225952	Known	1.4594804359188e-08
chr1	10596341	C	T	17	8	13	6	Unknown	0.0196560196560196	1.16490383322789e-08	0.0196560196560196	13	10596354	10659295	Known	0.0228428536120844
chr1	46095272	T	C	13	16	13	16	Unknown	1.69744271767367e-06	6.65175199757689e-17	1.69744271767367e-06	24	46094080	46095248	Known	4.05240376520796e-06
chr1	33133968	T	C	0	28	0	28	Unknown	2.61482664732333e-16	2.61482664732333e-16	2.61482664732333e-16	31	33133999	33134340	Known	1.4785564881026e-15
chr1	236719135	T	C	0	9	0	9	Unknown	4.11353352529823e-05	4.11353352529823e-05	4.11353352529823e-05	30	236718955	236719105	Known	7.94653755116629e-05
chr1	65858145	G	A	0	11	0	11	Unknown	2.83514215402761e-06	2.83514215402761e-06	2.83514215402761e-06	31	65855310	65858114	Known	6.38557246618145e-06
chr1	142699234	G	A	17	11	17	11	Unknown	0.000288433317927732	2.61482664732333e-16	0.000288433317927732	15	142697873	142699219	Known	0.000496044690376591
chr1	39806610	C	T	0	7	0	7	Unknown	0.000582750582750582	0.000582750582750582	0.000582750582750582	15	39806625	39812649	Known	0.000913182562118731
chr1	167906239	A	C	0	15	0	15	Unknown	1.28934500757877e-08	1.28934500757877e-08	1.28934500757877e-08	7	167906246	167921038	Known	3.84454493150513e-08
chr1	155185354	T	C	1	9	1	9	Unknown	0.00011907597046916	1.08250882244691e-05	0.00011907597046916	0	155184953	155185354	Known	0.000223438094905824
chr1	144158189	G	A	35	11	35	11	Unknown	0.000248190284081964	2.43430155168019e-27	0.000248190284081964	11	144157135	144158178	Known	0.00042908954043748
chr1	144598755	G	A	23	11	16	9	Unknown	0.00163083541184905	1.98193924361556e-11	0.00163083541184905	25	144598780	144606369	Known	0.0024676122872662
chr1	144852476	T	C	15	4	11	4	Unknown	0.0498084291187739	5.01057230756894e-07	0.0498084291187739	23	144852499	144854165	Known	0.0498084291187739
chr1	16641899	C	T	0	8	0	5	Unknown	0.00396825396825396	0.0128205128205128	0.00396825396825396	31	16641930	16678750	Known	0.00501737175556918
chr1	209811886	T	G	0	69	0	69	Unknown	8.46597212588787e-41	8.46597212588787e-41	8.46597212588787e-41	7	209811326	209811879	Known	1.27248744300335e-39
chr1	236702210	A	G	0	14	0	14	Unknown	2.49273368131895e-08	2.49273368131895e-08	2.49273368131895e-08	31	236700885	236702179	Known	7.03409331912417e-08
chr1	236700857	C	T	0	17	0	17	Unknown	4.28521312391768e-10	4.28521312391768e-10	4.28521312391768e-10	28	236700885	236702179	Known	1.46283173384258e-09
chr1	236702209	C	T	0	14	0	14	Unknown	2.49273368131895e-08	2.49273368131895e-08	2.49273368131895e-08	30	236700885	236702179	Known	7.03409331912417e-08
chr1	888659	T	C	0	33	0	33	Unknown	2.77030241144367e-19	2.77030241144367e-19	2.77030241144367e-19	9	888668	889162	Known	1.94780689835634e-18
chr1	888639	T	C	0	21	0	21	Unknown	3.71569111196148e-12	3.71569111196148e-12	3.71569111196148e-12	29	888668	889162	Known	1.57729481496232e-11
chr1	214492286	G	A	0	6	0	6	Unknown	0.00216450216450216	0.00216450216450216	0.00216450216450216	40	214492326	214497984	Known	0.00304518785894144
chr1	10003320	G	A	0	33	0	31	Unknown	2.14855840432988e-18	1.64832993480896e-16	2.14855840432988e-18	13	10002840	10003307	Known	1.40658956870129e-17
chr1	19583636	C	T	0	46	0	45	Unknown	9.63136700882183e-27	2.28824345857943e-25	9.63136700882183e-27	3	19583639	19583948	Known	9.55353778046771e-26
chr1	180145088	A	G	0	20	0	20	Unknown	7.25444455192477e-12	7.25444455192477e-12	7.25444455192477e-12	22	180144501	180145066	Known	2.9156335129564e-11
chr1	242012033	G	A	0	8	0	8	Unknown	0.000155400155400155	0.000155400155400155	0.000155400155400155	0	242011655	242012033	Known	0.00027169665151861
chr1	44401384	A	G	0	13	0	6	Unknown	0.00216450216450216	0.0149068322981366	0.00216450216450216	4	44401388	44401741	Known	0.00304518785894144
chr1	27691177	T	C	0	5	0	5	Unknown	0.00396825396825396	0.00396825396825396	0.00396825396825396	25	27690885	27691152	Known	0.00501737175556918
chr1	144952581	G	C	11	5	11	5	Unknown	0.0433815350389321	3.32734195504201e-09	0.0433815350389321	15	144952376	144952566	Known	0.044406533087107
chr1	109338861	G	C	0	59	0	59	Unknown	8.21129308980856e-35	8.21129308980856e-35	8.21129308980856e-35	5	109337529	109338856	Known	1.0426926483869e-33
chr1	160264358	A	C	84	16	84	16	Unknown	0.000385236462037961	1.39417767451805e-60	7.9564867313635e-06	25	160264383	160264558	Known	1.75710718969991e-05
chr1	179876988	C	G	0	13	0	13	Unknown	1.92296598273177e-07	1.92296598273177e-07	1.92296598273177e-07	11	179876999	179877740	Known	5.01776597442673e-07
chr1	16952993	C	G	2	4	2	4	Unknown	0.0303030303030303	0.00216450216450216	0.0303030303030303	1	16952994	16953640	Known	0.0317470580628475
chr1	151239051	T	C	0	19	0	19	Unknown	5.65846675050138e-11	5.65846675050138e-11	5.65846675050138e-11	55	151238915	151238996	Known	1.58980673409689e-56
chr1	171556165	G	C	0	18	0	6	Unknown	0.00216450216450216	0.0190615835777126	0.00216450216450216	23	171553680	171556142	SemiNovel	0.00304518785894144
chr1	165619079	C	T	0	62	0	60	Unknown	1.03503694409348e-35	2.65123012856415e-33	1.03503694409348e-35	1	165600530	165619078	Known	1.35520837213307e-34
chr1	206566048	G	C	32	13	32	13	Unknown	8.8848553408465e-05	9.63136700882183e-27	8.8848553408465e-05	2	206557431	206566046	Known	0.000168760695255537
chr1	205594782	C	T	0	4	0	4	Unknown	0.0285714285714286	0.0285714285714286	0.0285714285714286	2	205594784	205595194	Novel	0.00501737175556918
chr1	205595212	C	G	0	4	0	4	Unknown	0.0285714285714286	0.0285714285714286	0.0285714285714286	18	205594784	205595194	Novel	0.0302231341369582
chr1	144955288	A	G	94	50	87	49	Unknown	8.83316390423181e-18	5.01651211301049e-73	8.83316390423181e-18	4	144955292	144994591	Known	5.68176874713251e-17
chr1	55182300	T	A	10	6	10	6	Unknown	0.0176739587195649	3.32734195504201e-09	0.0176739587195649	27	55181692	55182273	Known	0.0207771278482994
chr1	23435538	G	A	18	7	18	7	Unknown	0.00962512664640325	1.58214572048971e-14	0.00962512664640325	23	23420873	23435515	Known	0.0117268912739057
chr1	887801	A	G	0	50	0	50	Unknown	1.98233060428362e-29	1.98233060428362e-29	1.98233060428362e-29	9	887519	887792	Known	2.18724567798485e-28
chr1	74665493	G	A	6	5	6	5	Unknown	0.0350877192982457	2.83514215402761e-06	0.0350877192982457	22	74665515	74667002	Known	0.0364743899268284
chr1	17314633	C	T	14	20	14	20	Unknown	1.69514610119874e-08	7.02912552157359e-20	1.69514610119874e-08	0	17313764	17314633	Known	5.00390823059268e-08
chr1	3755675	T	C	0	11	0	11	Unknown	2.83514215402761e-06	2.83514215402761e-06	2.83514215402761e-06	8	3755683	3756172	Known	6.38557246618145e-06
chr1	204978704	G	A	0	14	0	8	Unknown	0.000155400155400155	0.00193236714975845	0.000155400155400155	19	204957934	204978685	Known	0.00304518785894144
chr1	153719532	A	C	13	5	13	5	Unknown	0.0454545454545455	2.20382389230053e-10	0.0454545454545455	14	153719546	153719755	Known	0.0463032817804603
chr1	151209063	C	T	1	6	1	6	Unknown	0.00466200466200466	0.000582750582750582	0.00466200466200466	29	151206972	151209034	Known	0.00586683713552572
chr1	202733238	C	T	0	9	0	9	Unknown	4.11353352529823e-05	4.11353352529823e-05	4.11353352529823e-05	35	202733273	202736054	Known	7.94653755116629e-05
chr1	17319011	G	A	0	10	0	10	Unknown	1.08250882244691e-05	1.08250882244691e-05	1.08250882244691e-05	30	17318897	17318981	Known	2.26496519242087e-05
chr1	223934720	G	A	1	401	1	400	Unknown	1.07024209178658e-237	2.68560126394716e-238	1.07024209178658e-237	21	223933141	223934699	Known	2.25209514457376e-235
chr1	205130413	A	G	0	6	0	6	Unknown	0.00216450216450216	0.00216450216450216	0.00216450216450216	27	205129398	205130386	Known	0.00304518785894144
chr1	17739586	G	A	0	39	0	39	Unknown	7.34834444413446e-23	7.34834444413446e-23	7.34834444413446e-23	17	17738690	17739569	Known	6.3114351989563e-22
chr1	236706862	G	C	0	28	0	21	Unknown	3.71569111196148e-12	1.75834540864587e-09	3.71569111196148e-12	2	236706340	236706860	Known	1.57729481496232e-11
chr1	219383905	A	G	0	10	0	7	Unknown	0.000582750582750582	0.00309597523219814	0.000582750582750582	31	219366593	219383874	Known	0.000913182562118731
chr1	110561709	A	C	29	7	29	7	Unknown	0.0113334125453565	4.51964592630269e-21	0.0113334125453565	32	110561741	110562170	Known	0.0137005471311532
chr1	40881041	C	G	0	7	0	7	Unknown	0.000582750582750582	0.000582750582750582	0.000582750582750582	12	40881053	40881848	Known	0.000913182562118731
chr1	108313258	C	T	4	18	4	18	Unknown	7.10517910886125e-09	9.50525633292485e-13	7.10517910886125e-09	0	108311131	108313258	Known	2.22206556844005e-08
chr1	24785393	C	T	62	24	61	24	Unknown	1.79714470507899e-08	4.78459733977827e-49	1.79714470507899e-08	15	24782763	24785378	Known	5.29968798915186e-08
chr1	186301447	T	C	0	16	0	16	Unknown	3.32734195504201e-09	3.32734195504201e-09	3.32734195504201e-09	28	186301475	186302254	Known	1.05515063504346e-08
chr1	7880683	T	G	13	5	13	5	Unknown	0.0454545454545455	2.20382389230053e-10	0.0454545454545455	17	7880700	7886540	Known	0.0463032817804603
chr1	1166887	T	C	0	18	0	18	Unknown	2.20382389230053e-10	2.20382389230053e-10	2.20382389230053e-10	0	1164326	1166887	SemiNovel	7.83168297553362e-10
chr1	236702374	G	A	0	34	0	34	Unknown	7.02912552157359e-20	7.02912552157359e-20	7.02912552157359e-20	15	236702389	236703864	Known	5.20296577551654e-19
chr1	12024235	C	T	77	46	77	46	Unknown	1.5564972159764e-16	3.48032586702995e-73	1.5564972159764e-16	3	12023693	12024232	Known	9.15257644364564e-16
chr1	237048500	A	G	0	4	0	4	Unknown	0.0285714285714286	0.0285714285714286	0.0285714285714286	19	237048519	237049592	Known	0.0302231341369582
chr1	46078884	C	T	11	7	11	7	Unknown	0.00762463343108505	2.20382389230053e-10	0.00762463343108505	36	46078920	46079768	Known	0.00935533947854084
chr1	145109549	G	T	0	75	0	8	Unknown	0.000155400155400155	0.00641825196326468	0.000155400155400155	25	145096621	145109524	SemiNovel	1.94676948783099e-38
chr1	145298186	C	G	11	6	11	6	Unknown	0.0184042875922742	4.28521312391768e-10	0.0184042875922742	31	145297691	145298155	Known	0.0216012076680637
chr1	55319902	A	G	0	43	0	43	Unknown	3.01315857572968e-25	3.01315857572968e-25	3.01315857572968e-25	5	55319907	55330976	Known	2.82699527519097e-24
chr1	2452569	T	C	8	7	8	7	Unknown	0.00632183908045977	1.28934500757877e-08	0.00632183908045977	29	2452345	2452540	Known	0.00787823093529378
chr1	144916748	C	G	97	12	97	12	Unknown	0.000354644458488476	8.79583691857754e-65	0.000354644458488476	1	144916749	144917499	Known	0.000603571678051445
chr1	146052732	G	C	5	6	5	6	Unknown	0.0123839009287926	2.83514215402761e-06	0.0123839009287926	31	146052763	146053226	Known	0.0148365075787812
chr1	76257892	A	T	17	11	17	11	Unknown	0.000288433317927732	2.61482664732333e-16	0.000288433317927732	26	76257256	76257866	Known	0.000496044690376591
chr1	6659505	G	A	63	57	63	57	Unknown	2.00904974984911e-21	2.20013325001508e-71	2.00904974984911e-21	7	6659512	6661857	Known	1.62600564919107e-20
chr1	212274413	A	C	0	16	0	16	Unknown	3.32734195504201e-09	3.32734195504201e-09	3.32734195504201e-09	13	212274426	212276184	Known	1.05515063504346e-08
chr1	41446231	T	G	1	5	1	5	Unknown	0.00757575757575756	0.00216450216450216	0.00757575757575756	2	41446233	41448950	Known	0.00932644455419214
chr1	46476587	T	G	16	11	16	10	Unknown	0.000671520463702551	2.87630931205564e-14	0.000671520463702551	24	46476611	46485268	Known	0.00104616567216696
chr1	144677254	G	C	61	35	61	35	Unknown	1.29108126263663e-12	5.54047329719291e-57	1.29108126263663e-12	15	144677049	144677239	Known	5.82469433342651e-12
chr1	25889632	T	C	13	5	13	5	Unknown	0.0454545454545455	2.20382389230053e-10	0.0454545454545455	12	25889644	25890152	Known	0.0463032817804603
chr1	17991052	T	C	0	4	0	4	Unknown	0.0285714285714286	0.0285714285714286	0.0285714285714286	38	17991090	18014068	Known	0.0302231341369582
chr1	156303074	C	A	0	9	0	9	Unknown	4.11353352529823e-05	4.11353352529823e-05	4.11353352529823e-05	1	156303075	156303338	Known	7.94653755116629e-05
chr1	155230131	C	T	0	74	0	71	Unknown	5.36709544691826e-42	6.26223504146437e-39	5.36709544691826e-42	10	155228745	155230121	Known	8.41035275884106e-41
chr1	38435268	T	G	38	15	38	15	Unknown	1.92805776539471e-05	1.59425429257871e-31	1.92805776539471e-05	25	38435136	38435243	Known	3.98600573814232e-05
chr1	11884555	A	G	0	5	0	5	Unknown	0.00396825396825396	0.00396825396825396	0.00396825396825396	12	11883890	11884543	Known	0.00501737175556918
chr1	144915624	G	A	55	15	55	15	Unknown	2.63888332803838e-05	2.13171960004365e-41	2.63888332803838e-05	15	144915639	144916570	Known	5.42508742805378e-05
chr1	46498375	A	G	61	32	61	31	Unknown	4.41271010828702e-11	3.28079272095163e-53	4.41271010828702e-11	15	46498390	46499474	Known	1.73794705601785e-10
chr1	94930345	G	A	0	14	0	13	Unknown	1.92296598273177e-07	7.47820104395691e-07	1.92296598273177e-07	14	94924199	94930331	Known	5.01776597442673e-07
chr1	28834674	T	A	1	12	1	12	Unknown	9.82137070439672e-06	2.49273368131895e-08	1.34607618791224e-06	34	28832596	28834640	Known	3.23717587721588e-06
chr1	227069737	C	T	0	28	0	28	Unknown	2.61482664732333e-16	2.61482664732333e-16	2.61482664732333e-16	12	227069749	227071406	Known	1.4785564881026e-15
chr1	3807593	G	C	0	4	0	4	Unknown	0.0285714285714286	0.0285714285714286	0.0285714285714286	28	3807621	3809447	Known	0.0302231341369582
chr1	236717926	T	C	0	9	0	9	Unknown	4.11353352529823e-05	4.11353352529823e-05	4.11353352529823e-05	28	236717039	236717898	Known	7.94653755116629e-05
chr1	156011444	T	C	0	15	0	15	Unknown	1.28934500757877e-08	1.28934500757877e-08	1.28934500757877e-08	18	156011462	156011663	Known	3.84454493150513e-08
chr1	46032543	G	A	46	15	45	15	Unknown	2.24897278509832e-05	3.23513200211709e-34	2.24897278509832e-05	2	46032360	46032541	Known	4.63968755245073e-05
chr1	109884775	T	G	0	48	0	48	Unknown	3.10797074170391e-28	3.10797074170391e-28	3.10797074170391e-28	5	109884780	109888373	Known	3.25839210144474e-27
chr1	17301780	A	G	26	15	26	15	Unknown	1.27280622944498e-05	4.70826882652773e-24	1.27280622944498e-05	16	17301518	17301764	Known	2.6518296689851e-05
chr1	143392641	C	T	0	7	0	7	Unknown	0.000582750582750582	0.000582750582750582	0.000582750582750582	15	143392656	143393991	Known	0.000913182562118731
chr1	203787700	T	C	0	31	0	30	Unknown	1.69112338921449e-17	6.87538689385553e-17	1.69112338921449e-17	2	203786252	203787698	Known	1.04664905559367e-16
chrX	151896589	C	A	0	4	0	4	Unknown	0.0285714285714286	0.0285714285714286	0.0285714285714286	29	151877122	151896560	SemiNovel	0.0302231341369582
chrX	151896573	G	A	0	4	0	4	Unknown	0.0285714285714286	0.0285714285714286	0.0285714285714286	13	151877122	151896560	SemiNovel	0.0302231341369582
chrX	79943569	T	C	0	26	0	26	Unknown	4.03292046399341e-15	4.03292046399341e-15	4.03292046399341e-15	1	79942502	79943568	Known	2.12160422980796e-14
chrX	153633359	G	C	0	17	0	17	Unknown	4.28521312391768e-10	4.28521312391768e-10	4.28521312391768e-10	23	153633255	153633336	Known	1.46283173384258e-09
chrX	153042419	G	A	0	10	0	10	Unknown	1.08250882244691e-05	1.08250882244691e-05	1.08250882244691e-05	16	153042435	153042663	Known	2.26496519242087e-05
chrX	148582549	G	A	1	147	1	9	Unknown	0.00011907597046916	0.00166918311543634	0.00011907597046916	19	148582568	148583605	Known	6.88374706843403e-79
chrX	138897130	A	C	0	4	0	4	Unknown	0.0285714285714286	0.0285714285714286	0.0285714285714286	14	138897144	138899022	Known	0.0302231341369582
chrX	23858452	G	A	0	14	0	6	Unknown	0.00216450216450216	0.0159420289855072	0.00216450216450216	22	23851729	23858430	Known	0.00027169665151861
chrX	117528142	C	T	0	7	0	6	Unknown	0.00216450216450216	0.00466200466200466	0.00216450216450216	6	117528148	117529212	Known	0.00304518785894144
chrX	1508583	T	C	0	9	0	8	Unknown	0.000155400155400155	0.000411353352529824	0.000155400155400155	37	1508620	1510792	Known	0.00027169665151861
chrX	150151835	T	A	0	17	0	15	Unknown	1.28934500757877e-08	7.32771444189927e-08	1.28934500757877e-08	14	150151849	150154068	Known	3.84454493150513e-08
chrX	24075862	A	G	0	22	0	21	Unknown	3.71569111196148e-12	1.09310447828635e-11	3.71569111196148e-12	9	24075871	24078205	Known	1.57729481496232e-11
chrX	23858452	G	A	0	14	0	8	Unknown	0.000155400155400155	0.00193236714975845	0.000155400155400155	22	23851627	23858430	Known	0.00027169665151861
chrX	46472826	G	A	0	15	0	15	Unknown	1.28934500757877e-08	1.28934500757877e-08	1.28934500757877e-08	3	46472829	46480412	Known	3.84454493150513e-08
chrX	117907882	C	T	0	28	0	28	Unknown	2.61482664732333e-16	2.61482664732333e-16	2.61482664732333e-16	40	117900939	117907842	Known	1.4785564881026e-15
chrX	151909156	A	G	0	24	0	16	Unknown	3.32734195504201e-09	6.52346146607621e-07	3.32734195504201e-09	17	151908928	151909139	Known	0.000913182562118731
chrX	123034511	A	C	0	8	0	8	Unknown	0.000155400155400155	0.000155400155400155	0.000155400155400155	32	123034543	123040838	Known	0.00027169665151861
chrX	152018832	T	G	0	29	0	29	Unknown	6.65175199757689e-17	6.65175199757689e-17	6.65175199757689e-17	23	152014976	152018809	Known	3.95081882759305e-16
chrX	154020114	C	A	0	7	0	7	Unknown	0.000582750582750582	0.000582750582750582	0.000582750582750582	8	154020122	154020417	Known	0.000913182562118731
chrX	56843771	G	A	0	16	0	16	Unknown	3.32734195504201e-09	3.32734195504201e-09	3.32734195504201e-09	18	56758632	56843753	Known	1.05515063504346e-08
chrX	95990755	A	T	0	4	0	4	Unknown	0.0285714285714286	0.0285714285714286	0.0285714285714286	34	95990789	95993585	Known	0.0302231341369582
chrX	48125798	T	C	0	4	0	4	Unknown	0.0285714285714286	0.0285714285714286	0.0285714285714286	28	48125826	48126289	Known	0.0302231341369582
chrX	2632482	C	T	0	190	0	178	Unknown	3.22434465848264e-106	1.37112916520225e-94	3.22434465848264e-106	13	2632495	2635646	Known	1.80969134459743e-06
chrX	48763687	T	G	9	4	8	4	Unknown	0.046583850931677	1.34607618791224e-06	0.046583850931677	18	48762759	48763669	Known	0.047127755784588
chrX	2632482	C	T	0	190	0	12	Unknown	7.3960230105068e-07	0.000408200467601604	7.3960230105068e-07	13	2632495	2637702	Known	1.80969134459743e-06
chrX	135961587	G	T	0	8	0	8	Unknown	0.000155400155400155	0.000155400155400155	0.000155400155400155	25	135961612	135962756	Known	0.00027169665151861
chrX	154456747	A	G	0	24	0	24	Unknown	6.20201122431976e-14	6.20201122431976e-14	6.20201122431976e-14	17	154456764	154464510	Known	3.02002067220595e-13
chrX	151909156	A	G	0	24	0	7	Unknown	0.000582750582750582	0.00940128649183572	0.000582750582750582	17	151908979	151909139	SemiNovel	0.000913182562118731
chrX	23701823	G	A	0	26	0	26	Unknown	4.03292046399341e-15	4.03292046399341e-15	4.03292046399341e-15	35	23700643	23701788	Known	2.12160422980796e-14
chrX	148582549	G	A	1	147	0	135	Unknown	2.17307697679689e-80	1.61662686690347e-69	2.17307697679689e-80	19	148582568	148584842	Known	6.88374706843403e-79
chrX	23752487	A	T	0	4	0	4	Unknown	0.0285714285714286	0.0285714285714286	0.0285714285714286	29	23751334	23752458	Known	0.0302231341369582
chrX	23752488	T	C	0	4	0	4	Unknown	0.0285714285714286	0.0285714285714286	0.0285714285714286	30	23751334	23752458	Known	0.0302231341369582
chrX	151904488	C	A	0	8	0	6	Unknown	0.00216450216450216	0.00699300699300699	0.00216450216450216	30	151904518	151908778	Known	0.00304518785894144
chrX	151869121	C	G	41	51	40	49	Unknown	3.2283612304945e-19	1.92199773569099e-49	3.2283612304945e-19	21	151867307	151869100	Known	2.25908602969995e-18
chrX	151904488	C	A	0	5	0	4	Unknown	0.0285714285714286	0.0476190476190476	0.0285714285714286	29	151903295	151904459	Known	0.00304518785894144
chrX	2632482	C	T	0	79	0	79	Unknown	8.63706788351565e-47	8.63706788351565e-47	8.63706788351565e-47	19	2609468	2632463	Known	1.80969134459743e-06
chrX	49176209	G	A	1	4	1	4	Unknown	0.0476190476190476	0.00396825396825396	0.0476190476190476	2	49173767	49176207	Known	0.047911787665886
chrX	91356345	G	A	0	9	0	9	Unknown	4.11353352529823e-05	4.11353352529823e-05	4.11353352529823e-05	6	91356351	91529172	Novel	7.94653755116629e-05
chrX	151869249	A	T	77	47	77	47	Unknown	6.33311620265707e-17	4.3680203189448e-74	6.33311620265707e-17	3	151869165	151869246	Known	3.87886909210556e-16
chrX	15838366	C	T	0	4	0	4	Unknown	0.0285714285714286	0.0285714285714286	0.0285714285714286	36	15836765	15838330	Known	0.0302231341369582
chr2	201253956	A	G	39	20	28	16	Unknown	5.75679981355394e-06	1.49774819352852e-19	5.75679981355394e-06	10	201194203	201253946	Known	1.28093143887688e-05
chr2	33484679	T	A	0	6	0	6	Unknown	0.00216450216450216	0.00216450216450216	0.00216450216450216	24	33482578	33484655	Known	0.00304518785894144
chr2	242618050	A	G	33	25	33	23	Unknown	1.36913943991732e-08	5.7643277490456e-31	1.36913943991732e-08	14	242618064	242619644	Known	4.07422706060246e-08
chr2	238267717	C	T	0	39	0	39	Unknown	7.34834444413446e-23	7.34834444413446e-23	7.34834444413446e-23	39	238267226	238267678	Known	6.3114351989563e-22
chr2	71221822	A	G	0	24	0	24	Unknown	6.20201122431976e-14	6.20201122431976e-14	6.20201122431976e-14	4	71220905	71221818	Known	3.02002067220595e-13
chr2	71305456	C	T	38	48	38	48	Unknown	6.536874809796e-19	5.49953717215937e-51	6.536874809796e-19	8	71304766	71305448	Known	4.53120780933154e-18
chr2	99149946	G	A	3	5	3	5	Unknown	0.0128205128205128	0.000155400155400155	0.0128205128205128	12	99149958	99152192	Known	0.01527263678497
chr2	234750831	T	C	15	9	15	9	Unknown	0.00155923775962153	6.20201122431976e-14	0.00155923775962153	20	234750851	234752851	Known	0.00236291895053757
chr2	128757995	A	C	4	4	4	4	Unknown	0.0384615384615384	0.000155400155400155	0.0384615384615384	33	128758028	128767843	Known	0.0395351333941704
chr2	128878014	G	A	10	24	10	24	Unknown	1.74410653438171e-10	7.02912552157359e-20	1.74410653438171e-10	16	128878030	128878773	Known	6.46306647835035e-10
chr2	3481531	T	C	8	7	8	7	Unknown	0.00632183908045977	1.28934500757877e-08	0.00632183908045977	35	3481566	3482617	Known	0.00787823093529378
chr2	38536626	T	G	14	6	14	6	Unknown	0.0201960201960202	7.25444455192477e-12	0.0201960201960202	22	38536648	38537451	Known	0.0234334287110971
chr2	99995804	T	C	22	16	22	16	Unknown	4.10708230465476e-06	1.45082697999576e-22	4.10708230465476e-06	23	99995589	99995781	Known	9.18714082726874e-06
chr2	202260049	G	A	0	51	0	51	Unknown	5.00489409992406e-30	5.00489409992406e-30	5.00489409992406e-30	12	202259595	202260037	Known	5.62764046502911e-29
chr2	176046415	G	A	0	57	0	57	Unknown	1.29144299851988e-33	1.29144299851988e-33	1.29144299851988e-33	31	176046194	176046384	Known	1.60531268929939e-32
chr2	224862842	A	G	75	60	75	60	Unknown	1.72261178854316e-22	2.17307697679689e-80	1.72261178854316e-22	10	224856717	224862832	Known	1.44170861620686e-21
chr2	272203	C	T	0	36	0	11	Unknown	2.83514215402761e-06	0.000397583423970168	2.83514215402761e-06	11	272065	272192	Known	6.38557246618145e-06
chr2	33572555	G	A	93	66	93	66	Unknown	5.02554007372418e-24	8.37734302859907e-95	5.02554007372418e-24	22	33572577	33585664	Known	4.50007326966305e-23
chr2	128934400	T	C	12	10	12	10	Unknown	0.000521224571139487	9.50525633292485e-13	0.000521224571139487	12	128932432	128934388	Known	0.000867529709930468
chr2	238267717	C	T	0	101	0	101	Unknown	5.54937388092493e-60	5.54937388092493e-60	5.54937388092493e-60	14	238267731	238267849	Known	6.3114351989563e-22
chr2	180047908	T	C	0	5	0	5	Unknown	0.00396825396825396	0.00396825396825396	0.00396825396825396	7	180047915	180056514	Known	0.00501737175556918
chr2	23919375	C	T	9	18	9	18	Unknown	9.67089974755231e-08	1.02725332573417e-15	9.67089974755231e-08	8	23919383	23926056	Known	2.65521627738016e-07
chr2	86737583	A	C	41	10	39	7	Unknown	0.0122194736685245	1.91177745611954e-23	0.0122194736685245	19	86737602	86756341	Known	0.0147353947717859
chr2	232035429	G	A	33	37	33	37	Unknown	2.02955946603102e-14	2.13171960004365e-41	2.02955946603102e-14	6	232035435	232037249	Known	1.02381544296702e-13
chr2	61344671	A	G	4	4	4	4	Unknown	0.0384615384615384	0.000155400155400155	0.0384615384615384	4	61344675	61345163	Known	0.0395351333941704
chr2	209214770	A	G	0	11	0	10	Unknown	1.08250882244691e-05	1.70108529241656e-05	1.08250882244691e-05	22	209212747	209214748	Known	2.26496519242087e-05
chr2	85769711	C	G	34	25	34	25	Unknown	2.31991091979747e-09	8.21129308980856e-35	2.31991091979747e-09	23	85769496	85769688	Known	7.68780379046494e-09
chr2	231333763	A	G	45	18	43	16	Unknown	9.4225073371185e-06	2.54014358617744e-31	9.4225073371185e-06	5	231331930	231333758	Known	2.0715452697874e-05
chr2	153378459	T	C	0	32	0	31	Unknown	2.14855840432988e-18	3.60139313487677e-17	2.14855840432988e-18	2	153192234	153378457	Known	1.40658956870129e-17
chr2	20824498	C	T	0	15	0	15	Unknown	1.28934500757877e-08	1.28934500757877e-08	1.28934500757877e-08	6	20823791	20824492	Known	3.84454493150513e-08
chr2	20240668	C	A	0	244	0	244	Unknown	6.93241331812155e-146	6.93241331812155e-146	6.93241331812155e-146	16	20237375	20240652	Known	5.23663836799643e-144
chr2	201676441	G	A	0	12	0	12	Unknown	7.3960230105068e-07	7.3960230105068e-07	7.3960230105068e-07	9	201676450	201677931	Known	1.80969134459743e-06
chr2	231738269	G	A	0	76	0	76	Unknown	5.42208950250415e-45	5.42208950250415e-45	5.42208950250415e-45	3	231738272	231740335	Known	8.97386273841417e-44
chr2	231738263	C	T	0	76	0	76	Unknown	5.42208950250415e-45	5.42208950250415e-45	5.42208950250415e-45	9	231738272	231740335	Known	8.97386273841417e-44
chr2	220315970	G	A	0	5	0	5	Unknown	0.00396825396825396	0.00396825396825396	0.00396825396825396	31	220316001	220326604	SemiNovel	0.00501737175556918
chr2	74128433	C	T	0	4	0	4	Unknown	0.0285714285714286	0.0285714285714286	0.0285714285714286	30	74120178	74128403	Known	0.0302231341369582
chr2	176844577	C	T	9	6	8	6	Unknown	0.0159420289855072	2.06295201212604e-07	0.0159420289855072	19	176844596	176856959	Known	0.0188086573453361
chr2	183627504	A	G	43	34	43	34	Unknown	1.04055997245324e-12	6.82190999498055e-46	1.04055997245324e-12	24	183627528	183640043	Known	4.71613796745729e-12
chr2	73957124	A	G	17	8	17	8	Unknown	0.00402912278221532	1.58214572048971e-14	0.00402912278221532	32	73957156	73957687	Known	0.00508996385780718
chr2	179203797	G	A	0	6	0	4	Unknown	0.0285714285714286	0.0303030303030303	0.0285714285714286	24	179203821	179213951	Known	0.0302231341369582
chr2	219146882	G	C	78	16	72	15	Unknown	3.15710532757416e-05	1.50877983395047e-45	3.15710532757416e-05	22	219146904	219157189	Known	6.46789450280493e-05
chr2	99225168	C	T	38	17	35	16	Unknown	7.56516744116982e-06	9.23858415552459e-27	7.56516744116982e-06	21	99225189	99226219	Known	1.67194173155936e-05
chr2	231077725	A	G	7	6	7	6	Unknown	0.0149068322981366	1.92296598273177e-07	0.0149068322981366	17	231077742	231079665	Known	0.0176509356713467
chr2	69741854	T	G	0	5	0	5	Unknown	0.00396825396825396	0.00396825396825396	0.00396825396825396	27	69741881	69746086	Known	0.00501737175556918
chr2	69741609	C	T	9	7	5	6	Unknown	0.0123839009287926	3.38540407215746e-05	0.0123839009287926	6	69736592	69741603	Known	0.0148365075787812
chr2	91843403	T	C	37	13	2	7	Unknown	0.00113122171945701	0.00263420440025904	1.05525600062091e-07	9	91806180	91843394	Known	2.89458489555792e-07
chr2	105709023	T	C	0	19	0	19	Unknown	5.65846675050138e-11	5.65846675050138e-11	5.65846675050138e-11	4	105709027	105709988	Known	2.13442292534918e-10
chr2	86317037	G	C	14	11	14	10	Unknown	0.000599706830623666	4.11357887327323e-13	0.000599706830623666	15	86317052	86325734	Known	0.00093775813323637
chr2	114023079	C	T	0	30	0	30	Unknown	1.69112338921449e-17	1.69112338921449e-17	1.69112338921449e-17	26	114021031	114023053	Known	1.04664905559367e-16
chr2	85622059	T	C	1	113	1	113	Unknown	1.0101651584508e-65	8.78404485609409e-68	1.0101651584508e-65	22	85622081	85622661	Known	2.65709513999648e-64
chr2	29135468	C	G	65	26	65	26	Unknown	1.85058030166287e-09	2.76205916385212e-54	1.85058030166287e-09	12	29129447	29135456	Known	6.16720539445566e-09
chr2	242630048	G	A	0	11	0	11	Unknown	2.83514215402761e-06	2.83514215402761e-06	2.83514215402761e-06	20	242630068	242633530	Known	6.38557246618145e-06
chr2	102038849	T	A	0	5	0	5	Unknown	0.00396825396825396	0.00396825396825396	0.00396825396825396	25	102038239	102038824	Known	0.00501737175556918
chr2	208110035	G	C	16	13	16	13	Unknown	4.30119860067668e-05	6.65175199757689e-17	4.30119860067668e-05	22	208104879	208110013	Known	8.29818669128586e-05
chr2	61468761	T	C	8	9	8	9	Unknown	0.000463477938450128	4.28521312391768e-10	0.000463477938450128	29	61468790	61468901	Known	0.000777566063026239
chr2	236708166	C	T	17	28	17	28	Unknown	1.42473444955477e-11	9.63136700882183e-27	1.42473444955477e-11	0	236708166	236715883	Known	5.66432886422178e-11
chr2	113396703	G	C	0	10	0	5	Unknown	0.00396825396825396	0.0325077399380805	0.00396825396825396	6	113396709	113400125	Novel	0.00501737175556918
chr2	101031561	G	T	0	5	0	4	Unknown	0.0285714285714286	0.0476190476190476	0.0285714285714286	12	101031573	101033836	Known	0.0302231341369582
chr2	189974958	G	T	0	37	0	37	Unknown	1.14538972104931e-21	1.14538972104931e-21	1.14538972104931e-21	7	189969003	189974951	Known	9.29564219892911e-21
chr2	113258916	C	T	0	14	0	13	Unknown	1.92296598273177e-07	7.47820104395691e-07	1.92296598273177e-07	2	113258918	113260489	Known	5.01776597442673e-07
chr2	64069732	G	A	0	8	0	8	Unknown	0.000155400155400155	0.000155400155400155	0.000155400155400155	1	64069733	64083440	Known	0.00027169665151861
chr2	86433240	C	T	23	10	23	10	Unknown	0.000877436714876937	2.77030241144367e-19	0.000877436714876937	11	86426656	86433229	Known	0.0013583439632304
chr2	189932831	T	C	0	16	0	16	Unknown	3.32734195504201e-09	3.32734195504201e-09	3.32734195504201e-09	8	189932839	189932952	Known	1.05515063504346e-08
chr2	64327544	G	T	8	6	8	6	Unknown	0.0159420289855072	2.49273368131895e-08	0.0159420289855072	12	64323744	64327532	Known	0.0188086573453361
chr2	277003	A	G	1	67	1	66	Unknown	9.07699446193064e-38	2.31967636249329e-38	9.07699446193064e-38	23	275201	276980	Known	1.26135970211546e-36
chr2	61522123	T	C	0	5	0	5	Unknown	0.00396825396825396	0.00396825396825396	0.00396825396825396	39	61520685	61522084	Known	0.00501737175556918
chr2	150432976	C	T	0	105	0	105	Unknown	2.21012841084698e-62	2.21012841084698e-62	2.21012841084698e-62	25	150432355	150432951	Known	5.5178290664027e-61
chr2	238257013	G	A	0	123	0	123	Unknown	3.48032586702995e-73	3.48032586702995e-73	3.48032586702995e-73	21	238256512	238256992	Known	1.01515247567032e-71
chr2	183584755	G	A	24	26	24	26	Unknown	1.73746477387856e-10	1.98233060428362e-29	1.73746477387856e-10	21	183583017	183584734	Known	6.44656325421442e-10
chr2	10045024	G	A	0	6	0	6	Unknown	0.00216450216450216	0.00216450216450216	0.00216450216450216	36	10022934	10044988	Known	0.00304518785894144
chr2	10045014	C	T	0	11	0	11	Unknown	2.83514215402761e-06	2.83514215402761e-06	2.83514215402761e-06	26	10022934	10044988	Known	6.38557246618145e-06
chr2	231258150	C	T	0	16	0	16	Unknown	3.32734195504201e-09	3.32734195504201e-09	3.32734195504201e-09	21	231256944	231258129	Known	1.05515063504346e-08
chr2	233785015	G	A	0	4	0	4	Unknown	0.0285714285714286	0.0285714285714286	0.0285714285714286	21	233759626	233784994	Known	0.0302231341369582
chr2	220462640	G	T	4	4	4	4	Unknown	0.0384615384615384	0.000155400155400155	0.0384615384615384	5	220462645	220462816	Known	0.0395351333941704
chr2	128774113	C	T	12	5	12	5	Unknown	0.0444770283479961	4.28521312391768e-10	0.0444770283479961	8	128774121	128775254	Known	0.0454331919255188
chr2	204322298	T	C	18	9	18	9	Unknown	0.0017626480540028	1.02725332573417e-15	0.0017626480540028	20	204322318	204324630	Known	0.00265614381948453
chr2	114220055	T	C	0	30	0	28	Unknown	2.61482664732333e-16	8.38797201050371e-15	2.61482664732333e-16	16	114220071	114222706	Known	1.4785564881026e-15
chr2	242255378	G	A	0	43	0	38	Unknown	1.45082697999576e-22	5.15944348185606e-19	1.45082697999576e-22	19	242255397	242263631	Known	1.22118179516214e-21
chr2	33447202	C	T	67	57	65	57	Unknown	2.44094590719209e-21	6.87963200233717e-70	2.44094590719209e-21	16	33447218	33468729	Known	1.96476137775626e-20
chr2	203271917	T	G	0	6	0	6	Unknown	0.00216450216450216	0.00216450216450216	0.00216450216450216	20	203092161	203271897	Novel	0.00304518785894144
chr2	203271913	A	T	0	6	0	6	Unknown	0.00216450216450216	0.00216450216450216	0.00216450216450216	16	203092161	203271897	Novel	0.00304518785894144
chr2	131100734	G	A	3	6	3	6	Unknown	0.0090497737556561	4.11353352529823e-05	0.0090497737556561	33	131100767	131102202	Known	0.0110533306319083
chr2	86380682	C	G	0	16	0	16	Unknown	3.32734195504201e-09	3.32734195504201e-09	3.32734195504201e-09	15	86380697	86385715	Known	1.05515063504346e-08
chr2	191184475	A	G	7	5	7	5	Unknown	0.0186335403726708	7.3960230105068e-07	0.0186335403726708	33	191175522	191184442	Known	0.0218007982279143
chr2	242082262	T	C	0	5	0	5	Unknown	0.00396825396825396	0.00396825396825396	0.00396825396825396	10	242080168	242082252	Known	0.00501737175556918
chr2	61450202	G	C	23	14	23	14	Unknown	2.67853193781831e-05	1.14538972104931e-21	2.67853193781831e-05	7	61449798	61450195	Known	5.49892340683815e-05
chr2	238243285	G	A	0	161	0	161	Unknown	5.26861484039638e-96	5.26861484039638e-96	5.26861484039638e-96	16	238242191	238243269	Known	1.89284625851314e-94
chr2	238427194	T	C	19	47	18	46	Unknown	4.88621275390366e-20	1.2072402634368e-35	4.88621275390366e-20	12	238419744	238427182	Known	3.75842892245436e-19
chr2	99802676	A	G	8	6	8	6	Unknown	0.0159420289855072	2.49273368131895e-08	0.0159420289855072	36	99797712	99802640	Known	0.0188086573453361
chr2	132259080	A	G	3	5	1	4	Unknown	0.0476190476190476	0.0128205128205128	0.0476190476190476	1	132259081	132263885	Known	0.047911787665886
chr2	62081012	A	C	0	7	0	7	Unknown	0.000582750582750582	0.000582750582750582	0.000582750582750582	18	62069495	62080994	Known	0.000913182562118731
chr2	140098417	C	T	0	4	0	4	Unknown	0.0285714285714286	0.0285714285714286	0.0285714285714286	2	140098419	140247269	Novel	0.0302231341369582
chr2	140247269	A	T	0	4	0	4	Unknown	0.0285714285714286	0.0285714285714286	0.0285714285714286	0	140098419	140247269	Novel	0.0302231341369582
chr2	241538074	A	G	0	9	0	9	Unknown	4.11353352529823e-05	4.11353352529823e-05	4.11353352529823e-05	6	241537814	241538068	Known	7.94653755116629e-05
chr2	54870254	C	A	59	33	59	33	Unknown	6.94466761108138e-12	1.38857619166355e-54	6.94466761108138e-12	12	54870266	54871460	Known	2.9156335129564e-11
chr2	238277795	A	G	0	113	0	113	Unknown	3.49820733742704e-67	3.49820733742704e-67	3.49820733742704e-67	25	238277820	238280375	Known	9.63151291220566e-66
chr2	192160839	A	T	0	29	0	28	Unknown	2.61482664732333e-16	1.99552559927311e-15	2.61482664732333e-16	2	192141756	192160837	Known	1.4785564881026e-15
chr2	3597974	T	C	29	13	28	13	Unknown	7.89947993195226e-05	5.12236957874056e-23	7.89947993195226e-05	11	3596702	3597963	Known	0.000150432242272342
chr2	24483979	C	G	2	5	2	5	Unknown	0.020979020979021	0.000582750582750582	0.020979020979021	4	24480962	24483975	Known	0.0242464479420148
chr2	191458809	G	C	0	6	0	6	Unknown	0.00216450216450216	0.00216450216450216	0.00216450216450216	2	191458811	191461570	Novel	0.00304518785894144
chr2	191461570	A	T	0	6	0	6	Unknown	0.00216450216450216	0.00216450216450216	0.00216450216450216	0	191458811	191461570	Novel	0.00501737175556918
chr2	191461580	T	A	0	5	0	5	Unknown	0.00396825396825396	0.00396825396825396	0.00396825396825396	10	191458811	191461570	Novel	0.00501737175556918
chr2	191461582	T	C	0	5	0	5	Unknown	0.00396825396825396	0.00396825396825396	0.00396825396825396	12	191458811	191461570	Novel	0.00501737175556918
chr2	71633389	C	T	12	6	11	6	Unknown	0.0184042875922742	2.09363269768552e-09	0.0184042875922742	3	71633392	71635252	Known	0.0216012076680637
chr2	183593697	C	T	42	24	42	24	Unknown	9.17880299489814e-09	5.29956217487612e-39	9.17880299489814e-09	24	183593721	183594575	Known	2.85240017119936e-08
chr2	9983686	G	T	6	8	5	8	Unknown	0.00164759725400458	7.47820104395691e-07	0.00164759725400458	2	9983688	9985349	Known	0.00248658888847207
chr2	179770772	C	T	0	7	0	7	Unknown	0.000582750582750582	0.000582750582750582	0.000582750582750582	31	179747723	179770741	Novel	0.000913182562118731
chr2	24431184	C	T	0	5	0	5	Unknown	0.00396825396825396	0.00396825396825396	0.00396825396825396	4	24431188	24431969	Known	0.00501737175556918
chr2	24524958	C	T	0	14	0	14	Unknown	2.49273368131895e-08	2.49273368131895e-08	2.49273368131895e-08	13	24524971	24526668	Known	7.03409331912417e-08
chr2	160239298	A	G	9	6	9	6	Unknown	0.0168582375478927	1.28934500757877e-08	0.0168582375478927	15	160239313	160240117	Known	0.0198498672326507
chr2	10537018	A	G	16	9	14	9	Unknown	0.00148348531785855	2.77666573945943e-12	0.00148348531785855	28	10537046	10559860	Known	0.00225857764672418
chr2	230341874	T	G	56	8	56	8	Unknown	0.00619172855358409	8.35033111358804e-38	0.00619172855358409	18	230312256	230341856	Known	0.0077488667454795
chr2	232196597	G	A	24	5	24	5	Unknown	0.0259170653907496	6.65175199757689e-17	0.0259170653907496	12	232196609	232209687	Known	0.0297435429065634
chr2	99804642	T	C	30	10	30	7	Unknown	0.0114420891040106	2.29584604519148e-19	0.0114420891040106	2	99802717	99804640	Known	0.0138262487696535
chr2	112551673	G	A	11	5	11	5	Unknown	0.0433815350389321	3.32734195504201e-09	0.0433815350389321	18	112550132	112551655	Known	0.044406533087107
chr2	183799558	G	C	19	25	19	25	Unknown	2.33581463703329e-10	7.61948145586816e-26	2.33581463703329e-10	2	183799560	183800021	Known	8.29073484421694e-10
chr2	216272900	T	G	0	722	0	722	Unknown	0	0	0	20	216272920	216273021	Known	0
chr2	216272907	A	T	485	460	485	460	Unknown	1.58972311967166e-171	0	1.58972311967166e-171	13	216272920	216273021	Known	1.87332972422109e-169
chr2	157406249	G	A	4	6	4	6	Unknown	0.0108359133126935	1.08250882244691e-05	0.0108359133126935	35	157406284	157407114	Known	0.013105036018489
chr2	71376999	G	A	16	8	16	8	Unknown	0.00389809439905381	6.20201122431976e-14	0.00389809439905381	3	71376583	71376996	Known	0.00501737175556918
chr2	198288565	G	A	34	12	34	12	Unknown	0.000107242715344058	2.43430155168019e-27	0.000107242715344058	33	198285857	198288532	Known	0.000202523743207434
chr2	44177711	C	T	0	9	0	9	Unknown	4.11353352529823e-05	4.11353352529823e-05	4.11353352529823e-05	28	44177739	44184524	Known	7.94653755116629e-05
chr2	162929979	A	G	0	6	0	6	Unknown	0.00216450216450216	0.00216450216450216	0.00216450216450216	17	162929996	162930486	Known	0.00304518785894144
chr2	153549584	T	G	1	9	1	9	Unknown	0.00011907597046916	1.08250882244691e-05	0.00011907597046916	32	153547492	153549552	Known	0.000223438094905824
chr2	234761225	C	T	38	23	36	22	Unknown	2.02495081713749e-08	2.17400870542265e-31	2.02495081713749e-08	14	234758505	234761211	Known	5.95954556172532e-08
chr2	131100496	G	A	12	5	12	5	Unknown	0.0444770283479961	4.28521312391768e-10	0.0444770283479961	12	131100508	131100659	Known	0.0454331919255188
chr2	99992822	A	C	47	32	47	32	Unknown	8.85538504459461e-12	8.63706788351565e-47	8.85538504459461e-12	12	99988193	99992810	Known	3.53017108814286e-11
chr2	61647901	A	G	9	6	9	6	Unknown	0.0168582375478927	1.28934500757877e-08	0.0168582375478927	20	61633263	61647881	Known	0.0198498672326507
chr2	75113789	C	G	102	49	102	49	Unknown	3.33718167546669e-17	2.67524914612602e-90	3.33718167546669e-17	11	75113800	75115030	Known	2.05676510793407e-16
chr2	220250147	A	G	0	41	0	41	Unknown	4.70826882652773e-24	4.70826882652773e-24	4.70826882652773e-24	1	220249165	220250146	Known	4.22882925699717e-23
chr2	231258150	C	T	0	4	0	4	Unknown	0.0285714285714286	0.0285714285714286	0.0285714285714286	26	231258176	231261472	Known	1.05515063504346e-08
chr2	39050141	A	C	4	4	4	4	Unknown	0.0384615384615384	0.000155400155400155	0.0384615384615384	6	39046286	39050135	Known	0.0395351333941704
chr2	230451482	C	T	0	19	0	19	Unknown	5.65846675050138e-11	5.65846675050138e-11	5.65846675050138e-11	15	230450740	230451467	SemiNovel	2.13442292534918e-10
chr2	230451481	T	C	0	19	0	19	Unknown	5.65846675050138e-11	5.65846675050138e-11	5.65846675050138e-11	14	230450740	230451467	SemiNovel	2.13442292534918e-10
chr2	110571208	A	G	10	11	10	10	Unknown	0.000435919790758503	4.08726022315762e-11	0.000435919790758503	24	110571232	110577273	Known	0.000733839830614028
chr2	198283305	T	C	40	35	39	34	Unknown	7.36521574325348e-13	6.30426346456163e-41	7.36521574325348e-13	7	198283312	198285152	Known	3.449590712182e-12
chr2	206592643	C	T	35	24	35	24	Unknown	6.23061789888471e-09	8.21129308980856e-35	6.23061789888471e-09	28	206590806	206592615	Known	1.95062702764233e-08
chr2	216249587	C	T	0	509	0	509	Unknown	2.84796659572224e-305	2.84796659572224e-305	2.84796659572224e-305	4	216248907	216249583	Known	8.39010959099772e-303
chr2	240961728	T	C	0	9	0	9	Unknown	4.11353352529823e-05	4.11353352529823e-05	4.11353352529823e-05	29	240961757	240964644	Known	7.94653755116629e-05
chr2	88913273	G	C	0	4	0	4	Unknown	0.0285714285714286	0.0285714285714286	0.0285714285714286	31	88895181	88913242	Known	0.0302231341369582
chr2	238434434	C	T	12	24	12	24	Unknown	3.14877107999759e-10	4.51964592630269e-21	3.14877107999759e-10	14	238434448	238436020	Known	1.11359899179747e-09
chr2	10933249	C	T	1	190	1	190	Unknown	4.77769837925651e-112	2.48838457252927e-114	4.77769837925651e-112	27	10932051	10933222	Known	2.27017732665963e-110
chr2	26607992	T	C	0	8	0	8	Unknown	0.000155400155400155	0.000155400155400155	0.000155400155400155	15	26608007	26609222	Known	0.00027169665151861
chr2	74185876	A	T	24	5	24	5	Unknown	0.0259170653907496	6.65175199757689e-17	0.0259170653907496	39	74185372	74185837	Known	0.0297435429065634
chr2	202575821	G	A	0	20	0	19	Unknown	5.65846675050138e-11	1.52343335590421e-10	5.65846675050138e-11	10	202575831	202580395	Known	2.13442292534918e-10
chr2	15601441	C	T	4	4	4	4	Unknown	0.0384615384615384	0.000155400155400155	0.0384615384615384	20	15601461	15601811	Known	0.0395351333941704
chr2	39583446	A	G	0	11	0	11	Unknown	2.83514215402761e-06	2.83514215402761e-06	2.83514215402761e-06	34	39583480	39605207	Known	6.38557246618145e-06
chr2	42515388	A	G	0	40	0	40	Unknown	1.86034036560366e-23	1.86034036560366e-23	1.86034036560366e-23	21	42513519	42515367	Known	1.63111985627036e-22
chr2	238443226	A	G	16	40	16	40	Unknown	1.05386839118093e-17	5.12045820465751e-33	1.05386839118093e-17	19	238436159	238443207	Known	6.76404418391944e-17
chr2	219267781	C	T	18	16	17	16	Unknown	2.72802188737033e-06	2.46019393255073e-18	2.72802188737033e-06	23	219267128	219267758	Known	6.38557246618145e-06
chr2	24583198	T	A	0	7	0	7	Unknown	0.000582750582750582	0.000582750582750582	0.000582750582750582	25	24550984	24583173	Known	0.000913182562118731
chr2	238257013	G	A	1	183	1	183	Unknown	7.40307601168177e-108	4.0016627090171e-110	7.40307601168177e-108	14	238257027	238257256	Known	1.01515247567032e-71
chr2	29356669	A	G	11	10	11	10	Unknown	0.000479415113561455	3.71569111196148e-12	0.000479415113561455	13	29356682	29358414	Known	0.000803388466753155
chr2	211341349	C	T	0	27	0	27	Unknown	1.02725332573417e-15	1.02725332573417e-15	1.02725332573417e-15	5	211341136	211341344	Known	5.5528225644273e-15
chr2	220330804	T	C	0	8	0	8	Unknown	0.000155400155400155	0.000155400155400155	0.000155400155400155	25	220329330	220330779	Known	0.00027169665151861
chr2	170762566	A	T	3	6	3	6	Unknown	0.0090497737556561	4.11353352529823e-05	0.0090497737556561	25	170761803	170762541	Known	0.0110533306319083
chr2	112605302	C	T	0	20	0	20	Unknown	7.25444455192477e-12	7.25444455192477e-12	7.25444455192477e-12	0	112604775	112605302	Known	2.9156335129564e-11
chr2	197021372	T	A	0	14	0	14	Unknown	2.49273368131895e-08	2.49273368131895e-08	2.49273368131895e-08	3	197021375	197027986	Known	7.03409331912417e-08
chr2	37105041	G	A	27	12	27	11	Unknown	0.000420216026795869	2.93933777765368e-21	0.000420216026795869	7	37096872	37105034	Known	0.000709024292634954
chr2	106013147	C	T	16	5	11	5	Unknown	0.0433815350389321	2.44418161344828e-07	0.0433815350389321	7	106013154	106015299	Known	0.044406533087107
chr2	242610738	T	C	5	5	5	5	Unknown	0.0325077399380805	1.08250882244691e-05	0.0325077399380805	11	242610197	242610727	Known	0.0339241239311319
chr2	187532417	G	A	0	101	0	101	Unknown	5.54937388092493e-60	5.54937388092493e-60	5.54937388092493e-60	19	187531957	187532398	Known	1.32914271977275e-58
chr2	75113657	C	T	25	6	25	6	Unknown	0.0239540223161405	2.14855840432988e-18	0.0239540223161405	40	75113520	75113617	Known	0.0275443207429156
chr2	102091108	A	G	2	8	0	8	Unknown	0.000155400155400155	0.000357227911407478	0.000155400155400155	10	102083362	102091098	Known	0.00027169665151861
chr2	54844790	C	T	12	9	12	9	Unknown	0.000659195781146998	3.71569111196148e-12	0.000659195781146998	35	54844825	54845215	Known	0.00102750834458151
chr2	202625615	C	T	0	16	0	16	Unknown	3.32734195504201e-09	3.32734195504201e-09	3.32734195504201e-09	11	202622482	202625604	Known	1.05515063504346e-08
chr2	238903399	G	A	0	44	0	43	Unknown	3.01315857572968e-25	3.42876665514056e-24	3.01315857572968e-25	13	238896634	238903386	Known	2.82699527519097e-24
chr2	207008763	C	A	0	36	0	36	Unknown	4.51964592630269e-21	4.51964592630269e-21	4.51964592630269e-21	21	207007555	207008742	Known	3.5889156061692e-20
chr2	219529247	A	C	21	10	21	10	Unknown	0.000825011250780518	2.14855840432988e-18	0.000825011250780518	11	219529258	219529462	Known	0.00127920165515758
chr2	207006676	T	C	0	73	0	73	Unknown	3.40118804786627e-43	3.40118804786627e-43	3.40118804786627e-43	11	207003338	207006665	Known	5.50543955440331e-42
chr2	39507417	T	A	16	12	16	12	Unknown	0.000108963697883809	2.61482664732333e-16	0.000108963697883809	4	39505627	39507413	Known	0.000205510277826953
chr2	29001691	A	G	46	26	46	25	Unknown	4.55291847653444e-09	9.86344533881223e-41	4.55291847653444e-09	16	28999848	29001675	Known	1.43760962828193e-08
chr2	219555262	G	A	0	4	0	4	Unknown	0.0285714285714286	0.0285714285714286	0.0285714285714286	16	219555278	219556866	Known	0.0302231341369582
chr2	44209389	T	G	32	6	32	6	Unknown	0.0126278217248698	1.45082697999576e-22	0.0126278217248698	12	44207087	44209377	Known	0.0151164416096978
chr2	29152456	A	G	0	54	0	52	Unknown	6.31685663097201e-31	1.23904847636306e-28	6.31685663097201e-31	11	29150566	29152445	Known	7.29782730778178e-30
chr2	25046090	T	C	0	5	0	5	Unknown	0.00396825396825396	0.00396825396825396	0.00396825396825396	12	25045499	25046078	Known	0.00501737175556918
chr2	48573875	A	G	7	9	7	8	Unknown	0.00219890054972514	5.65648132357139e-08	0.00219890054972514	15	48573890	48586186	Known	0.00308327511636851
chr2	71633275	T	C	4	5	4	5	Unknown	0.0294117647058823	4.11353352529823e-05	0.0294117647058823	17	71632772	71633258	Known	0.0309343301761975
chr2	87414330	T	C	0	9	0	9	Unknown	4.11353352529823e-05	4.11353352529823e-05	4.11353352529823e-05	35	87414365	87415983	Known	7.94653755116629e-05
chr2	219529881	G	A	25	17	25	17	Unknown	1.99355192563672e-06	1.19124873924197e-24	1.99355192563672e-06	3	219529596	219529878	Known	4.73247701283302e-06
chr2	9491017	C	T	0	50	0	50	Unknown	1.98233060428362e-29	1.98233060428362e-29	1.98233060428362e-29	7	9491024	9496176	Known	2.18724567798485e-28
chr2	120078778	T	C	1	4	1	4	Unknown	0.0476190476190476	0.00396825396825396	0.0476190476190476	2	120078780	120097403	Known	0.047911787665886
chr2	219144815	T	C	0	24	0	24	Unknown	6.20201122431976e-14	6.20201122431976e-14	6.20201122431976e-14	34	219144849	219146663	Known	3.02002067220595e-13
chr2	183622547	T	G	50	29	49	29	Unknown	1.50142451023951e-10	6.9096543068121e-45	1.50142451023951e-10	5	183622552	183623564	Known	5.5778015222769e-10
chr2	37438993	G	A	51	30	51	30	Unknown	6.79733916323203e-11	5.46585803011667e-48	6.79733916323203e-11	7	37438225	37438986	Known	2.55420423149e-10
chr2	128870808	T	C	16	11	16	11	Unknown	0.000272409244709524	1.02725332573417e-15	0.000272409244709524	24	128870832	128872698	Known	0.000469583168469431
chr2	188343497	T	C	0	9	0	9	Unknown	4.11353352529823e-05	4.11353352529823e-05	4.11353352529823e-05	33	188343530	188348851	Known	7.94653755116629e-05
chr2	73461483	C	A	28	109	28	103	Unknown	3.12605853782065e-47	1.4610853199858e-71	3.12605853782065e-47	29	73461512	73466771	Known	5.48176693596407e-46
chr2	113498566	A	G	8	4	8	4	Unknown	0.046583850931677	7.3960230105068e-07	0.046583850931677	18	113498584	113500283	Known	0.047127755784588
chr2	33488419	G	A	15	7	12	6	Unknown	0.0190615835777126	7.10517910886125e-09	0.0190615835777126	40	33488459	33498723	Known	0.0222662272878436
chr2	180835792	T	A	0	7	0	7	Unknown	0.000582750582750582	0.000582750582750582	0.000582750582750582	11	180835803	180837920	Known	0.000913182562118731
chr2	272203	C	T	0	36	0	25	Unknown	1.58214572048971e-14	7.87192769999415e-11	1.58214572048971e-14	11	271939	272192	Known	6.38557246618145e-06
chr2	203167484	G	A	0	4	0	4	Unknown	0.0285714285714286	0.0285714285714286	0.0285714285714286	2	203167486	203167644	SemiNovel	0.0302231341369582
chr2	203167485	T	A	0	4	0	4	Unknown	0.0285714285714286	0.0285714285714286	0.0285714285714286	1	203167486	203167644	SemiNovel	0.0302231341369582
chr7	140051091	G	A	6	10	4	8	Unknown	0.00134607618791224	1.61209717721784e-05	0.00134607618791224	18	140048567	140051073	Known	0.00206431048911476
chr7	135279315	A	C	0	26	0	26	Unknown	4.03292046399341e-15	4.03292046399341e-15	4.03292046399341e-15	20	135277940	135279295	Known	2.12160422980796e-14
chr7	150915948	C	T	26	12	26	12	Unknown	8.72756363345256e-05	1.45082697999576e-22	8.72756363345256e-05	11	150915959	150916150	Known	0.00016588001589775
chr7	76991935	C	T	0	4	0	4	Unknown	0.0285714285714286	0.0285714285714286	0.0285714285714286	35	76990218	76991900	Known	0.0302231341369582
chr7	56126360	T	C	0	74	0	74	Unknown	4.28040672690646e-44	4.28040672690646e-44	4.28040672690646e-44	35	56126395	56127237	Known	6.96689404279914e-43
chr7	1482101	C	G	4	4	4	4	Unknown	0.0384615384615384	0.000155400155400155	0.0384615384615384	19	1482120	1484288	Known	0.0395351333941704
chr7	23015831	T	C	40	32	40	32	Unknown	2.66989070692936e-12	1.35115689572767e-42	2.66989070692936e-12	2	23004150	23015829	Known	1.1881416952589e-11
chr7	925717	G	A	8	10	6	9	Unknown	0.000349825087456271	2.93108577675971e-07	0.000349825087456271	24	916437	925693	Known	0.000595713703841719
chr7	76129758	G	A	14	16	4	4	Unknown	0.0384615384615384	0.00457506239069196	0.0384615384615384	0	76121570	76129758	Known	0.0395351333941704
chr7	134225827	A	G	0	29	0	29	Unknown	6.65175199757689e-17	6.65175199757689e-17	6.65175199757689e-17	28	134223769	134225799	Known	3.95081882759305e-16
chr7	140080087	C	G	15	23	14	19	Unknown	4.73228286584647e-08	2.79312629857986e-16	4.73228286584647e-08	5	140069482	140080082	Known	1.31521748328148e-07
chr7	5399044	C	G	38	33	38	33	Unknown	1.74212945741724e-12	5.36709544691826e-42	1.74212945741724e-12	15	5396907	5399029	Known	7.77623239628967e-12
chr7	36455477	T	C	72	82	20	17	Unknown	1.38623029277507e-06	1.24265555734621e-12	1.38623029277507e-06	16	36455493	36458853	Known	1.78465893534583e-24
chr7	134215403	T	C	19	5	19	5	Unknown	0.0248226950354609	6.20201122431976e-14	0.0248226950354609	8	134200837	134215395	Novel	0.0285098088009622
chr7	29994945	C	G	71	47	70	46	Unknown	1.04475651363986e-16	1.24622147680601e-66	1.04475651363986e-16	31	29994976	30008525	Known	6.15570537836603e-16
chr7	99936427	T	C	8	4	8	4	Unknown	0.046583850931677	7.3960230105068e-07	0.046583850931677	31	99935887	99936396	Known	0.047127755784588
chr7	5467980	G	C	0	4	0	4	Unknown	0.0285714285714286	0.0285714285714286	0.0285714285714286	1	5467981	5569166	SemiNovel	0.0302231341369582
chr7	130586612	A	G	0	12	0	12	Unknown	7.3960230105068e-07	7.3960230105068e-07	7.3960230105068e-07	29	130586641	130596869	SemiNovel	1.80969134459743e-06
chr7	100410597	G	A	1	4	1	4	Unknown	0.0476190476190476	0.00396825396825396	0.0476190476190476	19	100410616	100410717	Known	0.047911787665886
chr7	5800769	A	G	0	22	0	22	Unknown	9.50525633292485e-13	9.50525633292485e-13	9.50525633292485e-13	0	5800769	5821172	Known	4.32805025607366e-12
chr7	80545039	A	G	0	4	0	4	Unknown	0.0285714285714286	0.0285714285714286	0.0285714285714286	10	80545049	80545995	Known	0.0302231341369582
chr7	1199632	T	C	23	10	23	10	Unknown	0.000877436714876937	2.77030241144367e-19	0.000877436714876937	32	1197893	1199600	Known	0.0013583439632304
chr7	66463938	G	A	2	4	2	4	Unknown	0.0303030303030303	0.00216450216450216	0.0303030303030303	3	66463941	66474570	Known	0.0317470580628475
chr7	21924014	A	G	0	7	0	7	Unknown	0.000582750582750582	0.000582750582750582	0.000582750582750582	14	21924028	21932043	Known	0.000913182562118731
chr7	22533452	C	T	0	33	0	33	Unknown	2.77030241144367e-19	2.77030241144367e-19	2.77030241144367e-19	3	22533455	22534391	Known	1.94780689835634e-18
chr7	139316360	C	T	155	54	155	54	Unknown	2.15889144037338e-18	3.78764822225924e-125	2.15889144037338e-18	12	139316030	139316348	Known	1.41022043976496e-17
chr7	91726927	A	C	0	4	0	4	Unknown	0.0285714285714286	0.0285714285714286	0.0285714285714286	27	91726671	91726900	Known	0.0302231341369582
chr7	102952123	G	T	17	9	17	9	Unknown	0.00169855176112998	4.03292046399341e-15	0.00169855176112998	33	102950922	102952090	Known	0.00256217792539115
chr7	135801911	A	G	0	6	0	5	Unknown	0.00396825396825396	0.00757575757575756	0.00396825396825396	25	135801936	135862000	Known	0.00501737175556918
chr7	107002504	T	C	14	17	14	17	Unknown	7.17065618340114e-07	2.14855840432988e-18	7.17065618340114e-07	26	106964966	107002478	Known	1.80969134459743e-06
chr7	55266417	T	C	0	13	0	13	Unknown	1.92296598273177e-07	1.92296598273177e-07	1.92296598273177e-07	7	55260534	55266410	Known	5.01776597442673e-07
chr7	55229202	C	T	24	18	24	18	Unknown	7.43862658819674e-07	1.19124873924197e-24	7.43862658819674e-07	10	55228031	55229192	Known	1.81709734069881e-06
chr7	107569517	A	G	37	29	37	29	Unknown	7.00472925902323e-11	5.29956217487612e-39	7.00472925902323e-11	8	107566804	107569509	Known	2.62878119708056e-10
chr7	42962993	T	C	106	45	106	45	Unknown	5.96391042434428e-16	2.67524914612602e-90	5.96391042434428e-16	12	42963005	42964274	Known	3.34660573526062e-15
chr7	99693078	G	A	29	17	29	17	Unknown	2.48260475373864e-06	2.43430155168019e-27	2.48260475373864e-06	15	99693093	99693397	Known	5.86037949079651e-06
chr7	135614740	T	C	63	113	62	113	Unknown	8.61493426598287e-47	4.53998596492013e-103	8.61493426598287e-47	20	135614760	135635347	Known	1.47934895260681e-45
chr7	75609677	A	G	18	12	18	12	Unknown	0.000123618363239124	1.69112338921449e-17	0.000123618363239124	20	75608897	75609657	Known	0.000231813938957645
chr7	814788	G	A	14	11	14	11	Unknown	0.000238658840758397	1.58214572048971e-14	0.000238658840758397	11	814799	819590	Known	0.000412853167865084
chr7	80378319	G	C	0	64	0	64	Unknown	8.35033111358804e-38	8.35033111358804e-38	8.35033111358804e-38	25	80378344	80380585	Known	1.16588035358438e-36
chr7	76129758	G	A	14	16	10	11	Unknown	0.000164798945286751	3.58374636253671e-09	0.000164798945286751	0	76126794	76129758	Known	0.0395351333941704
chr7	148936878	G	T	8	4	8	4	Unknown	0.046583850931677	7.3960230105068e-07	0.046583850931677	15	148936893	148947250	Known	0.047127755784588
chr7	5391702	C	G	12	12	11	12	Unknown	6.94966094852649e-05	1.55050280607993e-12	6.94966094852649e-05	23	5391725	5396547	Known	0.000132601691414242
chr7	32529936	G	C	0	92	0	92	Unknown	1.38857619166355e-54	1.38857619166355e-54	1.38857619166355e-54	4	32528956	32529932	Known	2.92196104331487e-53
chr7	56955180	A	G	0	5	0	5	Unknown	0.00396825396825396	0.00396825396825396	0.00396825396825396	1	56955181	57019150	Novel	0.00501737175556918
chr7	57019152	G	A	0	5	0	5	Unknown	0.00396825396825396	0.00396825396825396	0.00396825396825396	2	56955181	57019150	Novel	0.00501737175556918
chr7	129958167	T	C	0	10	0	9	Unknown	4.11353352529823e-05	0.00011907597046916	4.11353352529823e-05	16	129951962	129958151	SemiNovel	7.94653755116629e-05
chr7	25163744	A	C	312	246	312	246	Unknown	1.01698286229634e-89	0	1.01698286229634e-89	2	25163746	25164819	Known	3.36632754193823e-88
chr7	158715219	A	G	0	6	0	6	Unknown	0.00216450216450216	0.00216450216450216	0.00216450216450216	21	158715240	158716262	Known	0.00304518785894144
chr7	19153512	C	G	0	4	0	4	Unknown	0.0285714285714286	0.0285714285714286	0.0285714285714286	12	19152763	19153500	Known	0.0302231341369582
chr7	29980471	C	T	65	28	65	28	Unknown	6.77972160139543e-10	1.74510251114462e-55	6.77972160139543e-10	21	29980492	29983593	Known	2.29839583863187e-09
chr7	6631283	A	G	10	8	10	8	Unknown	0.0014460511679644	2.20382389230053e-10	0.0014460511679644	6	6630106	6631277	Known	0.00220728846674773
chr7	43810764	G	A	0	27	0	26	Unknown	4.03292046399341e-15	2.87630931205564e-14	4.03292046399341e-15	5	43810769	43827503	Known	2.12160422980796e-14
chr7	72470292	A	G	1	4	1	4	Unknown	0.0476190476190476	0.00396825396825396	0.0476190476190476	8	72470073	72470284	Known	0.047911787665886
chr7	26709790	A	C	36	8	36	8	Unknown	0.00275732937006835	7.61948145586816e-26	0.00275732937006835	21	26709811	26724355	Known	0.00383707714890003
chr7	150916228	G	A	42	13	42	13	Unknown	0.000109460450464289	2.02989593113221e-32	0.000109460450464289	17	150916245	150918664	Known	0.000206315090894302
chr7	36459076	G	A	66	47	66	47	Unknown	3.21464623522846e-17	3.49820733742704e-67	3.21464623522846e-17	12	36459088	36459778	Known	1.98539786351846e-16
chr7	2309209	C	T	24	19	24	19	Unknown	2.93169400828931e-07	3.01315857572968e-25	2.93169400828931e-07	15	2304093	2309194	Known	7.57611451615816e-07
chr7	44606098	C	T	0	17	0	17	Unknown	4.28521312391768e-10	4.28521312391768e-10	4.28521312391768e-10	25	44606123	44607717	Known	1.46283173384258e-09
chr7	108212353	G	A	25	7	25	7	Unknown	0.0108363434287302	1.09133125299295e-18	0.0108363434287302	34	108212387	108213343	Known	0.013105036018489
chr7	131009184	C	T	0	24	0	24	Unknown	6.20201122431976e-14	6.20201122431976e-14	6.20201122431976e-14	0	131009184	131011565	Known	3.02002067220595e-13
chr7	36438709	C	G	69	35	69	35	Unknown	9.21773863571699e-13	8.79841595937236e-62	9.21773863571699e-13	21	36436028	36438688	Known	4.29674968683896e-12
chr7	157414064	G	A	0	7	0	5	Unknown	0.00396825396825396	0.020979020979021	0.00396825396825396	10	157396767	157414054	Known	0.00501737175556918
chr7	150768786	G	A	0	71	0	71	Unknown	5.36709544691826e-42	5.36709544691826e-42	5.36709544691826e-42	10	150768692	150768776	Known	8.41035275884106e-41
chr7	6683454	A	G	15	8	15	8	Unknown	0.00375816280524164	1.21456053142928e-13	0.00375816280524164	1	6682704	6683453	Known	0.00501737175556918
chr7	20421490	T	C	0	5	0	5	Unknown	0.00396825396825396	0.00396825396825396	0.00396825396825396	18	20421508	20431026	Known	0.00501737175556918
chr7	23164701	C	T	1	4	1	4	Unknown	0.0476190476190476	0.00396825396825396	0.0476190476190476	34	23164400	23164667	Known	0.047911787665886
chr7	154738409	T	C	0	20	0	20	Unknown	7.25444455192477e-12	7.25444455192477e-12	7.25444455192477e-12	20	154738297	154738389	Known	2.9156335129564e-11
chr7	89982132	T	C	15	9	15	9	Unknown	0.00155923775962153	6.20201122431976e-14	0.00155923775962153	2	89976088	89982130	Known	0.00236291895053757
chr7	98650051	G	C	23	15	23	15	Unknown	1.08926965471278e-05	1.45082697999576e-22	1.08926965471278e-05	18	98650069	98652413	Known	2.27426534570082e-05
chr7	73122923	A	G	0	31	0	29	Unknown	6.65175199757689e-17	2.26887767497232e-15	6.65175199757689e-17	4	73119554	73122919	Known	3.95081882759305e-16
chr7	5959595	C	T	4	14	4	14	Unknown	8.06048588608917e-07	2.20382389230053e-10	8.06048588608917e-07	2	5959597	5963018	Known	1.95925671785633e-06
chr7	7646651	G	T	0	9	0	9	Unknown	4.11353352529823e-05	4.11353352529823e-05	4.11353352529823e-05	24	7645702	7646627	Known	7.94653755116629e-05
chr7	128659010	T	A	0	6	0	6	Unknown	0.00216450216450216	0.00216450216450216	0.00216450216450216	1	128483008	128659009	SemiNovel	0.00304518785894144
chr7	89984409	A	G	7	8	7	8	Unknown	0.00219890054972514	1.28934500757877e-08	0.00219890054972514	9	89983863	89984400	Known	0.00308327511636851
chr7	94043239	C	G	0	247	0	247	Unknown	1.08982140897422e-147	1.08982140897422e-147	1.08982140897422e-147	20	94043259	94043534	Known	8.44898387062642e-146
chr7	16816000	T	C	2	6	2	6	Unknown	0.00699300699300699	0.000155400155400155	0.00699300699300699	3	16816003	16816667	Known	0.00866697459040748
chr7	76131645	A	G	0	4	0	4	Unknown	0.0285714285714286	0.0285714285714286	0.0285714285714286	30	76129837	76131615	Known	0.0302231341369582
chr7	75659815	T	C	1	6	1	5	Unknown	0.00757575757575756	0.00466200466200466	0.00757575757575756	30	75659845	75677130	Known	0.00932644455419214
chr7	151057993	T	G	0	11	0	11	Unknown	2.83514215402761e-06	2.83514215402761e-06	2.83514215402761e-06	7	151058000	151058145	Known	6.38557246618145e-06
chr7	129962360	A	G	0	296	0	294	Unknown	6.00241191761294e-176	8.32893509619748e-173	6.00241191761294e-176	31	129951962	129962329	Known	7.68830674316858e-174
chr7	100072031	T	C	12	11	12	10	Unknown	0.000521224571139487	5.82989055086053e-12	0.000521224571139487	32	100072063	100074900	Known	0.000867529709930468
chr7	94043239	C	G	0	129	0	129	Unknown	8.70125172339151e-77	8.70125172339151e-77	8.70125172339151e-77	33	94043055	94043206	Known	8.44898387062642e-146
chr7	5643145	T	C	28	10	28	10	Unknown	0.000495254603009417	1.45082697999576e-22	0.000495254603009417	18	5643044	5643127	Known	0.000828988670719172
chr7	42951515	G	A	0	4	0	4	Unknown	0.0285714285714286	0.0285714285714286	0.0285714285714286	1	42950520	42951514	Known	0.0302231341369582
chr7	76111835	G	A	12	10	12	10	Unknown	0.000521224571139487	9.50525633292485e-13	0.000521224571139487	10	76110094	76111825	Known	0.000867529709930468
chr7	155503920	A	T	0	5	0	5	Unknown	0.00396825396825396	0.00396825396825396	0.00396825396825396	23	155499762	155503897	Known	0.00501737175556918
chr7	2297006	A	G	0	53	0	51	Unknown	5.00489409992406e-30	4.73493524895899e-28	5.00489409992406e-30	6	2296658	2297000	Known	5.62764046502911e-29
chr7	75172270	G	A	7	5	7	5	Unknown	0.0186335403726708	7.3960230105068e-07	0.0186335403726708	23	75172293	75173993	Known	0.0218007982279143
chr7	36455477	T	C	72	82	52	65	Unknown	1.85371905708019e-25	3.67061951514162e-52	1.85371905708019e-25	16	36455493	36456689	Known	1.78465893534583e-24
chr7	141364712	G	A	13	5	13	5	Unknown	0.0454545454545455	2.20382389230053e-10	0.0454545454545455	8	141364040	141364704	Known	0.0463032817804603
chr7	47323456	A	G	0	4	0	4	Unknown	0.0285714285714286	0.0285714285714286	0.0285714285714286	7	47323463	47331553	Known	0.0302231341369582
chr7	136097305	A	G	0	6	0	6	Unknown	0.00216450216450216	0.00216450216450216	0.00216450216450216	3	135904471	136097302	Novel	0.00304518785894144
chr7	136097302	A	T	0	6	0	6	Unknown	0.00216450216450216	0.00216450216450216	0.00216450216450216	0	135904471	136097302	Novel	0.00304518785894144
chr7	136097303	C	T	0	6	0	6	Unknown	0.00216450216450216	0.00216450216450216	0.00216450216450216	1	135904471	136097302	Novel	0.00304518785894144
chr7	158532706	C	T	0	4	0	4	Unknown	0.0285714285714286	0.0285714285714286	0.0285714285714286	40	158531812	158532666	SemiNovel	0.0302231341369582
chr7	36013263	C	A	0	8	0	8	Unknown	0.000155400155400155	0.000155400155400155	0.000155400155400155	28	36012196	36013235	Novel	0.00027169665151861
chr7	157396697	G	A	0	13	0	13	Unknown	1.92296598273177e-07	1.92296598273177e-07	1.92296598273177e-07	3	157388007	157396694	Known	5.01776597442673e-07
chr7	135095270	A	G	0	6	0	6	Unknown	0.00216450216450216	0.00216450216450216	0.00216450216450216	5	135082978	135095265	Known	0.00304518785894144
chr7	99943583	A	T	9	9	5	6	Unknown	0.0123839009287926	0.000105937814502887	0.0123839009287926	8	99943591	99947340	Known	0.0148365075787812
chr7	6036980	G	C	0	7	0	6	Unknown	0.00216450216450216	0.00466200466200466	0.00216450216450216	23	6035264	6036957	Known	0.00304518785894144
chr7	1538614	G	A	27	12	27	12	Unknown	0.000180092582912514	7.34834444413446e-23	0.000180092582912514	3	1538488	1538611	Known	0.000313565454645547
chr7	22533397	T	C	0	5	0	5	Unknown	0.00396825396825396	0.00396825396825396	0.00396825396825396	1	22533398	22534391	Known	0.00501737175556918
chr7	22532336	T	C	24	24	24	22	Unknown	8.54090809496242e-09	3.8072641585872e-25	8.54090809496242e-09	12	22532348	22532943	Known	2.65697098709179e-08
chr7	133580447	G	A	14	6	14	6	Unknown	0.0201960201960202	7.25444455192477e-12	0.0201960201960202	41	133580488	133602336	Known	0.0234334287110971
chr7	99954393	G	A	11	5	11	5	Unknown	0.0433815350389321	3.32734195504201e-09	0.0433815350389321	20	99952863	99954373	Known	0.044406533087107
chr7	143599145	G	C	5	6	5	6	Unknown	0.0123839009287926	2.83514215402761e-06	0.0123839009287926	25	143573715	143599120	Known	0.0148365075787812
chr7	91743150	A	G	0	75	0	74	Unknown	4.28040672690646e-44	1.63747102975625e-42	4.28040672690646e-44	7	91743157	91746358	Known	6.96689404279914e-43
chr7	66025641	G	A	0	6	0	6	Unknown	0.00216450216450216	0.00216450216450216	0.00216450216450216	21	66025662	66038372	Novel	0.00304518785894144
chr7	128486363	C	T	0	511	0	511	Unknown	1.78347099168566e-306	1.78347099168566e-306	1.78347099168566e-306	8	128486217	128486355	Known	5.83789504611773e-304
chr7	130135232	T	G	19	5	18	5	Unknown	0.0490956072351421	1.55050280607993e-12	0.0490956072351421	23	130132180	130135209	Known	0.0491790747754943
chr7	121036241	C	T	0	19	0	19	Unknown	5.65846675050138e-11	5.65846675050138e-11	5.65846675050138e-11	25	121023064	121036216	Known	2.13442292534918e-10
chr7	156762224	G	C	7	10	7	10	Unknown	0.000296625880608082	4.28521312391768e-10	0.000296625880608082	1	156761890	156762223	Known	0.000508945745061974
chr7	134254165	G	T	1	16	1	16	Unknown	1.54267672461038e-08	4.28521312391768e-10	1.54267672461038e-08	0	134253077	134254165	Known	4.57382143022407e-08
chr7	897492	A	G	21	15	21	15	Unknown	9.63760108310272e-06	4.51964592630269e-21	9.63760108310272e-06	27	896038	897465	Known	2.11095708481938e-05
chr7	91691601	C	T	0	12	0	12	Unknown	7.3960230105068e-07	7.3960230105068e-07	7.3960230105068e-07	13	91690736	91691588	Known	1.80969134459743e-06
chr7	149318375	C	T	0	5	0	5	Unknown	0.00396825396825396	0.00396825396825396	0.00396825396825396	24	149318263	149318351	Known	0.00501737175556918
chr7	38796570	G	A	46	18	46	18	Unknown	1.89948011542241e-06	8.35033111358804e-38	1.89948011542241e-06	12	38796582	38797954	Known	4.52740163433206e-06
chr7	76132898	T	C	9	8	9	8	Unknown	0.00267787253326741	4.28521312391768e-10	0.00267787253326741	6	76132904	76133673	Known	0.00372826676890633
chr7	82453708	A	C	3	19	3	19	Unknown	2.1862089565727e-09	9.50525633292485e-13	2.1862089565727e-09	24	82453732	82455905	Known	7.25289593025131e-09
chr7	138596064	G	A	0	8	0	8	Unknown	0.000155400155400155	0.000155400155400155	0.000155400155400155	5	138596069	138597118	Known	0.00027169665151861
chr7	43846603	A	G	18	13	17	13	Unknown	2.31784431073359e-05	6.87538689385553e-17	2.31784431073359e-05	27	43843446	43846576	Known	4.77174656842849e-05
chr7	27686784	C	T	3	8	3	7	Unknown	0.00309597523219814	1.70108529241656e-05	0.00309597523219814	13	27672064	27686771	SemiNovel	0.00429615781161362
chr7	43647879	C	T	39	25	39	24	Unknown	7.8788102186895e-09	5.42771522383228e-36	7.8788102186895e-09	24	43635712	43647855	Known	2.46139712664467e-08
chr7	1938001	G	A	3	5	3	5	Unknown	0.0128205128205128	0.000155400155400155	0.0128205128205128	25	1938026	1976323	Known	0.01527263678497
chr7	43810764	G	A	0	31	0	29	Unknown	6.65175199757689e-17	2.26887767497232e-15	6.65175199757689e-17	27	43798333	43810737	Known	2.12160422980796e-14
chr7	107593989	T	C	58	21	58	21	Unknown	2.05894656863711e-07	8.63706788351565e-47	2.05894656863711e-07	14	107592668	107593975	Known	5.36620791770583e-07
chr7	73651743	T	C	4	7	4	7	Unknown	0.00386996904024767	2.83514215402761e-06	0.00386996904024767	29	73651772	73653253	Known	0.00501737175556918
chr7	138265310	A	G	17	14	17	14	Unknown	9.11938745206658e-06	2.14855840432988e-18	9.11938745206658e-06	3	138264277	138265307	Known	2.00640145136581e-05
chr7	91713972	C	T	0	4	0	4	Unknown	0.0285714285714286	0.0285714285714286	0.0285714285714286	18	91712969	91713954	Known	0.0302231341369582
chr7	150733025	T	A	0	18	0	18	Unknown	2.20382389230053e-10	2.20382389230053e-10	2.20382389230053e-10	29	150733054	150733160	Known	7.83168297553362e-10
chr7	32613020	A	G	0	54	0	52	Unknown	6.31685663097201e-31	1.23904847636306e-28	6.31685663097201e-31	10	32613030	32615567	Known	7.29782730778178e-30
chr7	44620836	C	A	0	38	0	38	Unknown	1.45082697999576e-22	1.45082697999576e-22	1.45082697999576e-22	2	44620838	44621048	Known	1.22118179516214e-21
chr20	44523472	G	A	234	363	234	362	Unknown	9.75317056429337e-145	0	9.75317056429337e-145	10	44523380	44523462	Known	7.00800987375812e-143
chr20	13134768	T	C	0	17	0	17	Unknown	4.28521312391768e-10	4.28521312391768e-10	4.28521312391768e-10	17	13134785	13140650	Known	1.46283173384258e-09
chr20	60887581	G	A	0	24	0	24	Unknown	6.20201122431976e-14	6.20201122431976e-14	6.20201122431976e-14	7	60887588	60887688	Known	3.02002067220595e-13
chr20	48713049	G	A	0	4	0	4	Unknown	0.0285714285714286	0.0285714285714286	0.0285714285714286	22	48713071	48713209	Known	0.00501737175556918
chr20	37059749	T	G	0	12	0	10	Unknown	1.08250882244691e-05	6.73038093956117e-05	1.08250882244691e-05	6	37059755	37063147	Known	2.26496519242087e-05
chr20	33451148	G	A	20	7	20	7	Unknown	0.0100285397177739	1.02725332573417e-15	0.0100285397177739	32	33450768	33451116	Known	0.0122032540307979
chr20	25276297	G	A	0	32	0	32	Unknown	1.09133125299295e-18	1.09133125299295e-18	1.09133125299295e-18	9	25276306	25277006	Known	7.35712098699596e-18
chr20	60920887	G	A	0	43	0	41	Unknown	4.70826882652773e-24	2.98302698997232e-22	4.70826882652773e-24	13	60913664	60920874	Known	4.22882925699717e-23
chr20	60892526	A	G	0	6	0	6	Unknown	0.00216450216450216	0.00216450216450216	0.00216450216450216	29	60892555	60892718	Known	0.00304518785894144
chr20	25195509	A	G	0	17	0	15	Unknown	1.28934500757877e-08	7.32771444189927e-08	1.28934500757877e-08	6	25194042	25195503	Known	3.84454493150513e-08
chr20	37063671	C	T	3	11	3	9	Unknown	0.000336519046978058	5.98256083516552e-06	0.000336519046978058	1	37063269	37063670	Known	0.00057605177942903
chr20	48491258	T	G	0	5	0	5	Unknown	0.00396825396825396	0.00396825396825396	0.00396825396825396	16	48481381	48491242	Known	0.00501737175556918
chr20	29633916	G	A	4	8	4	8	Unknown	0.00134607618791224	1.34607618791224e-06	0.00134607618791224	18	29632721	29633898	Known	0.00206431048911476
chr20	29633900	A	G	1	14	0	14	Unknown	2.49273368131895e-08	2.06295201212604e-07	2.49273368131895e-08	2	29632721	29633898	Known	7.03409331912417e-08
chr20	44052992	G	A	15	11	15	11	Unknown	0.000255817319505735	4.03292046399341e-15	0.000255817319505735	29	44053021	44053136	Known	0.000441757223484113
chr20	259818	G	A	0	5	0	5	Unknown	0.00396825396825396	0.00396825396825396	0.00396825396825396	5	259070	259813	Known	0.00501737175556918
chr20	34218411	A	C	88	9	77	9	Unknown	0.00313396027231515	4.80321088767967e-43	0.00313396027231515	1	34218412	34218663	Known	0.00434273140274715
chr20	33971914	C	T	0	10	0	8	Unknown	0.000155400155400155	0.000357227911407478	0.000155400155400155	22	33971936	33981895	Known	0.00027169665151861
chr20	47841660	G	T	20	26	20	26	Unknown	1.97963102464448e-10	2.43430155168019e-27	1.97963102464448e-10	10	47841528	47841650	Known	7.31743161681636e-10
chr20	60713311	G	A	2	71	2	71	Unknown	9.43829683282947e-40	3.40118804786627e-43	9.43829683282947e-40	35	60713346	60714131	Known	1.39026112347578e-38
chr20	60713332	A	G	0	347	0	347	Unknown	8.03728048664344e-208	8.03728048664344e-208	8.03728048664344e-208	14	60713346	60714131	Known	1.31543490631398e-205
chr20	5948227	G	A	0	5	0	5	Unknown	0.00396825396825396	0.00396825396825396	0.00396825396825396	6	5948233	5948476	Known	0.00501737175556918
chr20	56807969	A	G	0	6	0	5	Unknown	0.00396825396825396	0.00757575757575756	0.00396825396825396	9	56807978	56810296	Known	0.00501737175556918
chr20	31981849	T	C	2	8	2	8	Unknown	0.000357227911407478	1.08250882244691e-05	0.000357227911407478	11	31980048	31981838	Known	0.047911787665886
chr20	34214723	T	C	30	14	30	14	Unknown	3.57450949342743e-05	7.61948145586816e-26	3.57450949342743e-05	2	34214725	34215202	Known	7.28754669040637e-05
chr20	3193978	G	A	0	15	0	15	Unknown	1.28934500757877e-08	1.28934500757877e-08	1.28934500757877e-08	13	3193872	3193965	Known	3.84454493150513e-08
chr20	7980390	C	T	0	20	0	20	Unknown	7.25444455192477e-12	7.25444455192477e-12	7.25444455192477e-12	11	7976718	7980379	Known	2.9156335129564e-11
chr20	47895242	A	G	58	51	58	51	Unknown	3.89688606800958e-19	8.79583691857754e-65	3.89688606800958e-19	11	47895253	47895641	Known	2.71400150268469e-18
chr20	57564695	C	T	27	12	27	12	Unknown	0.000180092582912514	7.34834444413446e-23	0.000180092582912514	0	57564695	57564913	Known	0.000313565454645547
chr20	62321655	G	A	0	4	0	4	Unknown	0.0285714285714286	0.0285714285714286	0.0285714285714286	8	62321563	62321647	Known	0.0302231341369582
chr20	60897487	C	T	0	29	0	29	Unknown	6.65175199757689e-17	6.65175199757689e-17	6.65175199757689e-17	18	60897505	60897714	Known	3.95081882759305e-16
chr20	60897721	C	T	0	33	0	33	Unknown	2.77030241144367e-19	2.77030241144367e-19	2.77030241144367e-19	7	60897505	60897714	Known	1.94780689835634e-18
chr20	4164283	A	G	0	17	0	17	Unknown	4.28521312391768e-10	4.28521312391768e-10	4.28521312391768e-10	18	4164301	4167917	Known	1.46283173384258e-09
chr20	33657126	G	A	23	18	22	18	Unknown	6.38376840218818e-07	1.97747290714164e-22	6.38376840218818e-07	27	33645374	33657099	Known	1.6296864569191e-06
chr20	30746270	A	G	45	7	45	7	Unknown	0.0125954343007116	6.31685663097201e-31	0.0125954343007116	16	30745772	30746254	Known	0.0150838005893888
chr20	47307618	G	A	8	8	8	8	Unknown	0.00244716351501669	3.32734195504201e-09	0.00244716351501669	16	47307634	47309210	Known	0.0034216154320072
chr20	43976991	A	G	3	5	3	5	Unknown	0.0128205128205128	0.000155400155400155	0.0128205128205128	26	43964560	43976965	Known	0.01527263678497
chr20	60899513	C	A	37	25	37	25	Unknown	1.41676334013998e-09	6.57547154901795e-37	1.41676334013998e-09	16	60899260	60899497	Known	4.73218231298457e-09
chr20	13053035	A	G	0	12	0	12	Unknown	7.3960230105068e-07	7.3960230105068e-07	7.3960230105068e-07	23	13053058	13054997	Known	1.80969134459743e-06
chr20	47872377	C	G	4	12	4	11	Unknown	4.99750124937529e-05	5.65648132357139e-08	4.99750124937529e-05	32	47871186	47872345	Known	9.60380866318304e-05
chr20	37050753	A	G	0	8	0	8	Unknown	0.000155400155400155	0.000155400155400155	0.000155400155400155	14	37049745	37050739	Known	0.00027169665151861
chr20	37621052	T	C	1	4	1	4	Unknown	0.0476190476190476	0.00396825396825396	0.0476190476190476	16	37621068	37623464	Known	0.047911787665886
chr20	24964558	T	C	0	55	0	55	Unknown	2.02989593113221e-32	2.02989593113221e-32	2.02989593113221e-32	19	24959518	24964539	Known	2.44084629106755e-31
chr20	60881780	T	C	0	31	0	31	Unknown	2.14855840432988e-18	2.14855840432988e-18	2.14855840432988e-18	10	60881790	60882427	Known	1.40658956870129e-17
chr20	25666642	C	T	0	5	0	5	Unknown	0.00396825396825396	0.00396825396825396	0.00396825396825396	10	25666298	25666632	Known	0.00501737175556918
chr20	60900579	C	A	0	17	0	15	Unknown	1.28934500757877e-08	7.32771444189927e-08	1.28934500757877e-08	23	60900602	60901733	Known	3.84454493150513e-08
chr20	60907446	T	C	0	23	0	22	Unknown	9.50525633292485e-13	5.82989055086053e-12	9.50525633292485e-13	18	60906185	60907428	Known	4.32805025607366e-12
chr20	31981849	T	C	1	5	1	4	Unknown	0.0476190476190476	0.00757575757575756	0.0476190476190476	23	31981872	31982819	Known	0.047911787665886
chr20	48713049	G	A	0	6	0	5	Unknown	0.00396825396825396	0.00757575757575756	0.00396825396825396	29	48700791	48713020	Known	0.00501737175556918
chr20	10637057	T	C	0	10	0	10	Unknown	1.08250882244691e-05	1.08250882244691e-05	1.08250882244691e-05	11	10633246	10637046	Known	2.26496519242087e-05
chr20	60885883	G	C	18	8	18	8	Unknown	0.00415201541609551	4.03292046399341e-15	0.00415201541609551	2	60885885	60885958	Known	0.00523847426801601
chr20	25260931	A	G	0	14	0	14	Unknown	2.49273368131895e-08	2.49273368131895e-08	2.49273368131895e-08	29	25259785	25260902	Known	7.03409331912417e-08
chr20	43264927	C	T	0	28	0	27	Unknown	1.02725332573417e-15	7.58299727723766e-15	1.02725332573417e-15	2	43264929	43280216	Known	5.5528225644273e-15
chr20	32957216	G	A	0	27	0	25	Unknown	1.58214572048971e-14	4.1706485024807e-13	1.58214572048971e-14	16	32951155	32957200	Known	8.02237743986695e-14
chr20	60937597	A	G	0	41	0	40	Unknown	1.86034036560366e-23	1.97747290714164e-22	1.86034036560366e-23	11	60937608	60942005	Known	1.63111985627036e-22
chr20	10625804	T	G	0	10	0	10	Unknown	1.08250882244691e-05	1.08250882244691e-05	1.08250882244691e-05	13	10625627	10625791	Known	2.26496519242087e-05
chr20	60921643	T	C	0	24	0	24	Unknown	6.20201122431976e-14	6.20201122431976e-14	6.20201122431976e-14	9	60921652	60921738	Known	3.02002067220595e-13
chr20	17605240	A	T	0	30	0	30	Unknown	1.69112338921449e-17	1.69112338921449e-17	1.69112338921449e-17	19	17602592	17605221	Known	1.04664905559367e-16
chr20	50287790	A	G	0	13	0	13	Unknown	1.92296598273177e-07	1.92296598273177e-07	1.92296598273177e-07	6	50287796	50290692	Known	5.01776597442673e-07
chr20	3838441	C	G	0	9	0	9	Unknown	4.11353352529823e-05	4.11353352529823e-05	4.11353352529823e-05	15	3838456	3841979	Known	7.94653755116629e-05
chr20	6011934	C	T	0	12	0	12	Unknown	7.3960230105068e-07	7.3960230105068e-07	7.3960230105068e-07	3	5996136	6011931	Known	1.80969134459743e-06
chr20	29612383	C	G	6	5	3	5	Unknown	0.0128205128205128	0.00103199174406605	0.0128205128205128	14	29612397	29614261	Novel	0.01527263678497
chr20	29614282	T	G	3	6	3	6	Unknown	0.0090497737556561	4.11353352529823e-05	0.0090497737556561	21	29612397	29614261	Novel	0.0110533306319083
chr20	44996182	A	G	0	7	0	7	Unknown	0.000582750582750582	0.000582750582750582	0.000582750582750582	17	44996199	44997530	Known	0.000913182562118731
chr20	1099523	T	G	0	12	0	12	Unknown	7.3960230105068e-07	7.3960230105068e-07	7.3960230105068e-07	22	1099545	1106141	Known	1.80969134459743e-06
chr20	47351095	G	A	8	6	7	6	Unknown	0.0149068322981366	7.47820104395691e-07	0.0149068322981366	12	47342928	47351083	Known	0.0176509356713467
chr20	60927412	G	A	0	29	0	29	Unknown	6.65175199757689e-17	6.65175199757689e-17	6.65175199757689e-17	4	60927416	60928190	Known	3.95081882759305e-16
chr20	30915461	T	C	0	68	0	68	Unknown	3.36184980071499e-40	3.36184980071499e-40	3.36184980071499e-40	3	30915464	30917944	Known	4.97688920246551e-39
chr20	60904853	T	C	0	24	0	24	Unknown	6.20201122431976e-14	6.20201122431976e-14	6.20201122431976e-14	20	60904309	60904833	Known	3.02002067220595e-13
chr20	17600357	G	A	0	51	0	51	Unknown	5.00489409992406e-30	5.00489409992406e-30	5.00489409992406e-30	16	17600373	17600944	Known	5.62764046502911e-29
chr20	57282190	G	A	5	5	5	5	Unknown	0.0325077399380805	1.08250882244691e-05	0.0325077399380805	11	57276214	57282179	Known	0.0339241239311319
chr20	60908969	T	C	0	18	0	18	Unknown	2.20382389230053e-10	2.20382389230053e-10	2.20382389230053e-10	12	60908762	60908957	Known	7.83168297553362e-10
chr20	60908964	G	A	0	18	0	18	Unknown	2.20382389230053e-10	2.20382389230053e-10	2.20382389230053e-10	7	60908762	60908957	Known	7.83168297553362e-10
chr20	55088404	A	G	0	29	0	29	Unknown	6.65175199757689e-17	6.65175199757689e-17	6.65175199757689e-17	33	55059245	55088371	Known	3.95081882759305e-16
chr20	60912683	T	C	0	5	0	5	Unknown	0.00396825396825396	0.00396825396825396	0.00396825396825396	37	60911842	60912646	Known	0.00501737175556918
chr20	29631606	A	C	6	5	5	5	Unknown	0.0325077399380805	1.70108529241656e-05	0.0325077399380805	23	29631629	29632611	Known	0.0339241239311319
chr20	29632635	C	G	4	4	4	4	Unknown	0.0384615384615384	0.000155400155400155	0.0384615384615384	24	29631629	29632611	Known	0.0395351333941704
chr20	32664866	G	A	2	16	2	16	Unknown	2.0936326976855e-08	2.20382389230053e-10	2.0936326976855e-08	32	32664621	32664834	Known	6.14939374614305e-08
chr20	25187213	G	A	0	9	0	7	Unknown	0.000582750582750582	0.00113122171945701	0.000582750582750582	13	25187226	25187712	Known	0.000913182562118731
chr20	60831129	G	A	10	9	10	9	Unknown	0.000566695727986052	5.65846675050138e-11	0.000566695727986052	16	60813653	60831113	Known	0.000913182562118731
chr20	62372813	G	A	0	6	0	6	Unknown	0.00216450216450216	0.00216450216450216	0.00216450216450216	19	62372832	62373222	Known	0.00304518785894144
chr20	62326110	A	C	0	5	0	5	Unknown	0.00396825396825396	0.00396825396825396	0.00396825396825396	16	62325841	62326094	Known	0.00501737175556918
chr20	62373707	G	T	0	20	0	20	Unknown	7.25444455192477e-12	7.25444455192477e-12	7.25444455192477e-12	18	62373583	62373689	Known	2.9156335129564e-11
chr20	13029764	A	C	0	24	0	23	Unknown	1.21456053142928e-13	1.55050280607993e-12	1.21456053142928e-13	14	13029778	13052904	Known	5.77112149288815e-13
chr20	44520579	C	G	0	164	0	164	Unknown	8.30843630673314e-98	8.30843630673314e-98	8.30843630673314e-98	24	44520401	44520555	Known	3.17878615060205e-96
chr20	13071816	C	T	0	16	0	16	Unknown	3.32734195504201e-09	3.32734195504201e-09	3.32734195504201e-09	39	13071855	13074131	Known	1.05515063504346e-08
chr16	70515355	C	T	0	9	0	9	Unknown	4.11353352529823e-05	4.11353352529823e-05	4.11353352529823e-05	35	70515390	70515667	Known	7.94653755116629e-05
chr16	602313	C	A	0	5	0	5	Unknown	0.00396825396825396	0.00396825396825396	0.00396825396825396	12	602212	602301	Known	0.00501737175556918
chr16	88783449	C	G	78	71	78	71	Unknown	6.3689141234354e-27	4.25200437796379e-89	6.3689141234354e-27	18	88783306	88783431	Known	6.38191190736077e-26
chr16	89180765	A	T	4	4	4	4	Unknown	0.0384615384615384	0.000155400155400155	0.0384615384615384	18	89178654	89180747	Known	0.0395351333941704
chr16	29814234	G	A	0	20	0	19	Unknown	5.65846675050138e-11	1.52343335590421e-10	5.65846675050138e-11	24	29814258	29814770	Known	2.13442292534918e-10
chr16	32882323	T	G	0	16	0	16	Unknown	3.32734195504201e-09	3.32734195504201e-09	3.32734195504201e-09	0	32881436	32882323	Novel	1.05515063504346e-08
chr16	16162019	T	C	0	22	0	22	Unknown	9.50525633292485e-13	9.50525633292485e-13	9.50525633292485e-13	6	16150152	16162013	Known	4.32805025607366e-12
chr16	284833	T	G	0	4	0	4	Unknown	0.0285714285714286	0.0285714285714286	0.0285714285714286	23	284856	299548	Known	0.0302231341369582
chr16	449659	G	A	0	10	0	9	Unknown	4.11353352529823e-05	0.00011907597046916	4.11353352529823e-05	32	449480	449627	Known	7.94653755116629e-05
chr16	32882424	T	C	0	7	0	7	Unknown	0.000582750582750582	0.000582750582750582	0.000582750582750582	22	32882446	32883272	Known	0.000913182562118731
chr16	56855496	C	G	23	22	23	22	Unknown	1.54479033369754e-08	9.63136700882183e-27	1.54479033369754e-08	9	56855505	56857619	Known	4.57382143022407e-08
chr16	57068107	C	T	7	10	7	10	Unknown	0.000296625880608082	4.28521312391768e-10	0.000296625880608082	27	57067581	57068080	Known	0.000508945745061974
chr16	84516309	G	A	15	9	15	9	Unknown	0.00155923775962153	6.20201122431976e-14	0.00155923775962153	7	84516316	84520237	Known	0.00236291895053757
chr16	88807896	G	A	40	28	40	28	Unknown	2.20076563035579e-10	3.36184980071499e-40	2.20076563035579e-10	10	88805144	88807886	Known	7.83168297553362e-10
chr16	1814440	A	G	0	4	0	4	Unknown	0.0285714285714286	0.0285714285714286	0.0285714285714286	20	1814460	1815014	Known	0.0302231341369582
chr16	88779739	A	G	4	4	4	4	Unknown	0.0384615384615384	0.000155400155400155	0.0384615384615384	19	88779313	88779720	Known	0.0395351333941704
chr16	69963355	G	A	0	10	0	10	Unknown	1.08250882244691e-05	1.08250882244691e-05	1.08250882244691e-05	4	69959387	69963351	Known	2.26496519242087e-05
chr16	30773822	T	C	0	27	0	25	Unknown	1.58214572048971e-14	4.1706485024807e-13	1.58214572048971e-14	26	30773681	30773796	Known	8.02237743986695e-14
chr16	2015121	C	T	0	4	0	4	Unknown	0.0285714285714286	0.0285714285714286	0.0285714285714286	9	2015130	2015407	Known	0.0302231341369582
chr16	75327916	A	G	0	53	0	52	Unknown	6.31685663097201e-31	1.72179463598503e-29	6.31685663097201e-31	24	75327940	75338922	Known	7.29782730778178e-30
chr16	55523705	T	C	201	182	201	180	Unknown	4.03436498392162e-67	1.3216952815681e-224	4.03436498392162e-67	31	55523736	55525713	Known	1.10048511505862e-65
chr16	11154770	G	A	0	7	0	7	Unknown	0.000582750582750582	0.000582750582750582	0.000582750582750582	11	11145498	11154759	Known	0.000913182562118731
chr16	4445327	C	T	0	6	0	6	Unknown	0.00216450216450216	0.00216450216450216	0.00216450216450216	13	4445340	4455492	Known	0.00304518785894144
chr16	2964283	G	A	0	11	0	10	Unknown	1.08250882244691e-05	1.70108529241656e-05	1.08250882244691e-05	7	2964290	2979614	Known	2.26496519242087e-05
chr16	69354963	A	G	45	44	45	44	Unknown	8.82186380595229e-17	8.74119217090677e-53	8.82186380595229e-17	9	69354672	69354954	Known	5.20825867181071e-16
chr16	11773662	C	G	0	6	0	6	Unknown	0.00216450216450216	0.00216450216450216	0.00216450216450216	31	11773693	11778021	Known	0.00304518785894144
chr16	71487952	G	T	13	8	13	8	Unknown	0.00344810100907661	3.71569111196148e-12	0.00344810100907661	7	71487253	71487945	Known	0.00476012444833163
chr16	2114407	C	T	0	11	0	11	Unknown	2.83514215402761e-06	2.83514215402761e-06	2.83514215402761e-06	21	2114428	2115520	Known	6.38557246618145e-06
chr16	1502864	A	G	0	15	0	15	Unknown	1.28934500757877e-08	1.28934500757877e-08	1.28934500757877e-08	30	1502894	1503835	Known	3.84454493150513e-08
chr16	1503879	T	A	0	6	0	6	Unknown	0.00216450216450216	0.00216450216450216	0.00216450216450216	44	1502894	1503835	Known	0.00304518785894144
chr16	84126874	A	C	18	5	18	5	Unknown	0.0490956072351421	1.21456053142928e-13	0.0490956072351421	28	84126902	84127316	Known	0.0491790747754943
chr16	70287177	A	G	0	81	0	81	Unknown	5.46585803011667e-48	5.46585803011667e-48	5.46585803011667e-48	6	70286809	70287171	Known	9.81854741263642e-47
chr16	2225512	C	A	0	23	0	23	Unknown	1.21456053142928e-13	1.21456053142928e-13	1.21456053142928e-13	11	2225418	2225501	Known	5.77112149288815e-13
chr16	58757683	A	G	0	18	0	18	Unknown	2.20382389230053e-10	2.20382389230053e-10	2.20382389230053e-10	33	58756182	58757650	Known	7.83168297553362e-10
chr16	58757668	A	C	0	46	0	46	Unknown	2.43430155168019e-27	2.43430155168019e-27	2.43430155168019e-27	18	58756182	58757650	Known	2.45597683946912e-26
chr16	55866934	A	C	11	7	8	4	Unknown	0.046583850931677	2.96625880608083e-05	0.046583850931677	18	55862883	55866916	Known	0.047127755784588
chr16	69963403	G	A	12	5	12	5	Unknown	0.0444770283479961	4.28521312391768e-10	0.0444770283479961	29	69963432	69964033	Known	0.0454331919255188
chr16	1509123	G	A	0	34	0	34	Unknown	7.02912552157359e-20	7.02912552157359e-20	7.02912552157359e-20	15	1507757	1509108	Known	5.20296577551654e-19
chr16	1869987	C	T	0	14	0	14	Unknown	2.49273368131895e-08	2.49273368131895e-08	2.49273368131895e-08	28	1870015	1872301	Known	7.03409331912417e-08
chr16	58616984	T	C	46	31	46	31	Unknown	2.07440908711307e-11	6.82190999498055e-46	2.07440908711307e-11	24	58616807	58616960	Known	8.22504599008762e-11
chr16	75675609	T	C	58	27	15	8	Unknown	0.00375816280524164	4.26097212333243e-08	0.00375816280524164	12	75675621	75678181	Known	0.00501737175556918
chr16	57091977	T	C	7	9	7	8	Unknown	0.00219890054972514	5.65648132357139e-08	0.00219890054972514	0	57089431	57091977	Known	0.00308327511636851
chr16	11940390	T	C	22	11	21	11	Unknown	0.00034702854199498	4.70951409945406e-18	0.00034702854199498	32	11935857	11940358	Known	0.00059163546569283
chr16	69970329	A	G	0	10	0	10	Unknown	1.08250882244691e-05	1.08250882244691e-05	1.08250882244691e-05	26	69970355	69971021	Known	2.26496519242087e-05
chr16	706534	G	A	0	5	0	5	Unknown	0.00396825396825396	0.00396825396825396	0.00396825396825396	3	706537	706732	Known	0.00501737175556918
chr16	57080528	C	A	6	8	6	8	Unknown	0.00193236714975845	2.49273368131895e-08	0.00193236714975845	25	57080553	57081457	Known	0.00290150541446911
chr16	28842311	A	G	0	27	0	27	Unknown	1.02725332573417e-15	1.02725332573417e-15	1.02725332573417e-15	28	28842111	28842283	Known	5.5528225644273e-15
chr16	3707747	G	A	0	4	0	4	Unknown	0.0285714285714286	0.0285714285714286	0.0285714285714286	26	3707342	3707721	Known	0.0302231341369582
chr16	55519535	G	C	732	675	730	674	Unknown	9.53934326060699e-244	0	2.90387414631368e-250	19	55519339	55519516	Known	7.1290110292001e-248
chr16	57101373	A	G	8	4	8	4	Unknown	0.046583850931677	7.3960230105068e-07	0.046583850931677	9	57101382	57101648	Known	0.047127755784588
chr16	88782676	A	G	56	27	56	27	Unknown	5.9264863036301e-10	1.72897516977953e-49	5.9264863036301e-10	9	88782685	88782769	Known	2.01377493085286e-09
chr16	81050965	A	T	0	14	0	13	Unknown	1.92296598273177e-07	7.47820104395691e-07	1.92296598273177e-07	34	81047786	81050931	Known	5.01776597442673e-07
chr16	720986	G	A	0	5	0	5	Unknown	0.00396825396825396	0.00396825396825396	0.00396825396825396	14	721000	721083	Known	0.00501737175556918
chr16	58579274	C	T	84	33	84	33	Unknown	8.37587067345143e-12	1.39040994658611e-69	8.37587067345143e-12	9	58577807	58579265	Known	3.34807530583282e-11
chr16	2162361	A	G	0	7	0	7	Unknown	0.000582750582750582	0.000582750582750582	0.000582750582750582	20	2161872	2162341	Known	0.000913182562118731
chr16	2140680	T	C	0	13	0	13	Unknown	1.92296598273177e-07	1.92296598273177e-07	1.92296598273177e-07	5	2140591	2140675	Known	5.01776597442673e-07
chr16	4476089	T	C	0	10	0	10	Unknown	1.08250882244691e-05	1.08250882244691e-05	1.08250882244691e-05	4	4476093	4484385	Known	2.26496519242087e-05
chr16	4484396	A	T	0	10	0	10	Unknown	1.08250882244691e-05	1.08250882244691e-05	1.08250882244691e-05	11	4476093	4484385	Known	2.26496519242087e-05
chr16	32193250	T	C	0	6	0	6	Unknown	0.00216450216450216	0.00216450216450216	0.00216450216450216	11	32193261	32193411	Known	0.00304518785894144
chr16	32193251	G	A	0	6	0	6	Unknown	0.00216450216450216	0.00216450216450216	0.00216450216450216	10	32193261	32193411	Known	0.00304518785894144
chr16	88717386	T	C	0	35	0	34	Unknown	7.02912552157359e-20	6.41789721534974e-19	7.02912552157359e-20	22	88714522	88717364	Known	5.20296577551654e-19
chr16	88803982	C	G	0	31	0	30	Unknown	1.69112338921449e-17	6.87538689385553e-17	1.69112338921449e-17	15	88803147	88803967	Known	1.04664905559367e-16
chr16	81050965	A	T	0	29	0	29	Unknown	6.65175199757689e-17	6.65175199757689e-17	6.65175199757689e-17	25	81050990	81051363	Known	5.01776597442673e-07
chr16	1504437	C	T	0	24	0	24	Unknown	6.20201122431976e-14	6.20201122431976e-14	6.20201122431976e-14	29	1504466	1505135	Known	3.02002067220595e-13
chr16	84215390	T	C	0	6	0	6	Unknown	0.00216450216450216	0.00216450216450216	0.00216450216450216	38	84215269	84215352	Known	0.00304518785894144
chr16	17228368	G	A	8	5	8	5	Unknown	0.0195652173913043	1.92296598273177e-07	0.0195652173913043	38	17221718	17228330	Known	0.0227822649939852
chr16	55536727	C	T	252	144	252	144	Unknown	1.0004087830479e-50	1.35457498530402e-237	1.0004087830479e-50	36	55532360	55536691	Known	1.96480284990607e-49
chr16	84796603	A	G	20	17	20	17	Unknown	1.38623029277507e-06	1.14538972104931e-21	1.38623029277507e-06	8	84793881	84796595	Known	3.32830842910787e-06
chr16	8738579	A	G	0	4	0	4	Unknown	0.0285714285714286	0.0285714285714286	0.0285714285714286	3	8738582	8739965	Known	0.0302231341369582
chr16	1524850	A	G	0	50	0	47	Unknown	1.23023841859113e-27	4.64380767359487e-25	1.23023841859113e-27	15	1515339	1524835	Known	1.25843138235051e-26
chr16	2152388	C	G	2	5	2	5	Unknown	0.020979020979021	0.000582750582750582	0.020979020979021	6	2152257	2152382	Known	0.0242464479420148
chr16	23489711	C	G	16	15	16	15	Unknown	6.45956611188042e-06	2.14855840432988e-18	6.45956611188042e-06	22	23486382	23489689	Known	1.42974318299021e-05
chr16	1504437	C	T	0	21	0	21	Unknown	3.71569111196148e-12	3.71569111196148e-12	3.71569111196148e-12	25	1503895	1504412	Known	3.02002067220595e-13
chr16	1503879	T	A	0	31	0	31	Unknown	2.14855840432988e-18	2.14855840432988e-18	2.14855840432988e-18	16	1503895	1504412	Known	0.00304518785894144
chr16	69782855	C	T	13	6	13	6	Unknown	0.0196560196560196	5.65846675050138e-11	0.0196560196560196	34	69782232	69782821	Known	0.0228428536120844
chr16	57075406	T	C	7	6	6	5	Unknown	0.0350877192982457	1.00955714093418e-05	0.0350877192982457	9	57074630	57075397	Known	0.0364743899268284
chr16	55536763	C	G	213	106	213	106	Unknown	6.65278632340121e-37	5.55307089341615e-191	6.65278632340121e-37	37	55536800	55539251	Known	8.949364615863e-36
chr16	17292074	G	C	35	33	35	32	Unknown	1.70273366176709e-12	2.31967636249329e-38	1.70273366176709e-12	5	17252766	17292069	Known	7.63508883952183e-12
chr16	30780828	A	G	0	22	0	22	Unknown	9.50525633292485e-13	9.50525633292485e-13	9.50525633292485e-13	32	30780719	30780796	Known	4.32805025607366e-12
chr16	58752466	C	T	7	8	7	8	Unknown	0.00219890054972514	1.28934500757877e-08	0.00219890054972514	35	58752204	58752431	Known	0.00308327511636851
chr16	88808743	A	G	10	6	10	6	Unknown	0.0176739587195649	3.32734195504201e-09	0.0176739587195649	35	88808503	88808708	Known	0.0207771278482994
chr16	29908433	C	G	0	7	0	7	Unknown	0.000582750582750582	0.000582750582750582	0.000582750582750582	9	29908442	29909174	Known	0.000913182562118731
chr16	58717874	G	A	26	11	25	11	Unknown	0.000397583423970168	4.35248093998732e-20	0.000397583423970168	15	58714145	58717859	Known	0.000671605944389973
chr16	1559838	T	C	0	6	0	6	Unknown	0.00216450216450216	0.00216450216450216	0.00216450216450216	7	1557717	1559831	Known	0.00304518785894144
chr16	70395387	C	T	21	10	21	10	Unknown	0.000825011250780518	2.14855840432988e-18	0.000825011250780518	26	70395413	70398446	Known	0.00127920165515758
chr16	12758966	T	C	0	8	0	7	Unknown	0.000582750582750582	0.0013986013986014	0.000582750582750582	6	12758972	12798481	Known	0.000913182562118731
chr16	74499589	G	A	0	91	0	91	Unknown	2.76205916385212e-54	2.76205916385212e-54	2.76205916385212e-54	15	74497377	74499574	Known	5.77094063596336e-53
chr16	1500501	C	T	0	44	0	44	Unknown	7.61948145586816e-26	7.61948145586816e-26	7.61948145586816e-26	3	1499328	1500498	Known	7.38387906874593e-25
chr16	88713236	A	G	0	81	0	81	Unknown	5.46585803011667e-48	5.46585803011667e-48	5.46585803011667e-48	10	88713246	88713509	Known	9.81854741263642e-47
chr16	75675609	T	C	58	27	41	17	Unknown	3.86525848446476e-06	1.40775394842925e-24	3.86525848446476e-06	12	75675621	75681476	Known	0.00501737175556918
chr16	58743454	A	C	0	44	0	44	Unknown	7.61948145586816e-26	7.61948145586816e-26	7.61948145586816e-26	17	58743471	58749918	Known	7.38387906874593e-25
chr16	2156021	A	G	0	5	0	5	Unknown	0.00396825396825396	0.00396825396825396	0.00396825396825396	4	2156025	2156092	Known	0.00501737175556918
chr16	56700875	G	A	5	6	5	6	Unknown	0.0123839009287926	2.83514215402761e-06	0.0123839009287926	7	56700882	56701224	Known	0.0148365075787812
chr16	2014283	A	G	1	117	1	114	Unknown	2.55849690786671e-66	1.00528532462348e-64	2.55849690786671e-66	6	2013257	2014277	Known	6.85211990052302e-65
chr16	68389772	C	T	0	8	0	8	Unknown	0.000155400155400155	0.000155400155400155	0.000155400155400155	14	68389786	68390604	Known	0.00027169665151861
chr16	18839362	T	C	7	11	7	11	Unknown	0.000105937814502887	2.20382389230053e-10	0.000105937814502887	9	18830976	18839353	Known	0.000200187813678963
chr16	16485772	G	T	1	6	1	6	Unknown	0.00466200466200466	0.000582750582750582	0.00466200466200466	24	16484731	16485748	Known	0.00586683713552572
chr16	21272591	G	C	55	18	54	18	Unknown	2.26745294144053e-06	2.51687915542117e-41	2.26745294144053e-06	16	21270166	21272575	Known	5.36108857582969e-06
chr16	85834828	T	G	24	22	24	22	Unknown	8.54090809496242e-09	2.43430155168019e-27	8.54090809496242e-09	17	85833358	85834811	Known	2.65697098709179e-08
chr16	69967897	T	C	0	18	0	18	Unknown	2.20382389230053e-10	2.20382389230053e-10	2.20382389230053e-10	24	69965793	69967873	Known	7.83168297553362e-10
chr16	57071114	A	G	0	9	0	9	Unknown	4.11353352529823e-05	4.11353352529823e-05	4.11353352529823e-05	7	57070095	57071107	Known	7.94653755116629e-05
chr16	57071113	T	C	0	9	0	9	Unknown	4.11353352529823e-05	4.11353352529823e-05	4.11353352529823e-05	6	57070095	57071107	Known	7.94653755116629e-05
chr16	84213434	A	T	0	6	0	6	Unknown	0.00216450216450216	0.00216450216450216	0.00216450216450216	23	84213457	84213552	Known	0.00304518785894144
chr16	23521643	G	C	17	5	17	5	Unknown	0.0484968803176404	9.50525633292485e-13	0.0484968803176404	1	23507099	23521642	Known	0.0486289344505679
chr16	722548	A	G	0	7	0	7	Unknown	0.000582750582750582	0.000582750582750582	0.000582750582750582	18	722566	722703	Known	0.000913182562118731
chr16	711905	A	G	0	5	0	5	Unknown	0.00396825396825396	0.00396825396825396	0.00396825396825396	14	711787	711891	Known	0.00501737175556918
chr16	82203758	C	T	0	42	0	41	Unknown	4.70826882652773e-24	5.12236957874056e-23	4.70826882652773e-24	28	82197799	82203730	Known	4.22882925699717e-23
chr16	82203742	T	C	29	33	29	32	Unknown	1.72739875264918e-12	8.28509415176301e-35	1.72739875264918e-12	12	82197799	82203730	Known	7.73391599590349e-12
chr16	23098422	A	G	2	10	2	10	Unknown	6.73038093956117e-05	7.3960230105068e-07	6.73038093956117e-05	9	23096983	23098413	Known	0.000128500986700889
chr16	70051994	A	G	0	4	0	4	Unknown	0.0285714285714286	0.0285714285714286	0.0285714285714286	44	70048070	70051950	Known	0.0302231341369582
chr16	84115483	G	A	0	16	0	16	Unknown	3.32734195504201e-09	3.32734195504201e-09	3.32734195504201e-09	30	84115513	84118588	Known	1.05515063504346e-08
chr16	58750604	G	A	0	22	0	22	Unknown	9.50525633292485e-13	9.50525633292485e-13	9.50525633292485e-13	37	58750083	58750567	Known	4.32805025607366e-12
chr16	72135014	T	C	0	23	0	23	Unknown	1.21456053142928e-13	1.21456053142928e-13	1.21456053142928e-13	29	72134496	72134985	Known	5.77112149288815e-13
chr16	84779248	T	G	8	4	8	4	Unknown	0.046583850931677	7.3960230105068e-07	0.046583850931677	31	84779279	84792322	Known	0.047127755784588
chr16	15166809	A	G	25	14	25	14	Unknown	1.47348476928418e-05	7.34834444413446e-23	1.47348476928418e-05	2	15165108	15166807	Known	3.06127371672157e-05
chr16	84808824	C	G	24	12	24	12	Unknown	0.000162944026217281	4.51964592630269e-21	0.000162944026217281	7	84808831	84812501	Known	0.000284548370620101
chr16	15204289	C	T	46	6	45	6	Unknown	0.0133745333296216	3.34793401441515e-29	0.0133745333296216	18	15201294	15204271	Known	0.0159133179277324
chr17	35984410	T	C	0	11	0	11	Unknown	2.83514215402761e-06	2.83514215402761e-06	2.83514215402761e-06	20	35981565	35984390	Known	6.38557246618145e-06
chr17	39670912	G	C	0	6	0	6	Unknown	0.00216450216450216	0.00216450216450216	0.00216450216450216	11	39670372	39670901	Known	0.00501737175556918
chr17	9471711	T	G	1	19	1	15	Unknown	5.65648132357139e-08	1.54171455617506e-07	5.65648132357139e-08	23	9460845	9471688	Known	1.56763819183832e-07
chr17	4797910	G	A	8	4	8	4	Unknown	0.046583850931677	7.3960230105068e-07	0.046583850931677	18	4797928	4798370	Known	0.047127755784588
chr17	3568012	A	G	0	13	0	12	Unknown	7.3960230105068e-07	1.34607618791224e-06	7.3960230105068e-07	39	3567566	3567973	Known	1.80969134459743e-06
chr17	6919093	T	C	0	14	0	14	Unknown	2.49273368131895e-08	2.49273368131895e-08	2.49273368131895e-08	0	6918475	6919093	Known	7.03409331912417e-08
chr17	9395231	G	A	0	21	0	19	Unknown	5.65846675050138e-11	4.70034925663127e-10	5.65846675050138e-11	7	9395238	9408355	Known	2.13442292534918e-10
chr17	6511781	A	G	0	6	0	6	Unknown	0.00216450216450216	0.00216450216450216	0.00216450216450216	3	6511784	6513314	Known	0.00304518785894144
chr17	7311357	T	C	0	7	0	7	Unknown	0.000582750582750582	0.000582750582750582	0.000582750582750582	26	7308929	7311331	Known	0.000913182562118731
chr17	4875566	T	C	0	4	0	4	Unknown	0.0285714285714286	0.0285714285714286	0.0285714285714286	39	4873831	4875527	Known	0.0302231341369582
chr17	78311508	G	A	5	8	5	8	Unknown	0.00164759725400458	1.92296598273177e-07	0.00164759725400458	18	78311526	78311633	Known	0.00248658888847207
chr17	7217463	T	C	23	12	23	12	Unknown	0.000156868147273585	1.78274922648608e-20	0.000156868147273585	15	7217478	7217610	Known	0.000274100570502955
chr17	17948475	G	A	0	10	0	10	Unknown	1.08250882244691e-05	1.08250882244691e-05	1.08250882244691e-05	14	17943216	17948461	Known	2.26496519242087e-05
chr17	45904420	C	T	24	24	24	24	Unknown	1.23545903173313e-09	3.10797074170391e-28	1.23545903173313e-09	14	45904147	45904406	Known	4.13597989487024e-09
chr17	36635721	C	T	0	8	0	8	Unknown	0.000155400155400155	0.000155400155400155	0.000155400155400155	17	36635738	36635994	Known	0.00027169665151861
chr17	53851228	C	T	0	6	0	6	Unknown	0.00216450216450216	0.00216450216450216	0.00216450216450216	28	53851256	53852153	Known	0.00304518785894144
chr17	15611495	T	C	0	13	0	13	Unknown	1.92296598273177e-07	1.92296598273177e-07	1.92296598273177e-07	26	15609815	15611469	Known	5.01776597442673e-07
chr17	74555106	T	C	0	47	0	47	Unknown	1.23023841859113e-27	1.23023841859113e-27	1.23023841859113e-27	19	74555125	74557370	Known	1.25843138235051e-26
chr17	7530271	C	T	25	10	25	10	Unknown	0.000925522068914156	1.78274922648608e-20	0.000925522068914156	10	7530111	7530261	Known	0.00142977871789256
chr17	73262293	T	C	0	16	0	12	Unknown	7.3960230105068e-07	1.61209717721784e-05	7.3960230105068e-07	19	73262047	73262274	Known	1.80969134459743e-06
chr17	902802	G	A	23	24	23	24	Unknown	1.10205265741451e-09	1.23023841859113e-27	1.10205265741451e-09	22	902824	904252	Known	3.70199216504351e-09
chr17	2187013	G	A	4	6	4	5	Unknown	0.0294117647058823	0.00011907597046916	0.0294117647058823	16	2187029	2195846	Known	0.0309343301761975
chr17	39670912	G	C	0	5	0	5	Unknown	0.00396825396825396	0.00396825396825396	0.00396825396825396	14	39670926	39671724	Known	0.00501737175556918
chr17	79596811	C	T	21	12	21	12	Unknown	0.000144150317444069	2.77030241144367e-19	0.000144150317444069	20	79596831	79603942	Known	0.000268606473871112
chr17	80895933	A	G	0	10	0	10	Unknown	1.08250882244691e-05	1.08250882244691e-05	1.08250882244691e-05	8	80895236	80895925	Known	2.26496519242087e-05
chr17	54978794	G	A	0	44	0	44	Unknown	7.61948145586816e-26	7.61948145586816e-26	7.61948145586816e-26	14	54976541	54978780	Known	7.38387906874593e-25
chr17	2227655	G	T	43	44	43	44	Unknown	3.51127774218553e-17	6.91415800546015e-52	3.51127774218553e-17	13	2227668	2227798	Known	2.1595457679496e-16
chr17	36909061	A	G	1	48	1	48	Unknown	3.92501459648158e-27	7.85002919296318e-29	3.92501459648158e-27	21	36909082	36909403	Known	3.9464481232883e-26
chr17	49247315	C	T	779	7	1	7	Unknown	0.0013986013986014	0.0076740975765588	2.08110914009446e-16	17	49237442	49247298	SemiNovel	1.22130428819089e-15
chr17	78354661	C	T	0	8	0	8	Unknown	0.000155400155400155	0.000155400155400155	0.000155400155400155	30	78353514	78354631	Known	0.00027169665151861
chr17	42287519	C	T	36	19	36	19	Unknown	2.90539442911872e-07	2.02989593113221e-32	2.90539442911872e-07	27	42287101	42287492	Known	7.52134621105778e-07
chr17	12899902	C	T	4	4	4	4	Unknown	0.0384615384615384	0.000155400155400155	0.0384615384615384	38	12899295	12899864	Known	0.0395351333941704
chr17	27438469	G	A	0	13	0	13	Unknown	1.92296598273177e-07	1.92296598273177e-07	1.92296598273177e-07	27	27437640	27438442	Known	5.01776597442673e-07
chr17	20163529	A	G	0	12	0	12	Unknown	7.3960230105068e-07	7.3960230105068e-07	7.3960230105068e-07	24	20160920	20163505	Known	1.80969134459743e-06
chr17	39987130	T	C	0	97	0	97	Unknown	6.96147551590286e-58	6.96147551590286e-58	6.96147551590286e-58	12	39987142	39988644	Known	1.58980673409689e-56
chr17	46127970	T	G	86	9	46	8	Unknown	0.00591130703670132	2.33441547313591e-21	0.00591130703670132	1	46126226	46127969	Known	0.00740106694862818
chr17	49350802	A	C	0	17	0	16	Unknown	3.32734195504201e-09	1.54267672461038e-08	3.32734195504201e-09	9	49350811	49353227	Known	1.05515063504346e-08
chr17	3775848	T	C	16	10	16	9	Unknown	0.00163083541184905	5.44444262639107e-14	0.00163083541184905	0	3773182	3775848	Known	0.0024676122872662
chr17	27835138	C	T	22	12	22	12	Unknown	0.000150604809269921	7.02912552157359e-20	0.000150604809269921	12	27835150	27837882	Known	0.00027169665151861
chr17	57759019	G	A	218	152	218	152	Unknown	9.53756008574201e-55	1.17938533635138e-221	9.53756008574201e-55	11	57758839	57759008	Known	2.02141381385582e-53
chr17	8108331	A	G	0	14	0	14	Unknown	2.49273368131895e-08	2.49273368131895e-08	2.49273368131895e-08	31	8108362	8108534	Known	7.03409331912417e-08
chr17	8108339	G	A	0	19	0	19	Unknown	5.65846675050138e-11	5.65846675050138e-11	5.65846675050138e-11	23	8108362	8108534	Known	2.13442292534918e-10
chr17	76970879	A	G	0	57	0	57	Unknown	1.29144299851988e-33	1.29144299851988e-33	1.29144299851988e-33	22	76970901	76972047	Known	1.60531268929939e-32
chr17	79974731	T	C	0	11	0	11	Unknown	2.83514215402761e-06	2.83514215402761e-06	2.83514215402761e-06	14	79974745	79974817	Known	6.38557246618145e-06
chr17	46023694	G	A	18	7	17	7	Unknown	0.00940128649183572	4.11357887327323e-13	0.00940128649183572	5	46023355	46023689	Known	0.0114731524461259
chr17	30183857	T	C	0	15	0	15	Unknown	1.28934500757877e-08	1.28934500757877e-08	1.28934500757877e-08	39	30180049	30183818	Known	7.03409331912417e-08
chr17	7215142	G	A	494	460	494	459	Unknown	1.10154500050325e-170	0	1.10154500050325e-170	1	7214970	7215141	Known	1.20190798943799e-168
chr17	7297452	A	G	0	10	0	6	Unknown	0.00216450216450216	0.0108359133126935	0.00216450216450216	29	7297155	7297423	Known	0.00304518785894144
chr17	40481795	C	T	0	9	0	9	Unknown	4.11353352529823e-05	4.11353352529823e-05	4.11353352529823e-05	30	40481665	40481765	Known	7.94653755116629e-05
chr17	7099811	G	A	15	9	15	9	Unknown	0.00155923775962153	6.20201122431976e-14	0.00155923775962153	19	7099653	7099792	Known	0.00236291895053757
chr17	80213428	G	A	15	7	15	6	Unknown	0.0206886060544597	1.09310447828635e-11	0.0206886060544597	25	80213453	80223562	Known	0.0239672172380804
chr17	76395430	C	T	12	12	12	12	Unknown	3.88145957231531e-05	6.20201122431976e-14	3.88145957231531e-05	1	76394432	76395429	Known	7.89694744477963e-05
chr17	36926767	G	A	0	15	0	15	Unknown	1.28934500757877e-08	1.28934500757877e-08	1.28934500757877e-08	25	36926792	36927267	Known	3.84454493150513e-08
chr17	41165493	A	G	0	13	0	5	Unknown	0.00396825396825396	0.0195652173913043	0.00396825396825396	0	41165390	41165493	Known	0.00501737175556918
chr17	62818395	A	T	0	5	0	5	Unknown	0.00396825396825396	0.00396825396825396	0.00396825396825396	23	62818170	62818372	Known	0.00501737175556918
chr17	25628820	T	C	15	13	15	13	Unknown	3.962316286684e-05	2.61482664732333e-16	3.962316286684e-05	6	25621461	25628814	Known	7.94653755116629e-05
chr17	78865546	T	C	0	7	0	7	Unknown	0.000582750582750582	0.000582750582750582	0.000582750582750582	26	78858948	78865520	Known	0.000913182562118731
chr17	51183745	C	G	1	4	0	4	Unknown	0.0285714285714286	0.0476190476190476	0.0285714285714286	0	51183745	51229094	Novel	0.0302231341369582
chr17	51229095	T	A	0	4	0	4	Unknown	0.0285714285714286	0.0285714285714286	0.0285714285714286	1	51183745	51229094	Novel	0.0302231341369582
chr17	40689455	T	C	0	5	0	5	Unknown	0.00396825396825396	0.00396825396825396	0.00396825396825396	39	40688673	40689416	Known	0.00501737175556918
chr17	80043739	A	G	60	43	60	43	Unknown	8.51959506342437e-16	3.50244635305767e-61	8.51959506342437e-16	8	80043747	80044130	Known	4.74456088031157e-15
chr17	36963226	G	T	9	7	9	7	Unknown	0.00679767643060191	3.32734195504201e-09	0.00679767643060191	3	36963229	36965955	Known	0.0084426453476194
chr17	14005439	G	A	0	14	0	14	Unknown	2.49273368131895e-08	2.49273368131895e-08	2.49273368131895e-08	4	13980373	14005435	Known	7.03409331912417e-08
chr17	41116234	G	A	0	16	0	15	Unknown	1.28934500757877e-08	5.65648132357139e-08	1.28934500757877e-08	20	41116254	41116419	Known	3.84454493150513e-08
chr17	35696804	G	A	0	18	0	7	Unknown	0.000582750582750582	0.00762463343108505	0.000582750582750582	6	35696810	35766352	Novel	7.94653755116629e-05
chr17	43342141	G	C	9	5	9	5	Unknown	0.0407407407407408	2.49273368131895e-08	0.0407407407407408	26	43342167	43342530	Known	0.0418195896244677
chr17	79511135	A	G	0	4	0	4	Unknown	0.0285714285714286	0.0285714285714286	0.0285714285714286	11	79511146	79512772	Known	0.0302231341369582
chr17	40266939	G	A	0	4	0	4	Unknown	0.0285714285714286	0.0285714285714286	0.0285714285714286	29	40266622	40266910	Known	0.0302231341369582
chr17	19505884	A	T	0	5	0	5	Unknown	0.00396825396825396	0.00396825396825396	0.00396825396825396	13	19501465	19505871	Novel	0.00501737175556918
chr17	36894839	G	A	27	17	27	17	Unknown	2.23875548304875e-06	7.61948145586816e-26	2.23875548304875e-06	9	36894848	36895006	Known	5.29748887796113e-06
chr17	1373612	C	T	0	95	0	95	Unknown	1.10232333308728e-56	1.10232333308728e-56	1.10232333308728e-56	16	1373628	1373729	Known	2.44168762351513e-55
chr17	57656854	C	T	39	16	39	16	Unknown	8.5228294311587e-06	2.02989593113221e-32	8.5228294311587e-06	21	57654726	57656833	Known	1.87655123349727e-05
chr17	7370605	G	A	5	5	5	5	Unknown	0.0325077399380805	1.08250882244691e-05	0.0325077399380805	29	7370129	7370576	Known	0.0339241239311319
chr17	80899281	G	A	21	12	21	12	Unknown	0.000144150317444069	2.77030241144367e-19	0.000144150317444069	6	80897352	80899275	Known	0.000268606473871112
chr17	76817090	C	T	0	13	0	13	Unknown	1.92296598273177e-07	1.92296598273177e-07	1.92296598273177e-07	17	76816094	76817073	Known	5.01776597442673e-07
chr17	35696804	G	A	0	4	0	4	Unknown	0.0285714285714286	0.0285714285714286	0.0285714285714286	40	35687365	35696764	Known	7.94653755116629e-05
chr17	79089590	A	G	0	8	0	8	Unknown	0.000155400155400155	0.000155400155400155	0.000155400155400155	20	79082309	79089570	Known	0.00027169665151861
chr17	27075423	C	T	21	10	21	10	Unknown	0.000825011250780518	2.14855840432988e-18	0.000825011250780518	18	27075441	27075529	Known	0.00127920165515758
chr17	73230856	C	T	0	11	0	11	Unknown	2.83514215402761e-06	2.83514215402761e-06	2.83514215402761e-06	27	73230883	73231195	Known	6.38557246618145e-06
chr17	58031412	A	G	7	6	7	6	Unknown	0.0149068322981366	1.92296598273177e-07	0.0149068322981366	6	58030472	58031406	Known	0.0176509356713467
chr17	48265495	T	C	0	28	0	28	Unknown	2.61482664732333e-16	2.61482664732333e-16	2.61482664732333e-16	38	48265344	48265457	Known	1.4785564881026e-15
chr17	30183857	T	C	0	14	0	14	Unknown	2.49273368131895e-08	2.49273368131895e-08	2.49273368131895e-08	27	30183884	30186120	Known	7.03409331912417e-08
chr17	45399855	T	A	0	6	0	6	Unknown	0.00216450216450216	0.00216450216450216	0.00216450216450216	21	45385003	45399834	SemiNovel	0.00304518785894144
chr17	73221439	C	T	0	21	0	20	Unknown	7.25444455192477e-12	4.08726022315762e-11	7.25444455192477e-12	2	73221332	73221437	Known	2.9156335129564e-11
chr17	62782820	C	A	0	4	0	4	Unknown	0.0285714285714286	0.0285714285714286	0.0285714285714286	22	62782842	62783366	Known	0.0302231341369582
chr17	27185827	C	T	18	13	18	13	Unknown	4.964999835014e-05	2.14855840432988e-18	4.964999835014e-05	15	27185842	27185982	Known	9.54757801171753e-05
chr17	79255998	G	A	4	5	4	5	Unknown	0.0294117647058823	4.11353352529823e-05	0.0294117647058823	9	79254533	79255989	Known	0.0309343301761975
chr17	3775916	T	C	0	12	0	12	Unknown	7.3960230105068e-07	7.3960230105068e-07	7.3960230105068e-07	5	3775921	3776703	Known	1.80969134459743e-06
chr17	66449122	G	A	0	47	0	47	Unknown	1.23023841859113e-27	1.23023841859113e-27	1.23023841859113e-27	11	66449133	66453483	Known	1.25843138235051e-26
chr17	70943990	T	C	0	11	0	10	Unknown	1.08250882244691e-05	1.70108529241656e-05	1.08250882244691e-05	24	70944014	71027695	Known	2.26496519242087e-05
chr17	59955426	T	G	0	5	0	5	Unknown	0.00396825396825396	0.00396825396825396	0.00396825396825396	23	59955449	59958368	Known	0.00501737175556918
chr17	7754993	G	A	0	6	0	6	Unknown	0.00216450216450216	0.00216450216450216	0.00216450216450216	27	7754867	7754966	Known	0.00304518785894144
chr17	64685078	G	A	48	50	48	50	Unknown	3.51279130768108e-19	3.49858769517213e-58	3.51279130768108e-19	9	64684554	64685069	Known	2.45229459536219e-18
chr17	27000391	A	G	0	19	0	12	Unknown	7.3960230105068e-07	3.72213942847982e-05	7.3960230105068e-07	2	26989360	27000389	Known	1.80969134459743e-06
chr17	47888852	A	G	0	13	0	13	Unknown	1.92296598273177e-07	1.92296598273177e-07	1.92296598273177e-07	14	47886570	47888838	Known	5.01776597442673e-07
chr17	35696804	G	A	0	18	0	9	Unknown	4.11353352529823e-05	0.000516446845701573	4.11353352529823e-05	6	35696810	35715942	Novel	7.94653755116629e-05
chr17	74381555	G	A	0	9	0	7	Unknown	0.000582750582750582	0.00113122171945701	0.000582750582750582	23	74380887	74381532	Known	0.000913182562118731
chr17	80006957	A	C	0	4	0	4	Unknown	0.0285714285714286	0.0285714285714286	0.0285714285714286	35	80006992	80007553	Known	0.0302231341369582
chr17	46970259	T	C	0	13	0	11	Unknown	2.83514215402761e-06	1.00955714093418e-05	2.83514215402761e-06	13	46970272	46970771	Known	6.38557246618145e-06
chr17	17425631	C	T	0	8	0	8	Unknown	0.000155400155400155	0.000155400155400155	0.000155400155400155	37	17415968	17425594	Known	0.00027169665151861
chr17	1733399	A	G	0	12	0	11	Unknown	2.83514215402761e-06	9.61482991365885e-06	2.83514215402761e-06	21	1733420	1746097	Known	6.38557246618145e-06
chr17	8132763	T	C	0	4	0	4	Unknown	0.0285714285714286	0.0285714285714286	0.0285714285714286	1	8132764	8133209	Known	0.0302231341369582
chr17	29508775	G	A	0	5	0	5	Unknown	0.00396825396825396	0.00396825396825396	0.00396825396825396	28	29508803	29509526	Known	0.00501737175556918
chr17	46970175	C	G	28	9	26	8	Unknown	0.0133844729966047	3.09316312135096e-18	0.00245619318288758	27	46970202	46970771	Known	0.00342935787525441
chr17	18702220	T	C	0	13	0	13	Unknown	1.92296598273177e-07	1.92296598273177e-07	1.92296598273177e-07	36	18702256	18707451	Known	5.01776597442673e-07
chr17	37814080	G	A	0	21	0	19	Unknown	5.65846675050138e-11	4.70034925663127e-10	5.65846675050138e-11	25	37814105	37814226	Known	2.13442292534918e-10
chr17	7402600	T	C	0	158	0	158	Unknown	1.67019983651915e-94	1.67019983651915e-94	1.67019983651915e-94	0	7402482	7402600	Known	5.72140548649467e-93
chr17	14095309	A	G	5	7	5	6	Unknown	0.0123839009287926	9.61482991365885e-06	0.0123839009287926	3	14063264	14095306	Known	0.0148365075787812
chr17	80039481	G	A	53	25	53	25	Unknown	6.00756440660899e-09	3.43296115876455e-46	6.00756440660899e-09	4	80039228	80039477	Known	1.88279624913511e-08
chr17	41165493	A	G	0	13	0	8	Unknown	0.000155400155400155	0.00164759725400458	0.000155400155400155	0	41165396	41165493	Known	0.00501737175556918
chr17	33998802	G	C	29	27	14	12	Unknown	9.35917022581958e-05	6.57781055985088e-10	9.35917022581958e-05	29	33997917	33998773	Known	0.00017731263977662
chr17	2595964	G	A	0	23	0	23	Unknown	1.21456053142928e-13	1.21456053142928e-13	1.21456053142928e-13	26	2595990	2596074	Known	5.77112149288815e-13
chr17	63097399	A	C	0	12	0	12	Unknown	7.3960230105068e-07	7.3960230105068e-07	7.3960230105068e-07	15	63097414	63106834	Known	1.80969134459743e-06
chr17	63106862	C	A	0	6	0	5	Unknown	0.00396825396825396	0.00757575757575756	0.00396825396825396	28	63097414	63106834	Known	0.00501737175556918
chr17	74056413	C	T	15	18	15	18	Unknown	1.51433051707087e-07	2.77030241144367e-19	1.51433051707087e-07	24	74053624	74056389	Known	4.11931459214292e-07
chr17	27014483	C	A	41	23	41	23	Unknown	2.12736954618134e-08	8.35033111358804e-38	2.12736954618134e-08	6	27014489	27015109	Known	6.24226163650422e-08
chr17	62782689	T	C	0	6	0	6	Unknown	0.00216450216450216	0.00216450216450216	0.00216450216450216	4	62781485	62782685	Known	0.00304518785894144
chr17	27422053	C	T	0	9	0	9	Unknown	4.11353352529823e-05	4.11353352529823e-05	4.11353352529823e-05	24	27422077	27423779	Known	7.94653755116629e-05
chr17	26676135	C	T	37	25	37	25	Unknown	1.41676334013998e-09	6.57547154901795e-37	1.41676334013998e-09	26	26675257	26676109	Known	4.73218231298457e-09
chr17	45915788	T	C	0	5	0	5	Unknown	0.00396825396825396	0.00396825396825396	0.00396825396825396	28	45915816	45915897	Known	0.00501737175556918
chr17	8168224	T	C	0	11	0	11	Unknown	2.83514215402761e-06	2.83514215402761e-06	2.83514215402761e-06	11	8167919	8168213	Known	6.38557246618145e-06
chr17	27009749	C	T	28	22	28	22	Unknown	2.42086758493749e-08	1.98233060428362e-29	2.42086758493749e-08	4	27008998	27009745	Known	7.03409331912417e-08
chr17	7154534	G	A	38	23	38	23	Unknown	1.83433569302335e-08	5.21795484212409e-36	1.83433569302335e-08	20	7150662	7154514	Known	5.40395295164678e-08
chr17	80923536	C	T	2	8	2	8	Unknown	0.000357227911407478	1.08250882244691e-05	0.000357227911407478	9	80919057	80923527	Known	0.000606916624571182
chr17	64783081	G	A	0	50	0	50	Unknown	1.98233060428362e-29	1.98233060428362e-29	1.98233060428362e-29	11	64783092	64784957	Known	2.18724567798485e-28
chr17	35771468	C	T	0	22	0	19	Unknown	5.65846675050138e-11	2.1862089565727e-09	5.65846675050138e-11	9	35771477	35783609	Known	2.13442292534918e-10
chr17	3979949	G	A	0	5	0	5	Unknown	0.00396825396825396	0.00396825396825396	0.00396825396825396	18	3978723	3979931	Known	0.00501737175556918
chr17	48158680	A	G	577	382	577	382	Unknown	3.3265156004428e-136	0	3.3265156004428e-136	6	48157739	48158674	Known	2.13041629541402e-134
chr17	40065774	T	G	65	50	65	50	Unknown	1.83665800716166e-18	2.20560078264386e-68	1.83665800716166e-18	11	40065321	40065763	Known	1.23534120755668e-17
chr17	56584205	A	C	18	12	17	12	Unknown	0.000116385373900665	5.24248250656493e-16	0.000116385373900665	27	56584232	56584484	Known	0.000218947197644545
chr17	75085260	C	G	0	4	0	4	Unknown	0.0285714285714286	0.0285714285714286	0.0285714285714286	25	75085031	75085235	Known	0.0302231341369582
chr17	73949540	G	C	0	7	0	7	Unknown	0.000582750582750582	0.000582750582750582	0.000582750582750582	8	73947658	73949532	Known	0.000913182562118731
chr17	465775	G	A	8	5	8	5	Unknown	0.0195652173913043	1.92296598273177e-07	0.0195652173913043	32	463813	465743	Known	0.0227822649939852
chr17	17409560	C	T	0	9	0	9	Unknown	4.11353352529823e-05	4.11353352529823e-05	4.11353352529823e-05	19	17409162	17409541	Known	7.94653755116629e-05
chr17	33998802	G	C	29	27	15	15	Unknown	5.83213369583287e-06	8.48882644399197e-12	5.83213369583287e-06	29	33984810	33998773	Known	0.00017731263977662
chr17	41165878	C	T	0	15	0	13	Unknown	1.92296598273177e-07	1.75350921030714e-06	1.92296598273177e-07	21	41165899	41166125	Known	5.01776597442673e-07
chr17	36861983	T	C	0	8	0	8	Unknown	0.000155400155400155	0.000155400155400155	0.000155400155400155	11	36861994	36863203	Known	0.00027169665151861
chr17	8161149	C	T	1	9	1	9	Unknown	0.00011907597046916	1.08250882244691e-05	0.00011907597046916	24	8160281	8161125	Known	0.000223438094905824
chr17	80887244	T	C	12	8	12	8	Unknown	0.00327600327600327	7.25444455192477e-12	0.00327600327600327	6	80887147	80887238	Known	0.00452890926846815
chr17	20924523	G	A	44	30	42	29	Unknown	1.00215479519794e-10	6.26223504146437e-39	1.00215479519794e-10	16	20924539	20931855	Known	3.74663455159027e-10
chr17	79244802	T	C	0	12	0	12	Unknown	7.3960230105068e-07	7.3960230105068e-07	7.3960230105068e-07	22	79244824	79246316	Known	1.80969134459743e-06
chr17	65362552	T	A	27	30	26	30	Unknown	8.48882644399197e-12	7.49036939141543e-32	8.48882644399197e-12	24	65353694	65362528	Known	3.38862909268297e-11
chr17	48265495	T	C	0	46	0	46	Unknown	2.43430155168019e-27	2.43430155168019e-27	2.43430155168019e-27	15	48265510	48265891	Known	1.4785564881026e-15
chr17	61483527	T	C	5	9	5	9	Unknown	0.000579710144927534	2.49273368131895e-08	0.000579710144927534	12	61482616	61483515	Known	0.000913182562118731
chr17	29646032	G	A	35	27	35	26	Unknown	9.86583013366017e-10	8.28509415176301e-35	9.86583013366017e-10	9	29646041	29648513	Known	3.31789218878571e-09
chr17	45008570	G	A	25	14	25	13	Unknown	7.0911454521802e-05	2.93933777765368e-21	7.0911454521802e-05	3	45008573	45009433	Known	0.000135126225757587
chr17	60683503	A	G	0	5	0	5	Unknown	0.00396825396825396	0.00396825396825396	0.00396825396825396	12	60679541	60683491	Known	0.00501737175556918
chr17	36358140	T	C	10	4	9	4	Unknown	0.0478260869565217	7.47820104395691e-07	0.0478260869565217	18	36358158	36358299	Known	0.0479890074299501
chr17	60766224	A	G	0	16	0	16	Unknown	3.32734195504201e-09	3.32734195504201e-09	3.32734195504201e-09	11	60766025	60766213	Known	1.05515063504346e-08
chr17	80585094	C	T	8	5	7	5	Unknown	0.0186335403726708	1.34607618791224e-06	0.0186335403726708	14	80583359	80585080	Known	0.0218007982279143
chr17	37054772	C	T	44	39	44	39	Unknown	9.93264336811171e-15	1.72897516977953e-49	9.93264336811171e-15	0	37054772	37070578	Known	5.2066845840671e-14
chr17	36959083	G	A	11	8	11	8	Unknown	0.00309106760719664	5.65846675050138e-11	0.00309106760719664	31	36959114	36962550	Known	0.00429339234832688
chr17	40722029	A	G	23	8	23	8	Unknown	0.00466636798366371	2.14855840432988e-18	0.00466636798366371	29	40721624	40722000	Known	0.00586982070020209
chr17	73816026	A	G	0	6	0	6	Unknown	0.00216450216450216	0.00216450216450216	0.00216450216450216	25	73815866	73816001	Known	0.00304518785894144
chr17	75190962	C	T	16	12	16	12	Unknown	0.000108963697883809	2.61482664732333e-16	0.000108963697883809	31	75190993	75192284	Known	0.000205510277826953
chr17	1943888	T	C	11	5	11	5	Unknown	0.0433815350389321	3.32734195504201e-09	0.0433815350389321	11	1943899	1944397	Known	0.044406533087107
chr17	39983849	G	C	57	23	51	23	Unknown	1.57059925269176e-08	5.10787586896654e-39	1.57059925269176e-08	29	39983878	39985042	Known	4.64090812279833e-08
chr17	36646386	A	G	0	15	0	15	Unknown	1.28934500757877e-08	1.28934500757877e-08	1.28934500757877e-08	30	36646416	36646703	Known	3.84454493150513e-08
chr17	29585519	A	T	1	11	1	11	Unknown	9.61482991365885e-06	7.3960230105068e-07	9.61482991365885e-06	1	29585520	29586050	Known	2.11067726718621e-05
chr18	2616457	G	C	12	14	12	14	Unknown	5.45951596506138e-06	4.03292046399341e-15	5.45951596506138e-06	21	2610860	2616436	Known	1.21570174097285e-05
chr18	2740714	A	G	0	12	0	12	Unknown	7.3960230105068e-07	7.3960230105068e-07	7.3960230105068e-07	13	2739518	2740701	Known	1.80969134459743e-06
chr18	56196451	C	T	0	11	0	11	Unknown	2.83514215402761e-06	2.83514215402761e-06	2.83514215402761e-06	19	56196470	56202066	Known	6.38557246618145e-06
chr18	61022791	C	T	0	63	0	63	Unknown	3.31403766070507e-37	3.31403766070507e-37	3.31403766070507e-37	5	61022796	61026969	Known	4.54100230159867e-36
chr18	43420177	G	A	18	14	18	13	Unknown	4.964999835014e-05	3.60139313487677e-17	4.964999835014e-05	1	43419060	43420176	Known	9.54757801171753e-05
chr18	252559	G	A	0	10	0	10	Unknown	1.08250882244691e-05	1.08250882244691e-05	1.08250882244691e-05	20	247957	252539	Known	2.26496519242087e-05
chr18	29432624	T	C	20	12	20	12	Unknown	0.000137501875130087	1.09133125299295e-18	0.000137501875130087	2	29432626	29433812	Known	0.000257030789424642
chr18	21124945	C	G	0	123	0	123	Unknown	3.48032586702995e-73	3.48032586702995e-73	3.48032586702995e-73	21	21124490	21124924	Known	1.01515247567032e-71
chr18	29454644	A	G	8	11	8	11	Unknown	0.000125622205711194	5.65846675050138e-11	0.000125622205711194	23	29454667	29470698	Known	0.000235122628986771
chr18	77478011	C	T	8	10	4	5	Unknown	0.0294117647058823	0.000516446845701573	0.0294117647058823	5	77478016	77496355	Known	0.0309343301761975
chr18	2705700	A	G	0	10	0	10	Unknown	1.08250882244691e-05	1.08250882244691e-05	1.08250882244691e-05	8	2703884	2705692	Known	2.26496519242087e-05
chr18	25384754	G	A	0	11	0	10	Unknown	1.08250882244691e-05	1.70108529241656e-05	1.08250882244691e-05	5	25382987	25384749	Novel	2.26496519242087e-05
chr18	25382979	A	G	0	10	0	10	Unknown	1.08250882244691e-05	1.08250882244691e-05	1.08250882244691e-05	8	25382987	25384749	Novel	2.26496519242087e-05
chr18	12348285	T	C	0	26	0	25	Unknown	1.58214572048971e-14	5.44444262639107e-14	1.58214572048971e-14	13	12344246	12348272	Known	8.02237743986695e-14
chr18	21109250	T	C	0	31	0	30	Unknown	1.69112338921449e-17	6.87538689385553e-17	1.69112338921449e-17	12	21109262	21109599	Known	1.04664905559367e-16
chr18	2707619	G	A	0	7	0	7	Unknown	0.000582750582750582	0.000582750582750582	0.000582750582750582	24	2707643	2707805	Known	0.000913182562118731
chr18	33750046	C	T	9	10	9	10	Unknown	0.000390824639990381	5.65846675050138e-11	0.000390824639990381	20	33747185	33750026	Known	0.00066056763592178
chr18	21747400	A	G	13	10	13	10	Unknown	0.000561318768919449	1.21456053142928e-13	0.000561318768919449	9	21747409	21750291	Known	0.000913182562118731
chr18	61647069	G	A	9	11	5	10	Unknown	0.000199900049975012	7.70857278087532e-07	0.000199900049975012	34	61645710	61647035	Known	0.000346823054903643
chr18	77473127	C	T	10	6	10	6	Unknown	0.0176739587195649	3.32734195504201e-09	0.0176739587195649	11	77473138	77474491	Known	0.0207771278482994
chr18	691266	A	G	0	13	0	12	Unknown	7.3960230105068e-07	1.34607618791224e-06	7.3960230105068e-07	10	691276	693882	Known	1.80969134459743e-06
chr18	9562042	C	T	19	9	13	6	Unknown	0.0196560196560196	3.25293900599485e-08	0.0196560196560196	31	9562073	9563376	Known	0.0228428536120844
chr18	21120444	T	C	0	18	0	18	Unknown	2.20382389230053e-10	2.20382389230053e-10	2.20382389230053e-10	32	21119965	21120412	Known	7.83168297553362e-10
chr18	2595443	G	T	12	11	11	11	Unknown	0.000183961613343348	5.82989055086053e-12	0.000183961613343348	28	2590161	2595415	Known	0.00031992379746724
chr18	8387219	G	C	13	5	13	5	Unknown	0.0454545454545455	2.20382389230053e-10	0.0454545454545455	14	8387233	8394474	Known	0.0463032817804603
chr18	67871343	A	C	0	7	0	7	Unknown	0.000582750582750582	0.000582750582750582	0.000582750582750582	21	67869219	67871322	Known	0.000913182562118731
chr18	22020543	C	G	0	5	0	5	Unknown	0.00396825396825396	0.00396825396825396	0.00396825396825396	39	22020582	22023013	Known	0.00501737175556918
chr18	33725931	G	A	10	12	10	12	Unknown	6.13205377811162e-05	9.50525633292485e-13	6.13205377811162e-05	20	33724997	33725911	Known	0.000117305392404655
chr18	724612	A	G	0	38	0	34	Unknown	7.02912552157359e-20	3.24782127741849e-17	7.02912552157359e-20	20	724632	732834	Known	5.20296577551654e-19
chr18	29104698	C	T	0	16	0	16	Unknown	3.32734195504201e-09	3.32734195504201e-09	3.32734195504201e-09	32	29104548	29104666	Known	1.05515063504346e-08
chr18	9117867	T	C	0	19	0	18	Unknown	2.20382389230053e-10	1.13169335010028e-09	2.20382389230053e-10	31	9102795	9117836	Known	5.5528225644273e-15
chr18	72263680	C	T	0	5	0	5	Unknown	0.00396825396825396	0.00396825396825396	0.00396825396825396	16	72261075	72263664	Known	0.00501737175556918
chr18	55226383	G	C	0	17	0	17	Unknown	4.28521312391768e-10	4.28521312391768e-10	4.28521312391768e-10	6	55222184	55226377	Known	1.46283173384258e-09
chr18	32822382	G	T	0	6	0	5	Unknown	0.00396825396825396	0.00757575757575756	0.00396825396825396	27	32821073	32822355	Known	0.00501737175556918
chr18	55221648	T	C	0	15	0	15	Unknown	1.28934500757877e-08	1.28934500757877e-08	1.28934500757877e-08	8	55221656	55222077	Known	3.84454493150513e-08
chr18	21100240	C	T	0	4	0	4	Unknown	0.0285714285714286	0.0285714285714286	0.0285714285714286	37	21100277	21104094	Known	0.0302231341369582
chr18	12320551	G	A	0	6	0	6	Unknown	0.00216450216450216	0.00216450216450216	0.00216450216450216	16	12311052	12320535	Known	0.00304518785894144
chr18	21140432	T	C	103	111	103	109	Unknown	1.65489392766066e-41	1.73815925959971e-123	1.65489392766066e-41	12	21140444	21141324	Known	2.57953307454408e-40
chr18	9117867	T	C	0	27	0	27	Unknown	1.02725332573417e-15	1.02725332573417e-15	1.02725332573417e-15	34	9117901	9119324	Known	5.5528225644273e-15
chr18	57000469	T	A	110	57	110	57	Unknown	4.23642937322981e-20	1.3099951448147e-99	4.23642937322981e-20	7	57000476	57005789	Known	3.26715207684163e-19
chr18	72914280	G	A	10	6	9	6	Unknown	0.0168582375478927	5.65648132357139e-08	0.0168582375478927	15	72914295	72920805	Known	0.0198498672326507
chr18	12320739	G	A	0	6	0	4	Unknown	0.0285714285714286	0.0303030303030303	0.0285714285714286	4	12320743	12325066	Known	0.0302231341369582
chr18	48447462	A	C	23	15	23	15	Unknown	1.08926965471278e-05	1.45082697999576e-22	1.08926965471278e-05	18	48447128	48447444	Known	2.27426534570082e-05
chr18	21119777	G	A	0	126	0	126	Unknown	5.50379366256914e-75	5.50379366256914e-75	5.50379366256914e-75	2	21119434	21119775	Known	1.65450776836007e-73
chr18	45566276	G	A	2	6	2	6	Unknown	0.00699300699300699	0.000155400155400155	0.00699300699300699	5	45556282	45566271	Known	0.00866697459040748
chr18	54281790	T	C	8	6	8	6	Unknown	0.0159420289855072	2.49273368131895e-08	0.0159420289855072	37	54281827	54283476	Known	0.0188086573453361
chr18	33647254	A	C	0	9	0	7	Unknown	0.000582750582750582	0.00113122171945701	0.000582750582750582	37	33613800	33647217	Known	0.000913182562118731
chr11	12229655	T	G	16	12	14	12	Unknown	9.35917022581958e-05	5.68724795792817e-14	9.35917022581958e-05	31	12229686	12231044	Known	0.00017731263977662
chr11	18327684	G	T	0	11	0	11	Unknown	2.83514215402761e-06	2.83514215402761e-06	2.83514215402761e-06	2	18327040	18327682	Known	6.38557246618145e-06
chr11	66109033	T	C	25	10	25	10	Unknown	0.000925522068914156	1.78274922648608e-20	0.000925522068914156	29	66108804	66109004	Known	0.00142977871789256
chr11	62288539	A	T	0	5	0	5	Unknown	0.00396825396825396	0.00396825396825396	0.00396825396825396	5	62288544	62288688	Novel	0.00501737175556918
chr11	62288691	T	G	0	5	0	5	Unknown	0.00396825396825396	0.00396825396825396	0.00396825396825396	3	62288544	62288688	Novel	0.00501737175556918
chr11	62288692	C	A	0	5	0	5	Unknown	0.00396825396825396	0.00396825396825396	0.00396825396825396	4	62288544	62288688	Novel	0.00501737175556918
chr11	46702920	T	C	0	10	0	9	Unknown	4.11353352529823e-05	0.00011907597046916	4.11353352529823e-05	9	46702929	46703601	Known	7.94653755116629e-05
chr11	93462607	A	T	0	8	0	8	Unknown	0.000155400155400155	0.000155400155400155	0.000155400155400155	7	93461987	93462600	Known	0.00027169665151861
chr11	70279766	C	T	104	79	104	79	Unknown	6.39625120454916e-29	3.19263090045522e-109	6.39625120454916e-29	13	70279384	70279753	Known	6.97902075874142e-28
chr11	865590	C	T	22	7	22	7	Unknown	0.0103818723481087	6.65175199757689e-17	0.0103818723481087	24	865614	865694	Known	0.0126123694587745
chr11	62394354	T	G	38	5	38	5	Unknown	0.0276399716513111	3.01315857572968e-25	0.0276399716513111	22	62394156	62394332	Known	0.0302231341369582
chr11	73806443	C	T	0	4	0	4	Unknown	0.0285714285714286	0.0285714285714286	0.0285714285714286	10	73806453	73809054	Known	0.0302231341369582
chr11	20099541	C	T	0	25	0	25	Unknown	1.58214572048971e-14	1.58214572048971e-14	1.58214572048971e-14	2	20099181	20099539	Known	8.02237743986695e-14
chr11	27362257	T	C	16	18	16	18	Unknown	3.46092328994742e-07	7.02912552157359e-20	3.46092328994742e-07	14	27360582	27362243	Known	8.920279975665e-07
chr11	6630833	G	A	31	15	31	15	Unknown	1.56217236762134e-05	2.43430155168019e-27	1.56217236762134e-05	37	6630870	6630955	Known	3.24095760212146e-05
chr11	101857758	G	A	0	5	0	5	Unknown	0.00396825396825396	0.00396825396825396	0.00396825396825396	14	101857772	101863509	Known	0.00501737175556918
chr11	85419193	C	T	0	5	0	5	Unknown	0.00396825396825396	0.00396825396825396	0.00396825396825396	0	85419193	85420374	Known	0.00501737175556918
chr11	66107674	A	G	0	39	0	39	Unknown	7.34834444413446e-23	7.34834444413446e-23	7.34834444413446e-23	10	66107684	66108245	Known	6.3114351989563e-22
chr11	85692181	A	C	0	33	0	8	Unknown	0.000155400155400155	0.00483467629897193	0.000155400155400155	9	85687725	85692172	Known	0.00027169665151861
chr11	65628334	G	A	0	10	0	10	Unknown	1.08250882244691e-05	1.08250882244691e-05	1.08250882244691e-05	25	65628359	65628444	Known	2.26496519242087e-05
chr11	17351683	C	G	0	18	0	17	Unknown	4.28521312391768e-10	2.09363269768552e-09	4.28521312391768e-10	9	17337022	17351674	Known	1.46283173384258e-09
chr11	19167850	A	G	3	5	3	5	Unknown	0.0128205128205128	0.000155400155400155	0.0128205128205128	0	19167850	19169143	Known	0.01527263678497
chr11	75277992	C	T	0	41	0	41	Unknown	4.70826882652773e-24	4.70826882652773e-24	4.70826882652773e-24	24	75278016	75279776	Known	4.22882925699717e-23
chr11	130776524	T	C	0	11	0	11	Unknown	2.83514215402761e-06	2.83514215402761e-06	2.83514215402761e-06	4	130776028	130776520	Known	6.38557246618145e-06
chr11	9537904	G	C	0	12	0	12	Unknown	7.3960230105068e-07	7.3960230105068e-07	7.3960230105068e-07	5	9537909	9546787	Known	1.80969134459743e-06
chr11	17298365	G	C	0	20	0	19	Unknown	5.65846675050138e-11	1.52343335590421e-10	5.65846675050138e-11	10	17298375	17304336	Known	2.13442292534918e-10
chr11	44636839	C	T	14	25	14	25	Unknown	1.76652723728389e-10	7.34834444413446e-23	1.76652723728389e-10	17	44626979	44636822	Known	6.53792618220896e-10
chr11	44636833	G	A	27	14	27	14	Unknown	3.20558605934295e-05	4.70826882652773e-24	3.20558605934295e-05	11	44626979	44636822	Known	6.55354374103006e-05
chr11	47800723	T	C	5	8	5	8	Unknown	0.00164759725400458	1.92296598273177e-07	0.00164759725400458	23	47800746	47801895	Known	0.00248658888847207
chr11	4414873	G	A	8	8	8	6	Unknown	0.0159420289855072	5.09083319121426e-07	0.0159420289855072	10	4411688	4414863	Known	0.0188086573453361
chr11	10822350	C	T	1	184	1	184	Unknown	3.73163181076614e-108	2.00625366170219e-110	3.73163181076614e-108	32	10822382	10822509	Known	1.71771676789329e-106
chr11	63381877	G	T	10	19	10	19	Unknown	4.22882070779331e-08	6.65175199757689e-17	4.22882070779331e-08	20	63381540	63381857	Known	1.18423058984402e-07
chr11	71152461	A	G	0	15	0	15	Unknown	1.28934500757877e-08	1.28934500757877e-08	1.28934500757877e-08	25	71152486	71153309	Known	3.84454493150513e-08
chr11	60701987	G	A	0	4	0	4	Unknown	0.0285714285714286	0.0285714285714286	0.0285714285714286	27	60701216	60701960	Known	0.0302231341369582
chr11	5625847	A	G	0	5	0	5	Unknown	0.00396825396825396	0.00396825396825396	0.00396825396825396	12	5625859	5626567	Known	0.00501737175556918
chr11	68035540	G	A	28	17	28	17	Unknown	2.36093475499686e-06	9.63136700882183e-27	2.36093475499686e-06	18	68031334	68035522	Known	5.57763736024118e-06
chr11	20101744	C	A	0	27	0	18	Unknown	1.13169335010027e-09	3.25293900599485e-08	2.20382389230053e-10	11	20101755	20104138	Known	0.00027169665151861
chr11	14264916	A	G	0	4	0	4	Unknown	0.0285714285714286	0.0285714285714286	0.0285714285714286	38	14157114	14264878	Known	0.0302231341369582
chr11	45935384	A	G	2	6	2	6	Unknown	0.00699300699300699	0.000155400155400155	0.00699300699300699	14	45932513	45935370	Known	0.00866697459040748
chr11	118947634	C	T	0	11	0	11	Unknown	2.83514215402761e-06	2.83514215402761e-06	2.83514215402761e-06	27	118944661	118947607	Known	6.38557246618145e-06
chr11	76701606	G	A	0	5	0	5	Unknown	0.00396825396825396	0.00396825396825396	0.00396825396825396	12	76701618	76709807	Known	0.00501737175556918
chr11	118962230	G	T	0	5	0	5	Unknown	0.00396825396825396	0.00396825396825396	0.00396825396825396	6	118962236	118962835	Known	0.00501737175556918
chr11	4411241	C	T	2	8	2	8	Unknown	0.000357227911407478	1.08250882244691e-05	0.000357227911407478	9	4410979	4411232	Known	0.000606916624571182
chr11	65733393	C	T	14	9	14	9	Unknown	0.00148348531785855	1.21456053142928e-13	0.00148348531785855	35	65733250	65733358	Known	0.00225857764672418
chr11	82973004	C	T	0	27	0	26	Unknown	4.03292046399341e-15	2.87630931205564e-14	4.03292046399341e-15	4	82973008	82976907	Known	2.12160422980796e-14
chr11	63993287	C	T	11	8	8	8	Unknown	0.00244716351501669	8.71403879577206e-08	0.00244716351501669	29	63993052	63993258	Known	0.0034216154320072
chr11	126278075	C	T	0	31	0	30	Unknown	1.69112338921449e-17	6.87538689385553e-17	1.69112338921449e-17	14	126278089	126278202	Known	1.04664905559367e-16
chr11	102709425	A	G	0	80	0	80	Unknown	2.17284726629336e-47	2.17284726629336e-47	2.17284726629336e-47	16	102709441	102709841	Known	3.83305871047918e-46
chr11	18600283	T	C	15	12	14	12	Unknown	9.35917022581958e-05	2.87630931205564e-14	9.35917022581958e-05	12	18596959	18600271	Known	0.00017731263977662
chr11	102666316	T	C	0	6	0	6	Unknown	0.00216450216450216	0.00216450216450216	0.00216450216450216	22	102666338	102667395	Known	0.00304518785894144
chr11	62361863	A	C	41	7	41	7	Unknown	0.0123547081102259	3.10797074170391e-28	0.0123547081102259	16	62361879	62361988	Known	0.0148365075787812
chr11	62292528	T	G	0	9	0	9	Unknown	4.11353352529823e-05	4.11353352529823e-05	4.11353352529823e-05	6	62290262	62292522	Novel	7.94653755116629e-05
chr11	45935689	C	G	8	4	8	4	Unknown	0.046583850931677	7.3960230105068e-07	0.046583850931677	7	45935489	45935682	Known	0.047127755784588
chr11	10555589	A	G	12	7	12	7	Unknown	0.00798525798525798	5.65846675050138e-11	0.00798525798525798	26	10552298	10555563	Known	0.00978559485215059
chr11	72408657	C	T	0	14	0	14	Unknown	2.49273368131895e-08	2.49273368131895e-08	2.49273368131895e-08	14	72408531	72408643	Known	7.03409331912417e-08
chr11	124972691	T	C	0	14	0	7	Unknown	0.000582750582750582	0.00579710144927535	0.000582750582750582	14	124972705	124981435	Known	0.00501737175556918
chr11	88045583	A	G	0	21	0	21	Unknown	3.71569111196148e-12	3.71569111196148e-12	3.71569111196148e-12	27	88042486	88045556	Known	1.57729481496232e-11
chr11	130776613	A	G	0	7	0	7	Unknown	0.000582750582750582	0.000582750582750582	0.000582750582750582	3	130776616	130777848	Known	0.000913182562118731
chr11	102713620	T	C	0	76	0	76	Unknown	5.42208950250415e-45	5.42208950250415e-45	5.42208950250415e-45	27	102713647	102714173	Known	8.97386273841417e-44
chr11	64950970	C	T	25	16	25	16	Unknown	4.93924805456259e-06	4.70826882652773e-24	4.93924805456259e-06	25	64950668	64950945	Known	1.10068266026788e-05
chr11	122026335	A	G	0	57	0	23	Unknown	1.21456053142928e-13	1.45929880438872e-08	1.21456053142928e-13	5	122026340	122051044	Known	5.77112149288815e-13
chr11	3714489	C	T	0	25	0	25	Unknown	1.58214572048971e-14	1.58214572048971e-14	1.58214572048971e-14	27	3712719	3714462	Known	8.02237743986695e-14
chr11	64799998	T	C	0	5	0	5	Unknown	0.00396825396825396	0.00396825396825396	0.00396825396825396	25	64800023	64802319	Known	0.00501737175556918
chr11	93408831	G	A	0	6	0	5	Unknown	0.00396825396825396	0.00757575757575756	0.00396825396825396	1	93408832	93412578	Known	0.00501737175556918
chr11	3028140	G	A	0	11	0	11	Unknown	2.83514215402761e-06	2.83514215402761e-06	2.83514215402761e-06	31	3026663	3028109	Known	6.38557246618145e-06
chr11	20529886	G	A	0	11	0	11	Unknown	2.83514215402761e-06	2.83514215402761e-06	2.83514215402761e-06	36	20515800	20529850	Known	6.38557246618145e-06
chr11	65629932	T	C	0	15	0	15	Unknown	1.28934500757877e-08	1.28934500757877e-08	1.28934500757877e-08	17	65629750	65629915	Known	3.84454493150513e-08
chr11	65629934	G	C	0	15	0	15	Unknown	1.28934500757877e-08	1.28934500757877e-08	1.28934500757877e-08	19	65629750	65629915	Known	3.84454493150513e-08
chr11	130780015	C	T	0	8	0	8	Unknown	0.000155400155400155	0.000155400155400155	0.000155400155400155	17	130780032	130780165	Known	0.00027169665151861
chr11	244167	C	T	0	19	0	16	Unknown	3.32734195504201e-09	8.71403879577206e-08	3.32734195504201e-09	6	244075	244161	Known	1.05515063504346e-08
chr11	244171	T	C	0	19	0	16	Unknown	3.32734195504201e-09	8.71403879577206e-08	3.32734195504201e-09	10	244075	244161	Known	1.05515063504346e-08
chr11	34937813	G	A	0	5	0	5	Unknown	0.00396825396825396	0.00396825396825396	0.00396825396825396	38	34916657	34937775	Known	0.00501737175556918
chr11	34152939	T	C	0	7	0	7	Unknown	0.000582750582750582	0.000582750582750582	0.000582750582750582	11	34152484	34152928	Known	0.000913182562118731
chr11	35201842	C	T	285	267	285	267	Unknown	1.53936443893419e-99	0	1.53936443893419e-99	21	35198287	35201821	Known	5.96706268039491e-98
chr11	47446704	T	G	39	7	39	7	Unknown	0.0122194736685245	2.43430155168019e-27	0.0122194736685245	32	47446262	47446672	Known	0.0147353947717859
chr11	20117232	T	C	11	17	11	17	Unknown	4.38259600625854e-07	2.61482664732333e-16	4.38259600625854e-07	14	20114745	20117218	Known	1.12662546548322e-06
chr11	122026335	A	G	0	57	0	27	Unknown	1.02725332573417e-15	1.26608300598898e-10	1.02725332573417e-15	5	122026340	122027637	SemiNovel	5.77112149288815e-13
chr11	44640268	A	G	0	30	0	30	Unknown	1.37507737877112e-16	2.14855840432988e-18	1.69112338921449e-17	5	44640273	44640599	Known	1.04664905559367e-16
chr11	67068859	T	C	0	8	0	8	Unknown	0.000155400155400155	0.000155400155400155	0.000155400155400155	10	67068869	67068959	Known	0.00027169665151861
chr11	66995603	T	C	0	8	0	7	Unknown	0.000582750582750582	0.0013986013986014	0.000582750582750582	31	66995634	66999037	Known	0.000913182562118731
chr11	66056457	G	A	9	10	9	10	Unknown	0.000390824639990381	5.65846675050138e-11	0.000390824639990381	31	66055763	66056426	Known	0.00066056763592178
chr11	89947335	T	C	0	12	0	12	Unknown	7.3960230105068e-07	7.3960230105068e-07	7.3960230105068e-07	8	89947343	89948342	Known	1.80969134459743e-06
chr11	64011441	T	C	0	93	0	93	Unknown	1.74510251114462e-55	1.74510251114462e-55	1.74510251114462e-55	1	64011348	64011440	Known	3.75260729768763e-54
chr11	111420364	A	G	1	12	1	12	Unknown	1.34607618791224e-06	1.92296598273177e-07	1.34607618791224e-06	21	111414945	111420343	Known	3.23717587721588e-06
chr11	43911365	T	C	0	19	0	12	Unknown	7.3960230105068e-07	3.72213942847982e-05	7.3960230105068e-07	13	43911378	43913591	Known	1.80969134459743e-06
chr11	62334908	G	C	136	24	136	24	Unknown	4.69482869475423e-08	1.05045053650147e-95	4.69482869475423e-08	37	62334482	62334871	Known	1.30975050518428e-07
chr11	65632262	G	T	0	20	0	18	Unknown	2.20382389230053e-10	3.35155338298926e-09	2.20382389230053e-10	24	65632286	65632488	Known	7.83168297553362e-10
chr11	33127427	A	C	0	8	0	8	Unknown	0.000155400155400155	0.000155400155400155	0.000155400155400155	36	33127463	33127544	Known	0.00027169665151861
chr11	47188411	C	T	10	4	9	4	Unknown	0.0478260869565217	7.47820104395691e-07	0.0478260869565217	26	47188437	47189460	Known	0.0479890074299501
chr11	120355791	G	T	0	25	0	25	Unknown	1.58214572048971e-14	1.58214572048971e-14	1.58214572048971e-14	15	120355216	120355776	Known	8.02237743986695e-14
chr11	125479363	G	A	0	19	0	19	Unknown	5.65846675050138e-11	5.65846675050138e-11	5.65846675050138e-11	34	125478184	125479329	Known	2.13442292534918e-10
chr11	870446	G	A	0	6	0	6	Unknown	0.00216450216450216	0.00216450216450216	0.00216450216450216	27	870163	870419	Known	0.00304518785894144
chr11	77790653	T	C	0	10	0	10	Unknown	1.08250882244691e-05	1.08250882244691e-05	1.08250882244691e-05	28	77784187	77790625	Known	2.26496519242087e-05
chr11	61895741	A	G	11	9	11	9	Unknown	0.00122850122850123	7.25444455192477e-12	0.00122850122850123	32	61895773	61896242	Known	0.0018869471424216
chr11	63970625	G	A	52	35	52	35	Unknown	7.82135961724379e-13	6.91415800546015e-52	7.82135961724379e-13	28	63970384	63970597	Known	3.65162051226628e-12
chr11	43911365	T	C	0	19	0	5	Unknown	0.00396825396825396	0.0463320463320464	0.00396825396825396	13	43911378	43923066	Known	1.80969134459743e-06
chr11	122026335	A	G	0	57	0	7	Unknown	0.000582750582750582	0.0128508389854497	0.000582750582750582	5	122026340	122026805	SemiNovel	5.77112149288815e-13
chr11	129754644	A	G	0	8	0	8	Unknown	0.000155400155400155	0.000155400155400155	0.000155400155400155	4	129754038	129754640	Known	0.00027169665151861
chr11	6949029	A	C	1	6	1	5	Unknown	0.00757575757575756	0.00466200466200466	0.00757575757575756	9	6949038	6953325	Known	0.00932644455419214
chr11	20101744	C	A	0	27	0	8	Unknown	0.000155400155400155	0.00218804502933248	0.000155400155400155	11	20101755	20104553	Known	0.00027169665151861
chr11	34910397	C	T	0	20	0	20	Unknown	7.25444455192477e-12	7.25444455192477e-12	7.25444455192477e-12	19	34910416	34912051	Known	2.9156335129564e-11
chr11	45937267	C	T	0	12	0	11	Unknown	2.83514215402761e-06	9.61482991365885e-06	2.83514215402761e-06	13	45937119	45937254	Known	6.38557246618145e-06
chr11	112020916	T	G	0	8	0	8	Unknown	0.000155400155400155	0.000155400155400155	0.000155400155400155	13	112020929	112024315	Known	0.00027169665151861
chr11	85725937	C	T	0	28	0	28	Unknown	2.61482664732333e-16	2.61482664732333e-16	2.61482664732333e-16	24	85723435	85725913	Known	1.4785564881026e-15
chr11	60666341	G	A	27	17	27	17	Unknown	2.23875548304875e-06	7.61948145586816e-26	2.23875548304875e-06	7	60666098	60666334	Known	5.29748887796113e-06
chr11	65631167	C	T	0	10	0	10	Unknown	1.08250882244691e-05	1.08250882244691e-05	1.08250882244691e-05	25	65631192	65631275	Known	2.26496519242087e-05
chr11	85692181	A	C	0	33	0	20	Unknown	7.25444455192477e-12	2.81923234561069e-08	7.25444455192477e-12	9	85689136	85692172	Known	0.00027169665151861
chr11	64789194	T	C	0	85	0	81	Unknown	5.46585803011667e-48	5.3398977070333e-44	5.46585803011667e-48	1	64787971	64789193	Known	9.81854741263642e-47
chr11	76637680	G	A	0	5	0	4	Unknown	0.0285714285714286	0.0476190476190476	0.0285714285714286	31	76637711	76670023	Known	0.0302231341369582
chr11	62378801	T	C	3	7	3	7	Unknown	0.00309597523219814	1.08250882244691e-05	0.00309597523219814	15	62378816	62378897	Known	0.00429615781161362
chr11	47188314	T	C	0	9	0	9	Unknown	4.11353352529823e-05	4.11353352529823e-05	4.11353352529823e-05	3	47188150	47188311	Known	7.94653755116629e-05
chr11	59347726	A	G	10	17	10	17	Unknown	1.78911645329719e-07	1.02725332573417e-15	1.78911645329719e-07	16	59347742	59348924	Known	4.85782218563458e-07
chr11	57463500	T	C	42	35	40	33	Unknown	2.08067344746904e-12	2.26997690700985e-39	2.08067344746904e-12	15	57463515	57464233	Known	9.27331917737334e-12
chr11	63993534	G	C	0	15	0	10	Unknown	1.08250882244691e-05	0.000199900049975012	1.08250882244691e-05	12	63993341	63993522	Known	2.26496519242087e-05
chr11	67257823	C	A	0	5	0	5	Unknown	0.00396825396825396	0.00396825396825396	0.00396825396825396	36	67257685	67257787	Known	0.00501737175556918
chr11	65631973	G	A	0	20	0	20	Unknown	7.25444455192477e-12	7.25444455192477e-12	7.25444455192477e-12	5	65631372	65631968	Known	2.9156335129564e-11
chr11	63997329	A	G	0	37	0	37	Unknown	1.14538972104931e-21	1.14538972104931e-21	1.14538972104931e-21	7	63997043	63997322	Known	9.29564219892911e-21
chr11	63997338	T	C	0	37	0	37	Unknown	1.14538972104931e-21	1.14538972104931e-21	1.14538972104931e-21	16	63997043	63997322	Known	9.29564219892911e-21
chr11	64882789	C	T	0	7	0	7	Unknown	0.000582750582750582	0.000582750582750582	0.000582750582750582	3	64882553	64882786	Known	0.000913182562118731
chr11	65826704	G	A	45	29	45	29	Unknown	1.20604999982973e-10	4.28040672690646e-44	1.20604999982973e-10	32	65826516	65826672	Known	4.49749784746633e-10
chr11	124972691	T	C	0	14	0	5	Unknown	0.00396825396825396	0.0407407407407408	0.00396825396825396	14	124972705	124981481	Known	0.00501737175556918
chr11	118967758	T	C	0	20	0	20	Unknown	7.25444455192477e-12	7.25444455192477e-12	7.25444455192477e-12	15	118967773	118967852	Known	2.9156335129564e-11
chr11	69462910	G	A	73	88	73	88	Unknown	3.52005936529411e-34	5.26861484039638e-96	3.52005936529411e-34	0	69462910	69465886	Known	4.41280633623678e-33
chr11	1972150	T	G	18	5	18	5	Unknown	0.0490956072351421	1.21456053142928e-13	0.0490956072351421	21	1968609	1972129	Known	0.0491790747754943
chr11	128868239	T	C	0	7	0	7	Unknown	0.000582750582750582	0.000582750582750582	0.000582750582750582	25	128858020	128868214	Known	0.000913182562118731
chr11	62327290	A	C	58	11	57	11	Unknown	0.000629727508970364	5.92618048812167e-39	0.000629727508970364	19	62327309	62327541	Known	0.00098417890791867
chr11	118919206	T	C	0	21	0	21	Unknown	3.71569111196148e-12	3.71569111196148e-12	3.71569111196148e-12	18	118919082	118919188	Known	1.57729481496232e-11
chr11	47834592	G	A	0	5	0	5	Unknown	0.00396825396825396	0.00396825396825396	0.00396825396825396	7	47834599	47834868	Known	0.00501737175556918
chr11	20099112	A	T	0	18	0	18	Unknown	2.20382389230053e-10	2.20382389230053e-10	2.20382389230053e-10	14	20089944	20099098	Known	7.83168297553362e-10
chr11	46398074	C	T	4	21	4	21	Unknown	3.75775430073512e-10	1.58214572048971e-14	3.75775430073512e-10	0	46397947	46398074	Known	1.32578972095397e-09
chr11	17333663	G	A	0	30	0	29	Unknown	6.65175199757689e-17	5.24248250656493e-16	6.65175199757689e-17	4	17333667	17336933	Known	3.95081882759305e-16
chr11	124955032	T	C	0	6	0	6	Unknown	0.00216450216450216	0.00216450216450216	0.00216450216450216	3	124955035	124955291	Known	0.00304518785894144
chr11	244197	T	C	0	43	0	43	Unknown	3.01315857572968e-25	3.01315857572968e-25	3.01315857572968e-25	19	244216	244426	Known	2.82699527519097e-24
chr11	122665437	A	G	0	5	0	5	Unknown	0.00396825396825396	0.00396825396825396	0.00396825396825396	27	122660016	122665410	Known	0.00501737175556918
chr11	107917087	A	G	0	11	0	11	Unknown	2.83514215402761e-06	2.83514215402761e-06	2.83514215402761e-06	9	107917096	107920617	Known	6.38557246618145e-06
chr11	5700340	T	C	0	6	0	6	Unknown	0.00216450216450216	0.00216450216450216	0.00216450216450216	36	5699664	5700304	Known	0.00304518785894144
chr11	126277216	C	T	0	19	0	19	Unknown	5.65846675050138e-11	5.65846675050138e-11	5.65846675050138e-11	28	126277244	126277469	Known	2.13442292534918e-10
chr11	43940602	C	G	10	10	10	8	Unknown	0.0014460511679644	3.35155338298926e-09	0.0014460511679644	14	43923275	43940588	Known	0.00220728846674773
chr11	65735174	G	C	6	5	6	5	Unknown	0.0350877192982457	2.83514215402761e-06	0.0350877192982457	24	65735057	65735150	Known	0.0364743899268284
chr11	61906374	T	C	0	21	0	21	Unknown	3.71569111196148e-12	3.71569111196148e-12	3.71569111196148e-12	14	61906242	61906360	Known	1.57729481496232e-11
chr11	12903443	C	T	0	66	0	66	Unknown	5.29956217487612e-39	5.29956217487612e-39	5.29956217487612e-39	0	12902598	12903443	Known	7.57888843067235e-38
chr11	2423556	C	T	12	6	11	6	Unknown	0.0184042875922742	2.09363269768552e-09	0.0184042875922742	32	2422028	2423524	Known	0.0216012076680637
chr5	150489390	A	G	0	79	0	46	Unknown	2.43430155168019e-27	2.19533881885206e-18	2.43430155168019e-27	17	150489407	150490188	Known	2.45597683946912e-26
chr5	179267949	T	C	0	7	0	7	Unknown	0.000582750582750582	0.000582750582750582	0.000582750582750582	10	179267959	179268907	Known	0.000913182562118731
chr5	154346259	A	G	40	25	39	25	Unknown	3.1949506004922e-09	1.3884852898175e-36	3.1949506004922e-09	13	154339609	154346246	Known	1.05401169866182e-08
chr5	68471247	G	A	82	49	82	49	Unknown	1.3720995030387e-17	5.48019633609106e-78	1.3720995030387e-17	23	68470940	68471224	Known	8.76834085889805e-17
chr5	5460569	C	T	14	13	14	13	Unknown	1.81002820405e-05	1.02725332573417e-15	1.81002820405e-05	20	5457854	5460549	Known	3.74462295585063e-05
chr5	150489390	A	G	0	79	0	33	Unknown	2.77030241144367e-19	3.30319918330106e-12	2.77030241144367e-19	17	150489407	150496688	Known	2.45597683946912e-26
chr5	141348708	C	T	0	6	0	5	Unknown	0.00396825396825396	0.00757575757575756	0.00396825396825396	24	141348732	141350269	Known	0.00501737175556918
chr5	64858955	A	C	0	4	0	4	Unknown	0.0285714285714286	0.0285714285714286	0.0285714285714286	30	64857391	64858925	Known	0.0302231341369582
chr5	74069863	A	G	46	52	46	52	Unknown	3.74343750124176e-20	3.49858769517213e-58	3.74343750124176e-20	22	74069885	74072429	Known	2.89453198914914e-19
chr5	56526783	G	A	0	42	0	42	Unknown	1.19124873924197e-24	1.19124873924197e-24	1.19124873924197e-24	13	56526796	56526925	Known	1.09669337056464e-23
chr5	231111	T	C	42	17	42	17	Unknown	1.9861167426279e-06	8.21129308980856e-35	1.9861167426279e-06	4	231115	233592	Known	4.73007269505399e-06
chr5	154282235	T	C	4	4	4	4	Unknown	0.0384615384615384	0.000155400155400155	0.0384615384615384	1	154282236	154282640	Known	0.0395351333941704
chr5	179260213	G	A	204	128	200	127	Unknown	2.62005956029439e-45	1.4839313545883e-188	2.62005956029439e-45	33	179260246	179260587	Known	4.41068312264416e-44
chr5	179734200	A	G	9	7	9	7	Unknown	0.00679767643060191	3.32734195504201e-09	0.00679767643060191	24	179731939	179734176	Known	0.0084426453476194
chr5	135394903	G	A	777	1219	777	1219	Unknown	0	0	0	0	135394903	135396523	Known	0
chr5	72184098	C	T	0	22	0	22	Unknown	9.50525633292485e-13	9.50525633292485e-13	9.50525633292485e-13	32	72184130	72185613	Known	4.32805025607366e-12
chr5	162868910	T	G	64	57	64	57	Unknown	2.21693638112243e-21	5.52315608406274e-72	2.21693638112243e-21	18	162868337	162868892	Known	1.7893409804895e-20
chr5	99897866	G	A	8	7	8	5	Unknown	0.0195652173913043	1.75350921030714e-06	0.0195652173913043	26	99897892	99921885	Known	0.0227822649939852
chr5	156747669	A	G	13	14	13	14	Unknown	1.23611682227805e-05	1.02725332573417e-15	1.23611682227805e-05	6	156746936	156747663	Known	2.57721171863491e-05
chr5	112164561	G	A	15	10	15	10	Unknown	0.000318211787677863	1.58214572048971e-14	0.000318211787677863	8	112163703	112164553	Known	0.00054534725218091
chr5	137894339	G	A	361	279	359	279	Unknown	1.59432740193446e-101	0	1.59432740193446e-101	7	137894346	137895553	Known	6.43409387136839e-100
chr5	70945075	A	G	0	5	0	5	Unknown	0.00396825396825396	0.00396825396825396	0.00396825396825396	5	70945080	70945896	Known	0.00501737175556918
chr5	154173258	A	C	28	9	22	9	Unknown	0.00198752710415306	6.98281574644974e-15	0.00198752710415306	25	154173283	154173360	Known	0.0029812906562296
chr5	73148481	G	A	5	13	5	13	Unknown	7.41564701520208e-06	2.20382389230053e-10	7.41564701520208e-06	6	73144912	73148475	Known	1.64012733534424e-05
chr5	96322360	G	A	16	7	16	6	Unknown	0.0211396657794842	5.82989055086053e-12	0.0211396657794842	14	96322374	96328719	Known	0.0243556728143764
chr5	145887453	G	A	10	7	10	7	Unknown	0.00723025583982201	4.28521312391768e-10	0.00723025583982201	17	145886770	145887436	Known	0.00894972004374607
chr5	179996111	C	T	0	19	0	19	Unknown	5.65846675050138e-11	5.65846675050138e-11	5.65846675050138e-11	1	179995003	179996110	Known	2.13442292534918e-10
chr5	69362949	A	G	0	33	0	33	Unknown	2.77030241144367e-19	2.77030241144367e-19	2.77030241144367e-19	12	69362961	69363121	Known	1.94780689835634e-18
chr5	131563501	C	G	157	84	100	78	Unknown	5.94828449446788e-29	5.81367597110318e-78	5.94828449446788e-29	18	131554337	131563483	Known	6.5143665876217e-28
chr5	78135201	C	T	19	9	18	8	Unknown	0.00415201541609551	5.68724795792817e-14	0.00415201541609551	22	78077797	78135179	Known	0.00523847426801601
chr5	94040908	G	C	0	22	0	22	Unknown	9.50525633292485e-13	9.50525633292485e-13	9.50525633292485e-13	0	94040908	94044217	Known	4.32805025607366e-12
chr5	128430757	T	C	0	5	0	5	Unknown	0.00396825396825396	0.00396825396825396	0.00396825396825396	11	128430768	128440649	Known	0.00501737175556918
chr5	179264731	T	C	0	13	0	12	Unknown	7.3960230105068e-07	1.34607618791224e-06	7.3960230105068e-07	14	179263565	179264717	Novel	1.80969134459743e-06
chr5	55155402	C	T	0	52	0	22	Unknown	9.50525633292485e-13	2.80704349747301e-08	9.50525633292485e-13	25	55155427	55164619	Known	4.32805025607366e-12
chr5	89703641	C	G	0	13	0	13	Unknown	1.92296598273177e-07	1.92296598273177e-07	1.92296598273177e-07	10	89703651	89705462	Known	5.01776597442673e-07
chr5	73163831	C	T	14	9	14	9	Unknown	0.00148348531785855	1.21456053142928e-13	0.00148348531785855	14	73163845	73163925	Known	0.00225857764672418
chr5	118860938	T	C	22	12	22	12	Unknown	0.000150604809269921	7.02912552157359e-20	0.000150604809269921	27	118850741	118860911	Known	0.00027169665151861
chr5	126746277	C	T	0	4	0	4	Unknown	0.0285714285714286	0.0285714285714286	0.0285714285714286	16	126746293	126753330	Known	0.0302231341369582
chr5	77477344	C	G	22	19	21	19	Unknown	2.26520814271193e-07	1.97747290714164e-22	2.26520814271193e-07	13	77473260	77477331	Known	5.87956228055448e-07
chr5	74063154	C	G	16	9	16	9	Unknown	0.00163083541184905	1.58214572048971e-14	0.00163083541184905	34	74063188	74064756	Known	0.0024676122872662
chr5	118811533	G	A	29	29	29	29	Unknown	3.30282523301483e-11	3.25668234409353e-34	3.30282523301483e-11	14	118811422	118811519	Known	1.3060567968405e-10
chr5	98105968	A	T	5	7	5	7	Unknown	0.0022883295194508	7.3960230105068e-07	0.0022883295194508	22	98105990	98106302	SemiNovel	0.00320561995449455
chr5	140038340	A	G	40	49	40	49	Unknown	3.2283612304945e-19	8.74119217090677e-53	3.2283612304945e-19	18	140037247	140038322	Known	1.97553271155912e-15
chr5	14397238	T	C	17	33	16	32	Unknown	1.5183274269775e-13	1.31428519064e-26	1.5183274269775e-13	25	14397263	14398989	Known	7.19130643066835e-13
chr5	140048209	T	C	18	18	18	18	Unknown	4.38072776504675e-07	4.51964592630269e-21	4.38072776504675e-07	12	140048087	140048197	Known	1.12662546548322e-06
chr5	14498727	G	A	40	31	40	31	Unknown	6.81775662662325e-12	5.36709544691826e-42	6.81775662662325e-12	22	14498749	14502688	Known	2.87752306905904e-11
chr5	68419054	A	T	18	8	18	8	Unknown	0.00415201541609551	4.03292046399341e-15	0.00415201541609551	28	68417722	68419026	Known	0.00523847426801601
chr5	34811137	T	G	23	22	23	22	Unknown	1.54479033369754e-08	9.63136700882183e-27	1.54479033369754e-08	20	34808759	34811117	Known	4.57382143022407e-08
chr5	52942083	A	C	0	104	0	99	Unknown	4.3954337794676e-59	5.13951862035947e-54	4.3954337794676e-59	20	52899360	52942063	Known	1.02769427891362e-57
chr5	55155402	C	T	0	52	0	22	Unknown	9.50525633292485e-13	2.80704349747301e-08	9.50525633292485e-13	25	55155427	55168098	SemiNovel	4.32805025607366e-12
chr5	153835463	G	A	32	19	32	19	Unknown	4.83818847981792e-07	5.00489409992406e-30	4.83818847981792e-07	3	153833060	153835460	Known	1.24049636741023e-06
chr5	254599	A	T	34	41	34	41	Unknown	4.24725821007604e-16	2.154567144416e-44	4.24725821007604e-16	22	254621	256449	Known	2.39243263611549e-15
chr5	256472	G	A	38	27	37	27	Unknown	4.50686920800433e-10	1.3884852898175e-36	4.50686920800433e-10	23	254621	256449	Known	1.5349406574313e-09
chr5	176940384	G	A	15	13	14	13	Unknown	1.81002820405e-05	7.58299727723766e-15	1.81002820405e-05	30	176940083	176940354	Known	3.74462295585063e-05
chr5	10282396	A	G	0	13	0	13	Unknown	1.92296598273177e-07	1.92296598273177e-07	1.92296598273177e-07	4	10282400	10286466	Known	5.01776597442673e-07
chr5	52157374	T	C	5	10	5	10	Unknown	0.000199900049975012	1.28934500757877e-08	0.000199900049975012	19	52157393	52160597	Known	0.000346823054903643
chr5	112384802	G	A	0	8	0	8	Unknown	0.000155400155400155	0.000155400155400155	0.000155400155400155	12	112379327	112384790	Known	0.00027169665151861
chr5	77684726	G	A	38	22	38	22	Unknown	4.48393169405704e-08	1.03503694409348e-35	4.48393169405704e-08	12	77684738	77711344	Known	1.25210073655849e-07
chr5	68531253	C	T	20	9	18	9	Unknown	0.0017626480540028	3.0930646788733e-14	0.0017626480540028	32	68530868	68531221	Known	6.30926077976584e-05
chr5	73090261	T	C	0	5	0	5	Unknown	0.00396825396825396	0.00396825396825396	0.00396825396825396	34	73076570	73090227	Known	0.00501737175556918
chr5	82875800	C	T	0	39	0	39	Unknown	7.34834444413446e-23	7.34834444413446e-23	7.34834444413446e-23	1	82868379	82875799	Known	6.3114351989563e-22
chr5	233734	C	G	19	22	19	22	Unknown	9.62747844504159e-09	4.70826882652773e-24	9.62747844504159e-09	26	233760	235259	Known	2.98553173674658e-08
chr5	118861713	A	G	0	55	0	55	Unknown	2.02989593113221e-32	2.02989593113221e-32	2.02989593113221e-32	5	118861718	118862828	Known	2.44084629106755e-31
chr5	139554866	G	C	45	32	1	5	Unknown	0.00757575757575756	0.0282470070565228	0.00757575757575756	4	139554870	139622890	Known	2.35141810827328e-09
chr5	64023981	C	T	2	6	2	6	Unknown	0.00699300699300699	0.000155400155400155	0.00699300699300699	25	64024006	64036884	Known	0.00866697459040748
chr5	176867943	A	G	0	7	0	7	Unknown	0.000582750582750582	0.000582750582750582	0.000582750582750582	23	176867838	176867920	Known	0.000913182562118731
chr5	176733116	A	G	0	148	0	148	Unknown	1.69509436275867e-88	1.69509436275867e-88	1.69509436275867e-88	17	176732985	176733099	Known	5.54860888076339e-87
chr5	167835539	C	T	8	9	8	9	Unknown	0.000463477938450128	4.28521312391768e-10	0.000463477938450128	27	167833332	167835512	Known	0.000777566063026239
chr5	139554866	G	C	45	32	44	27	Unknown	6.94410642972762e-10	5.14982094303617e-37	6.94410642972762e-10	4	139554870	139574031	Known	2.35141810827328e-09
chr5	139574050	G	A	39	16	39	16	Unknown	8.5228294311587e-06	2.02989593113221e-32	8.5228294311587e-06	19	139554870	139574031	Known	1.87655123349727e-05
chr5	54960687	C	T	4	5	4	5	Unknown	0.0294117647058823	4.11353352529823e-05	0.0294117647058823	4	54960691	54965056	Known	0.0309343301761975
chr5	54960673	C	G	3	5	3	5	Unknown	0.0128205128205128	0.000155400155400155	0.0128205128205128	18	54960691	54965056	Known	0.01527263678497
chr5	78936938	T	C	9	4	9	4	Unknown	0.0478260869565217	1.92296598273177e-07	0.0478260869565217	10	78936788	78936928	Known	0.0479890074299501
chr5	112929013	T	A	0	5	0	5	Unknown	0.00396825396825396	0.00396825396825396	0.00396825396825396	13	112927875	112929000	Known	0.00501737175556918
chr5	43492978	G	A	0	9	0	9	Unknown	4.11353352529823e-05	4.11353352529823e-05	4.11353352529823e-05	14	43492992	43493645	Known	7.94653755116629e-05
chr5	96129512	A	G	0	8	0	8	Unknown	0.000155400155400155	0.000155400155400155	0.000155400155400155	6	96129216	96129506	Known	0.00027169665151861
chr5	140038340	A	G	40	42	40	42	Unknown	3.50043474349579e-16	1.37484772536685e-48	3.50043474349579e-16	21	140038361	140038524	Known	1.97553271155912e-15
chr5	65321311	C	T	22	11	22	11	Unknown	0.000360375793610171	2.77030241144367e-19	0.000360375793610171	3	65320278	65321308	Known	0.000611559382474403
chr5	61772535	G	T	0	4	0	4	Unknown	0.0285714285714286	0.0285714285714286	0.0285714285714286	25	61770291	61772510	Known	0.0302231341369582
chr5	31409252	A	G	8	6	8	6	Unknown	0.0159420289855072	2.49273368131895e-08	0.0159420289855072	14	31409266	31409357	Known	0.0188086573453361
chr5	96513471	G	C	5	5	5	5	Unknown	0.0325077399380805	1.08250882244691e-05	0.0325077399380805	35	96512995	96513436	Known	0.0339241239311319
chr5	68531253	C	T	30	14	26	14	Unknown	3.07753148015055e-05	7.41299350841379e-21	3.07753148015055e-05	27	68531280	68548245	Known	6.30926077976584e-05
chr5	112888882	A	T	7	5	7	5	Unknown	0.0186335403726708	7.3960230105068e-07	0.0186335403726708	4	112884717	112888878	Known	0.0218007982279143
chr5	34807928	C	T	43	21	43	21	Unknown	1.33602576925739e-07	8.35033111358804e-38	1.33602576925739e-07	23	34803881	34807905	Known	0.0122032540307979
chr5	168180081	C	T	4	4	4	4	Unknown	0.0384615384615384	0.000155400155400155	0.0384615384615384	22	168180103	168180869	Known	0.0395351333941704
chr5	224633	A	G	50	39	50	39	Unknown	1.67411184059169e-14	8.74119217090677e-53	1.67411184059169e-14	3	224636	225534	Known	8.47411251268576e-14
chr5	33462034	G	A	71	42	71	42	Unknown	4.10804670539213e-15	3.49820733742704e-67	4.10804670539213e-15	23	33461849	33462011	Known	2.15727372443587e-14
chr5	131066725	C	A	0	21	0	21	Unknown	3.71569111196148e-12	3.71569111196148e-12	3.71569111196148e-12	6	131066731	131080257	Known	1.57729481496232e-11
chr5	179126090	C	T	168	129	166	127	Unknown	2.56790947217836e-46	3.16018477960685e-169	2.56790947217836e-46	13	179126103	179132680	Known	4.37286780638003e-45
chr5	251469	G	A	32	27	32	27	Unknown	3.04223942497983e-10	8.21129308980856e-35	3.04223942497983e-10	16	251218	251453	Known	1.07721602716233e-09
chr5	65317181	C	T	0	7	0	7	Unknown	0.000582750582750582	0.000582750582750582	0.000582750582750582	32	65317213	65319118	Known	0.000913182562118731
chr5	162890953	G	A	0	9	0	9	Unknown	4.11353352529823e-05	4.11353352529823e-05	4.11353352529823e-05	7	162890960	162891729	Known	7.94653755116629e-05
chr5	137717265	G	A	0	13	0	11	Unknown	2.83514215402761e-06	1.00955714093418e-05	2.83514215402761e-06	14	137717279	137721711	Known	6.38557246618145e-06
chr5	96117555	C	T	11	7	11	7	Unknown	0.00762463343108505	2.20382389230053e-10	0.00762463343108505	3	96117558	96118755	Known	0.00935533947854084
chr5	80168937	G	A	0	12	0	11	Unknown	2.83514215402761e-06	9.61482991365885e-06	2.83514215402761e-06	2	80160761	80168935	Known	6.38557246618145e-06
chr5	150436503	G	C	28	24	26	24	Unknown	3.04724591111007e-09	1.80788436778419e-27	3.04724591111007e-09	15	150436518	150439879	Known	1.00641103745855e-08
chr5	148622082	C	A	8	4	8	4	Unknown	0.046583850931677	7.3960230105068e-07	0.046583850931677	19	148622101	148624444	Known	0.047127755784588
chr5	148622085	G	A	8	4	8	4	Unknown	0.046583850931677	7.3960230105068e-07	0.046583850931677	16	148622101	148624444	Known	0.047127755784588
chr5	16673975	C	G	0	21	0	21	Unknown	3.71569111196148e-12	3.71569111196148e-12	3.71569111196148e-12	23	16673998	16674962	Known	1.57729481496232e-11
chr5	55288282	C	A	0	4	0	4	Unknown	0.0285714285714286	0.0285714285714286	0.0285714285714286	0	55288282	55290612	SemiNovel	0.0302231341369582
chr5	94278129	T	C	41	38	41	38	Unknown	1.93060541427025e-14	8.63706788351565e-47	1.93060541427025e-14	2	94278131	94288923	Known	9.75568361996596e-14
chr5	56242774	T	C	4	4	4	4	Unknown	0.0384615384615384	0.000155400155400155	0.0384615384615384	21	56234844	56242753	Known	0.0395351333941704
chr5	226160	A	C	47	33	47	33	Unknown	3.53658459328141e-12	2.17284726629336e-47	3.53658459328141e-12	2	226162	228300	Known	1.5690931041878e-11
chr5	50057729	G	A	0	14	0	14	Unknown	2.49273368131895e-08	2.49273368131895e-08	2.49273368131895e-08	3	50057732	50058982	Known	7.03409331912417e-08
chr5	53606295	T	C	0	9	0	8	Unknown	0.000155400155400155	0.000411353352529824	0.000155400155400155	33	53467758	53606262	Known	0.00027169665151861
chr5	73072354	T	C	0	14	0	14	Unknown	2.49273368131895e-08	2.49273368131895e-08	2.49273368131895e-08	13	73069863	73072341	Known	7.03409331912417e-08
chr5	39394493	G	C	26	14	25	13	Unknown	7.0911454521802e-05	1.60175305478473e-20	7.0911454521802e-05	30	39394523	39424906	Known	0.000135126225757587
chr5	43297144	A	G	12	8	12	8	Unknown	0.00327600327600327	7.25444455192477e-12	0.00327600327600327	40	43296019	43297104	Known	0.00452890926846815
chr5	122165317	C	T	52	35	52	35	Unknown	7.82135961724379e-13	6.91415800546015e-52	7.82135961724379e-13	24	122163341	122165293	Known	3.65162051226628e-12
chr5	146780273	G	A	5	34	5	34	Unknown	7.98036085308554e-17	7.34834444413446e-23	7.98036085308554e-17	18	146778815	146780255	Known	4.73041108112475e-16
chr5	73932315	T	C	6	8	6	7	Unknown	0.00521739130434783	7.47820104395691e-07	0.00521739130434783	8	73932323	73936132	Known	0.0065489709342176
chr5	10254817	A	G	0	190	0	190	Unknown	1.98549638143194e-113	1.98549638143194e-113	1.98549638143194e-113	31	10254317	10254786	Known	9.91402091474322e-112
chr5	71519664	C	T	8	7	8	7	Unknown	0.00632183908045977	1.28934500757877e-08	0.00632183908045977	13	71519677	71521884	Known	0.00787823093529378
chr5	149772280	C	G	6	9	6	9	Unknown	0.000349825087456271	1.28934500757877e-08	0.000349825087456271	12	149771739	149772268	Known	0.000595713703841719
chr5	52218694	C	T	5	6	5	6	Unknown	0.0123839009287926	2.83514215402761e-06	0.0123839009287926	23	52218717	52221108	Known	0.0148365075787812
chr5	14368975	C	T	16	15	16	15	Unknown	6.45956611188042e-06	2.14855840432988e-18	6.45956611188042e-06	33	14369008	14369483	Known	1.42974318299021e-05
chr5	55155402	C	T	0	52	0	6	Unknown	0.00216450216450216	0.0134168756681493	0.00216450216450216	25	55155427	55162439	Known	4.32805025607366e-12
chr5	65317181	C	T	2	26	2	26	Unknown	5.68724795792817e-14	2.61482664732333e-16	5.68724795792817e-14	31	65310553	65317150	Known	0.000913182562118731
chr5	16769273	G	A	0	8	0	8	Unknown	0.000155400155400155	0.000155400155400155	0.000155400155400155	39	16769312	16779654	Known	0.00027169665151861
chr5	167913510	G	A	0	15	0	13	Unknown	1.92296598273177e-07	1.75350921030714e-06	1.92296598273177e-07	38	167913548	167915607	Known	5.01776597442673e-07
chr5	173953424	C	T	0	4	0	4	Unknown	0.0285714285714286	0.0285714285714286	0.0285714285714286	27	173953451	173953867	Known	0.0302231341369582
chr5	176402401	G	A	9	8	9	8	Unknown	0.00267787253326741	4.28521312391768e-10	0.00267787253326741	4	176397867	176402397	Known	0.00372826676890633
chr5	95152313	A	G	95	55	94	53	Unknown	7.0545601343064e-19	6.24229794561101e-84	7.0545601343064e-19	17	95152330	95158160	Known	4.8785760928795e-18
chr5	176894756	C	T	0	13	0	13	Unknown	7.47820104395687e-07	2.49273368131895e-08	1.92296598273177e-07	12	176894628	176894744	Known	5.01776597442673e-07
chr5	131562900	C	T	56	13	54	9	Unknown	0.00143732881179078	1.70470433758127e-32	0.00143732881179078	14	131562914	131563483	Known	0.00219853098625941
chr5	150518988	G	A	26	26	26	26	Unknown	4.39819257476867e-10	6.31685663097201e-31	4.39819257476867e-10	20	150519008	150519714	Known	1.49966149598015e-09
chr5	159835658	A	G	0	45	0	45	Unknown	9.63136700882183e-27	9.63136700882183e-27	9.63136700882183e-27	1	159835467	159835657	Known	9.55353778046771e-26
chr5	171533629	A	G	0	21	0	21	Unknown	3.71569111196148e-12	3.71569111196148e-12	3.71569111196148e-12	5	171532741	171533624	Known	1.57729481496232e-11
chr5	171533656	C	T	0	4	0	4	Unknown	0.0285714285714286	0.0285714285714286	0.0285714285714286	32	171532741	171533624	Known	0.0302231341369582
chr5	73076511	C	A	0	8	0	8	Unknown	0.000155400155400155	0.000155400155400155	0.000155400155400155	10	73072521	73076501	Known	0.00027169665151861
chr5	16794916	G	A	23	6	23	6	Unknown	0.0117360296109054	6.65175199757689e-17	0.0117360296109054	26	16794942	16818118	Known	0.014169812800708
chr5	70837295	A	C	0	5	0	5	Unknown	0.00396825396825396	0.00396825396825396	0.00396825396825396	14	70835476	70837281	Known	0.00501737175556918
chr5	133860101	T	C	0	5	0	5	Unknown	0.00396825396825396	0.00396825396825396	0.00396825396825396	19	133860120	133871548	Known	0.00501737175556918
chr5	132437531	C	T	17	11	17	11	Unknown	0.000288433317927732	2.61482664732333e-16	0.000288433317927732	39	132437570	132439557	Known	0.000496044690376591
chr5	70806958	G	A	0	14	0	14	Unknown	2.49273368131895e-08	2.49273368131895e-08	2.49273368131895e-08	20	70806978	70808068	Known	7.03409331912417e-08
chr5	93897345	A	T	0	5	0	5	Unknown	0.00396825396825396	0.00396825396825396	0.00396825396825396	5	93897350	93905572	Novel	0.00501737175556918
chr5	93905589	T	C	0	8	0	5	Unknown	0.00396825396825396	0.0128205128205128	0.00396825396825396	17	93897350	93905572	Novel	0.00501737175556918
chr5	93905592	T	C	0	8	0	5	Unknown	0.00396825396825396	0.0128205128205128	0.00396825396825396	20	93897350	93905572	Novel	0.00501737175556918
chr5	127469859	A	G	7	7	7	7	Unknown	0.00579710144927535	2.49273368131895e-08	0.00579710144927535	2	127466898	127469857	Known	0.00726116533569948
chr5	142593652	C	T	0	5	0	5	Unknown	0.00396825396825396	0.00396825396825396	0.00396825396825396	1	142593653	142601923	Known	0.00501737175556918
chr5	74055209	T	C	13	6	13	6	Unknown	0.0196560196560196	5.65846675050138e-11	0.0196560196560196	15	74054771	74055194	Known	0.0228428536120844
chr5	34807928	C	T	20	7	20	7	Unknown	0.0100285397177739	1.02725332573417e-15	0.0100285397177739	34	34807962	34808689	Known	0.0122032540307979
chr5	69503556	C	A	11	4	11	4	Unknown	0.0498084291187739	1.28934500757877e-08	0.0498084291187739	16	69503572	69515745	Novel	0.0498084291187739
chr5	154271948	G	A	0	5	0	5	Unknown	0.00396825396825396	0.00396825396825396	0.00396825396825396	1	154271302	154271947	Known	0.00501737175556918
chr5	90609009	T	C	0	4	0	4	Unknown	0.0285714285714286	0.0285714285714286	0.0285714285714286	37	90609046	90609455	Known	0.0302231341369582
chr5	139936760	G	T	11	8	10	7	Unknown	0.00723025583982201	1.18827801760528e-08	0.00723025583982201	28	139931769	139936732	Known	0.00894972004374607
chr5	176863519	G	C	0	22	0	22	Unknown	9.50525633292485e-13	9.50525633292485e-13	9.50525633292485e-13	12	176863531	176867701	Known	4.32805025607366e-12
chr5	149406271	C	T	0	33	0	33	Unknown	2.77030241144367e-19	2.77030241144367e-19	2.77030241144367e-19	2	149404243	149406269	Known	1.94780689835634e-18
chr5	145890028	A	G	0	14	0	11	Unknown	2.83514215402761e-06	3.39011780659378e-05	2.83514215402761e-06	24	145888808	145890004	Known	6.38557246618145e-06
chr5	16478200	G	A	2	5	2	5	Unknown	0.020979020979021	0.000582750582750582	0.020979020979021	7	16478207	16478959	Known	0.0242464479420148
chr5	73090261	T	C	0	5	0	5	Unknown	0.00396825396825396	0.00396825396825396	0.00396825396825396	18	73090279	73091156	Known	0.00501737175556918
chr5	176947153	C	T	0	5	0	5	Unknown	0.00396825396825396	0.00396825396825396	0.00396825396825396	29	176947182	176948975	Known	0.00501737175556918
chr3	58118555	G	A	72	45	12	11	Unknown	0.000202698444332023	7.191980345321e-08	0.000202698444332023	20	58117746	58118535	Known	3.22540085522021e-10
chr3	168810874	C	T	0	8	0	8	Unknown	0.000155400155400155	0.000155400155400155	0.000155400155400155	16	168810890	168812864	Known	0.00027169665151861
chr3	123451773	G	C	0	12	0	12	Unknown	7.3960230105068e-07	7.3960230105068e-07	7.3960230105068e-07	30	123444925	123451743	Known	1.80969134459743e-06
chr3	20113830	G	A	3	8	3	8	Unknown	0.00103199174406605	2.83514215402761e-06	0.00103199174406605	5	20082272	20113825	Known	0.0015909197687172
chr3	44884647	C	A	0	5	0	5	Unknown	0.00396825396825396	0.00396825396825396	0.00396825396825396	30	44882730	44884617	Known	0.00501737175556918
chr3	128890350	G	A	0	20	0	20	Unknown	7.25444455192477e-12	7.25444455192477e-12	7.25444455192477e-12	1	128890351	128890477	Known	2.18724567798485e-28
chr3	41996275	A	G	0	4	0	4	Unknown	0.0285714285714286	0.0285714285714286	0.0285714285714286	24	41996299	42003508	Known	0.0302231341369582
chr3	183699516	T	C	8	11	8	11	Unknown	0.000125622205711194	5.65846675050138e-11	0.000125622205711194	1	183696439	183699515	Known	0.000235122628986771
chr3	105422844	C	T	0	10	0	10	Unknown	1.08250882244691e-05	1.08250882244691e-05	1.08250882244691e-05	12	105421303	105422832	Known	2.26496519242087e-05
chr3	33174168	G	A	0	67	0	67	Unknown	1.33485212675445e-39	1.33485212675445e-39	1.33485212675445e-39	24	33174192	33175674	Known	1.94676948783099e-38
chr3	33174156	T	G	0	32	0	32	Unknown	1.09133125299295e-18	1.09133125299295e-18	1.09133125299295e-18	36	33174192	33175674	Known	7.35712098699596e-18
chr3	122864436	G	A	2	5	2	5	Unknown	0.020979020979021	0.000582750582750582	0.020979020979021	3	122864439	122864946	Known	0.0242464479420148
chr3	56703746	A	C	7	5	7	5	Unknown	0.0186335403726708	7.3960230105068e-07	0.0186335403726708	18	56702586	56703728	Known	0.0218007982279143
chr3	157155314	C	A	33	26	33	26	Unknown	8.48139476054975e-10	8.21129308980856e-35	8.48139476054975e-10	12	157154852	157155302	Known	2.86210641060476e-09
chr3	119118104	A	G	0	25	0	24	Unknown	6.20201122431976e-14	4.11357887327323e-13	6.20201122431976e-14	4	119118108	119120669	Known	0.0302231341369582
chr3	184049385	C	T	135	95	135	95	Unknown	2.17290522391451e-34	1.80678665428586e-137	2.17290522391451e-34	9	184049394	184049516	Known	2.74737287109535e-33
chr3	24006477	T	A	0	34	0	33	Unknown	2.77030241144367e-19	2.46019393255073e-18	2.77030241144367e-19	9	24004096	24006468	Known	1.94780689835634e-18
chr3	58112488	C	T	83	128	80	126	Unknown	1.04567307218603e-50	8.89519513613037e-117	1.04567307218603e-50	1	58112489	58116468	Known	2.04010123884771e-49
chr3	39186728	C	T	0	5	0	5	Unknown	0.00396825396825396	0.00396825396825396	0.00396825396825396	19	39186747	39187969	Known	0.00501737175556918
chr3	87295049	T	C	0	113	0	110	Unknown	2.20900013936896e-65	8.86655631744139e-62	2.20900013936896e-65	9	87295058	87299025	Known	5.75903930139907e-64
chr3	183861243	A	G	34	26	34	26	Unknown	9.16267338071269e-10	1.03503694409348e-35	9.16267338071269e-10	13	183860930	183861230	Known	3.08847091299538e-09
chr3	12613866	T	C	14	8	14	8	Unknown	0.00360847780019646	9.50525633292485e-13	0.00360847780019646	6	12613872	12616291	Known	0.00497686123566422
chr3	119118104	A	G	0	4	0	4	Unknown	0.0285714285714286	0.0285714285714286	0.0285714285714286	58	119112438	119118046	Known	0.0302231341369582
chr3	138289163	T	C	0	20	0	18	Unknown	2.20382389230053e-10	3.35155338298926e-09	2.20382389230053e-10	3	138256189	138289160	Known	7.83168297553362e-10
chr3	124802888	C	T	0	10	0	9	Unknown	4.11353352529823e-05	0.00011907597046916	4.11353352529823e-05	8	124802896	124807154	Known	7.94653755116629e-05
chr3	124802881	A	G	0	10	0	9	Unknown	4.11353352529823e-05	0.00011907597046916	4.11353352529823e-05	15	124802896	124807154	Known	7.94653755116629e-05
chr3	81698130	T	C	0	320	0	320	Unknown	1.39044028630156e-191	1.39044028630156e-191	1.39044028630156e-191	12	81698142	81698947	Known	2.15591425444441e-189
chr3	142222284	A	G	1	6	1	6	Unknown	0.00466200466200466	0.000582750582750582	0.00466200466200466	11	142222295	142223981	Known	0.00586683713552572
chr3	38401839	T	C	0	9	0	9	Unknown	4.11353352529823e-05	4.11353352529823e-05	4.11353352529823e-05	9	38390123	38401830	Known	7.94653755116629e-05
chr3	62229553	C	T	0	32	0	32	Unknown	1.09133125299295e-18	1.09133125299295e-18	1.09133125299295e-18	19	62229572	62240799	Known	7.35712098699596e-18
chr3	49760039	T	C	0	14	0	14	Unknown	2.49273368131895e-08	2.49273368131895e-08	2.49273368131895e-08	10	49759943	49760029	Known	7.03409331912417e-08
chr3	45779136	A	T	0	27	0	27	Unknown	1.02725332573417e-15	1.02725332573417e-15	1.02725332573417e-15	8	45779144	45779264	Known	5.5528225644273e-15
chr3	9425911	G	A	13	9	13	9	Unknown	0.00140329692229862	9.50525633292485e-13	0.00140329692229862	15	9424993	9425896	Known	0.00214759103017752
chr3	183558402	C	G	27	19	10	6	Unknown	0.0176739587195649	6.28926537613787e-06	0.0176739587195649	26	183558428	183562019	Known	0.0207771278482994
chr3	17208267	T	C	12	9	12	9	Unknown	0.000659195781146998	3.71569111196148e-12	0.000659195781146998	8	17202748	17208259	Known	0.00102750834458151
chr3	190030680	A	G	0	16	0	16	Unknown	3.32734195504201e-09	3.32734195504201e-09	3.32734195504201e-09	19	190028042	190030661	Known	1.05515063504346e-08
chr3	123457893	G	A	0	19	0	18	Unknown	2.20382389230053e-10	1.13169335010028e-09	2.20382389230053e-10	16	123457909	123458800	Known	7.83168297553362e-10
chr3	186509517	G	A	0	30	0	30	Unknown	1.69112338921449e-17	1.69112338921449e-17	1.69112338921449e-17	3	186508195	186509514	Known	1.04664905559367e-16
chr3	183901281	G	A	331	161	331	161	Unknown	9.97526585395087e-56	4.81040994909779e-295	9.97526585395087e-56	11	183900656	183901270	Known	2.16081861806906e-54
chr3	88190809	C	T	0	7	0	7	Unknown	0.000582750582750582	0.000582750582750582	0.000582750582750582	14	88190198	88190795	Known	0.000913182562118731
chr3	93673296	C	A	0	5	0	5	Unknown	0.00396825396825396	0.00396825396825396	0.00396825396825396	0	93673296	93692518	SemiNovel	0.00501737175556918
chr3	58118555	G	A	72	45	56	30	Unknown	8.60544831026165e-11	1.08881312691891e-37	8.60544831026165e-11	20	58116635	58118535	Known	3.22540085522021e-10
chr3	193334991	G	A	18	14	18	14	Unknown	1.97023802976745e-05	1.09133125299295e-18	1.97023802976745e-05	24	193333559	193334967	Known	4.07035149768227e-05
chr3	49141116	G	A	0	36	0	36	Unknown	4.51964592630269e-21	4.51964592630269e-21	4.51964592630269e-21	23	49141139	49141296	Known	3.5889156061692e-20
chr3	16327855	T	G	0	4	0	4	Unknown	0.0285714285714286	0.0285714285714286	0.0285714285714286	6	16313229	16327849	Known	0.0302231341369582
chr3	101080694	T	C	4	4	4	4	Unknown	0.0384615384615384	0.000155400155400155	0.0384615384615384	11	101080705	101083678	Known	0.0395351333941704
chr3	197495334	G	A	0	24	0	24	Unknown	6.20201122431976e-14	6.20201122431976e-14	6.20201122431976e-14	24	197483428	197495310	Known	3.02002067220595e-13
chr3	194387186	C	T	12	18	12	18	Unknown	9.35032005498216e-08	1.69112338921449e-17	9.35032005498216e-08	5	194387018	194387181	Known	2.57199279943767e-07
chr3	158320597	T	C	0	33	0	33	Unknown	2.77030241144367e-19	2.77030241144367e-19	2.77030241144367e-19	1	158317962	158320596	Known	1.94780689835634e-18
chr3	49343175	G	A	0	8	0	8	Unknown	0.000155400155400155	0.000155400155400155	0.000155400155400155	27	49339975	49343148	Known	0.00027169665151861
chr3	185826740	T	G	0	12	0	12	Unknown	7.3960230105068e-07	7.3960230105068e-07	7.3960230105068e-07	11	185823731	185826729	Known	1.80969134459743e-06
chr3	197597044	C	T	0	19	0	18	Unknown	2.20382389230053e-10	1.13169335010028e-09	2.20382389230053e-10	13	197593090	197597031	Known	7.83168297553362e-10
chr3	148863151	A	G	21	19	21	19	Unknown	2.26520814271193e-07	1.86034036560366e-23	2.26520814271193e-07	10	148859167	148863141	Known	5.87956228055448e-07
chr3	58081888	T	C	0	189	0	189	Unknown	7.92108556381807e-113	7.92108556381807e-113	7.92108556381807e-113	20	58080681	58081868	Known	3.88925301183467e-111
chr3	191097966	T	C	42	31	42	29	Unknown	1.00215479519794e-10	9.43829683282947e-40	1.00215479519794e-10	18	191087825	191097948	Known	3.74663455159027e-10
chr3	189713205	T	C	0	6	0	6	Unknown	0.00216450216450216	0.00216450216450216	0.00216450216450216	26	189713231	189838041	Known	0.00304518785894144
chr3	129293183	T	C	0	8	0	8	Unknown	0.000155400155400155	0.000155400155400155	0.000155400155400155	4	129292588	129293179	Known	0.00027169665151861
chr3	124738107	C	T	31	21	30	18	Unknown	1.06885477784619e-06	4.64023654397968e-25	1.06885477784619e-06	1	124733856	124738106	Known	2.58313878222714e-06
chr3	49054692	T	C	0	6	0	6	Unknown	0.00216450216450216	0.00216450216450216	0.00216450216450216	31	49054280	49054661	Known	0.00304518785894144
chr3	27424718	A	G	6	5	6	5	Unknown	0.0350877192982457	2.83514215402761e-06	0.0350877192982457	23	27424741	27427383	Known	0.0364743899268284
chr3	149678534	C	T	25	10	24	10	Unknown	0.000901991846823119	6.41789721534974e-19	0.000901991846823119	7	149677923	149678527	Known	0.00139562393946476
chr3	195711466	G	T	0	7	0	7	Unknown	0.000582750582750582	0.000582750582750582	0.000582750582750582	1	195711147	195711465	Known	0.000913182562118731
chr3	4856234	G	A	29	24	29	24	Unknown	4.01006213924718e-09	1.59425429257871e-31	4.01006213924718e-09	12	4856246	4856737	Known	1.26755826847878e-08
chr3	108403086	T	C	0	9	0	9	Unknown	4.11353352529823e-05	4.11353352529823e-05	4.11353352529823e-05	23	108396445	108403063	Known	7.94653755116629e-05
chr3	141100280	A	G	40	21	40	21	Unknown	1.18761477561126e-07	5.21795484212409e-36	1.18761477561126e-07	13	141088788	141100267	Known	3.24857300738234e-07
chr3	123368008	C	T	0	14	0	14	Unknown	2.49273368131895e-08	2.49273368131895e-08	2.49273368131895e-08	33	123368041	123375973	Known	7.03409331912417e-08
chr3	66419956	C	T	14	10	14	10	Unknown	0.000599706830623666	6.20201122431976e-14	0.000599706830623666	10	66419966	66420953	Known	0.00093775813323637
chr3	182755209	T	G	5	5	5	5	Unknown	0.0325077399380805	1.08250882244691e-05	0.0325077399380805	13	182755222	182756814	Known	0.0339241239311319
chr3	108298260	C	T	3	5	3	5	Unknown	0.0128205128205128	0.000155400155400155	0.0128205128205128	13	108298273	108298413	Known	0.01527263678497
chr3	49362369	C	T	0	5	0	5	Unknown	0.00396825396825396	0.00396825396825396	0.00396825396825396	42	49362196	49362327	Known	0.00501737175556918
chr3	125199103	A	G	14	6	14	6	Unknown	0.0201960201960202	7.25444455192477e-12	0.0201960201960202	12	125195600	125199091	Known	0.0234334287110971
chr3	51978220	A	G	0	10	0	10	Unknown	1.08250882244691e-05	1.08250882244691e-05	1.08250882244691e-05	13	51978233	51978406	Known	2.26496519242087e-05
chr3	57882601	C	T	22	13	22	13	Unknown	6.22063342636628e-05	1.78274922648608e-20	6.22063342636628e-05	1	57882318	57882600	Known	0.000118922687047859
chr3	31659458	T	G	68	11	68	11	Unknown	0.000672395596508568	8.63706788351565e-47	0.000672395596508568	26	31658567	31659432	Known	0.00104697538441556
chr3	101504217	T	C	0	4	0	4	Unknown	0.0285714285714286	0.0285714285714286	0.0285714285714286	14	101501624	101504203	SemiNovel	0.0302231341369582
chr3	16312564	C	T	0	9	0	9	Unknown	4.11353352529823e-05	4.11353352529823e-05	4.11353352529823e-05	14	16312578	16313166	Known	7.94653755116629e-05
chr3	124746347	T	C	44	26	44	26	Unknown	1.70281566363756e-09	2.13171960004365e-41	1.70281566363756e-09	4	124746351	124748039	Known	5.68119472828568e-09
chr3	184700356	A	C	0	9	0	9	Unknown	4.11353352529823e-05	4.11353352529823e-05	4.11353352529823e-05	2	184689540	184700354	Known	7.94653755116629e-05
chr3	15736694	C	A	0	6	0	6	Unknown	0.00216450216450216	0.00216450216450216	0.00216450216450216	27	15736721	15737641	Known	0.00304518785894144
chr3	45755572	G	T	0	7	0	7	Unknown	0.000582750582750582	0.000582750582750582	0.000582750582750582	34	45754688	45755538	Known	0.000913182562118731
chr3	124837684	T	C	0	5	0	4	Unknown	0.0285714285714286	0.0476190476190476	0.0285714285714286	16	124837700	124839443	Known	0.0302231341369582
chr3	48694147	G	A	0	4	0	4	Unknown	0.0285714285714286	0.0285714285714286	0.0285714285714286	16	48693798	48694131	Known	0.0302231341369582
chr3	124731485	C	G	25	18	25	18	Unknown	7.97420770254681e-07	3.01315857572968e-25	7.97420770254681e-07	18	124729399	124731467	Known	1.93988570534293e-06
chr3	123411589	G	A	0	61	0	61	Unknown	5.21795484212409e-36	5.21795484212409e-36	5.21795484212409e-36	7	123401157	123411582	Known	6.89331612775675e-35
chr3	105264176	G	T	126	80	126	80	Unknown	1.124495918609e-28	4.81331025910513e-123	1.124495918609e-28	3	105264179	105265993	Known	1.20903831248983e-27
chr3	18427924	G	T	3	9	3	9	Unknown	0.000336519046978058	7.3960230105068e-07	0.000336519046978058	33	18419817	18427891	Known	0.00057605177942903
chr3	128890350	G	A	0	152	0	101	Unknown	5.54937388092493e-60	4.28882478147231e-42	5.54937388092493e-60	31	128890381	128890477	Known	2.18724567798485e-28
chr3	128525253	C	T	50	9	50	9	Unknown	0.00281085240685087	8.21129308980856e-35	0.00281085240685087	38	128516912	128525215	Known	0.00390786748021834
chr3	197712759	T	C	0	4	0	4	Unknown	0.0285714285714286	0.0285714285714286	0.0285714285714286	2	197712761	197717430	Known	0.0302231341369582
chr3	81643167	T	C	0	243	0	243	Unknown	2.7672830212496e-145	2.7672830212496e-145	2.7672830212496e-145	7	81643174	81691932	Known	2.03810394515033e-143
chr3	124826956	T	C	8	9	8	9	Unknown	0.000463477938450128	4.28521312391768e-10	0.000463477938450128	14	124826970	124829033	Known	0.000777566063026239
chr3	48669447	C	T	0	4	0	4	Unknown	0.0285714285714286	0.0285714285714286	0.0285714285714286	30	48669477	48669678	Known	0.0302231341369582
chr3	9422210	T	C	8	7	8	7	Unknown	0.00632183908045977	1.28934500757877e-08	0.00632183908045977	23	9419572	9422187	Known	0.00787823093529378
chr3	49156473	C	G	0	22	0	21	Unknown	3.71569111196148e-12	1.09310447828635e-11	3.71569111196148e-12	18	49155553	49156455	Known	1.57729481496232e-11
chr3	184529990	C	G	3	9	1	8	Unknown	0.000411353352529824	0.000336519046978058	0.000411353352529824	23	184530013	184542333	Known	0.000694468181405651
chr3	123595432	G	A	5	6	5	5	Unknown	0.0325077399380805	1.70108529241656e-05	0.0325077399380805	26	123550517	123595406	Known	0.0339241239311319
chr3	67426911	A	C	1	5	1	5	Unknown	0.00757575757575756	0.00216450216450216	0.00757575757575756	18	67426929	67451155	SemiNovel	0.00932644455419214
chr3	97664725	C	T	12	5	12	5	Unknown	0.0444770283479961	4.28521312391768e-10	0.0444770283479961	6	97664731	97666205	Known	0.0454331919255188
chr3	90257363	C	T	0	6	0	6	Unknown	0.00216450216450216	0.00216450216450216	0.00216450216450216	3	90255389	90257360	Known	0.00304518785894144
chr3	100467018	T	C	0	115	0	114	Unknown	8.78404485609409e-68	2.55849690786671e-66	8.78404485609409e-68	25	100463775	100466993	Known	2.44130152321257e-66
chr3	50103917	G	A	0	31	0	31	Unknown	2.14855840432988e-18	2.14855840432988e-18	2.14855840432988e-18	18	50103935	50106123	Known	1.40658956870129e-17
chr3	148786108	C	T	23	15	23	15	Unknown	1.08926965471278e-05	1.45082697999576e-22	1.08926965471278e-05	14	148786122	148789039	Known	2.27426534570082e-05
chr3	46480801	A	G	3	5	3	5	Unknown	0.0128205128205128	0.000155400155400155	0.0128205128205128	14	46479620	46480787	Known	0.01527263678497
chr3	179137273	A	G	7	11	7	11	Unknown	0.000105937814502887	2.20382389230053e-10	0.000105937814502887	20	179137293	179138677	Known	0.000200187813678963
chr3	33434831	G	A	0	15	0	15	Unknown	1.28934500757877e-08	1.28934500757877e-08	1.28934500757877e-08	27	33434106	33434804	Known	3.84454493150513e-08
chr3	128890350	G	A	0	152	0	50	Unknown	1.98233060428362e-29	1.39875271545969e-17	1.98233060428362e-29	31	128890381	128890498	Known	2.18724567798485e-28
chr3	42236415	A	G	25	18	25	18	Unknown	7.97420770254681e-07	3.01315857572968e-25	7.97420770254681e-07	18	42236433	42240669	Known	1.93988570534293e-06
chr3	93768268	C	G	4	4	4	4	Unknown	0.0384615384615384	0.000155400155400155	0.0384615384615384	18	93762084	93768250	Known	0.0395351333941704
chr3	12962074	G	A	9	7	9	7	Unknown	0.00679767643060191	3.32734195504201e-09	0.00679767643060191	22	12962096	12963620	Known	0.0084426453476194
chr3	49714225	T	C	0	31	0	31	Unknown	2.14855840432988e-18	2.14855840432988e-18	2.14855840432988e-18	15	49714133	49714210	Known	1.40658956870129e-17
chr3	183976103	C	T	4	4	4	4	Unknown	0.0384615384615384	0.000155400155400155	0.0384615384615384	27	183975544	183976076	Known	0.0395351333941704
chr3	141087623	T	C	15	14	15	14	Unknown	1.52931505801838e-05	6.65175199757689e-17	1.52931505801838e-05	23	141087646	141088714	Known	3.17502618810582e-05
chr3	9426224	G	A	24	21	24	21	Unknown	4.44127220938049e-08	9.63136700882183e-27	4.44127220938049e-08	16	9426019	9426208	Known	1.24136507863709e-07
chr3	11300707	T	C	0	5	0	5	Unknown	0.00396825396825396	0.00396825396825396	0.00396825396825396	18	11267745	11300689	SemiNovel	0.00501737175556918
chr3	185998884	T	C	10	15	10	15	Unknown	2.90449355751488e-06	1.58214572048971e-14	2.90449355751488e-06	3	185998533	185998881	Known	6.53178474842659e-06
chr3	158388780	T	C	0	4	0	4	Unknown	0.0285714285714286	0.0285714285714286	0.0285714285714286	34	158387399	158388746	Known	0.0302231341369582
chr3	128614185	A	C	8	4	8	4	Unknown	0.046583850931677	7.3960230105068e-07	0.046583850931677	32	128612499	128614153	Known	0.047127755784588
chr3	47449058	T	C	0	29	0	29	Unknown	6.65175199757689e-17	6.65175199757689e-17	6.65175199757689e-17	16	47449074	47449187	Known	3.95081882759305e-16
chr3	197342438	T	C	0	5	0	4	Unknown	0.0285714285714286	0.0476190476190476	0.0285714285714286	3	197340189	197342435	Known	0.0302231341369582
chr3	158537443	A	G	39	34	38	33	Unknown	1.74212945741724e-12	9.43829683282947e-40	1.74212945741724e-12	5	158531856	158537438	Known	7.77623239628967e-12
chr3	42610374	A	G	23	14	20	9	Unknown	0.00188095099012792	2.46892413892327e-13	0.00188095099012792	17	42605178	42610357	Known	0.00932644455419214
chr3	45996761	G	A	13	10	12	10	Unknown	0.000521224571139487	5.82989055086053e-12	0.000521224571139487	20	45978035	45996741	Known	0.000867529709930468
chr3	49159273	A	C	34	11	34	11	Unknown	0.00169443490243613	2.43430155168019e-27	0.00048795435481547	20	49159293	49159377	Known	0.0008172333878831
chr3	14197987	A	T	0	23	0	22	Unknown	9.50525633292485e-13	5.82989055086053e-12	9.50525633292485e-13	8	14197995	14199511	Known	4.32805025607366e-12
chr3	46021218	G	T	8	8	8	8	Unknown	0.00244716351501669	3.32734195504201e-09	0.00244716351501669	21	46016837	46021197	Known	0.0034216154320072
chr3	38406773	G	T	2	4	2	4	Unknown	0.0303030303030303	0.00216450216450216	0.0303030303030303	3	38406776	38407099	Known	0.0317470580628475
chr3	179143941	A	G	18	17	18	17	Unknown	1.15196915303081e-06	1.78274922648608e-20	1.15196915303081e-06	9	179138715	179143932	Known	2.77944400067875e-06
chr3	10264480	C	G	0	6	0	6	Unknown	0.00216450216450216	0.00216450216450216	0.00216450216450216	35	10264515	10268055	Known	0.00304518785894144
chr3	39431081	G	A	10	9	10	9	Unknown	0.000566695727986052	5.65846675050138e-11	0.000566695727986052	26	39431107	39431914	Known	0.000913182562118731
chr3	10276163	T	A	0	13	0	13	Unknown	1.92296598273177e-07	1.92296598273177e-07	1.92296598273177e-07	20	10268117	10276143	Known	5.01776597442673e-07
chr3	197701913	G	T	0	5	0	5	Unknown	0.00396825396825396	0.00396825396825396	0.00396825396825396	0	197701345	197701913	Known	0.00501737175556918
chr3	183558402	C	G	27	19	17	13	Unknown	2.31784431073359e-05	1.33079591441929e-12	2.31784431073359e-05	26	183558428	183560086	Known	0.0207771278482994
chr3	195692311	T	C	6	5	6	5	Unknown	0.0350877192982457	2.83514215402761e-06	0.0350877192982457	11	195690292	195692300	Known	0.0364743899268284
chr3	191075902	C	T	68	38	68	38	Unknown	1.25476960997334e-13	5.55150738269559e-63	1.25476960997334e-13	11	191075913	191078858	Known	5.95257853620202e-13
chr3	4712413	G	A	23	11	23	11	Unknown	0.000373238005581978	7.02912552157359e-20	0.000373238005581978	0	4711457	4712413	Known	0.000633021971470643
chr3	112289505	C	T	9	10	9	10	Unknown	0.000390824639990381	5.65846675050138e-11	0.000390824639990381	12	112289517	112292736	Known	0.00066056763592178
chr3	42610374	A	G	23	14	1	5	Unknown	0.00757575757575756	0.02509877609912	0.00757575757575756	17	42605472	42610357	Known	0.00932644455419214
chr3	150285520	T	C	0	16	0	16	Unknown	3.32734195504201e-09	3.32734195504201e-09	3.32734195504201e-09	33	150285553	150285689	Known	1.05515063504346e-08
chr3	16305674	C	G	0	69	0	69	Unknown	8.46597212588787e-41	8.46597212588787e-41	8.46597212588787e-41	12	16302336	16305662	Known	1.27248744300335e-39
chr3	27442336	G	A	8	4	8	4	Unknown	0.046583850931677	7.3960230105068e-07	0.046583850931677	24	27442360	27444630	Known	0.047127755784588
chr3	66419956	C	T	2	4	2	4	Unknown	0.0303030303030303	0.00216450216450216	0.0303030303030303	54	66413353	66419902	Known	0.00093775813323637
chr3	158388780	T	C	0	8	0	8	Unknown	0.000155400155400155	0.000155400155400155	0.000155400155400155	28	158388808	158390139	Known	0.0302231341369582
chr3	195390957	G	C	23	6	16	5	Unknown	0.047842401500938	2.56810974157491e-09	0.047842401500938	0	195390638	195390957	Known	0.0479890074299501
chr3	124746049	A	G	33	32	33	32	Unknown	1.38458579273107e-12	2.10376559063265e-38	1.38458579273107e-12	0	124739974	124746049	Known	6.22746526013088e-12
chr3	98307696	T	G	20	10	20	9	Unknown	0.00188095099012792	5.24248250656493e-16	0.00188095099012792	2	98307698	98309476	Known	0.00282718449842697
chr3	50153356	T	C	0	36	0	36	Unknown	4.51964592630269e-21	4.51964592630269e-21	4.51964592630269e-21	17	50153040	50153339	Known	3.5889156061692e-20
chr3	195391111	T	C	3	5	3	5	Unknown	0.0128205128205128	0.000155400155400155	0.0128205128205128	10	195391121	195392937	Known	0.01527263678497
chr3	53224002	T	C	0	19	0	19	Unknown	5.65846675050138e-11	5.65846675050138e-11	5.65846675050138e-11	15	53224017	53226124	Known	2.13442292534918e-10
chr3	49714225	T	C	0	23	0	23	Unknown	1.21456053142928e-13	1.21456053142928e-13	1.21456053142928e-13	25	49714250	49714336	Known	1.40658956870129e-17
chr3	41286419	G	A	1	4	1	4	Unknown	0.0476190476190476	0.00396825396825396	0.0476190476190476	1	41280845	41286418	SemiNovel	0.047911787665886
chr3	195398006	C	T	17	6	17	6	Unknown	0.0215541690300624	1.21456053142928e-13	0.0215541690300624	3	195395512	195398003	Known	0.0248235269595637
chr3	179298999	C	T	0	39	0	39	Unknown	7.34834444413446e-23	7.34834444413446e-23	7.34834444413446e-23	9	179299008	179301141	Known	6.3114351989563e-22
chr3	195408169	C	T	12	6	12	6	Unknown	0.0190615835777126	2.20382389230053e-10	0.0190615835777126	3	195408172	195408407	Known	0.0222662272878436
chr3	121526204	G	A	0	6	0	5	Unknown	0.00396825396825396	0.00757575757575756	0.00396825396825396	13	121518221	121526191	Known	0.00501737175556918
chr3	53222761	C	T	0	6	0	6	Unknown	0.00216450216450216	0.00216450216450216	0.00216450216450216	25	53221418	53222736	Known	0.00304518785894144
chr3	39453160	G	A	582	446	580	445	Unknown	1.85037984363127e-161	0	1.85037984363127e-161	20	39452490	39453140	Known	1.81707300644591e-159
chr3	54845492	C	T	3	6	0	5	Unknown	0.00396825396825396	0.0325077399380805	0.00396825396825396	2	54809426	54845490	Novel	0.00501737175556918
chr3	54809424	C	T	0	5	0	5	Unknown	0.00396825396825396	0.00396825396825396	0.00396825396825396	2	54809426	54845490	Novel	0.00501737175556918
chr3	54809426	G	A	0	5	0	5	Unknown	0.00396825396825396	0.00396825396825396	0.00396825396825396	0	54809426	54845490	Novel	0.00501737175556918
chr3	105260596	T	C	0	133	0	133	Unknown	3.45112012613588e-79	3.45112012613588e-79	3.45112012613588e-79	13	105260609	105264067	Known	1.07021051490487e-77
chr3	178927410	A	G	7	6	7	6	Unknown	0.0149068322981366	1.92296598273177e-07	0.0149068322981366	27	178922376	178927383	Known	0.0176509356713467
chr3	122186188	C	T	0	33	0	33	Unknown	2.77030241144367e-19	2.77030241144367e-19	2.77030241144367e-19	19	122182888	122186169	Known	1.94780689835634e-18
chr3	183899832	C	T	195	117	189	114	Unknown	1.78839811913349e-40	4.00635657858917e-170	1.78839811913349e-40	3	183899835	183899939	Known	2.67442683196308e-39
chr3	184550501	A	G	4	10	4	10	Unknown	0.00015255530129672	2.49273368131895e-08	0.00015255530129672	24	184544019	184550477	Known	0.00027169665151861
chr3	11643465	T	C	0	11	0	10	Unknown	1.08250882244691e-05	1.70108529241656e-05	1.08250882244691e-05	31	11643496	11684911	Known	2.26496519242087e-05
chr3	98304467	T	C	0	28	0	28	Unknown	2.61482664732333e-16	2.61482664732333e-16	2.61482664732333e-16	36	98304503	98307557	Known	1.4785564881026e-15
chr3	129152089	G	A	5	12	5	12	Unknown	2.25693604810497e-05	4.28521312391768e-10	2.25693604810497e-05	1	129152090	129152693	Known	4.65285766110374e-05
chr3	148872987	G	A	12	15	10	15	Unknown	2.90449355751488e-06	4.1706485024807e-13	2.90449355751488e-06	15	148873002	148875137	Known	6.53178474842659e-06
chr3	149093238	A	G	258	152	258	152	Unknown	5.28246361234004e-54	1.02691103971898e-245	5.28246361234004e-54	8	149089654	149093230	Known	1.08826138475201e-52
chr3	191100561	C	A	85	26	85	26	Unknown	5.6744932361611e-09	5.54748903778178e-66	5.6744932361611e-09	26	191098721	191100535	Known	1.78030426770294e-08
chr3	194387300	C	T	8	5	8	5	Unknown	0.0195652173913043	1.92296598273177e-07	0.0195652173913043	1	194387301	194390738	Known	0.0227822649939852
chr3	37363353	G	T	25	9	25	9	Unknown	0.00106435037925128	7.02912552157359e-20	0.00106435037925128	24	37363377	37365079	Known	0.00163908845649465
chr8	98991221	A	G	0	11	0	9	Unknown	4.11353352529823e-05	0.000221141088014152	4.11353352529823e-05	15	98991236	99006708	Known	7.94653755116629e-05
chr8	145066886	A	G	0	28	0	28	Unknown	2.61482664732333e-16	2.61482664732333e-16	2.61482664732333e-16	26	145066776	145066860	Known	1.4785564881026e-15
chr8	144885580	A	G	0	9	0	9	Unknown	4.11353352529823e-05	4.11353352529823e-05	4.11353352529823e-05	27	144877700	144885553	Known	7.94653755116629e-05
chr8	145160646	T	C	0	17	0	17	Unknown	4.28521312391768e-10	4.28521312391768e-10	4.28521312391768e-10	23	145160669	145160772	Known	1.46283173384258e-09
chr8	22105502	T	C	0	38	0	38	Unknown	1.45082697999576e-22	1.45082697999576e-22	1.45082697999576e-22	19	22105521	22105667	Known	1.22118179516214e-21
chr8	23150878	T	G	0	11	0	11	Unknown	2.83514215402761e-06	2.83514215402761e-06	2.83514215402761e-06	8	23150886	23152282	Known	6.38557246618145e-06
chr8	23249443	C	T	0	6	0	6	Unknown	0.00216450216450216	0.00216450216450216	0.00216450216450216	0	23167424	23249443	SemiNovel	0.00304518785894144
chr8	95538468	T	C	6	7	6	7	Unknown	0.00521739130434783	1.92296598273177e-07	0.00521739130434783	17	95531704	95538451	Known	0.0065489709342176
chr8	131921956	A	G	52	20	52	20	Unknown	2.06014295822311e-07	1.35115689572767e-42	2.06014295822311e-07	2	131916288	131921954	Known	5.36620791770583e-07
chr8	94749565	C	T	0	8	0	8	Unknown	0.000155400155400155	0.000155400155400155	0.000155400155400155	18	94749583	94752857	Known	0.00027169665151861
chr8	30924557	C	T	5	5	5	5	Unknown	0.0325077399380805	1.08250882244691e-05	0.0325077399380805	8	30922579	30924549	Known	0.0339241239311319
chr8	110301998	T	C	14	14	14	14	Unknown	1.38220335582e-05	2.61482664732333e-16	1.38220335582e-05	18	110293401	110301980	Known	2.87365637702592e-05
chr8	118832020	G	A	25	33	25	33	Unknown	3.5242184428885e-13	3.25668234409353e-34	3.5242184428885e-13	13	118832033	118834704	Known	1.66117560523992e-12
chr8	145693720	A	G	0	5	0	5	Unknown	0.00396825396825396	0.00396825396825396	0.00396825396825396	8	145693370	145693712	Known	0.00501737175556918
chr8	77912230	G	T	28	27	24	21	Unknown	4.44127220938049e-08	3.63379382872412e-21	4.44127220938049e-08	4	77900574	77912226	Known	1.24136507863709e-07
chr8	87567193	C	T	16	17	16	17	Unknown	9.27527441705914e-07	2.77030241144367e-19	9.27527441705914e-07	19	87567212	87568330	Known	2.24896777223508e-06
chr8	144413416	G	A	3	6	3	6	Unknown	0.0090497737556561	4.11353352529823e-05	0.0090497737556561	22	144411641	144413394	Known	0.0110533306319083
chr8	11706581	T	G	0	134	0	134	Unknown	4.33005708709912e-80	4.33005708709912e-80	4.33005708709912e-80	26	11705661	11706555	Known	1.3570583168717e-78
chr8	25222165	A	G	10	5	10	5	Unknown	0.0210727969348659	1.28934500757877e-08	0.0210727969348659	23	25220657	25222142	Known	0.0243071494792932
chr8	146017782	C	T	20	10	20	10	Unknown	0.000797013131410138	1.69112338921449e-17	0.000797013131410138	31	146017525	146017751	Known	0.00123970469120077
chr8	63951237	C	T	57	43	57	43	Unknown	6.84988788531867e-16	2.20876069319974e-59	6.84988788531867e-16	18	63948329	63951219	Known	3.82917831312121e-15
chr8	25203022	A	G	0	5	0	5	Unknown	0.00396825396825396	0.00396825396825396	0.00396825396825396	31	25200023	25202991	Known	0.00501737175556918
chr8	97605800	C	T	75	60	75	60	Unknown	1.72261178854316e-22	2.17307697679689e-80	1.72261178854316e-22	19	97605819	97614623	Known	1.44170861620686e-21
chr8	41435795	T	G	53	35	52	34	Unknown	9.73449794088576e-13	1.39247191282533e-48	9.73449794088576e-13	2	41435797	41455811	Known	4.42559119349528e-12
chr8	6272399	G	T	0	11	0	11	Unknown	2.83514215402761e-06	2.83514215402761e-06	2.83514215402761e-06	5	6272404	6289020	Known	6.38557246618145e-06
chr8	75262798	G	C	0	4	0	4	Unknown	0.0285714285714286	0.0285714285714286	0.0285714285714286	15	75262813	75263509	Known	0.0302231341369582
chr8	17814915	A	G	0	16	0	14	Unknown	2.49273368131895e-08	5.09083319121426e-07	2.49273368131895e-08	15	17814930	17815049	Known	7.03409331912417e-08
chr8	120940652	C	T	4	5	4	5	Unknown	0.0294117647058823	4.11353352529823e-05	0.0294117647058823	12	120886208	120940640	Known	0.0309343301761975
chr8	131124559	T	C	0	45	0	45	Unknown	9.63136700882183e-27	9.63136700882183e-27	9.63136700882183e-27	9	131124568	131127874	Known	9.55353778046771e-26
chr8	144889172	A	G	0	31	0	27	Unknown	1.02725332573417e-15	2.24997036101422e-13	1.02725332573417e-15	11	144889183	144889722	Known	5.5528225644273e-15
chr8	97245431	T	C	40	7	37	7	Unknown	0.012072631295975	1.20563365021925e-23	0.012072631295975	24	97245455	97247740	Known	0.014570246537461
chr8	132002770	G	A	13	14	13	14	Unknown	1.23611682227805e-05	1.02725332573417e-15	1.23611682227805e-05	18	132002788	132051620	Known	2.57721171863491e-05
chr8	144895014	G	A	4	5	4	5	Unknown	0.0294117647058823	4.11353352529823e-05	0.0294117647058823	27	144894554	144894987	Known	0.0309343301761975
chr8	144874554	T	C	0	9	0	9	Unknown	0.000119075970469159	1.08250882244691e-05	4.11353352529823e-05	21	144874575	144874655	Known	7.94653755116629e-05
chr8	62472326	A	C	0	5	0	5	Unknown	0.00396825396825396	0.00396825396825396	0.00396825396825396	0	62468581	62472326	SemiNovel	0.00501737175556918
chr8	100904277	T	C	204	148	202	148	Unknown	1.23973466261255e-53	2.46962786246687e-206	1.23973466261255e-53	3	100904280	100905867	Known	2.5362904972615e-52
chr8	144662353	G	A	1	123	1	123	Unknown	1.09200507973616e-71	4.3680203189448e-74	1.09200507973616e-71	23	144662376	144662676	Known	3.12334656786673e-70
chr8	11710174	T	C	132	107	132	107	Unknown	2.3299112046096e-39	7.02575654118453e-143	2.3299112046096e-39	30	11710204	11710838	Known	3.38124059545808e-38
chr8	17819572	C	T	0	8	0	8	Unknown	0.000155400155400155	0.000155400155400155	0.000155400155400155	29	17817953	17819543	Known	0.00027169665151861
chr8	56676535	C	G	0	10	0	9	Unknown	4.11353352529823e-05	0.00011907597046916	4.11353352529823e-05	4	56676539	56685828	Known	7.94653755116629e-05
chr8	8654898	C	T	19	11	19	10	Unknown	0.000383867549005698	5.24248250656493e-16	0.000383867549005698	23	8643565	8654875	Known	0.000650675373631062
chr8	56985814	T	C	829	609	824	607	Unknown	5.2769771303372e-219	0	5.2769771303372e-219	17	56985831	56986254	Known	1.03639830839823e-216
chr8	77912230	G	T	28	27	4	5	Unknown	0.0294117647058823	0.00273872481975612	0.0294117647058823	4	77898532	77912226	Known	1.24136507863709e-07
chr8	145150760	G	C	13	22	13	22	Unknown	3.43942687199738e-09	1.78274922648608e-20	3.43942687199738e-09	24	145150131	145150736	Known	1.08835140331947e-08
chr8	145150101	T	G	0	13	0	13	Unknown	1.92296598273177e-07	1.92296598273177e-07	1.92296598273177e-07	30	145150131	145150736	Known	5.01776597442673e-07
chr8	21846595	A	G	0	6	0	6	Unknown	0.00216450216450216	0.00216450216450216	0.00216450216450216	4	21846599	21847859	Novel	0.00304518785894144
chr8	120596023	A	G	0	8	0	8	Unknown	0.000155400155400155	0.000155400155400155	0.000155400155400155	21	120596044	120596202	Known	0.00027169665151861
chr8	25267622	A	G	0	17	0	17	Unknown	4.28521312391768e-10	4.28521312391768e-10	4.28521312391768e-10	7	25266456	25267615	Known	1.46283173384258e-09
chr8	87497176	G	A	10	10	10	10	Unknown	0.000435919790758503	7.25444455192477e-12	0.000435919790758503	14	87497190	87498713	Known	0.000733839830614028
chr8	145158091	G	A	4	6	4	6	Unknown	0.0108359133126935	1.08250882244691e-05	0.0108359133126935	37	145158128	145158456	Known	0.013105036018489
chr8	126030441	G	A	34	35	34	35	Unknown	8.29731664053852e-14	8.46597212588787e-41	8.29731664053852e-14	2	126030443	126030873	Known	4.03364601040041e-13
chr8	43054553	T	C	0	7	0	7	Unknown	0.000582750582750582	0.000582750582750582	0.000582750582750582	22	43053095	43054531	Known	0.000913182562118731
chr8	124448804	T	A	0	4	0	4	Unknown	0.0285714285714286	0.0285714285714286	0.0285714285714286	37	124448841	124449450	Known	0.0302231341369582
chr8	124449466	C	T	0	6	0	6	Unknown	0.00216450216450216	0.00216450216450216	0.00216450216450216	16	124448841	124449450	Known	0.00304518785894144
chr8	145742879	T	C	0	5	0	5	Unknown	0.00396825396825396	0.00396825396825396	0.00396825396825396	13	145742892	145742986	Known	0.00501737175556918
chr8	124440174	A	G	0	9	0	5	Unknown	0.00396825396825396	0.0294117647058823	0.00396825396825396	10	124429096	124440164	Known	0.00501737175556918
chr8	98954012	T	C	0	10	0	10	Unknown	1.08250882244691e-05	1.08250882244691e-05	1.08250882244691e-05	7	98943750	98954005	Known	2.26496519242087e-05
chr8	11667179	C	T	79	47	79	46	Unknown	8.63205103002991e-17	6.98981795146239e-73	8.63205103002991e-17	3	11666400	11667176	Known	5.1064301876442e-16
chr8	24211331	G	A	0	4	0	4	Unknown	0.0285714285714286	0.0285714285714286	0.0285714285714286	14	24211345	24211897	Known	0.0302231341369582
chr8	90990479	C	G	2	4	2	4	Unknown	0.0303030303030303	0.00216450216450216	0.0303030303030303	31	90983518	90990448	Known	0.0317470580628475
chr8	125568623	A	G	0	11	0	9	Unknown	4.11353352529823e-05	0.000221141088014152	4.11353352529823e-05	23	125568646	125569922	Known	7.94653755116629e-05
chr8	18656805	G	A	4	10	4	10	Unknown	0.00015255530129672	2.49273368131895e-08	0.00015255530129672	0	18623048	18656805	Known	0.00027169665151861
chr8	81905533	G	A	0	11	0	8	Unknown	0.000155400155400155	0.00103199174406605	0.000155400155400155	9	81905542	81942231	Known	0.00027169665151861
chr8	25708267	T	C	5	5	5	5	Unknown	0.0325077399380805	1.08250882244691e-05	0.0325077399380805	10	25708277	25715835	Known	0.0339241239311319
chr8	144893084	G	A	0	12	0	12	Unknown	7.3960230105068e-07	7.3960230105068e-07	7.3960230105068e-07	8	144892986	144893076	Known	1.80969134459743e-06
chr8	363192	G	A	15	8	13	8	Unknown	0.00344810100907661	3.64368159428779e-11	0.00344810100907661	21	363213	381341	Known	0.00476012444833163
chr8	381344	C	G	22	18	22	18	Unknown	6.38376840218818e-07	1.86034036560366e-23	6.38376840218818e-07	3	363213	381341	Known	1.6296864569191e-06
chr8	103220351	A	G	0	4	0	4	Unknown	0.0285714285714286	0.0285714285714286	0.0285714285714286	28	103218187	103220323	Novel	0.0302231341369582
chr8	95888307	C	T	12	6	12	6	Unknown	0.0190615835777126	2.20382389230053e-10	0.0190615835777126	5	95886830	95888302	Known	0.0222662272878436
chr8	17918934	A	G	0	13	0	13	Unknown	1.92296598273177e-07	1.92296598273177e-07	1.92296598273177e-07	33	17918967	17919195	Known	5.01776597442673e-07
chr8	82754365	C	A	21	11	21	11	Unknown	0.00034702854199498	1.09133125299295e-18	0.00034702854199498	8	82752317	82754357	Known	0.00059163546569283
chr8	124440260	G	A	7	5	7	5	Unknown	0.0186335403726708	7.3960230105068e-07	0.0186335403726708	3	124440263	124442223	Known	0.0218007982279143
chr8	23190941	T	C	141	67	140	63	Unknown	3.5652372415076e-22	5.26710111878309e-115	3.5652372415076e-22	27	23186078	23190914	Known	2.96700251793259e-21
chr8	74527996	C	T	0	15	0	15	Unknown	1.28934500757877e-08	1.28934500757877e-08	1.28934500757877e-08	21	74528017	74529527	Known	3.84454493150513e-08
chr8	48885436	T	A	21	15	21	15	Unknown	9.63760108310272e-06	4.51964592630269e-21	9.63760108310272e-06	19	48884028	48885417	Known	2.11095708481938e-05
chr8	101725844	A	G	0	11	0	11	Unknown	2.83514215402761e-06	2.83514215402761e-06	2.83514215402761e-06	2	101724685	101725842	SemiNovel	6.38557246618145e-06
chr8	101725843	A	T	0	11	0	11	Unknown	2.83514215402761e-06	2.83514215402761e-06	2.83514215402761e-06	1	101724685	101725842	SemiNovel	6.38557246618145e-06
chr8	59512334	G	A	0	17	0	17	Unknown	4.28521312391768e-10	4.28521312391768e-10	4.28521312391768e-10	25	59511922	59512309	Known	1.46283173384258e-09
chr8	144392368	G	A	0	4	0	4	Unknown	0.0285714285714286	0.0285714285714286	0.0285714285714286	19	144392387	144397897	Known	0.0302231341369582
chrY	2582482	C	T	0	11	0	11	Unknown	2.83514215402761e-06	2.83514215402761e-06	2.83514215402761e-06	13	2582495	2585646	Known	6.38557246618145e-06
chrY	13370642	C	G	21	20	21	20	Unknown	8.66931511408258e-08	4.70826882652773e-24	8.66931511408258e-08	28	13368478	13370614	Novel	2.3891302456583e-07
chr21	48063476	C	G	0	7	0	7	Unknown	0.000582750582750582	0.000582750582750582	0.000582750582750582	29	48056902	48063447	Known	0.000913182562118731
chr21	26965148	G	A	0	14	0	14	Unknown	2.49273368131895e-08	2.49273368131895e-08	2.49273368131895e-08	24	26961194	26965124	Known	7.03409331912417e-08
chr21	47969793	C	T	7	6	7	6	Unknown	0.0149068322981366	1.92296598273177e-07	0.0149068322981366	5	47969798	47970456	Known	0.0176509356713467
chr21	47581949	C	T	4	5	4	5	Unknown	0.0294117647058823	4.11353352529823e-05	0.0294117647058823	32	47581981	47588222	Known	0.0309343301761975
chr21	45219524	T	C	12	8	11	8	Unknown	0.00309106760719664	1.52343335590421e-10	0.00309106760719664	6	45219530	45220398	Known	0.00429339234832688
chr21	47536288	C	A	2	113	2	113	Unknown	1.49672069110205e-64	2.20560078264386e-68	1.49672069110205e-64	29	47536317	47536565	Known	3.8342079617275e-63
chr21	26978950	A	G	0	16	0	16	Unknown	3.32734195504201e-09	3.32734195504201e-09	3.32734195504201e-09	17	26978967	26979715	Known	1.05515063504346e-08
chr21	34640788	A	G	14	12	13	11	Unknown	0.000110472310904359	1.52444393538951e-12	0.000110472310904359	34	34640822	34648901	Known	0.000208089148289157
chr21	35201947	C	T	22	13	11	6	Unknown	0.0184042875922742	1.15196915303081e-06	0.0184042875922742	19	35191627	35201928	Known	0.0216012076680637
chr21	28305212	C	T	2	11	2	11	Unknown	1.00955714093418e-05	1.92296598273177e-07	1.00955714093418e-05	32	28304498	28305180	Known	2.20471114691778e-05
chr21	38563725	G	A	49	43	47	42	Unknown	7.49164752438897e-16	1.92199773569099e-49	7.49164752438897e-16	0	38563725	38564413	Known	4.17999878917612e-15
chr21	45096206	G	A	40	27	40	27	Unknown	5.50191407588935e-10	1.33485212675445e-39	5.50191407588935e-10	11	45096217	45096614	Known	1.87166730572402e-09
chr21	47538960	G	A	0	148	0	147	Unknown	1.35149415409132e-87	5.051381201021e-86	1.35149415409132e-87	16	47538590	47538944	Known	4.37527667906928e-86
chr21	45506819	T	C	10	6	9	6	Unknown	0.0168582375478927	5.65648132357139e-08	0.0168582375478927	22	45506841	45507580	Known	0.0198498672326507
chr21	30408670	A	T	12	15	9	9	Unknown	0.000516446845701573	9.67089974755231e-08	0.000516446845701573	25	30408695	30409597	Known	0.000862012695431634
chr21	38512956	A	G	21	12	21	12	Unknown	0.000144150317444069	2.77030241144367e-19	0.000144150317444069	17	38512973	38516825	Known	0.000268606473871112
chr21	40191431	T	G	48	27	47	27	Unknown	4.04991813078813e-10	1.63747102975625e-42	4.04991813078813e-10	4	40190570	40191427	Known	1.42375403500022e-09
chr21	38568308	C	T	8	7	8	7	Unknown	0.00632183908045977	1.28934500757877e-08	0.00632183908045977	29	38568337	38569871	Known	0.00787823093529378
chr21	40871810	T	C	0	20	0	20	Unknown	7.25444455192477e-12	7.25444455192477e-12	7.25444455192477e-12	31	40871841	40880925	Known	2.9156335129564e-11
chr21	40584598	C	T	0	6	0	6	Unknown	0.00216450216450216	0.00216450216450216	0.00216450216450216	35	40584633	40585407	Known	0.00304518785894144
chr21	44324365	G	A	0	5	0	5	Unknown	0.00396825396825396	0.00396825396825396	0.00396825396825396	21	44324386	44328974	Known	0.00501737175556918
chr21	9968544	C	G	52	14	52	14	Unknown	5.65435471654359e-05	5.29956217487612e-39	5.65435471654359e-05	28	9966380	9968516	Known	0.000108307730786329
chr21	9968517	T	C	0	95	0	95	Unknown	1.10232333308728e-56	1.10232333308728e-56	1.10232333308728e-56	1	9966380	9968516	Known	2.44168762351513e-55
chr21	47581835	C	T	11	7	11	7	Unknown	0.00762463343108505	2.20382389230053e-10	0.00762463343108505	5	47581619	47581830	Known	0.00935533947854084
chr21	40584598	C	T	0	11	0	11	Unknown	2.83514215402761e-06	2.83514215402761e-06	2.83514215402761e-06	6	40582855	40584592	Known	0.00304518785894144
chr21	38568009	G	C	9	5	8	5	Unknown	0.0195652173913043	7.47820104395691e-07	0.0195652173913043	33	38564514	38567976	Known	0.0227822649939852
chr21	34897113	C	T	0	26	0	25	Unknown	1.58214572048971e-14	5.44444262639107e-14	1.58214572048971e-14	37	34894589	34897076	Known	8.02237743986695e-14
chr21	47635627	C	G	0	39	0	38	Unknown	1.45082697999576e-22	2.93933777765368e-21	1.45082697999576e-22	28	47635212	47635599	Known	1.22118179516214e-21
chr21	45544594	T	C	0	17	0	17	Unknown	4.28521312391768e-10	4.28521312391768e-10	4.28521312391768e-10	14	45544608	45545892	Known	1.46283173384258e-09
chr21	32716454	G	C	0	14	0	14	Unknown	2.49273368131895e-08	2.49273368131895e-08	2.49273368131895e-08	1	32711737	32716453	Known	7.03409331912417e-08
chr21	35281393	A	G	120	99	120	97	Unknown	1.06016928852026e-35	1.79771868428875e-126	1.06016928852026e-35	7	35279757	35281386	Known	1.38197288671712e-34
chr21	47706297	C	A	0	8	0	8	Unknown	0.000155400155400155	0.000155400155400155	0.000155400155400155	32	47706329	47706784	Known	0.00027169665151861
chr21	47811272	C	T	0	12	0	12	Unknown	7.3960230105068e-07	7.3960230105068e-07	7.3960230105068e-07	19	47811291	47817179	Known	1.80969134459743e-06
chr21	45389034	C	T	2	12	2	12	Unknown	5.98256083516552e-06	2.49273368131895e-08	5.98256083516552e-06	35	45387996	45388999	Known	1.32715543828295e-05
chr21	47410931	T	C	47	46	47	46	Unknown	7.85263521336428e-18	1.74510251114462e-55	7.85263521336428e-18	24	47410955	47411924	Known	5.06211451609872e-17
chr21	19651357	A	G	0	29	0	29	Unknown	6.65175199757689e-17	6.65175199757689e-17	6.65175199757689e-17	19	19651376	19653357	Known	3.95081882759305e-16
chr21	34634878	G	A	7	5	5	5	Unknown	0.0325077399380805	6.73038093956117e-05	0.0325077399380805	12	34633032	34634866	Known	0.0339241239311319
chr21	40549466	T	C	10	10	10	10	Unknown	0.000435919790758503	7.25444455192477e-12	0.000435919790758503	31	40549497	40550375	Known	0.000733839830614028
chr21	35201947	C	T	22	13	11	7	Unknown	0.00762463343108505	3.91234806689706e-07	0.00762463343108505	19	35199167	35201928	Known	0.0216012076680637
chr21	26969703	T	C	0	14	0	14	Unknown	2.49273368131895e-08	2.49273368131895e-08	2.49273368131895e-08	23	26969726	26972111	Known	7.03409331912417e-08
chr21	30408670	A	T	12	15	3	6	Unknown	0.0090497737556561	0.0017626480540028	0.0090497737556561	25	30408695	30409600	Known	0.000862012695431634
chr21	11049592	C	T	0	4	0	4	Unknown	0.0285714285714286	0.0285714285714286	0.0285714285714286	29	11049621	11058161	Known	0.0302231341369582
chr21	43256252	C	T	0	4	0	4	Unknown	0.0285714285714286	0.0285714285714286	0.0285714285714286	30	43255633	43256222	Known	0.0302231341369582
chr21	43327856	A	G	1	4	1	4	Unknown	0.0476190476190476	0.00396825396825396	0.0476190476190476	37	43327893	43329568	Known	0.047911787665886
chr21	33694224	C	G	0	5	0	5	Unknown	0.00396825396825396	0.00396825396825396	0.00396825396825396	30	33694254	33694788	Known	0.00501737175556918
chr21	45168884	G	A	81	35	81	35	Unknown	2.81755749152913e-12	5.53787209494957e-69	2.81755749152913e-12	8	45166006	45168876	Known	1.25196446003692e-11
chr21	44430325	T	C	0	18	0	18	Unknown	2.20382389230053e-10	2.20382389230053e-10	2.20382389230053e-10	9	44430334	44433178	Known	7.83168297553362e-10
chr21	45217559	T	C	21	17	21	17	Unknown	1.50593017837341e-06	1.45082697999576e-22	1.50593017837341e-06	17	45217576	45217788	Known	3.60982124124334e-06
chr21	44273858	G	A	0	11	0	11	Unknown	2.83514215402761e-06	2.83514215402761e-06	2.83514215402761e-06	4	44273862	44274672	Known	6.38557246618145e-06
chr21	47641794	C	T	27	12	26	12	Unknown	8.72756363345256e-05	2.93933777765368e-21	8.72756363345256e-05	26	47639486	47641768	Known	0.00016588001589775
chr21	45538647	T	C	0	14	0	14	Unknown	2.49273368131895e-08	2.49273368131895e-08	2.49273368131895e-08	3	45537844	45538644	Known	7.03409331912417e-08
chr13	25831888	T	C	0	7	0	7	Unknown	0.000582750582750582	0.000582750582750582	0.000582750582750582	14	25831459	25831874	Known	0.000913182562118731
chr13	75876389	G	A	0	26	0	26	Unknown	4.03292046399341e-15	4.03292046399341e-15	4.03292046399341e-15	10	75873710	75876379	Known	2.12160422980796e-14
chr13	100181829	T	C	39	28	39	28	Unknown	2.05679030874372e-10	1.33485212675445e-39	2.05679030874372e-10	19	100181848	100188862	Known	7.59311309468547e-10
chr13	47308109	A	G	0	8	0	8	Unknown	0.000155400155400155	0.000155400155400155	0.000155400155400155	24	47308133	47324675	Known	0.00027169665151861
chr13	19976707	G	C	0	5	0	5	Unknown	0.00396825396825396	0.00396825396825396	0.00396825396825396	13	19976720	19981910	Known	0.00501737175556918
chr13	46108854	G	A	0	7	0	7	Unknown	0.000582750582750582	0.000582750582750582	0.000582750582750582	17	46104915	46108837	Known	0.000913182562118731
chr13	46108853	T	C	0	7	0	7	Unknown	0.000582750582750582	0.000582750582750582	0.000582750582750582	16	46104915	46108837	Known	0.000913182562118731
chr13	95727780	T	C	0	17	0	17	Unknown	4.28521312391768e-10	4.28521312391768e-10	4.28521312391768e-10	25	95727805	95735394	Known	1.46283173384258e-09
chr13	50296115	C	T	0	21	0	21	Unknown	3.71569111196148e-12	3.71569111196148e-12	3.71569111196148e-12	24	50293955	50296091	Known	1.57729481496232e-11
chr13	113739226	T	C	0	8	0	8	Unknown	0.000155400155400155	0.000155400155400155	0.000155400155400155	20	113738381	113739206	Known	0.00027169665151861
chr13	46541673	T	A	0	8	0	4	Unknown	0.0285714285714286	0.0384615384615384	0.0285714285714286	34	46539564	46541639	Known	0.0302231341369582
chr13	113965176	C	A	0	249	0	249	Unknown	4.29999522126968e-147	1.71314550648093e-149	6.83887686187378e-149	6	113965182	113973784	Known	5.59648089863338e-147
chr13	95726541	A	G	0	5	0	5	Unknown	0.00396825396825396	0.00396825396825396	0.00396825396825396	37	95726578	95727686	Known	0.00501737175556918
chr13	25016008	C	T	0	21	0	21	Unknown	2.18620895657267e-11	9.50525633292485e-13	3.71569111196148e-12	24	25009612	25015984	Known	1.57729481496232e-11
chr13	25825889	T	C	0	5	0	5	Unknown	0.00396825396825396	0.00396825396825396	0.00396825396825396	24	25825913	25825991	Known	0.00501737175556918
chr13	25016092	C	T	0	10	0	10	Unknown	1.08250882244691e-05	1.08250882244691e-05	1.08250882244691e-05	14	25016106	25016728	Known	2.26496519242087e-05
chr13	74339104	G	T	0	6	0	5	Unknown	0.00396825396825396	0.00757575757575756	0.00396825396825396	29	74289662	74339075	Known	0.00501737175556918
chr13	76423248	T	C	0	4	0	4	Unknown	0.0285714285714286	0.0285714285714286	0.0285714285714286	33	76419515	76423215	Known	0.0302231341369582
chr13	99112680	C	T	0	34	0	34	Unknown	7.02912552157359e-20	7.02912552157359e-20	7.02912552157359e-20	54	99109558	99112626	Known	5.20296577551654e-19
chr13	25876011	G	A	0	11	0	10	Unknown	1.08250882244691e-05	1.70108529241656e-05	1.08250882244691e-05	7	25876018	25881944	Known	2.26496519242087e-05
chr13	107029249	A	G	15	21	14	19	Unknown	4.73228286584647e-08	4.13050441204798e-17	4.73228286584647e-08	34	107029013	107029215	Known	1.31521748328148e-07
chr13	73350079	T	C	45	14	45	14	Unknown	5.09767164622285e-05	8.21129308980856e-35	5.09767164622285e-05	16	73349513	73350063	Known	9.78354441027526e-05
chr13	50123622	G	C	0	4	0	4	Unknown	0.0285714285714286	0.0285714285714286	0.0285714285714286	28	50118999	50123594	Known	0.0302231341369582
chr13	73349359	G	C	25	32	25	32	Unknown	8.47935449451615e-12	3.25668234409353e-34	9.76590652848626e-13	10	73348197	73349349	Known	4.43302937333136e-12
chr13	46708291	T	C	0	7	0	7	Unknown	0.000582750582750582	0.000582750582750582	0.000582750582750582	29	46705073	46708262	Known	0.000913182562118731
chr13	46705068	C	A	0	28	0	28	Unknown	2.61482664732333e-16	2.61482664732333e-16	2.61482664732333e-16	5	46705073	46708262	Known	1.4785564881026e-15
chr13	25000617	C	G	0	29	0	29	Unknown	6.65175199757689e-17	6.65175199757689e-17	6.65175199757689e-17	13	24995452	25000604	Known	3.95081882759305e-16
chr13	42764564	C	G	0	5	0	5	Unknown	0.00396825396825396	0.00396825396825396	0.00396825396825396	25	42763445	42764539	Known	0.00501737175556918
chr13	77751892	C	T	0	20	0	20	Unknown	7.25444455192477e-12	7.25444455192477e-12	7.25444455192477e-12	9	77750763	77751883	Known	2.9156335129564e-11
chr13	73343039	C	T	0	26	0	26	Unknown	4.03292046399341e-15	4.03292046399341e-15	4.03292046399341e-15	11	73343050	73345042	Known	2.12160422980796e-14
chr13	96540204	T	G	3	6	3	6	Unknown	0.0090497737556561	4.11353352529823e-05	0.0090497737556561	21	96540225	96543116	Known	0.0110533306319083
chr13	46541673	T	A	0	8	0	4	Unknown	0.0285714285714286	0.0384615384615384	0.0285714285714286	34	46539567	46541639	Known	0.0302231341369582
chr13	46562935	A	G	0	15	0	15	Unknown	1.28934500757877e-08	1.28934500757877e-08	1.28934500757877e-08	13	46559896	46562922	Known	3.84454493150513e-08
chr13	40177039	C	T	0	19	0	19	Unknown	5.65846675050138e-11	5.65846675050138e-11	5.65846675050138e-11	19	40175527	40177020	Known	2.13442292534918e-10
chr13	25020863	G	A	0	5	0	5	Unknown	0.00396825396825396	0.00396825396825396	0.00396825396825396	36	25020899	25021154	Known	0.00501737175556918
chr13	25027744	A	G	0	22	0	22	Unknown	9.50525633292485e-13	9.50525633292485e-13	9.50525633292485e-13	19	25026731	25027725	Known	4.32805025607366e-12
chr13	76378459	T	C	0	26	0	26	Unknown	4.03292046399341e-15	4.03292046399341e-15	4.03292046399341e-15	34	76375018	76378425	Known	2.12160422980796e-14
chr13	103275386	T	C	23	14	23	14	Unknown	2.67853193781831e-05	1.14538972104931e-21	2.67853193781831e-05	4	103275390	103279362	Known	5.49892340683815e-05
chr13	30091714	G	A	0	48	0	48	Unknown	3.10797074170391e-28	3.10797074170391e-28	3.10797074170391e-28	4	30091447	30091710	Known	3.25839210144474e-27
chr13	101881777	G	A	1	5	1	5	Unknown	0.00757575757575756	0.00216450216450216	0.00757575757575756	33	101844405	101881744	Known	0.00932644455419214
chr13	33700374	T	G	0	14	0	14	Unknown	2.49273368131895e-08	2.49273368131895e-08	2.49273368131895e-08	3	33700377	33701510	Known	7.03409331912417e-08
chr13	111340101	T	A	28	8	28	8	Unknown	0.00252822279857954	4.51964592630269e-21	0.00252822279857954	33	111335481	111340068	Known	0.00352825408082204
chr13	95714976	C	T	0	14	0	13	Unknown	1.92296598273177e-07	7.47820104395691e-07	1.92296598273177e-07	18	95705438	95714958	Known	5.01776597442673e-07
chr13	41517985	A	G	1	35	1	35	Unknown	1.56918391783754e-18	1.14538972104931e-21	8.36134496365981e-20	7	41517280	41517978	Known	6.17356447692777e-19
chr13	102182178	A	G	0	14	0	14	Unknown	2.49273368131895e-08	2.49273368131895e-08	2.49273368131895e-08	9	102182187	102220050	SemiNovel	7.03409331912417e-08
chr13	36229873	C	T	4	4	4	4	Unknown	0.0384615384615384	0.000155400155400155	0.0384615384615384	13	36229886	36239222	Known	0.0395351333941704
chr13	41323397	C	T	0	5	0	5	Unknown	0.00396825396825396	0.00396825396825396	0.00396825396825396	20	41323417	41328155	Known	0.00501737175556918
chr13	31821992	T	C	0	21	0	21	Unknown	3.71569111196148e-12	3.71569111196148e-12	3.71569111196148e-12	0	31821236	31821992	Known	1.57729481496232e-11
chr13	76397274	T	C	0	14	0	14	Unknown	2.49273368131895e-08	2.49273368131895e-08	2.49273368131895e-08	1	76397275	76397701	SemiNovel	7.03409331912417e-08
chr13	101322622	G	C	7	6	7	6	Unknown	0.0149068322981366	1.92296598273177e-07	0.0149068322981366	8	101321048	101322614	Known	0.0176509356713467
chr13	96239805	G	A	8	10	8	10	Unknown	0.000344297897134382	2.20382389230053e-10	0.000344297897134382	12	96238390	96239793	Known	0.000588000930410371
chr13	46103935	A	G	0	10	0	10	Unknown	1.08250882244691e-05	1.08250882244691e-05	1.08250882244691e-05	9	46099186	46103926	Known	2.26496519242087e-05
chr13	46077381	G	A	0	6	0	6	Unknown	0.00216450216450216	0.00216450216450216	0.00216450216450216	2	46070447	46077379	Known	0.00304518785894144
chr13	114175038	G	A	0	80	0	71	Unknown	5.36709544691826e-42	1.38112098853182e-35	5.36709544691826e-42	10	114175048	114188360	Known	8.41035275884106e-41
chr13	99112680	C	T	0	116	0	116	Unknown	5.53787209494957e-69	5.53787209494957e-69	5.53787209494957e-69	14	99112694	99114028	Known	5.20296577551654e-19
chr9	139913239	T	G	0	5	0	5	Unknown	0.00396825396825396	0.00396825396825396	0.00396825396825396	28	139913267	139913355	Known	0.00501737175556918
chr9	127674200	A	C	0	11	0	10	Unknown	1.08250882244691e-05	1.70108529241656e-05	1.08250882244691e-05	20	127670751	127674180	Known	2.26496519242087e-05
chr9	138905136	C	T	0	9	0	9	Unknown	4.11353352529823e-05	4.11353352529823e-05	4.11353352529823e-05	6	138905142	138905710	Known	7.94653755116629e-05
chr9	68743221	C	T	14	7	12	7	Unknown	0.00798525798525798	4.70034925663127e-10	0.00798525798525798	9	68743230	68745854	Novel	0.00978559485215059
chr9	17394536	C	T	0	5	0	5	Unknown	0.00396825396825396	0.00396825396825396	0.00396825396825396	4	17388251	17394532	Known	0.00501737175556918
chr9	139327034	A	G	2	4	2	4	Unknown	0.0303030303030303	0.00216450216450216	0.0303030303030303	4	139327038	139327408	Known	0.0317470580628475
chr9	107562804	T	C	0	37	0	37	Unknown	1.14538972104931e-21	1.14538972104931e-21	1.14538972104931e-21	13	107562269	107562791	Known	9.29564219892911e-21
chr9	130494957	T	C	0	13	0	13	Unknown	1.92296598273177e-07	1.92296598273177e-07	1.92296598273177e-07	13	130494970	130495664	Known	5.01776597442673e-07
chr9	140006202	G	A	54	25	41	22	Unknown	5.14620823552444e-08	2.38329842035994e-29	5.14620823552444e-08	4	140006206	140006325	Known	1.42890946860085e-07
chr9	139306467	C	T	36	22	35	22	Unknown	3.83587114296468e-08	1.92144258301532e-32	3.83587114296468e-08	18	139305191	139306449	Known	1.07931961673104e-07
chr9	71843023	C	A	35	39	35	39	Unknown	3.61623699029339e-15	4.28040672690646e-44	3.61623699029339e-15	7	71843030	71844100	Known	1.94761136625308e-14
chr9	84267147	T	C	0	4	0	4	Unknown	0.0285714285714286	0.0285714285714286	0.0285714285714286	18	84249216	84267129	Known	0.0302231341369582
chr9	71865988	C	T	7	7	7	7	Unknown	0.00579710144927535	2.49273368131895e-08	0.00579710144927535	37	71864401	71865951	Known	0.00726116533569948
chr9	131193551	G	C	0	7	0	7	Unknown	0.000582750582750582	0.000582750582750582	0.000582750582750582	31	131193582	131196381	Known	0.000913182562118731
chr9	131483749	T	A	0	20	0	20	Unknown	7.25444455192477e-12	7.25444455192477e-12	7.25444455192477e-12	32	131483781	131483930	Known	2.9156335129564e-11
chr9	123291036	C	G	0	17	0	17	Unknown	4.28521312391768e-10	4.28521312391768e-10	4.28521312391768e-10	14	123290203	123291022	Known	1.46283173384258e-09
chr9	135206460	A	G	7	6	7	6	Unknown	0.0149068322981366	1.92296598273177e-07	0.0149068322981366	21	135205886	135206439	Known	0.0176509356713467
chr9	103275587	A	T	0	5	0	5	Unknown	0.00396825396825396	0.00396825396825396	0.00396825396825396	28	103275615	103278957	Known	0.00501737175556918
chr9	108147763	T	G	13	9	2	5	Unknown	0.020979020979021	0.00890091190715128	0.020979020979021	20	108147783	108151314	Known	0.0242464479420148
chr9	32552462	C	G	9	5	9	5	Unknown	0.0407407407407408	2.49273368131895e-08	0.0407407407407408	15	32552477	32552799	Known	0.0418195896244677
chr9	74975136	T	C	0	51	0	51	Unknown	6.69586802883013e-29	6.31685663097201e-31	5.00489409992406e-30	1	74975137	74975544	Known	5.62764046502911e-29
chr9	111868885	G	A	0	33	0	33	Unknown	2.77030241144367e-19	2.77030241144367e-19	2.77030241144367e-19	4	111868889	111870733	Known	1.94780689835634e-18
chr9	95887320	G	T	26	28	26	28	Unknown	4.75527647194981e-10	2.02989593113221e-32	6.1852641460921e-11	24	95887344	95888692	Known	2.33015194045874e-10
chr9	95884501	A	G	0	52	0	52	Unknown	6.31685663097201e-31	6.31685663097201e-31	6.31685663097201e-31	11	95884512	95887181	Known	7.29782730778178e-30
chr9	100823084	T	C	14	20	12	20	Unknown	2.30169210825221e-08	4.42834907859129e-17	2.30169210825221e-08	20	100819222	100823064	Known	6.747049702399e-08
chr9	117050998	G	A	4	6	4	6	Unknown	0.0108359133126935	1.08250882244691e-05	0.0108359133126935	16	117050791	117050982	Known	0.013105036018489
chr9	132872686	A	G	0	6	0	6	Unknown	0.00216450216450216	0.00216450216450216	0.00216450216450216	19	132872705	132887194	Known	0.00304518785894144
chr9	131235321	A	G	0	20	0	20	Unknown	7.25444455192477e-12	7.25444455192477e-12	7.25444455192477e-12	0	131235321	131235889	Known	2.9156335129564e-11
chr9	131418828	A	C	0	13	0	13	Unknown	1.92296598273177e-07	1.92296598273177e-07	1.92296598273177e-07	8	131403218	131418820	Known	5.01776597442673e-07
chr9	129854199	G	A	7	7	7	7	Unknown	0.00579710144927535	2.49273368131895e-08	0.00579710144927535	20	129854219	129856012	Known	0.00726116533569948
chr9	13112116	A	G	0	4	0	4	Unknown	0.0285714285714286	0.0285714285714286	0.0285714285714286	29	13112145	13113010	Known	0.0302231341369582
chr9	100389890	A	C	4	5	4	5	Unknown	0.0294117647058823	4.11353352529823e-05	0.0294117647058823	4	100389894	100395525	Known	0.0309343301761975
chr9	75766838	A	G	1223	1092	1172	1053	Unknown	0	0	0	2	75766840	75773438	Known	0.0395351333941704
chr9	35713015	A	C	60	23	60	23	Unknown	2.02984419494181e-08	1.72897516977953e-49	2.02984419494181e-08	25	35713040	35713193	Known	5.96798502824209e-08
chr9	2844054	G	T	8	9	7	9	Unknown	0.000815721171672227	1.54267672461038e-08	0.000815721171672227	9	2838517	2844045	Known	0.00126813433865244
chr9	68728895	C	T	19	32	6	32	Unknown	2.04829261895862e-15	6.57485871608359e-17	0.0325736352218765	11	68728906	68743105	Novel	0.0339808531740964
chr9	68743132	G	A	7	9	4	9	Unknown	0.00045766590389016	3.22419435443569e-06	0.00045766590389016	27	68728906	68743105	Novel	0.000769568352089276
chr9	130864676	T	C	0	6	0	6	Unknown	0.00216450216450216	0.00216450216450216	0.00216450216450216	27	130863675	130864649	Known	0.00304518785894144
chr9	36674842	C	T	0	31	0	31	Unknown	2.14855840432988e-18	2.14855840432988e-18	2.14855840432988e-18	11	36671163	36674831	Known	1.40658956870129e-17
chr9	130287426	A	C	220	69	219	69	Unknown	1.64133086996316e-23	1.76726713450464e-170	1.64133086996316e-23	16	130287442	130289473	Known	1.46083406130256e-22
chr9	107586753	T	C	23	22	23	22	Unknown	1.54479033369754e-08	9.63136700882183e-27	1.54479033369754e-08	7	107584948	107586746	Known	4.57382143022407e-08
chr9	99212909	G	C	5	4	4	4	Unknown	0.0384615384615384	0.000411353352529824	0.0384615384615384	1	99212910	99220661	Known	0.0395351333941704
chr9	86595801	G	T	4	5	4	4	Unknown	0.0384615384615384	0.000411353352529824	0.0384615384615384	5	86595806	86614624	Known	0.0395351333941704
chr9	138838140	T	C	0	20	0	20	Unknown	7.25444455192477e-12	7.25444455192477e-12	7.25444455192477e-12	25	138837843	138838115	Known	2.9156335129564e-11
chr9	75766838	A	G	1223	1092	4	4	Unknown	0.0384615384615384	0.00388266006946184	0.0384615384615384	2	75766840	75769114	Known	0.0395351333941704
chr9	90387910	A	C	0	4	0	4	Unknown	0.0285714285714286	0.0285714285714286	0.0285714285714286	3	90387913	90388014	Known	0.0302231341369582
chr9	116931737	C	T	1	5	0	5	Unknown	0.00396825396825396	0.00757575757575756	0.00396825396825396	6	116931743	116940571	Known	0.00501737175556918
chr9	19093287	A	G	0	4	0	4	Unknown	0.0285714285714286	0.0285714285714286	0.0285714285714286	14	19093301	19094315	Known	0.0302231341369582
chr9	117044751	T	C	0	7	0	7	Unknown	0.000582750582750582	0.000582750582750582	0.000582750582750582	14	117044610	117044737	Known	0.000913182562118731
chr9	117797597	T	C	577	429	576	428	Unknown	5.42685707671923e-155	0	5.42685707671923e-155	16	117797613	117798377	Known	4.84470331758026e-153
chr9	95872885	C	T	4	4	2	4	Unknown	0.0303030303030303	0.00699300699300699	0.0303030303030303	35	95870109	95872850	Known	0.0317470580628475
chr9	96407920	C	T	4	4	4	4	Unknown	0.0384615384615384	0.000155400155400155	0.0384615384615384	9	96398807	96407911	Known	0.0395351333941704
chr9	69067917	C	T	8	5	0	5	Unknown	0.00396825396825396	0.0195652173913043	0.0359477124183006	11	69067928	69082110	Known	0.0373551889891759
chr9	134401335	C	T	0	26	0	26	Unknown	4.03292046399341e-15	4.03292046399341e-15	4.03292046399341e-15	19	134400608	134401316	Known	2.26496519242087e-05
chr9	123671520	G	A	0	8	0	8	Unknown	0.000155400155400155	0.000155400155400155	0.000155400155400155	12	123667516	123671508	Known	0.00027169665151861
chr9	116153900	A	G	8	6	8	6	Unknown	0.0159420289855072	2.49273368131895e-08	0.0159420289855072	3	116153903	116154399	Known	0.0188086573453361
chr9	101597549	T	G	21	9	21	9	Unknown	0.00193560331913891	1.69112338921449e-17	0.00193560331913891	18	101594239	101597531	Known	0.00290488404390383
chr9	131860901	G	T	0	15	0	15	Unknown	1.28934500757877e-08	1.28934500757877e-08	1.28934500757877e-08	28	131860929	131862145	Known	3.84454493150513e-08
chr9	139732331	G	C	0	36	0	36	Unknown	4.51964592630269e-21	4.51964592630269e-21	4.51964592630269e-21	17	139732114	139732314	Known	3.5889156061692e-20
chr9	131360750	C	T	23	13	23	13	Unknown	6.51776104869119e-05	4.51964592630269e-21	6.51776104869119e-05	33	131360783	131361242	Known	0.000124522205249314
chr9	127101924	C	T	0	14	0	14	Unknown	2.49273368131895e-08	2.49273368131895e-08	2.49273368131895e-08	20	127101944	127109988	Known	7.03409331912417e-08
chr9	104309445	T	C	10	5	10	5	Unknown	0.0210727969348659	1.28934500757877e-08	0.0210727969348659	26	104309248	104309419	Known	0.0243071494792932
chr9	82187750	A	G	0	13	0	13	Unknown	1.92296598273177e-07	1.92296598273177e-07	1.92296598273177e-07	0	82187750	82188604	Known	5.01776597442673e-07
chr9	100845137	T	C	40	26	39	26	Unknown	6.43943531882141e-10	3.55070665716713e-37	6.43943531882141e-10	9	100843364	100845128	Known	2.18555028217142e-09
chr9	86593314	G	C	223	111	223	110	Unknown	1.50494246691557e-38	1.77275371522512e-197	1.50494246691557e-38	26	86593194	86593288	Known	2.14181667030593e-37
chr9	131346218	A	C	0	35	0	35	Unknown	1.78274922648608e-20	1.78274922648608e-20	1.78274922648608e-20	30	131346248	131346561	Known	1.38941249238836e-19
chr9	79986057	A	G	9	10	9	10	Unknown	0.000390824639990381	5.65846675050138e-11	0.000390824639990381	8	79986065	79996892	Known	0.00066056763592178
chr9	136223541	C	T	4	4	4	4	Unknown	0.0384615384615384	0.000155400155400155	0.0384615384615384	5	136223546	136223790	Known	0.0395351333941704
chr9	4564432	G	A	5	7	5	7	Unknown	0.0022883295194508	7.3960230105068e-07	0.0022883295194508	26	4564458	4566047	Known	0.00320561995449455
chr9	116035696	A	G	21	7	19	7	Unknown	0.00983372072233144	5.68724795792817e-14	0.00983372072233144	22	116035718	116037662	Known	0.0119760815411279
chr9	37948724	T	C	10	8	8	8	Unknown	0.00244716351501669	2.0936326976855e-08	0.00244716351501669	27	37948751	37955880	Known	0.0034216154320072
chr9	108147763	T	G	13	9	11	4	Unknown	0.0498084291187739	1.48356139793022e-06	0.0498084291187739	20	108147783	108200562	Known	0.0242464479420148
chr9	66960913	T	C	0	10	0	10	Unknown	1.08250882244691e-05	1.08250882244691e-05	1.08250882244691e-05	18	66960810	66960895	Known	2.26496519242087e-05
chr9	75766838	A	G	1223	1092	38	25	Unknown	3.01248626008713e-09	1.4139568158367e-19	3.01248626008713e-09	2	75766840	75769377	SemiNovel	0.0395351333941704
chr9	139324740	C	T	7	7	7	7	Unknown	0.00579710144927535	2.49273368131895e-08	0.00579710144927535	11	139324259	139324729	Known	0.00726116533569948
chr9	75766838	A	G	1223	1092	7	10	Unknown	0.000296625880608082	1.48155440424961e-05	0.000296625880608082	2	75766840	75773611	SemiNovel	0.0395351333941704
chr9	111727670	C	G	51	31	51	30	Unknown	6.79733916323203e-11	1.14112361205447e-46	6.79733916323203e-11	12	111718107	111727658	Known	2.55420423149e-10
chr9	37429814	A	G	0	22	0	22	Unknown	9.50525633292485e-13	9.50525633292485e-13	9.50525633292485e-13	19	37429833	37430508	Known	4.32805025607366e-12
chr9	86595070	C	T	89	68	89	65	Unknown	9.54260941995592e-24	4.46143780330957e-88	9.54260941995592e-24	2	86593367	86595068	Known	8.51894768217883e-23
chr9	37782111	C	T	15	9	15	9	Unknown	0.00155923775962153	6.20201122431976e-14	0.00155923775962153	23	37782134	37783911	Known	0.00236291895053757
chr9	37492679	G	T	5	5	5	5	Unknown	0.0325077399380805	1.08250882244691e-05	0.0325077399380805	33	37492712	37493556	Known	0.0339241239311319
chr9	2828765	C	G	0	32	0	32	Unknown	1.09133125299295e-18	1.09133125299295e-18	1.09133125299295e-18	13	2828778	2829774	Known	7.35712098699596e-18
chr9	2116037	G	A	8	7	8	7	Unknown	0.00632183908045977	1.28934500757877e-08	0.00632183908045977	12	2116049	2119458	Known	0.00787823093529378
chr9	107568705	C	T	16	6	16	6	Unknown	0.0211396657794842	9.50525633292485e-13	0.0211396657794842	6	107568711	107571747	Known	0.0243556728143764
chr9	114174415	T	C	25	24	25	24	Unknown	2.75214420182366e-09	7.85002919296318e-29	2.75214420182366e-09	13	114174428	114176175	Known	9.1099065377219e-09
chr9	95068046	C	T	0	17	0	17	Unknown	4.28521312391768e-10	4.28521312391768e-10	4.28521312391768e-10	11	95064104	95068035	Known	1.46283173384258e-09
chr9	136328657	T	C	0	5	0	4	Unknown	0.0285714285714286	0.0476190476190476	0.0285714285714286	20	136328677	136330444	Known	0.0302231341369582
chr9	134401335	C	T	0	10	0	10	Unknown	1.08250882244691e-05	1.08250882244691e-05	1.08250882244691e-05	29	134401364	134404331	Known	2.26496519242087e-05
chr9	85627408	G	A	0	7	0	7	Unknown	0.000582750582750582	0.000582750582750582	0.000582750582750582	18	85627426	85630720	Known	0.000913182562118731
chr9	75769485	G	T	19	21	19	21	Unknown	2.59941918016124e-08	1.86034036560366e-23	2.59941918016124e-08	12	75769497	75773438	SemiNovel	7.3211174997658e-08
chr10	114205389	G	A	0	32	0	29	Unknown	6.65175199757689e-17	3.57138152541931e-15	6.65175199757689e-17	19	114205408	114206463	Known	3.95081882759305e-16
chr10	124183732	T	C	0	15	0	15	Unknown	1.28934500757877e-08	1.28934500757877e-08	1.28934500757877e-08	17	124177484	124183715	Known	3.84454493150513e-08
chr10	1060218	G	A	23	10	23	10	Unknown	0.000877436714876937	2.77030241144367e-19	0.000877436714876937	34	1060252	1061693	Known	0.000268606473871112
chr10	99130282	T	G	0	8	0	8	Unknown	0.000155400155400155	0.000155400155400155	0.000155400155400155	35	99130317	99130473	Known	0.00027169665151861
chr10	104953007	C	G	0	29	0	21	Unknown	3.71569111196148e-12	2.56810974157491e-09	3.71569111196148e-12	14	104934739	104952993	Known	0.00027169665151861
chr10	5804531	G	A	0	7	0	7	Unknown	0.000582750582750582	0.000582750582750582	0.000582750582750582	36	5803434	5804495	Known	0.000913182562118731
chr10	46248641	C	T	0	9	0	9	Unknown	4.11353352529823e-05	4.11353352529823e-05	4.11353352529823e-05	13	46248154	46248628	Known	7.94653755116629e-05
chr10	46248649	T	C	0	4	0	4	Unknown	0.0285714285714286	0.0285714285714286	0.0285714285714286	21	46248154	46248628	Known	0.0302231341369582
chr10	116719543	G	A	0	6	0	6	Unknown	0.00216450216450216	0.00216450216450216	0.00216450216450216	23	116719566	116730127	Known	0.00304518785894144
chr10	51387654	T	G	123	20	122	19	Unknown	1.99246684469404e-06	3.56265949998258e-81	1.99246684469404e-06	1	51384357	51387653	Known	4.73247701283302e-06
chr10	101977883	C	T	0	5	0	5	Unknown	0.00396825396825396	0.00396825396825396	0.00396825396825396	4	101977887	101978475	Known	0.00501737175556918
chr10	29843833	C	T	9	8	9	8	Unknown	0.00267787253326741	4.28521312391768e-10	0.00267787253326741	30	29843863	29843980	Known	0.00372826676890633
chr10	127967533	G	T	0	163	0	161	Unknown	5.26861484039638e-96	4.48281680929698e-93	5.26861484039638e-96	24	127967557	128018981	Known	6.89331612775675e-35
chr10	62671305	G	A	0	5	0	5	Unknown	0.00396825396825396	0.00396825396825396	0.00396825396825396	5	62671310	62701562	Known	0.00501737175556918
chr10	122663585	G	A	0	12	0	12	Unknown	7.3960230105068e-07	7.3960230105068e-07	7.3960230105068e-07	26	122662744	122663559	Known	1.80969134459743e-06
chr10	12867598	C	G	0	4	0	4	Unknown	0.0285714285714286	0.0285714285714286	0.0285714285714286	26	12866551	12867572	Known	0.0302231341369582
chr10	104160434	A	G	0	20	0	20	Unknown	7.25444455192477e-12	7.25444455192477e-12	7.25444455192477e-12	22	104160248	104160412	Known	2.9156335129564e-11
chr10	96114835	G	A	0	18	0	18	Unknown	2.20382389230053e-10	2.20382389230053e-10	2.20382389230053e-10	15	96114850	96116292	Known	7.83168297553362e-10
chr10	71648058	A	C	0	5	0	5	Unknown	0.00396825396825396	0.00396825396825396	0.00396825396825396	28	71648086	71649170	Known	0.00501737175556918
chr10	12046546	T	C	0	19	0	18	Unknown	2.20382389230053e-10	1.13169335010028e-09	2.20382389230053e-10	17	12043824	12046529	Known	7.83168297553362e-10
chr10	104225832	T	C	0	6	0	6	Unknown	0.00216450216450216	0.00216450216450216	0.00216450216450216	12	104225844	104228712	Known	0.00304518785894144
chr10	104225837	T	G	0	6	0	6	Unknown	0.00216450216450216	0.00216450216450216	0.00216450216450216	7	104225844	104228712	Known	0.00304518785894144
chr10	70502288	G	A	0	9	0	9	Unknown	4.11353352529823e-05	4.11353352529823e-05	4.11353352529823e-05	38	70502326	70506918	Known	7.94653755116629e-05
chr10	99205731	A	G	2	25	2	25	Unknown	4.1706485024807e-13	1.02725332573417e-15	4.1706485024807e-13	19	99205604	99205712	Known	1.95960613848615e-12
chr10	95459817	C	T	0	8	0	7	Unknown	0.000582750582750582	0.0013986013986014	0.000582750582750582	30	95458153	95459787	Known	0.000913182562118731
chr10	50374930	C	T	0	4	0	4	Unknown	0.0285714285714286	0.0285714285714286	0.0285714285714286	16	50373841	50374914	Known	0.0302231341369582
chr10	3207705	G	C	41	56	41	56	Unknown	2.9931407464875e-22	6.96147551590286e-58	2.9931407464875e-22	14	3207719	3208421	Known	2.49795825471733e-21
chr10	52504892	T	C	0	8	0	7	Unknown	0.000582750582750582	0.0013986013986014	0.000582750582750582	4	52502770	52504888	Known	0.000913182562118731
chr10	51381836	A	G	129	18	128	18	Unknown	4.36778243471696e-06	1.00010567402747e-85	4.36778243471696e-06	10	51381846	51384299	Known	9.76288850734156e-06
chr10	13166076	A	G	0	16	0	16	Unknown	3.32734195504201e-09	3.32734195504201e-09	3.32734195504201e-09	34	13166110	13167418	Known	1.05515063504346e-08
chr10	70856852	G	A	0	16	0	16	Unknown	3.32734195504201e-09	3.32734195504201e-09	3.32734195504201e-09	12	70847992	70856840	Known	1.05515063504346e-08
chr10	51859751	C	A	0	12	0	12	Unknown	7.3960230105068e-07	7.3960230105068e-07	7.3960230105068e-07	13	51857562	51859738	Known	1.80969134459743e-06
chr10	129917560	T	C	0	11	0	11	Unknown	2.83514215402761e-06	2.83514215402761e-06	2.83514215402761e-06	23	129917583	129921145	Known	6.38557246618145e-06
chr10	70696713	C	T	0	20	0	20	Unknown	7.25444455192477e-12	7.25444455192477e-12	7.25444455192477e-12	21	70695835	70696692	Known	2.9156335129564e-11
chr10	99155984	G	A	0	15	0	15	Unknown	1.28934500757877e-08	1.28934500757877e-08	1.28934500757877e-08	9	99153517	99155975	Known	3.84454493150513e-08
chr10	3208557	A	G	0	66	0	66	Unknown	5.29956217487612e-39	5.29956217487612e-39	5.29956217487612e-39	15	3208572	3209128	Known	7.57888843067235e-38
chr10	120828969	A	G	0	89	0	88	Unknown	3.47683373988868e-52	3.93353647690746e-51	3.47683373988868e-52	11	120825082	120828958	Known	6.96785863789935e-51
chr10	103298099	G	T	0	4	0	4	Unknown	0.0285714285714286	0.0285714285714286	0.0285714285714286	29	103298128	103310456	Known	0.0302231341369582
chr10	135233541	A	G	0	11	0	11	Unknown	2.83514215402761e-06	2.83514215402761e-06	2.83514215402761e-06	11	135233096	135233530	Known	6.38557246618145e-06
chr10	81568535	A	G	0	5	0	5	Unknown	0.00396825396825396	0.00396825396825396	0.00396825396825396	16	81565878	81568519	Known	0.00501737175556918
chr10	49687800	G	A	0	21	0	18	Unknown	2.20382389230053e-10	7.52055881061009e-09	2.20382389230053e-10	7	49687807	49763508	Known	7.83168297553362e-10
chr10	124913996	C	T	0	191	0	191	Unknown	2.48838457252927e-114	2.48838457252927e-114	2.48838457252927e-114	5	124914001	124914434	Known	1.28610192117039e-112
chr10	5041398	T	C	0	5	0	5	Unknown	0.00396825396825396	0.00396825396825396	0.00396825396825396	6	5040939	5041392	Known	0.00501737175556918
chr10	29821089	C	T	5	6	1	4	Unknown	0.0476190476190476	0.0350877192982457	0.0476190476190476	12	29821101	29824918	SemiNovel	0.047911787665886
chr10	105659826	T	C	0	19	0	19	Unknown	5.65846675050138e-11	5.65846675050138e-11	5.65846675050138e-11	6	105658758	105659820	Known	2.13442292534918e-10
chr10	51364707	G	T	0	15	0	15	Unknown	1.28934500757877e-08	1.28934500757877e-08	1.28934500757877e-08	2	51363787	51364705	Known	3.84454493150513e-08
chr10	51364733	C	T	0	10	0	10	Unknown	1.08250882244691e-05	1.08250882244691e-05	1.08250882244691e-05	28	51363787	51364705	Known	2.26496519242087e-05
chr10	71876382	C	T	0	23	0	23	Unknown	1.21456053142928e-13	1.21456053142928e-13	1.21456053142928e-13	4	71874876	71876378	Known	5.77112149288815e-13
chr10	134013990	G	A	0	10	0	10	Unknown	1.08250882244691e-05	1.08250882244691e-05	1.08250882244691e-05	26	134014016	134014346	Known	2.26496519242087e-05
chr10	51381519	A	G	89	13	89	12	Unknown	0.000345235550470679	1.43600300475354e-58	0.000345235550470679	13	51381532	51381762	Known	0.000589260678845088
chr10	51381775	T	G	76	9	76	9	Unknown	0.00312541505003206	2.18702524753309e-50	0.00312541505003206	13	51381532	51381762	Known	0.00433292834700915
chr10	12292344	A	G	0	20	0	20	Unknown	7.25444455192477e-12	7.25444455192477e-12	7.25444455192477e-12	34	12291717	12292310	Known	2.9156335129564e-11
chr10	128926013	A	G	0	13	0	10	Unknown	1.08250882244691e-05	0.000107686095032979	1.08250882244691e-05	15	128926028	129046272	Known	2.26496519242087e-05
chr10	105657316	G	C	0	25	0	25	Unknown	1.58214572048971e-14	1.58214572048971e-14	1.58214572048971e-14	10	105652010	105657306	Known	8.02237743986695e-14
chr10	88203068	T	C	0	8	0	8	Unknown	0.000155400155400155	0.000155400155400155	0.000155400155400155	36	88197772	88203032	Known	0.00027169665151861
chr10	96104665	T	G	0	20	0	20	Unknown	7.25444455192477e-12	7.25444455192477e-12	7.25444455192477e-12	25	96104690	96106182	Known	2.9156335129564e-11
chr10	51633027	T	C	3	12	0	12	Unknown	7.3960230105068e-07	1.05210552618427e-05	7.3960230105068e-07	2	51633029	51642387	Known	1.80969134459743e-06
chr10	71647223	A	C	0	7	0	7	Unknown	0.000582750582750582	0.000582750582750582	0.000582750582750582	24	71647247	71648060	Known	0.000913182562118731
chr10	71657272	A	G	0	6	0	6	Unknown	0.00216450216450216	0.00216450216450216	0.00216450216450216	15	71657287	71662504	Known	0.00304518785894144
chr10	33510768	G	A	145	63	145	63	Unknown	8.39686338255942e-22	3.02286949030096e-124	8.39686338255942e-22	23	33510791	33515062	Known	6.94864031601687e-21
chr10	119774598	T	A	0	5	0	4	Unknown	0.0285714285714286	0.0476190476190476	0.0285714285714286	23	119774621	119798483	Known	0.0302231341369582
chr10	3155353	C	T	0	183	0	183	Unknown	3.19263090045522e-109	3.19263090045522e-109	3.19263090045522e-109	27	3155380	3155564	Known	1.49293502107001e-107
chr10	47909775	C	T	6	15	6	15	Unknown	1.09988172605172e-06	3.71569111196148e-12	1.09988172605172e-06	13	47909288	47909762	Known	2.65594390569539e-06
chr10	18964097	G	A	14	17	14	17	Unknown	7.17065618340114e-07	2.14855840432988e-18	7.17065618340114e-07	0	18963064	18964097	Known	1.80969134459743e-06
chr10	112344129	A	G	0	8	0	8	Unknown	0.000155400155400155	0.000155400155400155	0.000155400155400155	25	112344154	112349363	Known	0.00027169665151861
chr10	46214798	G	A	48	6	48	6	Unknown	0.0269939206968514	8.04576932703302e-32	0.0269939206968514	13	46214811	46215285	Known	0.0302231341369582
chr10	71647223	A	C	0	4	0	4	Unknown	0.0285714285714286	0.0285714285714286	0.0285714285714286	11	71640309	71647212	Known	0.000913182562118731
chr10	51613297	A	G	3	5	3	5	Unknown	0.0128205128205128	0.000155400155400155	0.0128205128205128	14	51613311	51620324	Known	0.01527263678497
chr10	51612914	T	C	63	16	62	16	Unknown	1.29679659148083e-05	6.9096543068121e-45	1.29679659148083e-05	10	51610451	51612904	Known	2.69990300954242e-05
chr10	80921864	A	G	0	6	0	6	Unknown	0.00216450216450216	0.00216450216450216	0.00216450216450216	26	80921890	80961341	Known	0.00304518785894144
chr10	13337588	G	A	0	25	0	23	Unknown	1.21456053142928e-13	2.77666573945943e-12	1.21456053142928e-13	18	13337606	13340187	Known	5.77112149288815e-13
chr10	112641053	A	G	0	5	0	5	Unknown	0.00396825396825396	0.00396825396825396	0.00396825396825396	20	112635828	112641033	Known	0.00501737175556918
chr10	5495218	T	C	0	13	0	13	Unknown	1.92296598273177e-07	1.92296598273177e-07	1.92296598273177e-07	5	5494883	5495213	Known	5.01776597442673e-07
chr10	3155698	C	T	0	227	0	227	Unknown	5.74392793187931e-136	5.74392793187931e-136	5.74392793187931e-136	12	3155710	3158968	Known	3.52533576819093e-134
chr10	104953007	C	G	0	29	0	8	Unknown	0.000155400155400155	0.00447845473839982	0.000155400155400155	14	104941085	104952993	SemiNovel	0.00027169665151861
chr10	127967533	G	T	0	61	0	61	Unknown	5.21795484212409e-36	5.21795484212409e-36	5.21795484212409e-36	49	127843874	127967484	Known	6.89331612775675e-35
chr10	3202065	T	C	0	32	0	32	Unknown	1.09133125299295e-18	1.09133125299295e-18	1.09133125299295e-18	25	3201234	3202040	Known	7.35712098699596e-18
chr10	47915891	C	A	0	6	0	6	Unknown	0.00216450216450216	0.00216450216450216	0.00216450216450216	13	47913703	47915878	Known	0.00304518785894144
chr10	70992664	C	T	0	11	0	11	Unknown	2.83514215402761e-06	2.83514215402761e-06	2.83514215402761e-06	4	70992668	70992770	Known	6.38557246618145e-06
chr10	27508758	T	C	19	16	15	15	Unknown	5.83213369583287e-06	1.17306325302161e-14	5.83213369583287e-06	28	27508786	27512267	Known	1.29476005033336e-05
chr10	75632760	C	T	0	6	0	6	Unknown	0.00216450216450216	0.00216450216450216	0.00216450216450216	13	75620647	75632747	Known	0.00304518785894144
chr10	29840164	A	G	17	19	17	19	Unknown	7.30121294174452e-08	4.51964592630269e-21	7.30121294174452e-08	28	29840192	29843712	Known	2.0177648523808e-07
chr10	3150898	C	T	0	160	0	159	Unknown	8.37734302859907e-95	3.3824507275341e-93	8.37734302859907e-95	5	3149501	3150893	Known	2.90348853673563e-93
chr10	445061	C	T	0	6	0	6	Unknown	0.00216450216450216	0.00216450216450216	0.00216450216450216	12	436803	445049	Known	0.00304518785894144
chr10	85910499	T	G	84	53	84	53	Unknown	2.078272248561e-19	1.36817817037954e-81	2.078272248561e-19	34	85909999	85910465	Known	1.52683043497773e-18
chr10	99126513	C	T	0	27	0	27	Unknown	1.02725332573417e-15	1.02725332573417e-15	1.02725332573417e-15	14	99126378	99126499	Known	5.5528225644273e-15
chr10	3183003	G	A	38	37	38	37	Unknown	3.70480137201735e-14	2.154567144416e-44	3.70480137201735e-14	1	3183004	3185581	Known	1.85934324394601e-13
chr10	102116311	A	C	1	270	1	269	Unknown	2.193964079758e-159	1.10306511958272e-159	2.193964079758e-159	22	102114389	102116289	Known	2.08497360611841e-157
chr10	34688287	G	A	0	18	0	18	Unknown	2.20382389230053e-10	2.20382389230053e-10	2.20382389230053e-10	29	34673182	34688258	Known	7.83168297553362e-10
chr10	97447373	A	T	0	12	0	11	Unknown	2.83514215402761e-06	9.61482991365885e-06	2.83514215402761e-06	24	97447112	97447349	Known	6.38557246618145e-06
chr10	129242515	G	A	0	5	0	5	Unknown	0.00396825396825396	0.00396825396825396	0.00396825396825396	28	129242543	129245658	Known	0.00501737175556918
chr10	5808086	G	A	46	31	46	31	Unknown	2.07440908711307e-11	6.82190999498055e-46	2.07440908711307e-11	29	5808115	5808204	Known	8.22504599008762e-11
chr10	70992158	C	A	0	5	0	5	Unknown	0.00396825396825396	0.00396825396825396	0.00396825396825396	31	70985742	70992127	Known	0.00501737175556918
chr10	70992141	C	T	0	6	0	6	Unknown	0.00216450216450216	0.00216450216450216	0.00216450216450216	14	70985742	70992127	Known	0.00304518785894144
chr10	119774598	T	A	0	10	0	10	Unknown	1.08250882244691e-05	1.08250882244691e-05	1.08250882244691e-05	22	119768736	119774576	Known	0.0302231341369582
chr10	1060218	G	A	21	12	21	12	Unknown	0.000144150317444069	2.77030241144367e-19	0.000144150317444069	31	1058602	1060187	Known	0.000268606473871112
chr10	36889005	C	T	0	18	0	18	Unknown	2.20382389230053e-10	2.20382389230053e-10	2.20382389230053e-10	15	36889020	36890219	Novel	7.83168297553362e-10
chr10	3189380	C	T	0	9	0	9	Unknown	4.11353352529823e-05	4.11353352529823e-05	4.11353352529823e-05	38	3187908	3189342	Known	7.94653755116629e-05
chr10	33510663	G	A	78	49	78	49	Unknown	5.50352213404611e-18	1.38138694692942e-75	5.50352213404611e-18	16	33502645	33510647	Known	3.55556495765347e-17
chr10	5010572	A	G	0	111	0	111	Unknown	5.54748903778178e-66	5.54748903778178e-66	5.54748903778178e-66	6	5010578	5011014	Known	1.47233357705452e-64
chr10	102107251	C	G	0	24	0	24	Unknown	6.20201122431976e-14	6.20201122431976e-14	6.20201122431976e-14	37	102107288	102107821	Known	3.02002067220595e-13
chr10	3180298	C	T	24	27	24	27	Unknown	1.29019661426629e-10	5.00489409992406e-30	1.29019661426629e-10	18	3180316	3180427	Known	4.79914043639959e-10
chr10	3180316	T	C	35	41	35	41	Unknown	4.90624623888647e-16	5.42208950250415e-45	4.90624623888647e-16	0	3180316	3180427	Known	2.75835904957243e-15
chr10	51361901	T	C	5	25	2	24	Unknown	1.52444393538951e-12	7.84275382982099e-13	1.52444393538951e-12	9	51361910	51362801	Known	6.84605462447789e-12
chr10	71930243	G	T	0	8	0	7	Unknown	0.000582750582750582	0.0013986013986014	0.000582750582750582	11	71921687	71930232	SemiNovel	0.000913182562118731
chr10	93608142	G	A	0	37	0	37	Unknown	1.14538972104931e-21	1.14538972104931e-21	1.14538972104931e-21	2	93605697	93608140	Known	9.29564219892911e-21
chr10	5138607	G	A	8	11	8	11	Unknown	0.000125622205711194	5.65846675050138e-11	0.000125622205711194	5	5136720	5138602	Known	0.000235122628986771
chr10	78944590	G	A	0	66	0	64	Unknown	8.35033111358804e-38	1.2072402634368e-35	8.35033111358804e-38	9	78943290	78944581	Known	1.16588035358438e-36
chr6	108197775	G	A	37	16	37	16	Unknown	8.05123022912069e-06	1.59425429257871e-31	8.05123022912069e-06	7	108194116	108197768	Known	1.77669844606663e-05
chr6	49522865	G	T	4	8	0	4	Unknown	0.0285714285714286	0.046583850931677	0.0285714285714286	5	49522870	49528247	Known	0.0302231341369582
chr6	83074365	C	T	0	17	0	15	Unknown	1.28934500757877e-08	2.93108577675971e-07	1.28934500757877e-08	25	83073625	83074340	Known	3.84454493150513e-08
chr6	86257229	T	G	19	15	19	14	Unknown	2.11541346353981e-05	2.46019393255073e-18	2.11541346353981e-05	5	86257115	86257224	Known	4.36720957504434e-05
chr6	86387888	G	T	25	118	1	5	Unknown	0.00757575757575756	0.0148113389241246	0.00757575757575756	18	86387906	86388416	SemiNovel	0.00932644455419214
chr6	36887476	C	T	0	21	0	21	Unknown	3.71569111196148e-12	3.71569111196148e-12	3.71569111196148e-12	1	36887477	36891123	Known	1.57729481496232e-11
chr6	56327849	C	T	31	32	31	32	Unknown	1.10520938339419e-12	3.31403766070507e-37	1.10520938339419e-12	5	56325052	56327844	Known	5.00145444466862e-12
chr6	29911228	A	T	0	20	0	20	Unknown	7.25444455192477e-12	7.25444455192477e-12	7.25444455192477e-12	22	29911250	29975301	Novel	2.9156335129564e-11
chr6	29911207	G	A	0	16	0	16	Unknown	3.32734195504201e-09	3.32734195504201e-09	3.32734195504201e-09	43	29911250	29975301	Novel	1.05515063504346e-08
chr6	144820425	A	C	4	5	4	5	Unknown	0.0294117647058823	4.11353352529823e-05	0.0294117647058823	32	144814592	144820393	Known	0.0309343301761975
chr6	31275721	T	G	0	5	0	5	Unknown	0.00396825396825396	0.00396825396825396	0.00396825396825396	6	31275727	31324096	Novel	0.00501737175556918
chr6	31324100	G	T	0	5	0	5	Unknown	0.00396825396825396	0.00396825396825396	0.00396825396825396	4	31275727	31324096	Novel	0.00501737175556918
chr6	148792617	A	G	12	7	12	7	Unknown	0.00798525798525798	5.65846675050138e-11	0.00798525798525798	22	148792639	148795246	Known	0.00978559485215059
chr6	30313268	G	A	0	9	0	9	Unknown	4.11353352529823e-05	4.11353352529823e-05	4.11353352529823e-05	0	30313175	30313268	Known	7.94653755116629e-05
chr6	29896077	G	T	0	5	0	4	Unknown	0.0285714285714286	0.0476190476190476	0.0285714285714286	28	29896105	29912277	SemiNovel	0.0302231341369582
[truncated: 761 more rows]
