# Supplementary material for: ISVASE: identification of sequence variant associated with splicing event using RNA-seq data
Source: BMC Bioinformatics. 2017 Jun 28;18:320. doi: 10.1186/s12859-017-1732-7 (PMC5490186; doi:10.1186/s12859-017-1732-7)
Supplement: Supplementary file 7 — PVAAS result for SRR388226. (XLS 4 kb) [file 12859_2017_1732_MOESM7_ESM.xls]

chrom	position	ref_base	total_cvg	AF(canonical)	AF(semi-canonical)	AF(novel)	2x2(semi_canonical)	BH_pval(semi-canonical)	2x2(novel)	BH_pval(novel)
chr1	1647893	C	16	C8	NA	T8	NA	NA	[[8,0],[0,8]]	0.00225872318895
chr2	216232726	G	1555	G1528	NA	A3,G24	NA	NA	[[1528,0],[24,3]]	0.000121784784754
chr2	216247040	C	2072	C1990	NA	C76,T4	NA	NA	[[1990,0],[76,4]]	5.89030652386e-05
chr3	184025167	T	246	T241	NA	C3	NA	NA	[[241,0],[0,3]]	1.63342733512e-05
chr4	190864371	G	18	G15	NA	A3	NA	NA	[[15,0],[0,3]]	0.0134373925009
chr6	29857177	G	22	G7	A6	A4,G4	[[7,0],[0,6]]	0.00621600621601	[[7,0],[4,4]]	0.384373952912
chr6	29910538	C	382	C25,T279	NA	C34,T43	NA	NA	[[25,279],[34,43]]	2.21247733301e-10
chr6	29910627	A	70	A56,T4	NA	A5,T5	NA	NA	[[56,4],[5,5]]	0.0203238813736
chr6	29910635	C	64	C55	NA	A3,C6	NA	NA	[[55,0],[6,3]]	0.0203238813736
chr6	29910666	T	69	T59	NA	A6	NA	NA	[[59,0],[0,6]]	6.39003299922e-07
chr6	29910682	G	105	A6,G81	A5	A12	[[81,6],[0,5]]	0.000150313780016	[[81,6],[0,12]]	1.56897311285e-09
chr6	29911046	T	387	T355,G21	NA	T5,G6	NA	NA	[[355,21],[5,6]]	0.000552846721426
chr6	29911054	C	430	C399,T19	NA	C6,T6	NA	NA	[[399,19],[6,6]]	0.000366571346216
chr6	29911056	A	409	A20,C3,G377	NA	A4,G5	NA	NA	[[20,380],[4,5]]	0.0108239023172
chr6	29911070	T	297	C19,T271	NA	C4,T3	NA	NA	[[271,19],[3,4]]	0.00962262099625
chr6	30457571	T	17	T9	NA	A8	NA	NA	[[9,0],[0,8]]	0.000734559558089
chr6	30457573	T	18	T11	NA	C7	NA	NA	[[11,0],[0,7]]	0.000624028435223
chr6	30457672	A	18	A13	NA	G5	NA	NA	[[13,0],[0,5]]	0.00187040628216
chr6	30457695	G	28	G21	NA	A7	NA	NA	[[21,0],[0,7]]	2.77817783538e-05
chr6	31238095	C	111	C61,T10	NA	C18,T20	NA	NA	[[61,10],[18,20]]	0.000641334254786
chr6	31238108	C	101	C47,T8	NA	C19,T24	NA	NA	[[47,8],[19,24]]	0.000552846721426
chr6	31238246	G	321	A122,G83	NA	A43,G73	NA	NA	[[83,122],[73,43]]	0.00193490915948
chr6	31238868	C	316	C134,T73	NA	C48,T61	NA	NA	[[134,73],[48,61]]	0.0059277294262
chr6	31239114	G	333	T42,G197	NA	T61,G31	NA	NA	[[197,42],[31,61]]	2.37223087694e-14
chr6	31239116	G	330	A42,G198	NA	A59,G31	NA	NA	[[198,42],[31,59]]	3.83356061539e-14
chr6	31239450	T	88	T63	NA	A7,T18	NA	NA	[[63,0],[18,7]]	0.00124540483304
chr6	31321958	G	231	G225	NA	A3,G3	NA	NA	[[225,0],[3,3]]	0.000246573248282
chr6	31322900	A	724	A612	NA	A105,C4	NA	NA	[[612,0],[105,4]]	0.0059277294262
chr6	31322910	G	680	A24,G601	NA	A22,G31	NA	NA	[[601,24],[31,22]]	1.20887829546e-12
chr6	31322980	C	833	C770	NA	C59,T3	NA	NA	[[770,0],[59,3]]	0.00493825086364
chr6	31322986	A	878	A810	NA	A63,G4	NA	NA	[[810,0],[63,4]]	0.000624028435223
chr6	31323337	T	13	T7	NA	C5	NA	NA	[[7,0],[0,5]]	0.0135355320155
chr6	31324036	T	180	A26,T33	NA	A3,T118	NA	NA	[[33,26],[118,3]]	3.98776840484e-10
chr6	31324078	G	78	T25,G14	NA	T38	NA	NA	[[14,25],[0,38]]	0.000624028435223
chr6	31324100	G	93	T19,G13	NA	T4,G57	NA	NA	[[13,19],[57,4]]	2.4407853976e-06
chr6	31324110	G	90	A5,T4,G31	NA	A43,G6	NA	NA	[[31,9],[6,43]]	2.10701536215e-08
chr6	31324208	G	196	C8,T140,G28	NA	C4,T6,G10	NA	NA	[[28,148],[10,10]]	0.0119537776038
chr6	31324210	G	194	A139,G36	NA	A6,G13	NA	NA	[[36,139],[13,6]]	0.000646676353717
chr7	134134523	A	4465	A4223	NA	A237,G3	NA	NA	[[4223,0],[237,3]]	0.00225872318895
chr10	75672064	G	755	G693	NA	C5,G57	NA	NA	[[693,0],[57,5]]	8.71633493457e-05
chr12	6647418	T	258	T238	NA	T17,G3	NA	NA	[[238,0],[17,3]]	0.00493825086364
chr12	56120552	G	1369	G1318	NA	T3,G48	NA	NA	[[1318,0],[48,3]]	0.000847336114479
chr12	56548909	C	47	C34	T5	C3,T4	[[34,0],[0,5]]	5.55790029475e-05	[[34,0],[3,4]]	0.00450013989007
chr12	56548936	C	48	C37	NA	C5,T5	NA	NA	[[37,0],[5,5]]	0.00233356440807
chr15	72499198	C	1620	C1497	NA	C117,T3	NA	NA	[[1497,0],[117,3]]	0.00493825086364
chr15	72499594	A	1684	A1556	NA	A124,T4	NA	NA	[[1556,0],[124,4]]	0.000624028435223
chr15	72500993	T	2380	T2241	NA	A3,T136	NA	NA	[[2241,0],[136,3]]	0.00271080768396
chr15	72501160	C	879	C858	NA	C16,G5	NA	NA	[[858,0],[16,5]]	2.94177323035e-07
chr15	72501162	A	841	A817	NA	A19,G5	NA	NA	[[817,0],[19,5]]	6.39003299922e-07
chr15	72501164	G	752	G731	NA	T4,G17	NA	NA	[[731,0],[17,4]]	1.66458368517e-05
chr16	55536727	C	948	C555,T363	NA	C8,T20	NA	NA	[[555,363],[8,20]]	0.0135355320155
chr16	55536763	C	747	C456,G269	NA	C5,G17	NA	NA	[[456,269],[5,17]]	0.00282422340793
chr16	56652551	G	15	G12	NA	A3	NA	NA	[[12,0],[0,3]]	0.0214629120879
chr16	56660856	A	47	A40	NA	A4,G3	NA	NA	[[40,0],[4,3]]	0.0214136430602
chr19	3980031	G	293	G288	NA	T3	NA	NA	[[288,0],[0,3]]	1.0250644663e-05
chr19	3980036	C	455	C450	NA	T3	NA	NA	[[450,0],[0,3]]	2.90061476511e-06
chr19	3980039	C	510	C504	NA	C3,G3	NA	NA	[[504,0],[3,3]]	2.84367262367e-05
chr19	3980044	C	627	C619	NA	A3,C5	NA	NA	[[619,0],[5,3]]	4.07641234949e-05
chr20	57603859	C	888	C879	NA	C5,T3	NA	NA	[[879,0],[5,3]]	1.67743684161e-05
chr22	39141789	A	182	A174	NA	A5,C3	NA	NA	[[174,0],[5,3]]	0.000957183277625
chr22	44489896	T	71	C26,T38	NA	C7	NA	NA	[[38,26],[0,7]]	0.0308877898469
