# Supplementary material for: ISVASE: identification of sequence variant associated with splicing event using RNA-seq data
Source: BMC Bioinformatics. 2017 Jun 28;18:320. doi: 10.1186/s12859-017-1732-7 (PMC5490186; doi:10.1186/s12859-017-1732-7)
Supplement: Supplementary file 8 — PVAAS result for SRR388227. (XLS 4 kb) [file 12859_2017_1732_MOESM8_ESM.xls]

chrom	position	ref_base	total_cvg	AF(canonical)	AF(semi-canonical)	AF(novel)	2x2(semi_canonical)	BH_pval(semi-canonical)	2x2(novel)	BH_pval(novel)
chr1	1647893	C	19	C6	NA	T12	NA	NA	[[6,0],[0,12]]	0.000915235525266
chr1	1650787	T	23	C3,T4	NA	C16	NA	NA	[[4,3],[0,16]]	0.0410459106111
chr1	19671716	A	482	A450	NA	A25,G3	NA	NA	[[450,0],[25,3]]	0.002444982098
chr1	52266242	G	99	A34,G56	NA	A9	NA	NA	[[56,34],[0,9]]	0.00399811503378
chr1	68611670	A	138	A129	NA	A4,G3	NA	NA	[[129,0],[4,3]]	0.00133991465382
chr2	216247040	C	2906	C2805	NA	C95,T3	NA	NA	[[2805,0],[95,3]]	0.000700129121582
chr2	216248192	A	4127	A3961	NA	A161,G3	NA	NA	[[3961,0],[161,3]]	0.00101650715245
chr2	216259408	T	1401	T1347	NA	C3,T51	NA	NA	[[1347,0],[51,3]]	0.000915235525266
chr2	216261930	T	2629	T2481	NA	A3,T145	NA	NA	[[2481,0],[145,3]]	0.00241081330126
chr2	216272025	C	3257	C3135	NA	C118,T3	NA	NA	[[3135,0],[118,3]]	0.000889981166315
chr2	216274437	A	1851	A1736,G4	NA	A101,G8	NA	NA	[[1736,4],[101,8]]	2.07624725141e-06
chr3	40498845	C	50	C43,T4	NA	T3	NA	NA	[[43,4],[0,3]]	0.0191326530612
chr6	29692902	G	16	G10	NA	A6	NA	NA	[[10,0],[0,6]]	0.00179341934661
chr6	29856516	G	174	G162	A4	G8	[[162,0],[0,4]]	1.21280081762e-06	[[162,0],[8,0]]	1.0
chr6	29857177	G	23	G13	NA	A5,G4	NA	NA	[[13,0],[4,5]]	0.0468067401706
chr6	29857221	G	31	C6	NA	C4,G19	NA	NA	[[0,6],[19,4]]	0.00514497393213
chr6	29910379	C	407	C324,G8	NA	C67,G8	NA	NA	[[324,8],[67,8]]	0.0360876975186
chr6	29910391	C	466	C395,G8	NA	C54,G9	NA	NA	[[395,8],[54,9]]	0.00135571851234
chr6	29910538	C	407	C25,T307	NA	C26,T49	NA	NA	[[25,307],[26,49]]	6.57728530319e-07
chr6	29910627	A	56	A48,T3	NA	T3	NA	NA	[[48,3],[0,3]]	0.00922486531697
chr6	29910666	T	61	A4,T49	NA	A6	NA	NA	[[49,4],[0,6]]	0.000125839278074
chr6	29910682	G	97	A10,G71	A4	A10	[[71,10],[0,4]]	0.00609727287918	[[71,10],[0,10]]	1.49264855056e-06
chr6	30457571	T	19	T11	NA	A7	NA	NA	[[11,0],[0,7]]	0.000642499102584
chr6	30457573	T	19	T11	NA	C7	NA	NA	[[11,0],[0,7]]	0.000642499102584
chr6	30457672	A	22	A15	NA	G6	NA	NA	[[15,0],[0,6]]	0.0004289374552
chr6	30457695	G	33	G25	NA	A7	NA	NA	[[25,0],[0,7]]	1.06195016174e-05
chr6	30459101	A	32	A27	NA	G3	NA	NA	[[27,0],[0,3]]	0.00319723380068
chr6	31238095	C	132	C79,T6	NA	C18,T29	NA	NA	[[79,6],[18,29]]	2.50931607799e-09
chr6	31238108	C	119	C67,T13	NA	C12,T27	NA	NA	[[67,13],[12,27]]	1.06645901639e-06
chr6	31238246	G	358	A113,G97	NA	A37,G111	NA	NA	[[97,113],[111,37]]	2.07624725141e-06
chr6	31238259	G	354	T91,G117	NA	T92,G54	NA	NA	[[117,91],[54,92]]	0.00441967855867
chr6	31238261	T	354	T95,G113	NA	T93,G53	NA	NA	[[95,113],[93,53]]	0.012815888633
chr6	31238868	C	356	C128,T76	NA	C55,T97	NA	NA	[[128,76],[55,97]]	2.45529799568e-05
chr6	31238897	C	173	C21,G16	NA	C133,G3	NA	NA	[[21,16],[133,3]]	5.32739430623e-08
chr6	31239114	G	423	T45,G267	NA	T63,G46	NA	NA	[[267,45],[46,63]]	4.57087851377e-15
chr6	31239116	G	421	A44,G269	NA	A62,G46	NA	NA	[[269,44],[46,62]]	4.57087851377e-15
chr6	31239450	T	123	T76	NA	A17,T30	NA	NA	[[76,0],[30,17]]	6.21094977871e-07
chr6	31322910	G	682	A28,G597	NA	A19,G38	NA	NA	[[597,28],[38,19]]	2.28345503466e-08
chr6	31322915	G	661	C6,G596	NA	C16,G43	NA	NA	[[596,6],[43,16]]	2.35899862011e-11
chr6	31322917	C	632	C573,T3	NA	C42,T14	NA	NA	[[573,3],[42,14]]	3.39938604667e-11
chr6	31323000	T	1224	T1157	NA	C5,T58	NA	NA	[[1157,0],[58,5]]	1.06195016174e-05
chr6	31324078	G	96	T44,G10	NA	T40	NA	NA	[[10,44],[0,40]]	0.044063761199
chr6	31324110	G	101	A16,T6,G39	NA	A34,G6	NA	NA	[[39,22],[6,34]]	4.23900615993e-05
chr6	31324210	G	192	A117,G52	NA	A6,G17	NA	NA	[[52,117],[17,6]]	0.00160345088727
chr6	31324218	C	195	A17,C154	NA	A9,C15	NA	NA	[[154,17],[15,9]]	0.0128973398865
chr7	5567659	C	3036	C2856	NA	C174,T4	NA	NA	[[2856,0],[174,4]]	0.000286867186328
chr7	94045739	A	868	A803	NA	A60,T3	NA	NA	[[803,0],[60,3]]	0.00441967855867
chr8	100904277	T	276	C104,T154	C7	C3,T8	[[154,104],[0,7]]	0.0186881422898	[[154,104],[8,3]]	1.0
chr9	95887320	G	261	T111,G140	NA	T8	NA	NA	[[140,111],[0,8]]	0.0189625414515
chr12	49523049	A	376	A361	NA	A11,G3	NA	NA	[[361,0],[11,3]]	0.000761628139014
chr12	49580425	T	310	A9,T283	NA	A4,T14	NA	NA	[[283,9],[14,4]]	0.0423258785861
chr12	56548909	C	52	C40	T4	C3,T4	[[40,0],[0,4]]	0.000136278922439	[[40,0],[3,4]]	0.00259711991768
chr12	56553907	A	1824	A1778	NA	A42,G3	NA	NA	[[1778,0],[42,3]]	0.000339339488005
chr15	72499193	C	1490	C1414	NA	C69,T3	NA	NA	[[1414,0],[69,3]]	0.00160345088727
chr15	72499594	A	1882	A1732	NA	A144,T4	NA	NA	[[1732,0],[144,4]]	0.000700129121582
chr15	72500993	T	2647	T2464	NA	A3,T177	NA	NA	[[2464,0],[177,3]]	0.00391717986705
chr15	72501160	C	970	C949	NA	C16,G3	NA	NA	[[949,0],[16,3]]	0.000166926963926
chr15	72501162	A	913	A894	NA	A11,G5	NA	NA	[[894,0],[11,5]]	6.36940009951e-08
chr15	72501164	G	868	G851	NA	T5,G10	NA	NA	[[851,0],[10,5]]	6.31516294213e-08
chr16	29891362	C	94	C88	NA	C3,T3	NA	NA	[[88,0],[3,3]]	0.00209819163857
chr17	7126960	C	10	C4	NA	G6	NA	NA	[[4,0],[0,6]]	0.0468067401706
chr19	36634013	A	625	A615	NA	A6,G3	NA	NA	[[615,0],[6,3]]	5.86219210898e-05
chr21	27348295	G	472	G455	NA	A3,G13	NA	NA	[[455,0],[13,3]]	0.000642499102584
