# Supplementary material for: ISVASE: identification of sequence variant associated with splicing event using RNA-seq data
Source: BMC Bioinformatics. 2017 Jun 28;18:320. doi: 10.1186/s12859-017-1732-7 (PMC5490186; doi:10.1186/s12859-017-1732-7)
Supplement: Supplementary file 9 — PVAAS result for SRR388228. (XLS 6 kb) [file 12859_2017_1732_MOESM9_ESM.xls]

chrom	position	ref_base	total_cvg	AF(canonical)	AF(semi-canonical)	AF(novel)	2x2(semi_canonical)	BH_pval(semi-canonical)	2x2(novel)	BH_pval(novel)
chr1	1647893	C	42	C31	NA	T11	NA	NA	[[31,0],[0,11]]	1.60415096608e-08
chr1	1650787	T	35	C5,T19	NA	C10	NA	NA	[[19,5],[0,10]]	0.000329139079902
chr1	1650797	A	45	A29,G6	NA	G9	NA	NA	[[29,6],[0,9]]	0.000125578422679
chr1	1650801	T	46	C3,T31	NA	C11	NA	NA	[[31,3],[0,11]]	1.30361514788e-06
chr1	1650832	A	22	A13,G4	NA	G5	NA	NA	[[13,4],[0,5]]	0.0308014354067
chr1	113202378	G	247	G239	NA	T3,G3	NA	NA	[[239,0],[3,3]]	0.000141809405406
chr1	148342488	T	12	T5	NA	C4	NA	NA	[[5,0],[0,4]]	0.0471611721612
chr2	33488419	G	60	A19,G32	NA	A6	NA	NA	[[32,19],[0,6]]	0.0310934744129
chr2	85133143	T	4556	T4359	NA	C3,T191	NA	NA	[[4359,0],[191,3]]	0.000856405236308
chr2	219146882	G	117	C22,G91	NA	C4	NA	NA	[[91,22],[0,4]]	0.0143243562731
chr2	232326276	C	509	C464	NA	C38,T6	NA	NA	[[464,0],[38,6]]	8.96470431749e-06
chr3	58139349	A	130	A123	NA	A4,G3	NA	NA	[[123,0],[4,3]]	0.00102473772778
chr4	57356760	T	165	T160	NA	C4	NA	NA	[[160,0],[0,4]]	1.30361514788e-06
chr4	190878597	C	27	C22	T3	NA	[[22,0],[0,3]]	0.00565217391305	NA	NA
chr4	190881927	A	76	A67	G4	A3	[[67,0],[0,4]]	6.68975489767e-05	[[67,0],[3,0]]	1.0
chr5	179734200	A	32	A25,G4	NA	G3	NA	NA	[[25,4],[0,3]]	0.0427537950664
chr6	29910371	C	188	C151,G9	NA	C21,G7	NA	NA	[[151,9],[21,7]]	0.0228241755848
chr6	29910379	C	273	C204,G10	NA	C49,G10	NA	NA	[[204,10],[49,10]]	0.0221672782014
chr6	29910391	C	326	C259,G10	NA	C48,G9	NA	NA	[[259,10],[48,9]]	0.0133969897496
chr6	29910538	C	282	C21,T196	NA	C27,T38	NA	NA	[[21,196],[27,38]]	1.23381689934e-06
chr6	29910602	G	38	G27	NA	A3,G5	NA	NA	[[27,0],[5,3]]	0.0494177620071
chr6	29910666	T	49	A3,T42	NA	A3	NA	NA	[[42,3],[0,3]]	0.00904577336968
chr6	29910682	G	76	A7,G49	A7	A11	[[49,7],[0,7]]	0.000201601143611	[[49,7],[0,11]]	1.09317746163e-06
chr6	29911947	C	79	C22,T42	C9	C3,T3	[[22,42],[9,0]]	0.00337447875318	[[22,42],[3,3]]	1.0
chr6	29911970	G	156	A58,G82	A7	A6,G3	[[82,58],[0,7]]	0.0296262438752	[[82,58],[3,6]]	0.569937988544
chr6	30457672	A	11	A7	NA	G4	NA	NA	[[7,0],[0,4]]	0.0203557312253
chr6	30457695	G	11	G8	NA	A3	NA	NA	[[8,0],[0,3]]	0.0374545454546
chr6	30459125	G	19	G15	NA	A4	NA	NA	[[15,0],[0,4]]	0.00224567217547
chr6	30459155	T	32	T28	NA	C3	NA	NA	[[28,0],[0,3]]	0.00196408708088
chr6	31236899	A	114	A99	NA	A10,G4	NA	NA	[[99,0],[10,4]]	0.00150121083473
chr6	31236900	G	109	A94	NA	A10,G4	NA	NA	[[0,94],[4,10]]	0.00169754847216
chr6	31236904	T	96	T84	NA	C3,T9	NA	NA	[[84,0],[9,3]]	0.01132818749
chr6	31237284	C	303	C208,T4	NA	C74,T15	NA	NA	[[208,4],[74,15]]	0.000116542216716
chr6	31238095	C	82	C41,T7	NA	C17,T17	NA	NA	[[41,7],[17,17]]	0.00856384157448
chr6	31238234	G	187	A41,G45	NA	A68,G33	NA	NA	[[45,41],[33,68]]	0.0455938030082
chr6	31238246	G	295	A109,G64	NA	A33,G89	NA	NA	[[64,109],[89,33]]	6.7202575886e-08
chr6	31238259	G	286	T63,G112	NA	T70,G40	NA	NA	[[112,63],[40,70]]	0.000116542216716
chr6	31238261	T	291	T62,G114	NA	T75,G40	NA	NA	[[62,114],[75,40]]	1.81239901502e-05
chr6	31238868	C	285	C121,T55	NA	C35,T74	NA	NA	[[121,55],[35,74]]	8.527968761e-08
chr6	31238909	G	133	A11,G15	NA	A3,G104	NA	NA	[[15,11],[104,3]]	1.45893151887e-05
chr6	31239114	G	278	T51,G151	NA	T55,G20	NA	NA	[[151,51],[20,55]]	1.50151662859e-10
chr6	31239116	G	272	A50,G148	NA	A53,G21	NA	NA	[[148,50],[21,53]]	1.10874842357e-09
chr6	31239450	T	75	T56	NA	A7,T11	NA	NA	[[56,0],[11,7]]	0.000260209422269
chr6	31239776	A	110	A93	NA	A12,C5	NA	NA	[[93,0],[12,5]]	0.000630612244898
chr6	31322980	C	672	C614	NA	C49,T4	NA	NA	[[614,0],[49,4]]	0.000481349194417
chr6	31322986	A	717	A658	NA	A51,G4	NA	NA	[[658,0],[51,4]]	0.000438645977311
chr6	31323000	T	996	T941	NA	C4,T48	NA	NA	[[941,0],[48,4]]	0.000125578422679
chr6	31324078	G	47	T16,G9	NA	T22	NA	NA	[[9,16],[0,22]]	0.0133969897496
chr6	31324110	G	61	A4,T3,G27	NA	A22,G5	NA	NA	[[27,7],[5,22]]	5.82124578193e-05
chr6	31324210	G	152	A112,G24	NA	A8,G8	NA	NA	[[24,112],[8,8]]	0.0384689672273
chr6	31324218	C	152	A10,C126	NA	A6,C10	NA	NA	[[126,10],[10,6]]	0.0156571457229
chr7	5567728	T	2040	T1926	NA	C3,T110	NA	NA	[[1926,0],[110,3]]	0.00155400191639
chr7	29994945	C	164	C90,G64	NA	G8	NA	NA	[[90,64],[0,8]]	0.00926319353966
chr7	94045739	A	618	A571	NA	A44,T3	NA	NA	[[571,0],[44,3]]	0.00345915965851
chr9	75773502	A	5132	A5056	NA	A71,G3	NA	NA	[[5056,0],[71,3]]	6.59802119824e-05
chr9	75778434	G	6531	G6352	NA	T4,G175	NA	NA	[[6352,0],[175,4]]	1.46723584078e-05
chr9	117783529	G	1201	C3,G1164	NA	C3,G31	NA	NA	[[1164,3],[31,3]]	0.00331724767576
chr10	3155592	T	337	T290	NA	C3,T42	NA	NA	[[290,0],[42,3]]	0.0158670652223
chr10	43892016	A	163	A153	NA	A6,G3	NA	NA	[[153,0],[6,3]]	0.0012235685436
chr11	10820628	C	441	C421	NA	C17,T3	NA	NA	[[421,0],[17,3]]	0.0008785434943
chr11	10820633	A	514	A489	NA	A21,C3	NA	NA	[[489,0],[21,3]]	0.0009640820876
chr11	18425330	A	2769	A2684	NA	A79,G3	NA	NA	[[2684,0],[79,3]]	0.000353052512695
chr11	18425334	A	3042	A2937	NA	A100,G3	NA	NA	[[2937,0],[100,3]]	0.000497115533869
chr11	35240888	T	898	C3,T874	NA	C3,T17	NA	NA	[[874,3],[17,3]]	0.00168020598657
chr11	65623186	C	2420	C2320	NA	C94,T3	NA	NA	[[2320,0],[94,3]]	0.000717910941599
chr11	65661591	A	294	A271	NA	A13,T8	NA	NA	[[271,0],[13,8]]	1.333233889e-08
chr11	65661594	T	16	T8	NA	A8	NA	NA	[[8,0],[0,8]]	0.00150121083473
chr11	65661595	G	16	G8	NA	C8	NA	NA	[[8,0],[0,8]]	0.00150121083473
chr11	65661596	G	12	G5	NA	A7	NA	NA	[[5,0],[0,7]]	0.00940124132898
chr11	65661597	G	13	G5	NA	A8	NA	NA	[[5,0],[0,8]]	0.00640248640249
chr12	6643991	C	7675	C4249,G3346	NA	C32,G47	NA	NA	[[4249,3346],[32,47]]	0.0489956721214
chr12	6646495	A	3407	A3314,G3	NA	A82,C4	NA	NA	[[3314,3],[82,4]]	0.000199162910589
chr12	27113563	T	28	T24	NA	A4	NA	NA	[[24,0],[0,4]]	0.000628815628815
chr12	54790138	A	647	A614	NA	A28,T3	NA	NA	[[614,0],[28,3]]	0.00104006771667
chr12	54794766	C	1106	C1032,T5	NA	C64,T5	NA	NA	[[1032,5],[64,5]]	0.00153764678567
chr12	56120717	A	2105	A2025,G8	NA	A68,T3	NA	NA	[[2025,8],[68,3]]	0.0315465042306
chr12	56548871	G	50	G45	NA	A3	NA	NA	[[45,0],[0,3]]	0.000687130861737
chr12	56548872	T	45	T40	NA	C3	NA	NA	[[40,0],[0,3]]	0.0008785434943
chr12	56548873	G	52	G47	NA	A3	NA	NA	[[47,0],[0,3]]	0.000630612244898
chr12	56548876	G	51	G46	NA	T3	NA	NA	[[46,0],[0,3]]	0.000657709892467
chr12	56548909	C	40	C33	T4	NA	[[33,0],[0,4]]	0.000328059151589	NA	NA
chr12	56548936	C	39	C31	NA	T8	NA	NA	[[31,0],[0,8]]	7.72684745058e-07
chr12	124069350	A	373	A350	NA	A18,G4	NA	NA	[[350,0],[18,4]]	0.000153779336269
chr14	62188542	G	32	G29	NA	T3	NA	NA	[[29,0],[0,3]]	0.00180575035063
chr15	63446245	T	900	T863	NA	C3,T33	NA	NA	[[863,0],[33,3]]	0.000689816528562
chr15	74003483	G	309	G278	NA	T3,G28	NA	NA	[[278,0],[28,3]]	0.0075059947767
chr16	56652551	G	12	G5	NA	A7	NA	NA	[[5,0],[0,7]]	0.00940124132898
chr16	56652571	G	10	G6	NA	C4	NA	NA	[[6,0],[0,4]]	0.0308014354067
chr17	7126960	C	14	C3	NA	G11	NA	NA	[[3,0],[0,11]]	0.0188644688644
chr17	27438478	G	14	G10	NA	C4	NA	NA	[[10,0],[0,4]]	0.0080179560699
chr19	1388538	C	72	C42,T23	NA	T5	NA	NA	[[42,23],[0,5]]	0.0477937148548
chr19	2127183	A	235	A219	NA	A13,G3	NA	NA	[[219,0],[13,3]]	0.00225089696371
chr19	39191733	C	476	C276,T193	NA	T6	NA	NA	[[276,193],[0,6]]	0.0322876420773
