# Supplementary material for: ISVASE: identification of sequence variant associated with splicing event using RNA-seq data
Source: BMC Bioinformatics. 2017 Jun 28;18:320. doi: 10.1186/s12859-017-1732-7 (PMC5490186; doi:10.1186/s12859-017-1732-7)
Supplement: Supplementary file 10 — PVAAS result for SRR388229. (XLS 6 kb) [file 12859_2017_1732_MOESM10_ESM.xls]

chrom	position	ref_base	total_cvg	AF(canonical)	AF(semi-canonical)	AF(novel)	2x2(semi_canonical)	BH_pval(semi-canonical)	2x2(novel)	BH_pval(novel)
chr1	1647893	C	36	C17	NA	C4,T14	NA	NA	[[17,0],[4,14]]	6.57377404489e-05
chr1	52266242	G	152	A51,G96	NA	A5	NA	NA	[[96,51],[0,5]]	0.0468261562999
chr1	99164434	G	107	A24,G79	NA	A4	NA	NA	[[79,24],[0,4]]	0.0316541826072
chr1	144952207	C	167	C142,T9	T4	C12	[[142,9],[0,4]]	0.000383311219225	[[142,9],[12,0]]	1.0
chr1	144952220	C	151	C128,T10	T4	C9	[[128,10],[0,4]]	0.000477855653745	[[128,10],[9,0]]	1.0
chr2	216274437	A	864	A812,G3	NA	A45,G3	NA	NA	[[812,3],[45,3]]	0.0245323434869
chr2	232325417	A	303	A286	NA	A11,G3	NA	NA	[[286,0],[11,3]]	0.00115467986919
chr2	242173359	A	609	A587	NA	A17,G3	NA	NA	[[587,0],[17,3]]	0.000524646785341
chr3	58118555	G	190	A78,G103	A6	NA	[[103,78],[0,6]]	0.0460148952371	NA	NA
chr3	184049385	C	281	C152,T114	NA	T13	NA	NA	[[152,114],[0,13]]	0.000470735935447
chr6	29910538	C	281	C27,T197	NA	C21,T36	NA	NA	[[27,197],[21,36]]	0.000676882903144
chr6	29910602	G	36	G29	NA	A4	NA	NA	[[29,0],[0,4]]	0.000470735935447
chr6	29910666	T	54	T47	A3	T3	[[47,0],[0,3]]	0.000451895043732	[[47,0],[3,0]]	1.0
chr6	29910682	G	78	A4,G64	A5	A3	[[64,4],[0,5]]	0.000130023739818	[[64,4],[0,3]]	0.00615725322752
chr6	29912277	A	345	A268	NA	A67,G8	NA	NA	[[268,0],[67,8]]	0.000134741196064
chr6	29912315	A	229	A197	NA	A29,G3	NA	NA	[[197,0],[29,3]]	0.021940853326
chr6	30457571	T	13	T6	NA	A7	NA	NA	[[6,0],[0,7]]	0.00594081844082
chr6	30457573	T	14	T6	NA	C8	NA	NA	[[6,0],[0,8]]	0.00359444477091
chr6	30457672	A	15	A7	NA	G7	NA	NA	[[7,0],[0,7]]	0.00594081844082
chr6	30457695	G	19	G9	NA	A10	NA	NA	[[9,0],[0,10]]	0.000248300461149
chr6	31236899	A	139	A122	NA	A13,G3	NA	NA	[[122,0],[13,3]]	0.0126206924333
chr6	31236900	G	138	A119	NA	A16,G3	NA	NA	[[0,119],[3,16]]	0.0202403805219
chr6	31238095	C	84	C48,T10	NA	C13,T13	NA	NA	[[48,10],[13,13]]	0.0269820627805
chr6	31238108	C	71	C41,T11	NA	C7,T12	NA	NA	[[41,11],[7,12]]	0.0137475863013
chr6	31238234	G	156	A34,G42	NA	A55,G25	NA	NA	[[42,34],[25,55]]	0.0286888744834
chr6	31238246	G	274	A110,G61	NA	A27,G76	NA	NA	[[61,110],[76,27]]	1.02223845454e-07
chr6	31238259	G	271	T59,G113	NA	T61,G38	NA	NA	[[113,59],[38,61]]	0.000318685949143
chr6	31238261	T	273	T59,G110	NA	T66,G38	NA	NA	[[59,110],[66,38]]	0.000152497994593
chr6	31238868	C	271	C124,T45	NA	C35,T67	NA	NA	[[124,45],[35,67]]	2.6032094312e-08
chr6	31238897	C	111	C10,G17	NA	C81,G3	NA	NA	[[10,17],[81,3]]	1.60497487636e-08
chr6	31238909	G	139	A12,G10	NA	A3,G114	NA	NA	[[10,12],[114,3]]	2.15020129659e-07
chr6	31238910	T	142	T10,G12	NA	T117,G3	NA	NA	[[10,12],[117,3]]	1.80618823275e-07
chr6	31239114	G	268	T44,G143	NA	T54,G27	NA	NA	[[143,44],[27,54]]	3.81508392898e-09
chr6	31239116	G	264	A42,G141	NA	A54,G27	NA	NA	[[141,42],[27,54]]	2.97423730501e-09
chr6	31239450	T	64	T41	NA	A9,T14	NA	NA	[[41,0],[14,9]]	0.000518557189264
chr6	31322980	C	721	C678	NA	C39,T3	NA	NA	[[678,0],[39,3]]	0.00222983912975
chr6	31322986	A	752	A700	NA	A47,G4	NA	NA	[[700,0],[47,4]]	0.000387513146825
chr6	31323353	G	21	A10	NA	A4,G7	NA	NA	[[0,10],[7,4]]	0.0312149151159
chr6	31324110	G	80	A6,T3,G34	NA	A36	NA	NA	[[34,9],[0,36]]	5.96341225044e-12
chr6	31324144	T	51	T45	NA	A3	NA	NA	[[45,0],[0,3]]	0.00088411578785
chr6	31324547	G	48	C33	NA	C8,G7	NA	NA	[[0,33],[7,8]]	0.00118795919815
chr6	31324549	T	46	C33	NA	C8,T5	NA	NA	[[0,33],[5,8]]	0.00931286623906
chr6	133135886	A	2944	A1814,G1093	NA	A12,G23	NA	NA	[[1814,1093],[12,23]]	0.0119982045043
chr7	5567803	A	3697	A3542	NA	A149,T5	NA	NA	[[3542,0],[149,5]]	6.18311997964e-06
chr7	44841084	T	75	T64	NA	C3,T8	NA	NA	[[64,0],[8,3]]	0.0216091318253
chr7	94045739	A	703	A650	NA	A50,T3	NA	NA	[[650,0],[50,3]]	0.00432201135349
chr7	94045741	A	654	A609	NA	A42,G3	NA	NA	[[609,0],[42,3]]	0.00340053496636
chr7	94045742	G	703	G655	NA	T3,G45	NA	NA	[[655,0],[45,3]]	0.00338742099674
chr7	94050338	C	984	C959	NA	C20,T3	NA	NA	[[959,0],[20,3]]	0.000250348711644
chr8	56986306	C	2050	C1963,T4	NA	C76,T4	NA	NA	[[1963,4],[76,4]]	0.0017023843083
chr8	86126827	C	50	C35,T4	NA	C3,T8	NA	NA	[[35,4],[3,8]]	0.00152041674607
chr9	130270451	C	254	C241	NA	A4,C8	NA	NA	[[241,0],[8,4]]	0.000114716029637
chr9	137709662	A	125	A119	NA	T3	NA	NA	[[119,0],[0,3]]	0.000124305649641
chr10	71129359	C	449	C437	NA	C9,T3	NA	NA	[[437,0],[9,3]]	0.000316926968094
chr11	10820628	C	509	C480	NA	C24,T4	NA	NA	[[480,0],[24,4]]	0.000182682266331
chr11	10820633	A	547	A517	NA	A25,C4	NA	NA	[[517,0],[25,4]]	0.000164135804862
chr11	18424534	T	2355	T2281	NA	T69,G3	NA	NA	[[2281,0],[69,3]]	0.000492367314286
chr11	18425331	A	3242	A3134	NA	A102,G5	NA	NA	[[3134,0],[102,5]]	2.02044801405e-06
chr11	61732563	C	7787	C7481,T4	NA	C295,T3	NA	NA	[[7481,4],[295,3]]	0.0161120592068
chr11	65661591	A	245	A232	NA	A5,T6	NA	NA	[[232,0],[5,6]]	1.26196046673e-07
chr11	65661594	T	15	T9	NA	A6	NA	NA	[[9,0],[0,6]]	0.00236537655892
chr11	65661595	G	14	G8	NA	C6	NA	NA	[[8,0],[0,6]]	0.00359444477091
chr11	65661596	G	11	G5	NA	A6	NA	NA	[[5,0],[0,6]]	0.0196141307252
chr12	9099000	T	201	A5,T184	A3	T7	[[184,5],[0,3]]	0.000451895043732	[[184,5],[7,0]]	1.0
chr12	53427597	C	206	C125,G73	NA	G6	NA	NA	[[125,73],[0,6]]	0.0252312692197
chr12	54790142	A	850	A785,G3	NA	A57,G5	NA	NA	[[785,3],[57,5]]	0.00115467986919
chr12	54796086	T	1625	T1568	NA	C3,T53	NA	NA	[[1568,0],[53,3]]	0.000648981721549
chr12	56120025	A	2451	A2324	NA	A123,G3	NA	NA	[[2324,0],[123,3]]	0.0017023843083
chr12	56548909	C	66	C43	T9	C8,T6	[[43,0],[0,9]]	5.61735338903e-09	[[43,0],[8,6]]	0.00115467986919
chr12	56548936	C	51	C40	NA	C5,T6	NA	NA	[[40,0],[5,6]]	0.000470735935447
chr13	100888122	A	15	A8	NA	G3	NA	NA	[[8,0],[0,3]]	0.0468261562999
chr14	23313614	T	429	T421	NA	A3,T5	NA	NA	[[421,0],[5,3]]	0.000136766132196
chr14	23533695	C	80	C70	NA	A3,C7	NA	NA	[[70,0],[7,3]]	0.0137475863013
chr14	23533696	T	79	T68	NA	T8,G3	NA	NA	[[68,0],[8,3]]	0.0191438308527
chr15	28538158	G	29	G23	A3	G3	[[23,0],[0,3]]	0.00264957264957	[[23,0],[3,0]]	1.0
chr15	63363402	G	86	A11,G71	NA	A3	NA	NA	[[71,11],[0,3]]	0.0300559099142
chr15	66792500	C	1993	C1897	NA	C90,G3	NA	NA	[[1897,0],[90,3]]	0.00132050879791
chr16	30081331	A	2277	A2214	NA	A58,G4	NA	NA	[[2214,0],[58,4]]	2.15987376979e-05
chr16	55536727	C	1130	C596,T494	NA	C9,T31	NA	NA	[[596,494],[9,31]]	0.00101920124491
chr16	56701225	C	11	C6	NA	T4	NA	NA	[[6,0],[0,4]]	0.0375832053251
chr17	49248854	C	1168	C1130	T4	C33	[[1130,0],[0,4]]	4.52294117463e-10	[[1130,0],[33,0]]	1.0
chr17	49248857	T	1172	T1134	A4	T34	[[1134,0],[0,4]]	4.52294117463e-10	[[1134,0],[34,0]]	1.0
chr17	79478380	G	301	G283	NA	A3,G15	NA	NA	[[283,0],[15,3]]	0.00221833575928
chr17	79478386	G	302	G284	NA	A3,G15	NA	NA	[[284,0],[15,3]]	0.00221833575928
chr17	79478458	G	253	G239	NA	A5,G9	NA	NA	[[239,0],[9,5]]	1.18009231143e-05
chr17	79479109	C	732	C703	NA	C25,T3	NA	NA	[[703,0],[25,3]]	0.000789088256419
chr20	34143823	T	449	T343	NA	C4,T100	NA	NA	[[343,0],[100,4]]	0.0241926744188
chr22	38073046	A	3272	A3222,G4	NA	A42,G3	NA	NA	[[3222,4],[42,3]]	0.00115467986919
chrX	153590041	C	1039	C1013	NA	A4,C21	NA	NA	[[1013,0],[21,4]]	1.20670643689e-05
